# Supplementary material for: Spatiotemporal Atlas of Heart Development Reveals Blood-Flow-Dependent Cellular, Structural, Metabolic, and Spatial Remodeling
Source: bioRxiv. 2025 Dec 12:2025.12.09.693024. Preprint. [Version 1] doi: 10.64898/2025.12.09.693024 (PMC12714022; doi:10.64898/2025.12.09.693024)
Supplement: Supplement 1 [file media-1.xlsx]

## Sheet: CM DEG
group	names	scores	logfoldchanges	pvals-adj
avCM	NSMF	26.8707	1.93368	6.27092e-155
avCM	PLCB1	26.0239	1.77648	1.72364e-145
avCM	PDE1C	25.0762	1.80014	3.90918e-135
avCM	SH3KBP1	24.9692	1.51682	4.29074e-134
avCM	HS6ST3	23.7079	2.08901	6.46065e-121
avCM	GPC6	22.2569	1.81155	1.56793e-106
avCM	PIEZO2	21.9658	2.48775	8.82114e-104
avCM	ATP1A1	21.0861	0.875744	1.38571e-95
avCM	HCN4	20.937	2.42644	2.9105e-94
avCM	ZNF536	19.4512	1.86912	3.08042e-81
avCM	TBX3	19.2251	3.20444	2.11668e-79
avCM	LDB3	18.9004	0.663045	9.17756e-77
avCM	TBX5	18.411	1.34353	8.18416e-73
avCM	IL1RAPL2	18.07	1.67542	3.74927e-70
avCM	KIF26B	18.0228	0.976482	8.37271e-70
avCM	COL4A5	17.935	1.61981	3.88429e-69
avCM	BMP5	17.9015	1.76617	6.77352e-69
avCM	CACNA1H	17.6951	1.7667	2.5836e-67
avCM	PTPRG	17.6052	1.15609	1.21476e-66
avCM	NLGN1	17.3758	2.68505	6.53043e-65
avCM	SPON1	17.0724	1.53926	1.18916e-62
avCM	MYO16	16.5914	1.713	3.72938e-59
avCM	COL4A6	15.6363	1.46353	1.57317e-52
avCM	ABTB2	15.086	1.47601	7.24938e-49
avCM	FSTL4	15.0857	2.00463	7.24938e-49
avCM	PLEKHA7	14.7462	0.689963	1.11257e-46
avCM	PARD3B	14.3776	1.0666	2.26409e-44
avCM	TMEM178B	14.2276	1.87895	1.9102e-43
avCM	AMD1	14.0433	1.05792	2.55518e-42
avCM	TNFRSF19	13.9549	1.6891	8.65925e-42
avCM	ATP13A3	13.8352	1.12232	4.40832e-41
avCM	BRINP3	13.7865	4.10171	8.48731e-41
avCM	MYH7B	13.6887	0.548888	3.2064e-40
avCM	NEBL	13.5304	0.400704	2.74037e-39
avCM	PALM2AKAP2-1	13.4908	0.800504	4.59841e-39
avCM	NEO1	13.3937	0.772733	1.64305e-38
avCM	CSRP3	13.1982	0.960923	2.16017e-37
avCM	PHLDB2	13.1695	1.22374	3.10393e-37
avCM	GRIP2	12.895	1.22877	1.07522e-35
avCM	ATP1B1	12.6744	0.941462	1.74439e-34
avCM	PTPRK	12.422	0.525357	4.0277e-33
avCM	UNC5C	12.3175	0.954856	1.43397e-32
avCM	SLC4A7	12.1615	0.622743	9.65583e-32
avCM	MYL1	12.0126	1.73312	5.73622e-31
avCM	USP54	11.9832	0.895742	8.07072e-31
avCM	SNAP25	11.9322	2.56933	1.47011e-30
avCM	CACNA1D	11.8658	1.32136	3.21263e-30
avCM	TENM4	11.7982	1.05016	7.09391e-30
avCM	ROBO1	11.755	0.836146	1.16811e-29
avCM	CACNA1C	11.6464	0.330537	4.09026e-29
avCM	PPP1R12A	11.5918	0.589565	7.54485e-29
avCM	KIAA1217	11.5344	0.828798	1.45386e-28
avCM	MYH1B	11.4308	1.16302	4.7024e-28
avCM	PALLD	11.4112	0.371841	5.8184e-28
avCM	SLC12A2	11.4075	1.16305	5.99965e-28
avCM	SORBS1	11.3865	0.61788	7.4976e-28
avCM	NRG3	11.3294	1.80566	1.41638e-27
avCM	ACTN2	11.2491	0.413951	3.45044e-27
avCM	CCDC50	11.0361	1.1714	3.73395e-26
avCM	CPED1	11.0195	1.67827	4.44097e-26
avCM	ROR1	10.9379	0.787223	1.08286e-25
avCM	ZFPM2	10.845	0.635291	2.97109e-25
avCM	TBX20	10.7839	0.56056	5.72632e-25
avCM	EPB41L4B	10.6965	0.662707	1.44395e-24
avCM	MICAL3	10.6608	0.413967	2.07645e-24
avCM	FAM135B	10.6364	3.61046	2.64476e-24
avCM	MYBPC3	10.4923	0.336117	1.21264e-23
avCM	MSX2	10.4917	4.36364	1.21264e-23
avCM	BMP2	10.4175	3.59373	2.62412e-23
avCM	FGF14	10.2263	0.685236	1.82187e-22
avCM	CADM1	10.0693	0.928631	8.67321e-22
avCM	FGF13	10.0044	1.66968	1.64544e-21
avCM	ASAP1	9.94222	1.01803	3.02505e-21
avCM	SLC8A1	9.9341	0.3236	3.25429e-21
avCM	SORBS2	9.84361	0.562235	7.83559e-21
avCM	MYH7	9.79073	1.05272	1.29176e-20
avCM	TACC2	9.7601	0.756883	1.73406e-20
avCM	PPP1CB	9.72436	0.774524	2.44548e-20
avCM	ITGA6	9.70662	1.52233	2.86521e-20
avCM	ANK2	9.69229	0.565107	3.27164e-20
avCM	RGS7	9.66427	1.6585	4.23745e-20
avCM	SH3PXD2A	9.27015	0.491978	1.72343e-18
avCM	SLC22A16	9.18861	1.54537	3.58701e-18
avCM	SHROOM3	9.1408	0.722832	5.54961e-18
avCM	HDAC4	9.13231	0.448327	5.921e-18
avCM	SNX30	9.1215	0.84007	6.49801e-18
avCM	TNNT2	8.97638	0.275946	2.374e-17
avCM	KIRREL3	8.96532	0.415458	2.60773e-17
avCM	LMOD2	8.92771	0.888007	3.59575e-17
avCM	ARHGEF26	8.92529	0.948311	3.65194e-17
avCM	GATA5	8.86944	0.811103	5.96408e-17
avCM	ADAMTS17	8.80571	1.25988	1.02908e-16
avCM	USP13	8.65587	0.715839	3.75704e-16
avCM	CUX1	8.58684	0.398713	6.74641e-16
avCM	PLBD1	8.4309	1.57594	2.41982e-15
avCM	OSTN	8.29679	4.43142	7.34587e-15
avCM	SLC35F1	8.2358	0.820476	1.19955e-14
avCM	ESRRG	8.18072	0.280052	1.88774e-14
avCM	ROR2	8.1565	0.542944	2.29556e-14
avCM	RYR3	8.10072	1.51008	3.58157e-14
avCM	NXPH2	8.09683	1.1038	3.66116e-14
avCM	MICAL2	8.01482	0.431106	7.01811e-14
avCM	DPF3	7.93927	0.478822	1.25707e-13
avCM	GPC5	7.884	0.668094	1.95053e-13
avCM	LEF1	7.81159	1.63374	3.4094e-13
avCM	RBM24	7.79707	0.440711	3.80743e-13
avCM	INPP4B	7.79448	0.788142	3.86867e-13
avCM	ANKH	7.75969	1.1527	5.06938e-13
avCM	MFGE8	7.75774	0.990312	5.1241e-13
avCM	FGD6	7.70189	0.645377	7.7685e-13
avCM	MSI2	7.685	0.509297	8.78721e-13
avCM	KIF13B	7.60555	0.965543	1.61289e-12
avCM	PRIMA1	7.60516	1.07381	1.61289e-12
avCM	IGFBP5	7.49628	0.941876	3.62636e-12
avCM	PATJ	7.40945	1.1697	6.88768e-12
avCM	LPGAT1	7.39233	0.605947	7.73844e-12
avCM	PHLPP1	7.35527	0.398821	1.01363e-11
avCM	ASB2	7.31628	0.68764	1.33968e-11
avCM	SASH1	7.30854	0.558752	1.40779e-11
avCM	FHOD3	7.18289	0.198772	3.44707e-11
avCM	DNM3	7.16718	0.904837	3.83669e-11
avCM	SMAD6	7.10598	0.544437	5.87419e-11
avCM	TH	7.078	0.760988	7.16328e-11
avCM	QKI	7.05487	0.225372	8.39889e-11
avCM	STXBP6	7.03594	0.903599	9.55019e-11
avCM	SLC35F4	7.01935	2.30488	1.07162e-10
avCM	UNC13B	6.91208	1.30204	2.24615e-10
avCM	JARID2	6.8566	0.554941	3.28082e-10
avCM	NHS	6.85358	0.825493	3.32697e-10
avCM	CORO1C	6.72017	0.625305	8.04842e-10
avCM	MBTPS2	6.72004	1.39038	8.04842e-10
avCM	CDH2	6.71493	0.218474	8.30731e-10
avCM	RAB3C	6.67275	3.14555	1.0935e-09
avCM	AGL	6.6655	0.631894	1.14502e-09
avCM	SH3BGR	6.65654	0.52552	1.20894e-09
avCM	ABLIM1	6.54256	0.232923	2.52399e-09
avCM	TRDN	6.49575	0.566602	3.42626e-09
avCM	ARHGAP31	6.45744	0.483501	4.36038e-09
avCM	CDK19	6.42438	0.793616	5.40467e-09
avCM	ADGRV1	6.39907	2.21588	6.34084e-09
avCM	MYL2	6.39186	0.381305	6.62676e-09
avCM	TBX2	6.38742	2.21951	6.80072e-09
avCM	CELF2	6.32433	0.281569	1.01575e-08
avCM	CTNNA3	6.3098	0.358562	1.10906e-08
avCM	ZNF462	6.23929	0.321651	1.70314e-08
avCM	CHST8	6.0646	1.7077	4.90589e-08
avCM	DAG1	6.00089	0.803288	7.09522e-08
avCM	SPARC	5.98739	0.535934	7.64589e-08
avCM	SVIL	5.98536	0.211957	7.7203e-08
avCM	CPNE9	5.93674	2.11055	1.02273e-07
avCM	CCDC85A	5.93356	2.14219	1.03993e-07
avCM	CACNA2D2	5.81897	0.729467	2.01719e-07
avCM	GULP1	5.77716	1.12158	2.54148e-07
avCM	SNTB1	5.77284	0.564009	2.60095e-07
avCM	SIK1	5.7525	0.514963	2.91919e-07
avCM	SSH2	5.7057	0.624289	3.81715e-07
avCM	TJP1	5.70431	0.336427	3.83865e-07
avCM	AKR1B10	5.66182	3.29181	4.86022e-07
avCM	KLHL29	5.64635	0.445036	5.29192e-07
avCM	SMYD1	5.62993	0.406305	5.77796e-07
avCM	MEF2A	5.62931	0.206836	5.78444e-07
avCM	EZR	5.58515	0.548745	7.37438e-07
avCM	LARGE2	5.53124	2.13876	9.82689e-07
avCM	GRAMD1B	5.49074	0.869813	1.2282e-06
avCM	GAPDH	5.48732	0.31017	1.24632e-06
avCM	STARD13	5.46346	0.476769	1.42272e-06
avCM	CAP2	5.42414	0.36181	1.73364e-06
avCM	RIMBP2	5.38706	0.519137	2.0891e-06
avCM	EPHA4	5.33324	0.912468	2.74611e-06
avCM	SMPX	5.31767	0.43064	2.98529e-06
avCM	DTNA	5.2473	0.332339	4.32689e-06
avCM	OTOGL	5.23942	2.31604	4.46765e-06
avCM	ATRNL1	5.20796	0.420287	5.18422e-06
avCM	APP	5.17834	0.276336	5.99145e-06
avCM	MYO6	5.12794	0.635897	7.68111e-06
avCM	PALM2AKAP2	5.05657	0.347171	1.10151e-05
avCM	SEMA6D	5.03605	0.747703	1.21426e-05
avCM	CPE	5.03048	1.04345	1.24767e-05
avCM	HMBOX1	4.99821	0.535956	1.46695e-05
avCM	CTNNB1	4.98586	0.288519	1.5517e-05
avCM	SEMA3D	4.97526	1.12279	1.62963e-05
avCM	FOXN3	4.96796	0.341382	1.68245e-05
avCM	GFRA1	4.92955	1.9097	2.02619e-05
avCM	GREB1L	4.87575	1.00421	2.60545e-05
avCM	SLCO5A1	4.86556	1.31271	2.73181e-05
avCM	SYDE2	4.82339	0.650261	3.29492e-05
avCM	PEX5L	4.82021	2.28218	3.34189e-05
avCM	CHST9	4.80019	2.66739	3.66101e-05
avCM	SMTNL2	4.79798	1.45107	3.69504e-05
avCM	STXBP5	4.76734	0.838537	4.2585e-05
avCM	MAST4	4.67414	0.315852	6.47233e-05
avCM	EPB41L3	4.66909	0.189233	6.62205e-05
avCM	CSMD1	4.66625	1.06523	6.70296e-05
avCM	PLB1	4.64186	2.15442	7.49455e-05
avCM	ARL4C	4.62	1.08919	8.27388e-05
avCM	AP1AR	4.61836	0.956825	8.32576e-05
avCM	TNNI1	4.59453	0.316573	9.1991e-05
avCM	TECRL	4.58838	0.259388	9.44333e-05
avCM	PDLIM1	4.57647	0.538792	9.9482e-05
avCM	HCN1	4.48771	1.23776	0.000145783
avCM	TNIK	4.47557	0.282384	0.000153122
avCM	IGDCC4	4.44944	1.15419	0.000171658
avCM	MADD	4.41353	0.490781	0.0001985
avCM	DACH2	4.4097	0.74188	0.000201141
avCM	BMP3	4.40738	1.80757	0.000203004
avCM	GRB14	4.38401	1.99272	0.000223724
avCM	LECT1	4.35756	0.891405	0.000249586
avCM	ANK1	4.3322	1.20182	0.000274128
avCM	ZNF521	4.31961	0.205655	0.000287781
avCM	RBFOX2	4.31612	0.182412	0.000291946
avCM	LY6E	4.28533	0.722825	0.000331712
avCM	INPP5A	4.28293	0.246037	0.000334842
avCM	CDK15	4.26299	1.75885	0.000359643
avCM	HIPK2	4.22677	0.290121	0.000416958
avCM	LAMA2	4.2202	1.44527	0.000427561
avCM	TMEM47	4.20185	0.902597	0.000458964
avCM	NTNG1	4.18944	1.06216	0.000483321
avCM	CHSY3	4.18885	1.11221	0.000483932
avCM	MYZAP	4.14907	0.377541	0.000567896
avCM	AGAP1	4.10027	0.232902	0.00068236
avCM	RBPMS2	4.09947	0.349343	0.000683851
avCM	PLCL2	4.06753	1.0249	0.000774784
avCM	PHF21B	4.06123	1.38684	0.000793022
avCM	ASPH	4.05131	0.187009	0.000822274
avCM	GP5	4.04723	1.20781	0.000835693
avCM	PEPD	4.04432	0.650727	0.00084292
avCM	RNF152	4.04366	1.04302	0.00084327
avCM	OBSCN	4.01869	0.136418	0.000926369
avCM	MAP1B	4.001	0.364094	0.000992399
avCM	PKLR	3.995	0.292289	0.00101121
avCM	NBEAL2	3.94116	0.790339	0.00123391
avCM	PDE7B	3.90749	0.804125	0.00138664
avCM	BMPR2	3.87914	0.30926	0.00154793
avCM	YPEL5	3.86266	0.871738	0.00164871
avCM	CAMKK1	3.85911	0.940415	0.00166534
avCM	HOMER2	3.83879	0.809018	0.00179513
avCM	TMSB15B	3.82441	0.434926	0.00189051
avCM	MCTP2	3.82187	0.897687	0.00190587
avCM	CYP26B1	3.79427	1.4648	0.00211443
avCM	CMTM4	3.79383	1.07982	0.00211594
avCM	CXCR7	3.78856	1.16521	0.00215656
avCM	MAP4K4	3.7635	0.227349	0.00233851
avCM	FGF12	3.75542	1.24448	0.00240239
avCM	CASZ1	3.72981	0.205367	0.002621
avCM	PRTG	3.72372	0.743797	0.00268218
avCM	PDGFA	3.66223	0.795227	0.00333206
avCM	PLPP4	3.65696	0.902628	0.00339775
avCM	BTBD11	3.64677	0.235066	0.00351011
avCM	HMGCLL1	3.63671	1.18122	0.00362418
avCM	TCF7	3.62792	2.55709	0.00371596
avCM	CPEB3	3.62545	0.739319	0.00374459
avCM	VCAM1	3.61413	0.514145	0.00389214
avCM	DISP1	3.58848	0.647582	0.00422022
avCM	ASTN2	3.57877	0.869386	0.0043462
avCM	COLQ	3.57213	1.19008	0.0044345
avCM	TIMP3	3.54929	0.421401	0.00477504
avCM	LYN	3.50274	1.23051	0.00551851
avCM	SOCS2	3.49979	2.22409	0.00556001
avCM	SMARCD3	3.49702	0.28584	0.00560783
avCM	FNDC3B	3.49515	0.247108	0.00563179
avCM	BCAS3	3.47233	0.348603	0.0060553
avCM	MAML2	3.46286	0.320002	0.00623312
avCM	HIPK3	3.45107	0.252489	0.00647677
avCM	GSS	3.45064	0.928192	0.00648132
avCM	SIPA1L2	3.44437	0.350044	0.00661438
avCM	EPB41L4A	3.43964	1.14025	0.00671464
avCM	POPDC2	3.43648	0.294421	0.00678133
avCM	ID2	3.42801	0.80033	0.00695948
avCM	NCS1	3.42272	1.23361	0.0070839
avCM	ATP2A2	3.4163	0.140201	0.00721501
avCM	DNM1L	3.40895	0.412267	0.00738638
avCM	RD3L	3.40478	0.986945	0.007487
avCM	GRIN2B	3.39769	0.794938	0.00765693
avCM	TMTC4	3.39528	0.556467	0.00770464
avCM	WNT11	3.39478	1.03994	0.00771207
avCM	MRPS6	3.38644	0.690668	0.00791601
avCM	ZNRF3	3.3829	0.663161	0.00798447
avCM	RGS6	3.36406	0.178038	0.00848453
avCM	ROCK2	3.3484	0.221026	0.00891001
avCM	IRF2	3.34463	0.583611	0.00899455
avCM	DMD	3.33601	0.122214	0.00923154
avCM	IRX1	3.32927	2.10562	0.00943429
avCM	PDLIM3	3.32013	0.880842	0.00967574
avCM	MAPRE1	3.31134	0.32499	0.009911
avCM	COLEC11	3.2892	0.893724	0.0105681
avCM	PROKR1	3.28647	3.00946	0.0106455
avCM	HAPLN3	3.28349	1.35949	0.010724
avCM	BRWD3	3.26548	0.572504	0.0113294
avCM	CADPS2	3.21543	0.537847	0.0130048
avCM	AAK1	3.20832	0.3081	0.0132491
avCM	PTPN13	3.20003	0.598824	0.0135949
avCM	SLC16A3	3.1792	0.912002	0.0144019
avCM	CRACDL	3.16799	2.90392	0.0148574
avCM	LRRFIP2	3.16498	0.26454	0.0149676
avCM	LDHA	3.14481	0.564111	0.0158383
avCM	DAPK2	3.14245	0.527206	0.0159315
avCM	TESC	3.11566	1.68466	0.0171388
avCM	DKK3	3.10542	0.414123	0.0176418
avCM	ADAMTSL2	3.10234	1.10336	0.0178011
avCM	ARRDC1	3.10063	1.29449	0.0178783
avCM	MCAM	3.0935	0.410523	0.0181944
avCM	NCKAP1	3.08968	0.348065	0.0184063
avCM	CCDC3	3.07742	1.69545	0.0190726
avCM	CDH7	3.07695	1.75279	0.0190826
avCM	PRKAA2	3.03739	0.59293	0.0213326
avCM	AKAP12	3.01878	0.360753	0.0224556
avCM	IGFBP7	3.01741	0.389968	0.0225114
avCM	SLC25A6	3.00782	0.160479	0.0230427
avCM	ALS2	3.00318	0.518398	0.0232906
avCM	NTRK3	2.99633	0.901472	0.0237562
avCM	PPM1H	2.98547	0.450119	0.0244364
avCM	CMYA5	2.97561	0.155306	0.0250689
avCM	PLEKHG4	2.96259	0.347537	0.0258801
avCM	PLXNB3	2.94572	0.408528	0.0270516
avCM	DSG2	2.94458	0.476837	0.0271341
avCM	SGCD	2.90947	0.0973095	0.02982
avCM	GNAL	2.90921	0.362569	0.0298235
avCM	HECW1	2.90791	0.504349	0.0298913
avCM	EPB41	2.88167	0.550734	0.0320434
avCM	TMEM132C	2.85102	0.992502	0.0347411
avCM	BBOX1	2.83724	0.862627	0.035972
avCM	AOAH	2.83134	0.993539	0.0363934
avCM	TANC2	2.80679	0.354573	0.0386597
avCM	HMGA2	2.79592	0.14067	0.0396772
avCM	HSPA12A	2.78146	0.919504	0.0411253
avCM	CLIP4	2.77038	0.664095	0.0421552
avCM	GPC1	2.76904	0.260176	0.0422512
avCM	SNTG2	2.75649	0.629386	0.0436025
avCM	LAMP1	2.75275	0.533974	0.044009
avCM	PRKAG2	2.72202	0.379615	0.0475011
avCM	GNAS	2.72068	0.206966	0.04764
avCM	TUT4	2.70923	0.431271	0.0490126
trabecular	FN1	54.3103	4.10584	0
CM1-1	PDE10A	48.5651	3.80959	0
CM1-1	COL4A5	46.8442	3.17056	0
CM1-1	EBF3	46.31	3.18228	0
CM1-1	LAMA5	45.7771	2.96676	0
CM1-1	NFATC1	45.6395	3.69374	0
CM1-1	SOX5	45.6004	3.36343	0
CM1-1	PODXL	44.6448	3.63681	0
CM1-1	ROBO1	44.0548	2.61161	0
CM1-1	LIMCH1	43.5844	2.9773	0
CM1-1	FLNB	43.3011	2.98558	0
CM1-1	GMDS	43.0073	2.69884	0
CM1-1	SEMA6A	42.7428	3.00314	0
CM1-1	MECOM	42.5118	2.86745	0
CM1-1	COL4A6	41.7888	2.68177	0
CM1-1	TGFBR2	40.5688	3.19689	0
CM1-1	LARGE1	40.3054	2.62546	0
CM1-1	UNC5C	40.2926	2.47625	0
CM1-1	SPON1	40.2797	2.61615	0
CM1-1	PTPRM	40.1398	2.51917	0
CM1-1	TMSB4X	39.7597	2.4168	0
CM1-1	PHLDB2	39.0279	2.38614	0
CM1-1	SNTG2	38.7096	3.59815	0
CM1-1	FLI1	38.5301	3.415	0
CM1-1	KIF26A	38.4948	3.54602	0
CM1-1	CCDC80	38.2052	2.65399	0
CM1-1	ROBO2	37.9827	2.71648	0
CM1-1	FLT1	37.9457	4.0226	0
CM1-1	FAT4	37.804	2.4947	0
CM1-1	ALCAM	37.6501	2.47156	1.24497e-307
CM1-1	CDH5	37.5898	4.26663	1.13796e-306
CM1-1	SRGAP1	37.4992	2.49819	3.33393e-305
CM1-1	TRPS1	37.4351	2.36538	3.58226e-304
CM1-1	ZMIZ1	37.4071	1.79249	9.95594e-304
CM1-1	ACTG1-1	37.2348	2.15083	6.05357e-301
CM1-1	FBN1	37.1569	2.42453	1.0751e-299
CM1-1	GALNT2	37.0538	3.00835	4.82438e-298
CM1-1	RGL1	36.8586	2.73149	6.42619e-295
CM1-1	RAPGEF5	36.7042	3.30634	1.80487e-292
CM1-1	ELMO1	36.3907	2.68404	1.68802e-287
CM1-1	PPP3CA	36.3819	2.5679	2.27319e-287
CM1-1	CALCRL	36.3467	2.50895	8.01334e-287
CM1-1	LAMB1	36.1789	2.35395	3.46837e-284
CM1-1	ST3GAL1	36.1618	2.31978	6.29377e-284
CM1-1	SOX6	36.1263	2.573	2.229e-283
CM1-1	SASH1	36.0709	2.08053	1.61676e-282
CM1-1	PLXND1	35.9759	2.61699	4.78753e-281
CM1-1	CDH11	35.6116	2.80575	2.19045e-275
CM1-1	ATVR1	35.5182	2.45528	5.97461e-274
CM1-1	PLXDC2	35.2794	2.54436	2.77232e-270
CM1-1	TGFB2	35.2755	2.53987	3.1184e-270
CM1-1	JCAD	35.1709	2.60944	1.2273e-268
CM1-1	ELK3	35.0094	2.98211	3.44012e-266
CM1-1	PHACTR2	34.9394	2.43086	3.86634e-265
CM1-1	PLEKHG1	34.5271	2.94873	6.37362e-259
CM1-1	SALL3	34.2412	4.25832	1.15801e-254
CM1-1	MAN1A1	34.199	3.33288	4.84273e-254
CM1-1	RRBP1	34.1824	2.37512	8.4428e-254
CM1-1	FAM171A1	34.145	2.07597	2.98827e-253
CM1-1	CALD1	34.1311	2.09072	4.73729e-253
CM1-1	HMCN1	34.0526	2.07897	6.6942e-252
CM1-1	CREB5	34.017	2.10616	2.21874e-251
CM1-1	MXRA5	33.9514	2.5696	2.0404e-250
CM1-1	SHROOM2	33.9465	1.95076	2.376e-250
CM1-1	LECT1	33.9222	2.70681	5.35755e-250
CM1-1	LHFPL2	33.9036	2.38792	9.92438e-250
CM1-1	PRKD1	33.7934	2.21922	4.04675e-248
CM1-1	NFIB	33.7746	1.81494	7.54353e-248
CM1-1	XKR4	33.7672	2.31151	9.58664e-248
CM1-1	HMBOX1	33.6573	1.95898	3.86247e-246
CM1-1	CNTNAP2	33.6117	2.2205	1.74836e-245
CM1-1	LDLRAD4	33.61	2.11744	1.82735e-245
CM1-1	FGD5	33.5489	3.28102	1.41164e-244
CM1-1	ENTPD1	33.5446	3.82815	1.60782e-244
CM1-1	EBF1	33.4633	2.08782	2.42875e-243
CM1-1	OSBPL10	33.3963	2.19609	2.26491e-242
CM1-1	ACTB	33.2954	1.86202	6.49767e-241
CM1-1	FBN2	33.1802	2.28976	2.96345e-239
CM1-1	SYNE2	33.1367	1.5243	1.24067e-238
CM1-1	CTNNA2	33.0687	2.24141	1.17049e-237
CM1-1	FGFR3	33.029	3.58797	4.30332e-237
CM1-1	ZNF423	33.0111	1.86204	7.68123e-237
CM1-1	AUTS2	32.9348	1.56656	9.42948e-236
CM1-1	PTBP1	32.9141	1.96429	1.85072e-235
CM1-1	HSP90B1	32.7679	1.81416	2.23299e-233
CM1-1	ADAM10	32.662	1.99988	7.08934e-232
CM1-1	KDR	32.6272	3.72002	2.18938e-231
CM1-1	FYN	32.4928	1.98055	1.73418e-229
CM1-1	MAP4K4	32.4015	1.68386	3.32579e-228
CM1-1	CNN3	32.4004	1.92894	3.41443e-228
CM1-1	PDIA6	32.3149	1.84781	5.38425e-227
CM1-1	LIMA1	32.2806	2.47052	1.61762e-226
CM1-1	TMEM132C	31.9882	3.1475	1.92795e-222
CM1-1	CARMIL1	31.9544	1.98588	5.6485e-222
CM1-1	CTSB	31.8527	2.08427	1.43621e-220
CM1-1	ZNF407	31.8474	1.83387	1.68718e-220
CM1-1	MMP16	31.7409	2.12707	4.95893e-219
CM1-1	REV3L	31.7209	1.74032	9.26691e-219
CM1-1	MYO1B	31.66	2.58231	6.29887e-218
CM1-1	ARHGAP32	31.5873	1.99133	6.23288e-217
CM1-1	ADAM12	31.5378	1.84294	2.9215e-216
CM1-1	PECAM1	31.5238	2.39794	4.5171e-216
CM1-1	ATRNL1	31.4914	1.91051	1.2427e-215
CM1-1	ETS1	31.4515	2.17848	4.3317e-215
CM1-1	DSTN	31.42	1.80344	1.15747e-214
CM1-1	TANC2	31.3855	1.84224	3.39335e-214
CM1-1	PLOD2	31.3696	1.86557	5.5532e-214
CM1-1	SMAD6	31.332	1.79635	1.79104e-213
CM1-1	AGRN	31.2788	1.82769	9.42617e-213
CM1-1	ADCY2	31.2637	2.15003	1.49997e-212
CM1-1	STAB1	31.2353	3.4283	3.61214e-212
CM1-1	ADAMTSL3	31.096	2.20824	2.76951e-210
CM1-1	MMRN2	31.0594	3.91577	8.56524e-210
CM1-1	RAD51B	31	1.98197	5.38515e-209
CM1-1	EMCN	30.9408	3.65362	3.32711e-208
CM1-1	RASSF8	30.9404	1.75188	3.33727e-208
CM1-1	FNBP1L	30.9366	1.71199	3.72256e-208
CM1-1	SYT1	30.9283	1.97535	4.78344e-208
CM1-1	SERPINH1	30.8896	1.96705	1.57297e-207
CM1-1	DACH1	30.7712	1.749	6.02477e-206
CM1-1	TTYH3	30.7347	1.77103	1.84107e-205
CM1-1	MMP2	30.7112	2.7919	3.77058e-205
CM1-1	POSTN	30.6955	2.23809	6.05881e-205
CM1-1	GLI3	30.6872	1.75313	7.7654e-205
CM1-1	UNC13B	30.5376	2.40809	7.55176e-203
CM1-1	FGFRL1	30.5164	1.7657	1.43308e-202
CM1-1	RAB11FIP4	30.4747	2.44584	5.08611e-202
CM1-1	RPS6KA2	30.2727	3.01371	2.32931e-199
CM1-1	HECW2	30.2339	1.84046	7.5119e-199
CM1-1	NOVA1-1	30.233	2.20365	7.65605e-199
CM1-1	EPS8	30.2286	2.24318	8.69647e-199
CM1-1	MAML3	30.1035	1.87031	3.77739e-197
CM1-1	BASP1	30.0797	2.36195	7.68055e-197
CM1-1	PTPRO	29.8843	3.32253	2.68434e-194
CM1-1	CCDC88A	29.8686	1.6706	4.26917e-194
CM1-1	LAMC1	29.8254	1.71155	1.54333e-193
CM1-1	ANKRD44	29.8249	2.28728	1.55697e-193
CM1-1	ITGA8	29.79	2.33673	4.37757e-193
CM1-1	SEPTIN2	29.7894	2.25548	4.42506e-193
CM1-1	PTK2	29.7003	1.66753	6.25452e-192
CM1-1	TPK1	29.6759	1.71016	1.28246e-191
CM1-1	BICD1	29.6557	1.82415	2.32183e-191
CM1-1	MYO16	29.599	1.91927	1.22495e-190
CM1-1	EIF4G3	29.5442	1.6377	6.17013e-190
CM1-1	BIN1	29.5086	1.84856	1.75537e-189
CM1-1	RIMS1	29.5049	2.34008	1.94772e-189
CM1-1	GULP1	29.4821	2.05927	3.797e-189
CM1-1	PLEKHA5	29.4715	1.76285	5.1614e-189
CM1-1	RBMS3	29.4633	1.38453	6.52808e-189
CM1-1	PDIA4	29.4578	1.78202	7.63688e-189
CM1-1	MAP3K1	29.3371	2.08569	2.65328e-187
CM1-1	TMEM178B	29.2988	1.87453	8.10956e-187
CM1-1	COL5A2	29.2813	1.72762	1.34543e-186
CM1-1	ETNK1	29.2735	1.75432	1.68199e-186
CM1-1	TACC3	29.2489	1.84491	3.43849e-186
CM1-1	AFAP1	29.2173	2.01101	8.62884e-186
CM1-1	SMC4	29.1423	1.80715	7.66515e-185
CM1-1	ZNF516	29.122	1.72235	1.37822e-184
CM1-1	LTBP1	29.0463	1.68909	1.24284e-183
CM1-1	TOP2A	29.0191	1.78669	2.72359e-183
CM1-1	DDX5	29.012	1.57572	3.33385e-183
CM1-1	IQGAP2	28.9101	2.65427	6.35555e-182
CM1-1	DIAPH3	28.8533	1.85506	3.26531e-181
CM1-1	TSPAN4	28.8488	1.62268	3.69843e-181
CM1-1	KLHL4	28.8174	4.10512	9.0995e-181
CM1-1	GASK1B	28.7533	1.85485	5.74238e-180
CM1-1	ITPRID2	28.747	2.54474	6.86194e-180
CM1-1	INPP4A	28.7421	1.76998	7.85237e-180
CM1-1	VGLL4	28.7058	1.59283	2.21993e-179
CM1-1	KPNA2	28.703	2.18151	2.39272e-179
CM1-1	RASGEF1A	28.6998	2.93917	2.60956e-179
CM1-1	SEPTIN9	28.6951	2.08555	2.96586e-179
CM1-1	ETV6	28.693	1.77216	3.13727e-179
CM1-1	ZMYND11	28.5883	1.59584	6.27655e-178
CM1-1	TBL1X	28.547	1.56565	2.03652e-177
CM1-1	TPM1	28.5452	1.66224	2.136e-177
CM1-1	INPP4B	28.5417	1.65127	2.34862e-177
CM1-1	COLEC12	28.4585	2.04084	2.50653e-176
CM1-1	MAML2	28.4036	1.64905	1.18947e-175
CM1-1	VIM	28.3915	1.63533	1.67103e-175
CM1-1	RFTN2	28.3557	2.45962	4.59631e-175
CM1-1	ELOVL5	28.2859	1.88864	3.29907e-174
CM1-1	NEDD9	28.2764	2.41913	4.28893e-174
CM1-1	TPX2	28.2653	1.79368	5.84743e-174
CM1-1	EML4	28.2073	1.56181	2.99591e-173
CM1-1	EEA1	28.1966	1.58582	4.03669e-173
CM1-1	LMO4	28.1902	2.29433	4.81494e-173
CM1-1	RAI14	28.1667	1.82444	9.28851e-173
CM1-1	SUCLG2	28.1625	1.76059	1.04205e-172
CM1-1	ASAP1	28.1608	1.61339	1.08851e-172
CM1-1	FRMD4B	28.1601	1.60512	1.10262e-172
CM1-1	MYO7A	28.1495	3.42989	1.48161e-172
CM1-1	SMAD3	28.1204	1.80682	3.34519e-172
CM1-1	CENPE	28.1142	1.84301	3.96621e-172
CM1-1	CHST11	28.0938	2.45756	7.01752e-172
CM1-1	FOXP1	28.0588	1.53693	1.86574e-171
CM1-1	SMC2	28.0464	1.73482	2.63309e-171
CM1-1	ATP1B3	28.026	1.67012	4.64275e-171
CM1-1	SEPTIN11	28.0036	1.65022	8.67527e-171
CM1-1	NAV3	27.9903	2.35316	1.25076e-170
CM1-1	USP22	27.983	1.5656	1.53012e-170
CM1-1	TOP1	27.9552	1.53503	3.32026e-170
CM1-1	TSPAN18	27.9498	1.65377	3.83687e-170
CM1-1	ARHGAP28	27.9399	1.6739	5.04266e-170
CM1-1	THBS2	27.9208	2.29883	8.56428e-170
CM1-1	CREB3L2	27.9206	1.85076	8.58019e-170
CM1-1	TFPI	27.8836	3.62963	2.39082e-169
CM1-1	SPTLC2	27.8647	2.03415	4.0295e-169
CM1-1	PREX2	27.8644	2.69037	4.05199e-169
CM1-1	LMNB2	27.8291	1.57373	1.07791e-168
CM1-1	PLCB4	27.8195	1.62604	1.40504e-168
CM1-1	LBR	27.804	1.62837	2.14982e-168
CM1-1	PREX1	27.7466	1.74182	1.05199e-167
CM1-1	MCF2L	27.7422	2.74577	1.18526e-167
CM1-1	MARCKS	27.7414	1.90601	1.20811e-167
CM1-1	ADGRG6	27.7084	2.61666	3.00603e-167
CM1-1	MAPK4	27.6924	1.56776	4.65625e-167
CM1-1	DPYSL2	27.6388	1.65407	2.04913e-166
CM1-1	MYO10	27.6111	2.51507	4.38824e-166
CM1-1	UTRN	27.5997	1.50348	5.9891e-166
CM1-1	ZCCHC24	27.5637	1.51574	1.61462e-165
CM1-1	HSPA5	27.5472	1.56224	2.53081e-165
CM1-1	RANBP1	27.5389	1.80889	3.16965e-165
CM1-1	ADGRL4	27.5191	3.53085	5.45248e-165
CM1-1	BEGAIN	27.4666	4.73354	2.30102e-164
CM1-1	RBBP4	27.4585	1.58116	2.86567e-164
CM1-1	PTPRG	27.4383	1.55318	4.97749e-164
CM1-1	WWOX	27.4293	1.58627	6.34472e-164
CM1-1	MTCL1	27.4281	2.20221	6.52763e-164
CM1-1	JAG1	27.3973	1.57859	1.51537e-163
CM1-1	KCNMB2	27.3815	2.96773	2.32837e-163
CM1-1	MAP3K5	27.3692	1.7567	3.25045e-163
CM1-1	TRAM1L1	27.3568	1.57835	4.54972e-163
CM1-1	CLASP2	27.3483	1.50885	5.71588e-163
CM1-1	GLI2	27.3188	1.62329	1.2748e-162
CM1-1	GLS2	27.2929	1.72902	2.58364e-162
CM1-1	BACH2	27.2862	1.53962	3.08482e-162
CM1-1	OSBPL5	27.2685	1.59423	4.98372e-162
CM1-1	ARHGAP42	27.268	1.51552	5.03697e-162
CM1-1	NHSL1	27.2503	1.51882	8.12619e-162
CM1-1	ADAMTS19	27.2428	2.16952	9.94771e-162
CM1-1	TIAM2	27.2238	1.86634	1.66394e-161
CM1-1	RNF19A	27.2063	1.83592	2.66976e-161
CM1-1	ATP2B1	27.1901	1.7569	4.13426e-161
CM1-1	MDN1	27.1741	1.50602	6.35878e-161
CM1-1	DISP1	27.1552	1.77497	1.06053e-160
CM1-1	NFKBIZ	27.1532	2.60559	1.11651e-160
CM1-1	DPP10	27.1433	2.46901	1.4551e-160
CM1-1	COL9A3	27.0897	4.44413	6.20627e-160
CM1-1	LRIG1	27.0679	2.91895	1.11938e-159
CM1-1	COL12A1	27.0232	2.0646	3.73638e-159
CM1-1	CREM	27.0097	2.84556	5.37004e-159
CM1-1	FNDC3A	27.0056	1.52318	5.96922e-159
CM1-1	GRIP1	27.0008	1.92382	6.7801e-159
CM1-1	FAR2	26.9861	1.60248	1.00575e-158
CM1-1	PNRC2	26.9826	1.76773	1.09997e-158
CM1-1	LAMA4	26.9574	1.5979	2.16308e-158
CM1-1	KIF4B	26.9345	1.76294	3.99817e-158
CM1-1	COL18A1	26.9253	1.50778	5.11334e-158
CM1-1	TIAM1	26.9233	1.59741	5.37466e-158
CM1-1	COL5A1	26.9165	1.6074	6.42738e-158
CM1-1	PLCE1	26.8789	1.98682	1.76347e-157
CM1-1	TGFBR1	26.8358	1.60151	5.6027e-157
CM1-1	PCDH19	26.8266	2.96851	7.14907e-157
CM1-1	TEK	26.8185	3.4929	8.85557e-157
CM1-1	DGKB	26.7877	3.23757	2.01892e-156
CM1-1	EXT1	26.7719	1.51028	3.07149e-156
CM1-1	ASPM	26.7647	1.68371	3.71628e-156
CM1-1	DICER1	26.754	1.46838	4.93255e-156
CM1-1	JAM3	26.7514	1.75532	5.26845e-156
CM1-1	FRZB	26.726	2.82479	1.03762e-155
CM1-1	PHF14	26.6967	1.48053	2.26225e-155
CM1-1	CTBP1	26.673	1.48542	4.24483e-155
CM1-1	DLGAP5	26.644	1.85004	9.17324e-155
CM1-1	UGGT1	26.6079	1.68962	2.39229e-154
CM1-1	HMGB1	26.5545	1.45359	9.89591e-154
CM1-1	CKAP4	26.521	1.50118	2.39966e-153
CM1-1	FRYL	26.5124	1.4512	3.00393e-153
CM1-1	NOTCH1	26.5101	1.53427	3.18573e-153
CM1-1	NOP58	26.508	1.65776	3.36224e-153
CM1-1	NPAS3	26.5036	1.56185	3.75979e-153
CM1-1	SYNM	26.4976	2.00479	4.39051e-153
CM1-1	PDE3B	26.4919	2.06427	5.10239e-153
CM1-1	KPNB1	26.4575	1.44661	1.26628e-152
CM1-1	HDAC2	26.4178	1.51125	3.60502e-152
CM1-1	FOXO1	26.4172	3.14695	3.65306e-152
CM1-1	MSN	26.4152	1.4528	3.83708e-152
CM1-1	EPRS	26.4094	1.42294	4.45905e-152
CM1-1	ARHGEF9	26.4002	2.13829	5.66911e-152
CM1-1	PTPN21	26.386	1.49352	8.21683e-152
CM1-1	PRTG	26.3817	1.742	9.19234e-152
CM1-1	TSPAN14	26.37	1.78977	1.24848e-151
CM1-1	FARP1	26.3412	1.44952	2.65661e-151
CM1-1	PTMA	26.331	1.43635	3.46495e-151
CM1-1	MDFIC	26.3248	2.1246	4.07124e-151
CM1-1	CENPF	26.2968	1.6027	8.48283e-151
CM1-1	CMIP	26.2917	1.51413	9.69131e-151
CM1-1	TMTC2	26.2914	1.75949	9.72661e-151
CM1-1	COG5	26.2898	1.46925	1.01095e-150
CM1-1	CTNND2	26.2743	1.4777	1.5162e-150
CM1-1	TCF12	26.2367	1.41786	4.06533e-150
CM1-1	MYO6	26.2155	1.48761	7.07204e-150
CM1-1	ARPP19	26.2132	1.42678	7.4897e-150
CM1-1	HEG1	26.2069	2.95407	8.80349e-150
CM1-1	HIPK2	26.18	1.44703	1.77777e-149
CM1-1	DOCK5	26.1475	1.84479	4.15459e-149
CM1-1	TLE4	26.1387	1.56583	5.20851e-149
CM1-1	BAZ1B	26.1307	1.41609	6.41293e-149
CM1-1	KDM7A	26.1199	1.73553	8.46819e-149
CM1-1	IL6ST	26.0952	1.54522	1.60928e-148
CM1-1	TET2	26.0934	1.50312	1.68426e-148
CM1-1	TCF3	26.0555	1.41484	4.5112e-148
CM1-1	EZH2	26.0497	1.45312	5.23124e-148
CM1-1	SET	25.9955	1.40418	2.14409e-147
CM1-1	PKN2	25.9932	1.55993	2.27268e-147
CM1-1	JMJD1C	25.9907	1.44262	2.41842e-147
CM1-1	CNOT6	25.9847	1.49511	2.81385e-147
CM1-1	NRP1	25.9819	1.57039	3.02105e-147
CM1-1	BMPR2	25.9589	1.41471	5.46935e-147
CM1-1	DHX15	25.9578	1.42852	5.61546e-147
CM1-1	HUNK	25.9268	1.74199	1.25341e-146
CM1-1	DACH2	25.9259	1.56925	1.28101e-146
CM1-1	HSP90AB1	25.9144	1.43505	1.71355e-146
CM1-1	UACA	25.897	1.73258	2.68443e-146
CM1-1	PLCB1	25.8847	1.47398	3.68733e-146
CM1-1	CCNY	25.8744	1.79829	4.80026e-146
CM1-1	FBLN2	25.8697	1.38917	5.39776e-146
CM1-1	DGKH	25.8355	1.58307	1.30481e-145
CM1-1	RALGAPA2	25.834	1.78372	1.35353e-145
CM1-1	FSCN1	25.8308	1.8584	1.46479e-145
CM1-1	IGF2BP1	25.8275	1.41097	1.59116e-145
CM1-1	MON2	25.8186	1.51706	2.00049e-145
CM1-1	NKD1	25.8109	2.08666	2.43515e-145
CM1-1	ACTR3	25.7783	1.66054	5.62399e-145
CM1-1	TRIM71	25.7385	2.69559	1.56633e-144
CM1-1	NSD2	25.6676	1.42046	9.66187e-144
CM1-1	COPB2	25.6576	1.53882	1.24646e-143
CM1-1	CD99	25.6401	1.64176	1.94907e-143
CM1-1	SEC31A	25.6389	1.44959	2.00623e-143
CM1-1	CENPW	25.616	2.17242	3.59586e-143
CM1-1	CPAMD8	25.6109	2.01382	4.096e-143
CM1-1	ITPK1	25.6099	1.84161	4.18062e-143
CM1-1	TTC3	25.5957	1.38031	6.01158e-143
CM1-1	SUFU	25.5741	1.51695	1.04093e-142
CM1-1	KRAS	25.5677	1.81983	1.22513e-142
CM1-1	NCL	25.5579	1.37275	1.56806e-142
CM1-1	PDGFRA	25.5491	1.96696	1.95997e-142
CM1-1	DLGAP4	25.5427	1.82219	2.30266e-142
CM1-1	NTNG1	25.5387	1.9103	2.54426e-142
CM1-1	OSBPL8	25.5275	1.43068	3.37808e-142
CM1-1	MYCBP2	25.4919	1.41217	8.37673e-142
CM1-1	CHSY1	25.4852	1.49984	9.89537e-142
CM1-1	HSPG2	25.4615	1.50633	1.80653e-141
CM1-1	NCKAP1	25.4396	1.38509	3.15023e-141
CM1-1	EIF2S2	25.4292	1.38988	4.09536e-141
CM1-1	HS6ST1	25.4077	1.5143	7.0622e-141
CM1-1	ARCN1	25.3965	1.48971	9.37802e-141
CM1-1	HIC2	25.3951	1.46305	9.6497e-141
CM1-1	CACNA1H	25.3951	1.47875	9.6497e-141
CM1-1	SLC2A13	25.382	1.71742	1.34331e-140
CM1-1	INO80	25.3543	1.40863	2.70737e-140
CM1-1	FLRT2	25.3258	2.01643	5.56337e-140
CM1-1	RHOA	25.3246	1.51206	5.72037e-140
CM1-1	H3F3B	25.3125	1.52277	7.7555e-140
CM1-1	FHL1	25.3049	2.51108	9.3911e-140
CM1-1	TENM3	25.2999	1.54657	1.06183e-139
CM1-1	CAND1	25.2971	1.54999	1.13708e-139
CM1-1	MAMLD1	25.2959	1.46602	1.17185e-139
CM1-1	SEC61A1	25.2938	1.67618	1.23238e-139
CM1-1	ANO5	25.2843	1.59838	1.56129e-139
CM1-1	CACHD1	25.2824	1.5642	1.63435e-139
CM1-1	SH3TC1	25.2732	3.95471	2.06049e-139
CM1-1	PDS5B	25.2696	1.40678	2.24772e-139
CM1-1	DIP2B	25.2638	1.45756	2.60013e-139
CM1-1	KARS	25.2478	1.46497	3.88549e-139
CM1-1	PDIA3	25.2098	1.47373	1.01115e-138
CM1-1	USP6NL	25.186	1.60273	1.84065e-138
CM1-1	NRG1	25.1688	3.38154	2.83669e-138
CM1-1	DAAM1	25.1678	1.39654	2.89701e-138
CM1-1	SIPA1L1	25.1677	1.4891	2.89701e-138
CM1-1	COL1A2	25.1574	1.37925	3.7507e-138
CM1-1	POLA1	25.1389	1.40504	5.96803e-138
CM1-1	CADM1	25.1053	1.42236	1.38347e-137
CM1-1	TBC1D5	25.0997	1.38049	1.59111e-137
CM1-1	CMSS1	25.0989	1.41378	1.61791e-137
CM1-1	NUCKS1	25.0899	1.39593	2.0234e-137
CM1-1	HSP90AA1	25.0887	1.37469	2.08267e-137
CM1-1	RECK	25.073	1.63982	3.08124e-137
CM1-1	EIF2AK3	25.047	1.94186	5.90733e-137
CM1-1	MYO9B	25.0453	1.58034	6.14177e-137
CM1-1	CCT8	25.0343	1.40699	8.0775e-137
CM1-1	PAK2	25.031	1.52192	8.74791e-137
CM1-1	GFPT2	25.0189	1.63578	1.18221e-136
CM1-1	DENND1B	24.9917	1.8208	2.3304e-136
CM1-1	KIF11	24.9873	1.7705	2.59336e-136
CM1-1	ELF1	24.9739	1.64546	3.62024e-136
CM1-1	EIF4A2	24.9725	1.36168	3.74467e-136
CM1-1	PRPF8	24.9719	1.33938	3.78591e-136
CM1-1	EHD3	24.9608	1.49827	4.99506e-136
CM1-1	DOK6	24.9579	1.57614	5.35949e-136
CM1-1	ZFPM2	24.9574	1.38328	5.40743e-136
CM1-1	RSPO3	24.948	3.33583	6.82366e-136
CM1-1	NEK6	24.9457	1.47064	7.21701e-136
CM1-1	PRMT1	24.9422	2.00023	7.85722e-136
CM1-1	IRS1	24.9348	1.52645	9.4169e-136
CM1-1	ZNF385D	24.9228	1.71489	1.26837e-135
CM1-1	PIK3R3	24.8912	1.85587	2.78457e-135
CM1-1	ZSWIM5	24.874	1.38608	4.25943e-135
CM1-1	ARID1B	24.8321	1.09102	1.2085e-134
CM1-1	PTPRB	24.832	3.49406	1.2085e-134
CM1-1	P4HB	24.8106	1.39244	2.05225e-134
CM1-1	VASH1	24.8095	1.39318	2.1039e-134
CM1-1	PPP4R1	24.7977	1.38248	2.81311e-134
CM1-1	HCN4	24.7964	1.56224	2.89803e-134
CM1-1	PAPSS1	24.794	2.23042	3.06777e-134
CM1-1	DAPK1	24.7923	1.53891	3.19082e-134
CM1-1	UGT8	24.7913	4.48987	3.26944e-134
CM1-1	CDC42BPB	24.78	1.3543	4.31678e-134
CM1-1	INCENP	24.7784	1.52719	4.47625e-134
CM1-1	BRCA1	24.7719	1.4657	5.25298e-134
CM1-1	NR4A3	24.752	1.57495	8.57696e-134
CM1-1	EFR3A	24.7493	1.40877	9.16552e-134
CM1-1	SUSD6	24.7384	1.41204	1.19888e-133
CM1-1	CKAP2	24.7286	1.55152	1.52407e-133
CM1-1	DLC1	24.718	1.43422	1.97456e-133
CM1-1	NAP1L1	24.7154	1.33329	2.1004e-133
CM1-1	SYNCRIP	24.6875	1.34563	4.182e-133
CM1-1	RNF13	24.6832	1.40388	4.64037e-133
CM1-1	SUB1	24.6741	1.44697	5.80362e-133
CM1-1	CBX3	24.6449	1.30832	1.18936e-132
CM1-1	CCT4	24.6343	1.46953	1.54237e-132
CM1-1	RBPJ	24.6273	1.59263	1.82875e-132
CM1-1	TRANK1	24.6266	1.99377	1.85915e-132
CM1-1	DNAJC5	24.6097	1.63641	2.80994e-132
CM1-1	SPARC	24.6084	1.34903	2.89772e-132
CM1-1	PELI3	24.5973	1.67191	3.80374e-132
CM1-1	ACTR2	24.5783	1.57828	6.05783e-132
CM1-1	ANLN	24.5741	1.58212	6.6934e-132
CM1-1	STXBP5	24.5715	1.54877	7.12484e-132
CM1-1	ADK	24.5694	1.37348	7.49514e-132
CM1-1	EPAS1	24.5464	1.71247	1.31764e-131
CM1-1	CD47	24.5454	1.55728	1.34495e-131
CM1-1	SORCS2	24.5337	1.44009	1.78888e-131
CM1-1	CDC5L	24.5301	1.34169	1.95057e-131
CM1-1	LIMS1	24.4958	1.3497	4.52145e-131
CM1-1	SMARCA5	24.4903	1.48295	5.1687e-131
CM1-1	RNGTT	24.4793	1.37377	6.75188e-131
CM1-1	PTPN2	24.4745	1.45197	7.5798e-131
CM1-1	HSPA8	24.4717	1.36971	8.10533e-131
CM1-1	KIF15	24.4678	1.6729	8.88665e-131
CM1-1	ANP32B	24.4628	1.35461	1.00182e-130
CM1-1	MTMR12	24.4587	1.81014	1.10617e-130
CM1-1	HSPA4L	24.4569	1.4232	1.15305e-130
CM1-1	BCR	24.4516	1.47091	1.31273e-130
CM1-1	ALDH1A2	24.4443	1.94562	1.56599e-130
CM1-1	UHRF1	24.4349	1.46842	1.96693e-130
CM1-1	LSM14A	24.4292	1.33886	2.25718e-130
CM1-1	HEATR1	24.4213	1.60635	2.72961e-130
CM1-1	CCT5	24.4137	1.34182	3.28461e-130
CM1-1	ACSL4	24.4066	1.7173	3.89837e-130
CM1-1	TDRD3	24.3926	1.31352	5.46686e-130
CM1-1	MLLT10	24.3854	1.30634	6.50488e-130
CM1-1	GATA6	24.3833	1.32669	6.84281e-130
CM1-1	TRPC4AP	24.3718	1.40854	9.03511e-130
CM1-1	ADAMTS9	24.371	2.16207	9.19531e-130
CM1-1	VTI1A	24.3679	1.29197	9.90689e-130
CM1-1	RASA3	24.3653	1.32083	1.05328e-129
CM1-1	PRR16	24.3621	1.48233	1.13567e-129
CM1-1	LIN28B	24.3613	2.33596	1.15568e-129
CM1-1	GNB1	24.3488	1.31724	1.5661e-129
CM1-1	BBX	24.3476	1.31994	1.6073e-129
CM1-1	TXNDC5	24.3456	1.63316	1.68521e-129
CM1-1	LRRK1	24.3423	2.10367	1.82369e-129
CM1-1	MYH9	24.3408	1.33617	1.88824e-129
CM1-1	GREB1L	24.3368	1.9176	2.07482e-129
CM1-1	RBM23	24.3302	1.31803	2.43199e-129
CM1-1	ABHD17B	24.3292	2.31153	2.48876e-129
CM1-1	ASAP2	24.3291	1.41803	2.48876e-129
CM1-1	G2E3	24.3269	1.46207	2.62388e-129
CM1-1	IGF2BP3	24.3145	1.32866	3.53594e-129
CM1-1	USP10	24.2906	1.28931	6.31387e-129
CM1-1	ACVR2B	24.2861	1.55641	7.04414e-129
CM1-1	TMEM131L	24.2746	1.31834	9.30042e-129
CM1-1	FMR1	24.2515	1.32704	1.62719e-128
CM1-1	STT3B	24.25	1.46249	1.68318e-128
CM1-1	MPP7	24.2404	1.54317	2.12155e-128
CM1-1	RAN	24.2369	1.47682	2.30684e-128
CM1-1	FNDC3B	24.2341	1.35051	2.46128e-128
CM1-1	RFX3	24.227	1.55916	2.91679e-128
CM1-1	RAB1B	24.2249	1.39308	3.06556e-128
CM1-1	ARF1	24.2231	1.32536	3.19979e-128
CM1-1	HMGB2	24.2142	1.44205	3.95452e-128
CM1-1	PTPN12	24.2133	1.43029	4.04083e-128
CM1-1	ITGAV	24.2001	1.33857	5.54986e-128
CM1-1	GDI1	24.1994	1.33573	5.6358e-128
CM1-1	CALM1	24.1953	1.33312	6.21349e-128
CM1-1	CBLB	24.1942	1.85433	6.36674e-128
CM1-1	DIS3L2	24.1841	1.468	8.12003e-128
CM1-1	KANK1	24.1703	1.59469	1.13182e-127
CM1-1	WAPL	24.1666	1.30612	1.23669e-127
CM1-1	HNRNPA3	24.155	1.26329	1.63208e-127
CM1-1	MAP4K5	24.1482	1.51499	1.91871e-127
CM1-1	SH3BGRL	24.1175	1.31833	4.02508e-127
CM1-1	CDKAL1	24.115	1.31789	4.26854e-127
CM1-1	DNAJC1	24.1044	1.33722	5.50055e-127
CM1-1	CD2AP	24.1026	1.5733	5.74403e-127
CM1-1	RPS6KA3	24.0952	1.49612	6.85625e-127
CM1-1	FASN	24.0945	1.35666	6.94488e-127
CM1-1	BMPR1A	24.0735	1.32187	1.15216e-126
CM1-1	DDX10	24.0652	1.42265	1.40285e-126
CM1-1	SLC12A4	24.0641	1.36109	1.43805e-126
CM1-1	PBX1	24.0597	1.35505	1.59629e-126
CM1-1	EXOC2	24.0583	1.39506	1.64842e-126
CM1-1	CTBPL	24.0357	1.51016	2.83886e-126
CM1-1	UBE2L3	24.0264	1.35901	3.54457e-126
CM1-1	PCDH11X	24.02	1.69268	4.12216e-126
CM1-1	ERC1	24.0184	1.30878	4.27629e-126
CM1-1	PIP4K2A	24.0131	1.38479	4.85219e-126
CM1-1	SENP6	24.0106	1.2783	5.1422e-126
CM1-1	HNRNPH1	24.0074	1.30888	5.53952e-126
CM1-1	NRK	24.0052	1.56607	5.83287e-126
CM1-1	ARHGAP21	23.9988	1.30993	6.79204e-126
CM1-1	ZFHX3	23.9904	1.36868	8.29503e-126
CM1-1	GOLIM4	23.9786	1.31537	1.09848e-125
CM1-1	TCERG1	23.9754	1.28391	1.18481e-125
CM1-1	DPYD	23.9748	1.39737	1.19886e-125
CM1-1	IL1R1	23.9563	3.5623	1.87012e-125
CM1-1	NPM1	23.9539	1.30384	1.9741e-125
CM1-1	ACTA2	23.9522	2.21187	2.05301e-125
CM1-1	HS2ST1	23.9505	1.52075	2.13426e-125
CM1-1	ATRX	23.946	1.31424	2.37497e-125
CM1-1	TNPO1	23.9434	1.30492	2.52256e-125
CM1-1	DGCR8	23.9394	1.31106	2.77159e-125
CM1-1	HNRNPU	23.9267	1.27365	3.7503e-125
CM1-1	RSRC2	23.9262	1.28031	3.78553e-125
CM1-1	ADCYAP1R1	23.9126	2.41338	5.24468e-125
CM1-1	NOLC1	23.9013	1.43827	6.8601e-125
CM1-1	GATA4	23.8672	1.32647	1.54618e-124
CM1-1	PRRC2C	23.8655	1.24566	1.6101e-124
CM1-1	SLIT2	23.8476	1.51257	2.46608e-124
CM1-1	U2AF1	23.8456	1.39405	2.58047e-124
CM1-1	BTBD9	23.8377	1.28243	3.10895e-124
CM1-1	BCAS3	23.8371	1.30768	3.15131e-124
CM1-1	ZNF618	23.8362	1.30829	3.21464e-124
CM1-1	BRF1	23.8265	1.26676	4.04176e-124
CM1-1	EXOC4	23.8154	1.31374	5.25938e-124
CM1-1	ADNP	23.8051	1.28728	6.70485e-124
CM1-1	PHIP	23.8003	1.29361	7.50981e-124
CM1-1	MAN2A1	23.7954	1.4136	8.42939e-124
CM1-1	MED13L	23.78	1.30217	1.215e-123
CM1-1	PAPOLB	23.778	1.26423	1.2705e-123
CM1-1	GALNT18	23.7768	1.32967	1.30569e-123
CM1-1	CEMIP	23.7408	3.27918	3.07152e-123
CM1-1	NT5DC1	23.7401	1.77057	3.11963e-123
CM1-1	RCAN1	23.7242	1.60065	4.54589e-123
CM1-1	MYL4	23.7207	1.53735	4.92771e-123
CM1-1	STAG1	23.7173	1.25285	5.32743e-123
CM1-1	DDX46	23.716	1.25814	5.49005e-123
CM1-1	DDX19	23.7153	1.29741	5.56747e-123
CM1-1	TPP2	23.7123	1.31795	5.97124e-123
CM1-1	HAS2	23.7096	3.25216	6.36437e-123
CM1-1	ERGIC1	23.7065	1.33946	6.82481e-123
CM1-1	TPM3	23.7063	1.30205	6.8467e-123
CM1-1	CAMK1D	23.6636	1.41976	1.884e-122
CM1-1	AP2A2	23.6559	1.25546	2.25595e-122
CM1-1	SLC12A7	23.6515	1.70281	2.50405e-122
CM1-1	NAA15	23.6384	1.26655	3.40531e-122
CM1-1	FGFR2	23.6178	1.51061	5.5436e-122
CM1-1	NBEA	23.6084	1.27485	6.91053e-122
CM1-1	SPPL2A	23.6029	1.28862	7.85049e-122
CM1-1	TRRAP	23.5913	1.27301	1.03114e-121
CM1-1	TMTC3	23.5675	1.38365	1.80387e-121
CM1-1	SEC24C	23.5623	1.25028	2.03945e-121
CM1-1	CCDC6	23.5508	1.49143	2.66989e-121
CM1-1	SLC22A23	23.545	1.83563	3.05717e-121
CM1-1	MIB1	23.5436	1.35799	3.15292e-121
CM1-1	MRC2	23.5388	1.67011	3.5197e-121
CM1-1	KANSL1L	23.5388	1.39746	3.5197e-121
CM1-1	BBS9	23.5349	1.39371	3.85441e-121
CM1-1	ACTN1	23.5153	1.34414	6.10917e-121
CM1-1	ITGA4	23.4763	2.19913	1.52551e-120
CM1-1	CDC2L1	23.472	1.21597	1.68693e-120
CM1-1	ATL2	23.4646	1.33875	2.00361e-120
CM1-1	SMCHD1	23.4587	1.26012	2.29681e-120
CM1-1	SBNO1	23.4506	1.256	2.77088e-120
CM1-1	RIF1	23.4471	1.37524	3.00865e-120
CM1-1	RELCH	23.4461	1.38662	3.0719e-120
CM1-1	LDB2	23.437	1.74767	3.79627e-120
CM1-1	GTF2F2	23.4335	1.29437	4.11813e-120
CM1-1	LRBA	23.4244	1.27584	5.08422e-120
CM1-1	PDIA5	23.4148	1.72914	6.36137e-120
CM1-1	PICALM	23.4077	1.27202	7.51124e-120
CM1-1	FKBP9	23.4036	1.66666	8.25746e-120
CM1-1	PRPF39	23.3999	1.23356	8.98919e-120
CM1-1	EHBP1	23.3997	1.30269	9.01859e-120
CM1-1	AKT3	23.3984	1.39915	9.28037e-120
CM1-1	CUL1	23.3943	1.23805	1.02028e-119
CM1-1	EXOC6	23.3935	1.34633	1.03805e-119
CM1-1	NCOA2	23.3859	1.2903	1.23758e-119
CM1-1	EIF4G2	23.3728	1.15609	1.67665e-119
CM1-1	PKP4	23.3719	1.67551	1.71255e-119
CM1-1	EPB41L2	23.3682	1.50976	1.86498e-119
CM1-1	S1PR1	23.3607	1.63791	2.21894e-119
CM1-1	VPS13B	23.3448	1.27767	3.21297e-119
CM1-1	PAN3	23.3411	1.29264	3.49676e-119
CM1-1	RBMXL1	23.3261	1.21111	4.9544e-119
CM1-1	RASGRP3	23.3063	2.83497	7.85158e-119
CM1-1	PRPF38B	23.3038	1.34105	8.31344e-119
CM1-1	MBNL2	23.298	1.61418	9.49405e-119
CM1-1	AP3B1	23.2964	1.34861	9.83406e-119
CM1-1	PRRG1	23.2848	1.67551	1.28738e-118
CM1-1	PCDHGC3	23.2768	1.35256	1.549e-118
CM1-1	BAZ2B	23.2754	1.28064	1.59763e-118
CM1-1	CDK13	23.2482	1.24329	3.0116e-118
CM1-1	NUCB2	23.2431	1.24356	3.37957e-118
CM1-1	CCND2	23.2329	1.24984	4.28035e-118
CM1-1	STX7	23.2231	1.81451	5.37024e-118
CM1-1	BOD1L1	23.2169	1.21988	6.19703e-118
CM1-1	UTP20	23.2137	1.52241	6.66274e-118
CM1-1	BRE	23.2133	1.3092	6.71413e-118
CM1-1	SPAG16	23.2087	1.85678	7.45903e-118
CM1-1	DLG1	23.206	1.2439	7.93028e-118
CM1-1	PLXNC1	23.2015	2.53042	8.79401e-118
CM1-1	EPHA5	23.1859	2.05647	1.261e-117
CM1-1	DOCK9	23.1733	1.47941	1.68779e-117
CM1-1	BRD1	23.1503	1.22727	2.87068e-117
CM1-1	KPNA3	23.1488	1.39161	2.96913e-117
CM1-1	KLF6	23.1389	1.56194	3.73627e-117
CM1-1	ABCE1	23.136	1.26302	3.98652e-117
CM1-1	MYO5A	23.1354	1.2907	4.03199e-117
CM1-1	GRB2	23.1281	1.32888	4.76745e-117
CM1-1	CNNM2	23.1165	1.35952	6.23856e-117
CM1-1	DKC1	23.1137	1.45209	6.6394e-117
CM1-1	HNRNPH3	23.1088	1.23064	7.43483e-117
CM1-1	THOC2	23.1007	1.22567	8.94667e-117
CM1-1	CTTN	23.0991	1.22672	9.26131e-117
CM1-1	SLC10A7	23.0865	1.29081	1.23997e-116
CM1-1	EIF3H	23.0863	1.27248	1.24273e-116
CM1-1	FBXO34	23.0819	1.77913	1.37226e-116
CM1-1	SF3B3	23.0705	1.26677	1.78643e-116
CM1-1	GALNT1	23.0644	1.28515	2.05211e-116
CM1-1	FANCI	23.0565	2.23491	2.46239e-116
CM1-1	CHD7	23.0289	1.2596	4.64756e-116
CM1-1	XPO1	23.0259	1.25544	4.97317e-116
CM1-1	ADGRA3	23.0171	1.32568	6.08475e-116
CM1-1	BNC2	23.0148	1.82481	6.39512e-116
CM1-1	G3BP2	23.0071	1.37524	7.63663e-116
CM1-1	TET1	23.0031	1.27392	8.36211e-116
CM1-1	ATAD2B	23.0022	1.32131	8.51087e-116
CM1-1	WTAP	22.9968	1.3762	9.63066e-116
CM1-1	MGEA5	22.9958	1.26608	9.84104e-116
CM1-1	SMARCC1	22.9951	1.23554	9.98414e-116
CM1-1	C8H1ORF21	22.9871	1.86223	1.19976e-115
CM1-1	ZNF326	22.9805	1.20114	1.39412e-115
CM1-1	FAM168A	22.9731	1.23785	1.64994e-115
CM1-1	MYRF	22.9598	1.50886	2.24021e-115
CM1-1	USP34	22.9546	1.25193	2.52203e-115
CM1-1	BMS1	22.9465	1.34147	3.03295e-115
CM1-1	FKBP4	22.9442	1.26418	3.18867e-115
CM1-1	CSE1L	22.9389	1.26642	3.59846e-115
CM1-1	SEPTIN7	22.9352	1.27428	3.91431e-115
CM1-1	KTN1	22.9322	1.20875	4.18242e-115
CM1-1	ASXL2	22.9244	1.31672	4.99393e-115
CM1-1	MCPH1	22.9206	1.59758	5.44289e-115
CM1-1	SIK1	22.9196	1.28201	5.56916e-115
CM1-1	TPR	22.9052	1.2393	7.74126e-115
CM1-1	STAG2	22.8971	1.21175	9.29358e-115
CM1-1	CTBP2	22.897	2.20929	9.31322e-115
CM1-1	RSF1	22.8957	1.23539	9.58148e-115
CM1-1	LHFPL1	22.8848	1.29154	1.22669e-114
CM1-1	AP1G1	22.8837	1.17834	1.25749e-114
CM1-1	JPT2	22.8812	1.329	1.33117e-114
CM1-1	FHL3	22.8809	1.80527	1.33766e-114
CM1-1	LRP6	22.8719	1.2609	1.64175e-114
CM1-1	CEP112	22.8686	1.68249	1.76785e-114
CM1-1	EP300	22.8608	1.22233	2.11167e-114
CM1-1	DYNC1I2	22.8506	1.19993	2.66063e-114
CM1-1	SULF2	22.8486	1.71028	2.78149e-114
CM1-1	PARP1	22.8478	1.194	2.83058e-114
CM1-1	MBNL1	22.845	1.46299	3.01521e-114
CM1-1	TBX20	22.8415	1.23446	3.25604e-114
CM1-1	GATA5	22.8367	1.22736	3.63194e-114
CM1-1	PDS5A	22.832	1.22168	4.04128e-114
CM1-1	COP1	22.8274	1.21709	4.47978e-114
CM1-1	MED23	22.8229	1.30863	4.96008e-114
CM1-1	ZDHHC14	22.8186	1.73694	5.46974e-114
CM1-1	NUP153	22.816	1.25046	5.78456e-114
CM1-1	SOX11	22.8145	1.25959	5.98137e-114
CM1-1	EP400	22.8127	1.19484	6.22331e-114
CM1-1	FAM135A	22.8121	1.44642	6.29839e-114
CM1-1	CCT2	22.8107	1.24733	6.50548e-114
CM1-1	AMBRA1	22.8071	1.28008	7.0548e-114
CM1-1	HNRNPDL	22.8055	1.1904	7.29749e-114
CM1-1	UBE2N	22.7995	1.43386	8.35486e-114
CM1-1	ELAVL1	22.7991	1.22202	8.43231e-114
CM1-1	MKLN1	22.7986	1.21206	8.51113e-114
CM1-1	DENND2B	22.7933	1.56934	9.59117e-114
CM1-1	PIK3C2A	22.7888	1.20506	1.06068e-113
CM1-1	KNL1	22.7827	1.52269	1.21919e-113
CM1-1	CCDC85C	22.7799	1.35098	1.29761e-113
CM1-1	ANKRD13A	22.7769	1.46862	1.38847e-113
CM1-1	HAND2	22.7751	1.23059	1.44362e-113
CM1-1	IPO5	22.7744	1.18005	1.46351e-113
CM1-1	TAF1	22.7743	1.19568	1.46539e-113
CM1-1	PPP2R2A	22.773	1.22518	1.50657e-113
CM1-1	ARID4B	22.7698	1.21852	1.61966e-113
CM1-1	PDCD6IP	22.7697	1.37245	1.62025e-113
CM1-1	TTK	22.7591	1.64814	2.06173e-113
CM1-1	RABL6	22.7581	1.21291	2.10597e-113
CM1-1	TEC	22.756	3.46042	2.20737e-113
CM1-1	STXBP6	22.7543	1.2034	2.28867e-113
CM1-1	WHSC1L1	22.7499	1.23295	2.5274e-113
CM1-1	NAA25	22.7499	1.30662	2.5274e-113
CM1-1	ZDHHC17	22.7496	1.30832	2.54057e-113
CM1-1	TMEM131	22.7479	1.18786	2.6352e-113
CM1-1	EIF5	22.7471	1.19139	2.68463e-113
CM1-1	GPI	22.744	1.2263	2.87135e-113
CM1-1	LUC7L2	22.7428	1.22728	2.94854e-113
CM1-1	IRF2	22.7412	1.2676	3.05521e-113
CM1-1	PBX3	22.7362	1.25264	3.41654e-113
CM1-1	TRIP12	22.7336	1.23812	3.62126e-113
CM1-1	ATP8A1	22.7336	1.49587	3.62126e-113
CM1-1	CCAR1	22.7313	1.19993	3.80641e-113
CM1-1	CYFIP1	22.7254	1.31914	4.35385e-113
CM1-1	GARNL3	22.7229	1.28321	4.59508e-113
CM1-1	SMYD3	22.7212	1.75865	4.76962e-113
CM1-1	SETX	22.7152	1.33518	5.4619e-113
CM1-1	ADSS2	22.7117	1.49969	5.91495e-113
CM1-1	ITPR1	22.71	1.22317	6.13999e-113
CM1-1	VMP1	22.705	1.4008	6.86648e-113
CM1-1	SMARCA4	22.6987	1.20848	7.91045e-113
CM1-1	MND1	22.6959	1.44887	8.41875e-113
CM1-1	RBM19	22.6811	1.40494	1.17835e-112
CM1-1	MAP2	22.6692	1.49559	1.53973e-112
CM1-1	HSPD1	22.6691	1.23423	1.5438e-112
CM1-1	SF3B1	22.6678	1.19054	1.58527e-112
CM1-1	ETV1	22.6595	2.14412	1.91285e-112
CM1-1	NCOA4	22.6567	1.34706	2.03564e-112
CM1-1	BPTF	22.6546	1.19679	2.1326e-112
CM1-1	CHUK	22.6435	1.32629	2.74176e-112
CM1-1	FRMD4A	22.6364	1.21914	3.21118e-112
CM1-1	IARS1	22.6359	1.21629	3.24751e-112
CM1-1	APBB2	22.6335	1.22729	3.42042e-112
CM1-1	RNF11	22.6232	1.54126	4.31946e-112
CM1-1	ZC3H13	22.6216	1.23352	4.4726e-112
CM1-1	GNA13	22.6107	1.64583	5.72317e-112
CM1-1	SRBD1	22.6102	1.28937	5.76951e-112
CM1-1	CDC42	22.5936	1.17987	8.39459e-112
CM1-1	ARHGEF7	22.591	1.24033	8.90362e-112
CM1-1	PCNX1	22.5885	1.19788	9.41455e-112
CM1-1	RSRC1	22.5842	1.27545	1.03571e-111
CM1-1	DISC1	22.5642	1.20221	1.62525e-111
CM1-1	EGFL7	22.5553	2.85874	1.98694e-111
CM1-1	SPAG9	22.5522	1.19902	2.12839e-111
CM1-1	BUB1B	22.5494	1.56065	2.26044e-111
CM1-1	ELOVL6	22.5482	2.06313	2.32005e-111
CM1-1	DOK5	22.5478	1.84165	2.3371e-111
CM1-1	MAD1L1	22.5477	1.24151	2.34179e-111
CM1-1	ZC3H3	22.5343	1.20598	3.16554e-111
CM1-1	MAP7D3	22.5307	1.21623	3.42822e-111
CM1-1	SMC3	22.5295	1.17483	3.52139e-111
CM1-1	GPHN	22.5283	1.21808	3.61117e-111
CM1-1	PTEN	22.5229	1.37604	4.07787e-111
CM1-1	SLC39A10	22.519	1.57788	4.44222e-111
CM1-1	KLHL29	22.5148	1.26245	4.87672e-111
CM1-1	NEDD4	22.5087	1.26395	5.58471e-111
CM1-1	AP1S2	22.5073	1.75004	5.76716e-111
CM1-1	PFKP	22.5054	1.18715	6.01065e-111
CM1-1	GFPT1	22.504	1.3508	6.19729e-111
CM1-1	LEMD3	22.4891	1.3441	8.65041e-111
CM1-1	CDC14A	22.4864	1.3419	9.17608e-111
CM1-1	PTPRA	22.4847	1.35938	9.54129e-111
CM1-1	RAP1B	22.4763	1.46262	1.14957e-110
CM1-1	RAD21	22.4741	1.28516	1.20814e-110
CM1-1	GRID1	22.4696	1.53388	1.33348e-110
CM1-1	MAP2K4	22.4601	1.20566	1.64874e-110
CM1-1	GLG1	22.4535	1.19604	1.91276e-110
CM1-1	SUMO2	22.4466	1.35504	2.23099e-110
CM1-1	RAP1GDS1	22.4408	1.17804	2.53532e-110
CM1-1	ACLY	22.4352	1.51035	2.87595e-110
CM1-1	GNAQ	22.4249	1.37766	3.61796e-110
CM1-1	HEATR5A	22.4123	1.46073	4.79875e-110
CM1-1	KIF5B	22.4086	1.20289	5.20843e-110
CM1-1	DCBLD2	22.4083	1.17316	5.23793e-110
CM1-1	SLK	22.4043	1.16602	5.72058e-110
CM1-1	BACH1	22.3903	1.59049	7.81452e-110
CM1-1	HMGB3	22.3792	1.16578	1.00089e-109
CM1-1	RPL6	22.3669	1.15497	1.31938e-109
CM1-1	CUL4B	22.3632	1.25806	1.42937e-109
CM1-1	ELMOD2	22.3575	1.30791	1.62518e-109
CM1-1	MCU	22.3543	1.27662	1.74086e-109
CM1-1	ARHGAP5	22.35	1.16938	1.91432e-109
CM1-1	TEX10	22.3458	1.36505	2.10435e-109
CM1-1	PTPN4	22.343	1.36331	2.23516e-109
CM1-1	TTC7A	22.3386	1.23281	2.46133e-109
CM1-1	CTCF	22.3254	1.32871	3.30666e-109
CM1-1	CDC27	22.309	1.27013	4.76354e-109
CM1-1	BAZ1A	22.3019	1.23909	5.57679e-109
CM1-1	DPY19L1	22.2962	1.72811	6.32949e-109
CM1-1	THADA	22.2925	1.20996	6.86213e-109
CM1-1	ARL15	22.291	1.20028	7.0885e-109
CM1-1	TUBA1A	22.2851	1.32396	8.08604e-109
CM1-1	RAB2A	22.2807	1.22879	8.89503e-109
CM1-1	DDX6	22.2674	1.18453	1.19772e-108
CM1-1	APLP2	22.2537	1.20164	1.6228e-108
CM1-1	TRMT1L	22.2498	1.2079	1.76577e-108
CM1-1	ZFHX4	22.2464	1.67539	1.90512e-108
CM1-1	TBC1D22A	22.2456	1.1588	1.93445e-108
CM1-1	MAPKAP1	22.2425	1.20495	2.07341e-108
CM1-1	CKAP5	22.2191	1.22507	3.48547e-108
CM1-1	DDX3X	22.2131	1.2335	3.97675e-108
CM1-1	CALM2	22.2059	1.21835	4.66214e-108
CM1-1	WDR43	22.205	1.27152	4.75099e-108
CM1-1	RRP1B	22.1973	1.41379	5.63911e-108
CM1-1	SMAD7	22.1948	2.09029	5.94756e-108
CM1-1	ZMYND8	22.1922	1.18818	6.29745e-108
CM1-1	BMP2K	22.175	1.26555	9.22524e-108
CM1-1	SACS	22.17	1.17571	1.02938e-107
CM1-1	WAC	22.1681	1.17152	1.07243e-107
CM1-1	BTAF1	22.1677	1.26443	1.08042e-107
CM1-1	PRKAR1A	22.1643	1.16178	1.16321e-107
CM1-1	ERG	22.1511	2.02957	1.55744e-107
CM1-1	FAM13A	22.1503	1.3995	1.58366e-107
CM1-1	CEP350	22.1491	1.16921	1.62591e-107
CM1-1	MPDZ	22.1381	1.18487	2.07022e-107
CM1-1	ARAP3	22.1349	2.67784	2.22093e-107
CM1-1	ACER3	22.1317	1.23649	2.38344e-107
CM1-1	HELLS	22.1302	1.55697	2.46245e-107
CM1-1	PSMD14	22.1227	1.36823	2.90373e-107
CM1-1	DENND1A	22.1184	1.21473	3.18722e-107
CM1-1	GPATCH2	22.1075	1.29583	4.05541e-107
CM1-1	UPF2	22.0934	1.13406	5.53651e-107
CM1-1	NECTIN1	22.0891	1.2787	6.07783e-107
CM1-1	PANK3	22.0866	1.23734	6.41059e-107
CM1-1	SPRED2	22.0791	1.41879	7.56077e-107
CM1-1	RORA	22.0733	1.32746	8.58487e-107
CM1-1	DLG5	22.0704	1.1765	9.15074e-107
CM1-1	SNX32	22.0612	1.46437	1.12136e-106
CM1-1	SIPA1L2	22.0561	1.19896	1.25195e-106
CM1-1	PLVAP	22.0523	3.29743	1.3608e-106
CM1-1	NUP205	22.049	1.25242	1.46058e-106
CM1-1	ANKRD28	22.0384	1.19187	1.84677e-106
CM1-1	ARL5B	22.0335	1.65439	2.05619e-106
CM1-1	INTS13	22.0263	1.12108	2.40337e-106
CM1-1	AQR	22.0247	1.23385	2.48819e-106
CM1-1	NKAIN2	22.0212	1.22924	2.68673e-106
CM1-1	SNRNP200	22.011	1.13456	3.36066e-106
CM1-1	WDR20	22.0059	1.18727	3.75502e-106
CM1-1	MKRN4P	21.9942	1.18745	4.85103e-106
CM1-1	IQGAP3	21.9934	1.20114	4.9305e-106
CM1-1	LMAN1L	21.993	1.4507	4.97664e-106
CM1-1	TSPAN3	21.9891	1.17409	5.40923e-106
CM1-1	ITGA6	21.9888	1.58475	5.44299e-106
CM1-1	PA2G4	21.9809	1.13686	6.47712e-106
CM1-1	JAG2	21.957	1.37328	1.09281e-105
CM1-1	SRSF10	21.9519	1.3093	1.22138e-105
CM1-1	BTRC	21.951	1.13766	1.24484e-105
CM1-1	POU2F1	21.9498	1.17444	1.27671e-105
CM1-1	ZYX	21.9486	1.30832	1.30972e-105
CM1-1	LCORL-1	21.9455	1.21925	1.40069e-105
CM1-1	SCAF11	21.9432	1.16743	1.4712e-105
CM1-1	BIRC6	21.9358	1.20994	1.72796e-105
CM1-1	SKI	21.9338	1.24305	1.80651e-105
CM1-1	SEC16A	21.9296	1.18052	1.97843e-105
CM1-1	PRPF40A	21.9222	1.12343	2.32307e-105
CM1-1	HMGCR	21.9118	1.41364	2.91964e-105
CM1-1	ITPKA	21.9089	1.96078	3.10908e-105
CM1-1	GNE	21.9041	1.32175	3.45002e-105
CM1-1	CAP1	21.8979	1.46018	3.94358e-105
CM1-1	IGFBP5	21.8977	1.27578	3.95833e-105
CM1-1	CHM	21.8886	1.15276	4.83098e-105
CM1-1	CDK14	21.887	1.18551	4.99592e-105
CM1-1	TMSB15B	21.8845	1.12478	5.27511e-105
CM1-1	YWHAB	21.8745	1.15801	6.5575e-105
CM1-1	CBX1	21.8699	1.212	7.23724e-105
CM1-1	SLTM	21.8655	1.1187	7.97232e-105
CM1-1	EPC1	21.8638	1.15678	8.26468e-105
CM1-1	MAP3K7	21.8596	1.13046	9.03784e-105
CM1-1	SCFD1	21.8561	1.23736	9.75168e-105
CM1-1	JADE3	21.8541	1.19452	1.01823e-104
CM1-1	BLMH	21.8447	1.42561	1.24901e-104
CM1-1	SHOC2	21.8381	1.70253	1.4428e-104
CM1-1	SMAP1	21.8366	1.20063	1.48675e-104
CM1-1	SMG1	21.8276	1.14451	1.81124e-104
CM1-1	RPS6KA6	21.8167	1.59401	2.29562e-104
CM1-1	TJP2	21.8166	1.43631	2.29674e-104
CM1-1	EHMT1	21.8139	1.16268	2.4331e-104
CM1-1	EIF2B3	21.8103	1.2485	2.63239e-104
CM1-1	DNM1	21.8069	1.43723	2.83235e-104
CM1-1	JAZF1	21.8018	1.20365	3.15949e-104
CM1-1	PPP1R19L	21.7986	1.29861	3.38838e-104
CM1-1	KIAA1109	21.7925	1.14131	3.86514e-104
CM1-1	CAPZB	21.7918	1.14271	3.91603e-104
CM1-1	NUDC	21.7918	1.26668	3.91603e-104
CM1-1	TFDP2	21.7841	1.26109	4.62442e-104
CM1-1	NONO	21.7821	1.13929	4.83381e-104
CM1-1	EDEM3	21.7702	1.69093	6.24967e-104
CM1-1	TCP1	21.7601	1.14549	7.7902e-104
CM1-1	HNRNPA1	21.7588	1.20657	8.00112e-104
CM1-1	OXR1	21.7471	1.14511	1.03092e-103
CM1-1	RBBP6	21.741	1.1181	1.17728e-103
CM1-1	CWC22	21.739	1.24992	1.22828e-103
CM1-1	MTMR8	21.7352	1.66607	1.33332e-103
CM1-1	HECTD1	21.7263	1.17675	1.6141e-103
CM1-1	R3HDM1	21.7254	1.10887	1.64596e-103
CM1-1	FNBP4	21.7187	1.11912	1.90344e-103
CM1-1	PGK2	21.7142	1.11828	2.0944e-103
CM1-1	BCLAF1	21.7121	1.14078	2.19049e-103
CM1-1	CHD4	21.7103	1.20018	2.27638e-103
CM1-1	SEMA3A	21.7086	1.85284	2.36158e-103
CM1-1	MYL12A	21.6874	1.23181	3.73799e-103
CM1-1	TAF15	21.6832	1.18493	4.09075e-103
CM1-1	ANKIB1	21.6727	1.12352	5.13269e-103
CM1-1	BRD2	21.6666	1.21737	5.84768e-103
CM1-1	ZNF711	21.6603	1.16999	6.69901e-103
CM1-1	SLC30A7	21.6578	1.41341	7.06697e-103
CM1-1	EPB41	21.6574	1.22045	7.12605e-103
CM1-1	TTC28	21.6568	1.15615	7.20605e-103
CM1-1	UBE2D3	21.6526	1.21959	7.88238e-103
CM1-1	SPATA5	21.6495	1.33414	8.42658e-103
CM1-1	DOCK7	21.6457	1.16791	9.1401e-103
CM1-1	VAV2	21.643	1.13678	9.69668e-103
CM1-1	TAF3	21.6361	1.09886	1.12468e-102
CM1-1	COL25A1	21.6286	2.46381	1.3221e-102
CM1-1	RXRA	21.6238	1.19123	1.46286e-102
CM1-1	ATP9B	21.6226	1.14012	1.50272e-102
CM1-1	RPS12	21.6219	1.14412	1.52187e-102
CM1-1	CANX	21.6164	1.17228	1.7139e-102
CM1-1	BRSK1	21.613	2.10341	1.84302e-102
CM1-1	ERLIN2	21.606	1.16402	2.13999e-102
CM1-1	CAPZA2	21.6048	1.14395	2.19612e-102
CM1-1	DDI2	21.6017	1.42954	2.34685e-102
CM1-1	PARP8	21.5902	2.8308	3.0077e-102
CM1-1	MAPK8	21.5781	1.14115	3.8981e-102
CM1-1	IL1RAP	21.5728	2.7918	4.37137e-102
CM1-1	CNOT2	21.5655	1.12116	5.11255e-102
CM1-1	PPIG	21.5601	1.10945	5.74229e-102
CM1-1	DNAJC13	21.5545	1.18932	6.47532e-102
CM1-1	GLYR1	21.5517	1.12342	6.86444e-102
CM1-1	BTBD7	21.5503	1.14703	7.07411e-102
CM1-1	RICTOR	21.5392	1.2356	8.97728e-102
CM1-1	AMMECR1	21.5388	1.1337	9.05117e-102
CM1-1	EPHB6	21.5326	1.78172	1.03166e-101
CM1-1	ZMYM4	21.527	1.25128	1.16363e-101
CM1-1	KIF18A	21.519	1.72188	1.38157e-101
CM1-1	STXBP5L	21.5186	1.7998	1.39352e-101
CM1-1	CD151	21.5169	1.67697	1.44299e-101
CM1-1	TBCD	21.5144	1.30178	1.52149e-101
CM1-1	YWHAZ	21.513	1.12819	1.56593e-101
CM1-1	PPP2R5C	21.5027	1.13777	1.95258e-101
CM1-1	PSPC1	21.49	1.1462	2.56492e-101
CM1-1	XRN2	21.4888	1.24213	2.62978e-101
CM1-1	LRP5	21.4804	1.1902	3.14819e-101
CM1-1	MBD3	21.4737	1.3841	3.63132e-101
CM1-1	TSPAN5	21.4683	1.49592	4.08007e-101
CM1-1	CSNK1A1	21.4527	1.1517	5.69085e-101
CM1-1	IVNS1ABP	21.4526	1.11318	5.70442e-101
CM1-1	CAMKMT	21.4471	1.75578	6.4093e-101
CM1-1	SEC63	21.4395	1.11763	7.53622e-101
CM1-1	SCUBE1	21.4376	1.75028	7.84977e-101
CM1-1	ZNF236	21.4359	1.14379	8.13845e-101
CM1-1	ZNF280D	21.4332	1.10593	8.61504e-101
CM1-1	BCL2	21.4261	1.40457	1.00222e-100
CM1-1	STXBP4	21.426	1.54197	1.00222e-100
CM1-1	ARHGDIA	21.4256	1.22374	1.0108e-100
CM1-1	AP2B1	21.4243	1.15384	1.03838e-100
CM1-1	HNRNPKL	21.4203	1.8259	1.13012e-100
CM1-1	FGD3	21.4197	1.17341	1.1441e-100
CM1-1	CARS	21.4173	1.19301	1.2027e-100
CM1-1	SPPL2C	21.41	1.27487	1.40381e-100
CM1-1	CCNL2	21.4076	1.17012	1.47716e-100
CM1-1	SRSF3	21.3966	1.15269	1.86837e-100
CM1-1	BRD3	21.3868	1.25553	2.30448e-100
CM1-1	ATAD2	21.3862	1.52144	2.33021e-100
CM1-1	ACACA	21.3857	1.10361	2.3555e-100
CM1-1	HN1	21.3852	1.15864	2.37835e-100
CM1-1	HMMR	21.3818	1.6438	2.55627e-100
CM1-1	AGO3	21.3806	1.39304	2.61719e-100
CM1-1	ZC3H15	21.3704	1.26061	3.25268e-100
CM1-1	PUM1	21.366	1.13945	3.57278e-100
CM1-1	EIF4E	21.3623	1.28464	3.86057e-100
CM1-1	ATF7IP	21.3538	1.12776	4.62658e-100
CM1-1	SCAF8	21.3446	1.08876	5.62748e-100
CM1-1	PLXNB2	21.3443	1.24088	5.65539e-100
CM1-1	EIF5B	21.3363	1.11213	6.7058e-100
CM1-1	LPCAT1	21.3336	1.14309	7.09946e-100
CM1-1	ST6GALNAC3	21.333	1.07626	7.18332e-100
CM1-1	MTF2	21.3323	1.36747	7.29405e-100
CM1-1	NFATC2	21.3261	1.73635	8.31834e-100
CM1-1	RCOR1	21.3124	1.10139	1.11342e-99
CM1-1	KCNMA1	21.3102	1.88093	1.16487e-99
CM1-1	MMS22L	21.2869	1.86315	1.91266e-99
CM1-1	RASA2	21.2766	1.18951	2.38147e-99
CM1-1	TTC27	21.2742	1.33893	2.50532e-99
CM1-1	CCSER1	21.2716	1.1399	2.64314e-99
CM1-1	MRTFA	21.2612	1.15339	3.30171e-99
CM1-1	EIF5A2	21.26	1.33656	3.37686e-99
CM1-1	TRIB2	21.2543	1.8968	3.81133e-99
CM1-1	MOB2	21.2537	1.14528	3.86205e-99
CM1-1	PLS3	21.2531	1.12028	3.90055e-99
CM1-1	HMGN5	21.2407	1.38063	5.07932e-99
CM1-1	PHRF1	21.2289	1.10887	6.51683e-99
CM1-1	PUM2	21.2252	1.15641	7.04346e-99
CM1-1	BRWD3	21.2244	1.18427	7.16335e-99
CM1-1	PTBP2	21.2223	1.19357	7.4786e-99
CM1-1	ZFAND3	21.2163	1.12664	8.48638e-99
CM1-1	KIAA1671	21.215	1.31681	8.72398e-99
CM1-1	CHD9	21.2141	1.09877	8.88858e-99
CM1-1	FADD	21.211	1.81772	9.48492e-99
CM1-1	TRIP11	21.1906	1.10916	1.46072e-98
CM1-1	LMF1	21.1876	1.28131	1.55637e-98
CM1-1	PLPP3	21.1774	1.33522	1.92961e-98
CM1-1	MYCT1	21.1768	3.30526	1.9526e-98
CM1-1	DSE	21.1765	2.62991	1.96051e-98
CM1-1	WDR33	21.1735	1.09683	2.08659e-98
CM1-1	EXT2	21.1645	1.24306	2.52367e-98
CM1-1	MTPN	21.163	1.3992	2.59977e-98
CM1-1	RAB8B	21.1622	1.32629	2.6432e-98
CM1-1	INTS6	21.1614	1.16365	2.68763e-98
CM1-1	SLC12A2	21.1421	1.12135	4.04033e-98
CM1-1	TIA1	21.1244	1.08057	5.87652e-98
CM1-1	SRSF1	21.1238	1.05788	5.93728e-98
CM1-1	ITSN1	21.1198	1.13663	6.4609e-98
CM1-1	AGO2	21.1177	1.24534	6.75266e-98
CM1-1	SSR1	21.1162	1.10749	6.95303e-98
CM1-1	COPA	21.11	1.19237	7.92509e-98
CM1-1	ASCC3	21.1084	1.12754	8.19591e-98
CM1-1	UBR2	21.1057	1.08508	8.67028e-98
CM1-1	TRAF3IP1	21.1052	1.81855	8.74406e-98
CM1-1	NDST2	21.1052	1.47796	8.75012e-98
CM1-1	KDM3B	21.1035	1.0869	9.05095e-98
CM1-1	C6H10orf76	21.1029	1.13271	9.16327e-98
CM1-1	CIT	21.1007	1.2463	9.58595e-98
CM1-1	USP15	21.0935	1.08293	1.11492e-97
CM1-1	IPO7	21.0899	1.12614	1.20252e-97
CM1-1	UGDH	21.088	1.72781	1.2506e-97
CM1-1	YES1	21.085	1.3375	1.33043e-97
CM1-1	SMAD5	21.0823	1.09284	1.40885e-97
CM1-1	PITPNB	21.0815	1.38318	1.43031e-97
CM1-1	CALR	21.0784	1.13381	1.52704e-97
CM1-1	HSD17B12	21.0778	1.31735	1.54361e-97
CM1-1	HOOK3	21.0745	1.06467	1.65379e-97
CM1-1	ATXN7L1	21.0726	1.09578	1.71993e-97
CM1-1	CDK12	21.0715	1.24294	1.76017e-97
CM1-1	DNAJA1	21.0711	1.20235	1.7734e-97
CM1-1	ATP13A3	21.0703	1.1212	1.80219e-97
CM1-1	HECW1	21.0697	1.21409	1.82057e-97
CM1-1	TES	21.0684	1.69772	1.87092e-97
CM1-1	CCT6A	21.0632	1.07621	2.08727e-97
CM1-1	HDGF	21.0613	1.07098	2.17042e-97
CM1-1	RTFDC1	21.0608	1.33058	2.19105e-97
CM1-1	BPGM	21.0539	1.7327	2.53124e-97
CM1-1	CDK6	21.0529	1.07143	2.58338e-97
CM1-1	RB1CC1	21.0519	1.11618	2.63417e-97
CM1-1	FOXK2	21.0505	1.08685	2.71418e-97
CM1-1	CLCN3	21.0415	1.2091	3.27353e-97
CM1-1	CLINT1	21.0393	1.07652	3.42741e-97
CM1-1	MGA	21.0388	1.0924	3.46221e-97
CM1-1	SCFD2	21.0303	1.28236	4.1367e-97
CM1-1	CDK5RAP2	21.0297	1.11699	4.18196e-97
CM1-1	SDF4	21.029	1.47693	4.2466e-97
CM1-1	DEK	21.028	1.12865	4.33165e-97
CM1-1	TP53BP2	21.0191	1.14867	5.22419e-97
CM1-1	SRSF11	21.0142	1.08537	5.78504e-97
CM1-1	FAM120A	21.0116	1.0931	6.10044e-97
CM1-1	CNOT4	21.0108	1.16641	6.20058e-97
CM1-1	CHP1	21.0095	1.45781	6.36066e-97
CM1-1	SLC38A10	21.0066	1.59527	6.7646e-97
CM1-1	SASS6	21.0051	1.35916	6.97064e-97
CM1-1	CEP85L	21.0034	1.13408	7.21327e-97
CM1-1	FAM110B	20.9997	1.10645	7.79785e-97
CM1-1	PSMD1	20.9861	1.10143	1.03648e-96
CM1-1	ZNF644	20.9825	1.06625	1.11733e-96
CM1-1	TMCC1	20.9814	1.11675	1.14277e-96
CM1-1	CSTF3	20.9792	1.2945	1.19618e-96
CM1-1	NDE1	20.9789	1.11034	1.20315e-96
CM1-1	RAB14	20.9773	1.14071	1.24275e-96
CM1-1	PPIA	20.9761	1.22768	1.27146e-96
CM1-1	LMNB1	20.9754	1.53592	1.28924e-96
CM1-1	LRP12	20.97	1.14626	1.44304e-96
CM1-1	RBM25	20.9682	1.12252	1.49923e-96
CM1-1	EPN2	20.9657	1.0761	1.57744e-96
CM1-1	RFC1	20.9576	1.10672	1.87044e-96
CM1-1	BRAF	20.9575	1.10101	1.87257e-96
CM1-1	SRPK1	20.9406	1.11671	2.66835e-96
CM1-1	OLA1	20.9388	1.12954	2.76322e-96
CM1-1	EFNB2	20.9373	2.52568	2.85283e-96
CM1-1	GAB2	20.9236	1.20717	3.79855e-96
CM1-1	PDCD11	20.9225	1.28082	3.88612e-96
CM1-1	FAF1	20.9187	1.06336	4.19971e-96
CM1-1	LCOR	20.9163	1.14946	4.41648e-96
CM1-1	RAB7A	20.9016	1.10083	5.99853e-96
CM1-1	DENND5A	20.8991	1.43998	6.32304e-96
CM1-1	LAMP2	20.8957	1.12682	6.77317e-96
CM1-1	CDC73	20.8952	1.09938	6.84558e-96
CM1-1	EFL1	20.8948	1.44396	6.89868e-96
CM1-1	RABGGTB	20.8929	1.22118	7.17416e-96
CM1-1	RBM33	20.891	1.07384	7.45155e-96
CM1-1	TCOF1	20.8846	1.21307	8.50547e-96
CM1-1	COL22A1	20.8844	4.18895	8.53591e-96
CM1-1	KIAA0753	20.8822	1.28218	8.92894e-96
CM1-1	WDR1	20.8785	1.09669	9.64649e-96
CM1-1	ANKRD10	20.8716	1.10665	1.11401e-95
CM1-1	EVI5	20.8709	1.05588	1.12911e-95
CM1-1	TMED5	20.8692	1.33686	1.17008e-95
CM1-1	POLR3A	20.8664	1.37642	1.23863e-95
CM1-1	PDAP1	20.8606	1.07362	1.39739e-95
CM1-1	USP9Y	20.8587	1.16858	1.45217e-95
CM1-1	CGNL1	20.8519	1.08186	1.67352e-95
CM1-1	SKP1	20.8412	1.1166	2.08928e-95
CM1-1	ID3	20.838	1.62772	2.23182e-95
CM1-1	CHAF1A	20.8343	1.65119	2.4073e-95
CM1-1	KDELR2	20.8305	1.45989	2.60312e-95
CM1-1	SULF1	20.8269	1.52626	2.80697e-95
CM1-1	NASP	20.8232	1.14817	3.02633e-95
CM1-1	ACAP3	20.8221	1.27798	3.09707e-95
CM1-1	ARHGAP10	20.8169	1.20655	3.45003e-95
CM1-1	ECSCR	20.8064	3.14993	4.29239e-95
CM1-1	CREBBP	20.806	1.10181	4.32416e-95
CM1-1	BNIP3L	20.8059	1.3167	4.32869e-95
CM1-1	TM9SF2	20.8041	1.25391	4.49224e-95
CM1-1	UBR5	20.7976	1.14006	5.13746e-95
CM1-1	ZZZ3	20.7962	1.31943	5.28224e-95
CM1-1	RAB11B	20.7838	1.15289	6.83782e-95
CM1-1	TGS1	20.7769	1.50071	7.87829e-95
CM1-1	EIF4EBP3	20.7719	1.12798	8.74324e-95
CM1-1	NCBP2	20.7701	1.31146	9.06058e-95
CM1-1	CNTNAP5	20.7641	1.23349	1.02549e-94
CM1-1	PPP2CA	20.7603	1.22478	1.10955e-94
CM1-1	MBNL3	20.7566	1.06082	1.19699e-94
CM1-1	KMT2E	20.7541	1.15313	1.2606e-94
CM1-1	OPHN1	20.7525	1.29803	1.30286e-94
CM1-1	CUL3	20.7426	1.0639	1.60023e-94
CM1-1	YTHDC1	20.7393	1.06178	1.71044e-94
CM1-1	DAB1	20.7368	1.20802	1.80192e-94
CM1-1	SAFB	20.7357	1.04845	1.84122e-94
CM1-1	ADARB1	20.7279	1.46242	2.16149e-94
CM1-1	ACTR1A	20.7259	1.13956	2.25221e-94
CM1-1	NOP56	20.7246	1.23246	2.30997e-94
CM1-1	NCOA7	20.7228	1.49928	2.40006e-94
CM1-1	RPL36	20.7222	1.08222	2.42403e-94
CM1-1	SEL1L	20.7217	1.18213	2.44766e-94
CM1-1	HECTD4	20.72	1.05522	2.53351e-94
CM1-1	BZW1	20.714	1.03228	2.86845e-94
CM1-1	ATP11C	20.7087	1.05708	3.20069e-94
CM1-1	PRKCE	20.7022	1.18924	3.65712e-94
CM1-1	SRP68	20.6984	1.46189	3.95736e-94
CM1-1	LMCD1	20.697	1.58087	4.0718e-94
CM1-1	TARDBP	20.6939	1.07509	4.3326e-94
CM1-1	TLK1	20.6924	1.05683	4.46758e-94
CM1-1	CEP290	20.6891	1.21958	4.78174e-94
CM1-1	PDZRN3	20.6875	1.17036	4.93878e-94
CM1-1	FOXP4	20.6852	1.09268	5.17194e-94
CM1-1	RTTN	20.6813	1.34001	5.60652e-94
CM1-1	ITPKB	20.6784	2.00921	5.94265e-94
CM1-1	USP48	20.675	1.20046	6.37432e-94
CM1-1	CLPTM1L	20.6705	1.39453	6.99661e-94
CM1-1	2025-03-06	20.67	1.20754	7.06401e-94
CM1-1	YME1L1	20.6628	1.15268	8.19033e-94
CM1-1	ATXN3	20.6612	1.21122	8.45731e-94
CM1-1	ANKFY1	20.6603	1.36277	8.60609e-94
CM1-1	DPH6	20.6547	1.20214	9.66819e-94
CM1-1	FBXO11	20.652	1.07264	1.02017e-93
CM1-1	PIK3CA	20.6506	1.29552	1.05035e-93
CM1-1	IMMP2L	20.6431	1.4932	1.2248e-93
CM1-1	2025-03-07	20.6409	1.24188	1.28006e-93
CM1-1	YY2	20.6358	1.46898	1.42105e-93
CM1-1	APOOL	20.6283	1.10025	1.66042e-93
CM1-1	CPD	20.6243	1.39628	1.80172e-93
CM1-1	GAR1	20.6183	1.52202	2.0366e-93
CM1-1	USP24	20.6157	1.04861	2.14614e-93
CM1-1	RAPH1	20.6151	1.24384	2.1738e-93
CM1-1	FAM193A	20.6112	1.09579	2.35545e-93
CM1-1	PRKACB	20.6078	1.0609	2.52112e-93
CM1-1	SCAF4	20.6077	1.14808	2.52676e-93
CM1-1	PSMD12	20.6048	1.22319	2.67862e-93
CM1-1	NUSAP1	20.6008	1.50378	2.9065e-93
CM1-1	SIK3	20.6005	1.10474	2.92322e-93
CM1-1	PHF20L1	20.5973	0.99067	3.11852e-93
CM1-1	KDM5A	20.5936	1.05763	3.36362e-93
CM1-1	GPBP1L1	20.5912	1.07302	3.53114e-93
CM1-1	PCLO	20.5911	2.86442	3.53481e-93
CM1-1	QSER1	20.5908	1.08756	3.55668e-93
CM1-1	ENOX2	20.5797	1.24949	4.47026e-93
CM1-1	BCL7A	20.5729	1.2739	5.13805e-93
CM1-1	ATF2	20.5682	1.20648	5.65688e-93
CM1-1	PPP6R3	20.567	1.05212	5.79522e-93
CM1-1	VPS4B	20.5637	1.32842	6.19765e-93
CM1-1	ATXN2	20.5587	1.08994	6.85641e-93
CM1-1	ZFC3H1	20.5512	1.0386	8.00044e-93
CM1-1	GCN1	20.5496	1.09774	8.26076e-93
CM1-1	TOP2B	20.5487	1.09464	8.40404e-93
CM1-1	UBXN4	20.5454	1.07522	8.98891e-93
CM1-1	KIAA2026	20.5427	1.06949	9.49596e-93
CM1-1	CSNK1D	20.5395	1.05021	1.01482e-92
CM1-1	LGR5	20.5365	1.95644	1.07819e-92
CM1-1	INPP5A	20.5354	1.1633	1.10174e-92
CM1-1	SFSWAP	20.5325	1.064	1.16808e-92
CM1-1	RTF1	20.531	1.04724	1.20278e-92
CM1-1	DNAAF9	20.5305	1.07419	1.21472e-92
CM1-1	KIF23	20.5285	1.42186	1.2645e-92
CM1-1	CPT1A	20.526	1.01134	1.33157e-92
CM1-1	RBFOX1	20.5219	1.36126	1.4461e-92
CM1-1	AKT1	20.5209	1.12641	1.47654e-92
CM1-1	MIPOL1	20.5179	1.30486	1.56908e-92
CM1-1	RLIM	20.5168	1.31142	1.60375e-92
CM1-1	ATRN	20.515	1.07228	1.66358e-92
CM1-1	PLXNB3	20.5132	1.05085	1.72282e-92
CM1-1	XPO5	20.51	1.081	1.83953e-92
CM1-1	CHD1	20.5068	1.09683	1.96413e-92
CM1-1	PRKCA	20.5064	1.24502	1.97928e-92
CM1-1	ARHGEF12	20.5057	1.06041	2.00649e-92
CM1-1	TMX3	20.4995	1.22232	2.27671e-92
CM1-1	DDX42	20.4926	1.14083	2.62099e-92
CM1-1	MYO1C	20.4895	1.1579	2.78763e-92
CM1-1	PNN	20.4866	1.01265	2.96111e-92
CM1-1	VPS13C	20.4828	1.1294	3.19812e-92
CM1-1	ZMYM2	20.4802	1.06807	3.36516e-92
CM1-1	ENG	20.4751	2.39541	3.73596e-92
CM1-1	UBAC2	20.4688	1.05763	4.25053e-92
CM1-1	GLRX3	20.4672	1.24294	4.38428e-92
CM1-1	ARPC5	20.4671	1.30301	4.39152e-92
CM1-1	PRR14L	20.4627	1.08369	4.80843e-92
CM1-1	PAFAH1B2	20.4596	1.10131	5.11846e-92
CM1-1	MMD	20.4479	1.72088	6.49818e-92
CM1-1	KNTC1	20.445	1.22925	6.8874e-92
CM1-1	RCC2	20.4364	1.33389	8.21438e-92
CM1-1	SPOPL	20.4349	1.1925	8.45346e-92
CM1-1	MNAT1	20.4298	1.06139	9.38716e-92
CM1-1	AHCTF1	20.4282	1.13026	9.68938e-92
CM1-1	SH3RF3	20.4262	1.47259	1.00919e-91
CM1-1	DHX36	20.4235	1.08983	1.06492e-91
CM1-1	VAPB	20.4131	1.02659	1.31619e-91
CM1-1	USP47	20.4111	1.04214	1.36921e-91
CM1-1	ZNF217	20.4043	1.06714	1.57268e-91
CM1-1	NFATC3	20.4002	1.12052	1.71064e-91
CM1-1	STIM2	20.4	1.70163	1.71607e-91
CM1-1	TBC1D1	20.3949	1.07931	1.90095e-91
CM1-1	UBAP2L	20.3941	1.07525	1.93321e-91
CM1-1	ARID2	20.3931	1.08569	1.97056e-91
CM1-1	PUM3	20.3924	1.26921	1.9995e-91
CM1-1	ZC3H7A	20.392	1.05756	2.01441e-91
CM1-1	NUBPL	20.3899	1.38059	2.10108e-91
CM1-1	GAD2	20.3895	3.3786	2.11276e-91
CM1-1	TLK2	20.3825	1.04908	2.43672e-91
CM1-1	SNX29	20.3782	1.26671	2.6593e-91
CM1-1	DENND2A	20.3769	1.05183	2.72633e-91
CM1-1	MAEA	20.3736	1.26649	2.91701e-91
CM1-1	XPO4	20.3704	1.23898	3.10848e-91
CM1-1	SSBP3	20.3632	1.07307	3.59672e-91
CM1-1	NDC80	20.3618	1.62468	3.69961e-91
CM1-1	HAUS6	20.3602	1.2898	3.82138e-91
CM1-1	DNAJA2	20.3581	1.17772	3.98529e-91
CM1-1	USP3	20.3508	1.0434	4.62028e-91
CM1-1	NRG3	20.3394	1.51069	5.82476e-91
CM1-1	SRSF5A	20.3391	1.13181	5.85692e-91
CM1-1	MED27	20.3337	1.19893	6.53977e-91
CM1-1	UBB	20.3316	1.13111	6.81029e-91
CM1-1	LARS1	20.3304	1.12445	6.97356e-91
CM1-1	PHF21A	20.3292	1.07431	7.13839e-91
CM1-1	KIAA1217	20.3279	1.14066	7.33263e-91
CM1-1	CSNK1E	20.3277	1.11231	7.35664e-91
CM1-1	REV1	20.3261	1.11216	7.59767e-91
CM1-1	ATE1	20.3259	1.13924	7.62205e-91
CM1-1	RAB8A	20.3135	1.44503	9.8035e-91
CM1-1	LDLRAD3	20.3129	1.30679	9.91151e-91
CM1-1	CYP26B1	20.3118	2.46172	1.01193e-90
CM1-1	UBE2K	20.3111	1.13781	1.02722e-90
CM1-1	PRIM2	20.3106	1.45414	1.03646e-90
CM1-1	SRP14	20.3084	1.43509	1.08224e-90
CM1-1	ZNF827	20.3076	1.04219	1.10091e-90
CM1-1	GBF1	20.3045	1.03959	1.17113e-90
CM1-1	KMT5B	20.299	1.24138	1.30834e-90
CM1-1	ID2	20.2979	1.3747	1.33607e-90
CM1-1	PHF12	20.2979	1.05409	1.3364e-90
CM1-1	MAPRE1	20.2975	1.03529	1.3448e-90
CM1-1	USP16	20.2927	1.0883	1.4828e-90
CM1-1	SSB	20.2871	1.2503	1.66143e-90
CM1-1	OSBPL9	20.2846	1.5064	1.74381e-90
CM1-1	CNOT7	20.2792	1.15555	1.94707e-90
CM1-1	CTTNBP2	20.2778	1.23356	2.00099e-90
CM1-1	PSMA4	20.2768	1.10357	2.04128e-90
CM1-1	TLL1	20.2757	2.21705	2.08498e-90
CM1-1	LRRC28	20.2693	1.15864	2.37431e-90
CM1-1	CSDE1	20.2639	1.14158	2.64887e-90
CM1-1	PTPN11	20.2513	1.20702	3.41379e-90
CM1-1	HLCS	20.2415	1.36343	4.16199e-90
CM1-1	HP1BP3	20.2394	0.999096	4.33782e-90
CM1-1	MRPS28	20.2368	1.31267	4.56957e-90
CM1-1	C4BPM	20.2329	1.16122	4.94768e-90
CM1-1	KIAA0825	20.2317	1.27287	5.06364e-90
CM1-1	HNRNPK	20.2299	1.01356	5.25128e-90
CM1-1	CSNK1G1	20.2265	1.21921	5.61817e-90
CM1-1	TRA2B	20.2261	1.00946	5.65818e-90
CM1-1	ZBED4	20.2214	1.37324	6.22634e-90
CM1-1	AGO1	20.2211	1.28089	6.25736e-90
CM1-1	C5orf24	20.2203	1.19064	6.35055e-90
CM1-1	CHRM3	20.2193	2.10497	6.47724e-90
CM1-1	SMARCE1	20.218	1.03428	6.64482e-90
CM1-1	KIF20A	20.2004	1.41794	9.4878e-90
CM1-1	ARF6	20.1961	1.5901	1.03405e-89
CM1-1	AKAP12	20.1955	1.0416	1.04475e-89
CM1-1	EPS15	20.1934	1.07168	1.09025e-89
CM1-1	DNAJB6	20.191	1.03198	1.14361e-89
CM1-1	CREB1	20.1881	1.19796	1.21302e-89
CM1-1	IWS1	20.1864	1.04005	1.25255e-89
CM1-1	IREB2	20.1847	1.21591	1.29743e-89
CM1-1	TMEM200A	20.1816	1.69953	1.37817e-89
CM1-1	SEC62	20.1758	1.21213	1.55063e-89
CM1-1	RPLP2	20.1715	1.10182	1.68976e-89
CM1-1	BTF3L4	20.1645	1.01853	1.94635e-89
CM1-1	TMED2	20.1623	1.13731	2.02987e-89
CM1-1	STARD13	20.1592	1.16581	2.15824e-89
CM1-1	KDM1A	20.1588	1.02522	2.17429e-89
CM1-1	PFN2	20.1583	1.08172	2.19639e-89
CM1-1	ZNF654	20.1544	1.18671	2.37573e-89
CM1-1	FYTTD1	20.1522	1.12019	2.48119e-89
CM1-1	ATP2C1	20.1494	1.19687	2.62088e-89
CM1-1	ARGLU1	20.1422	1.00688	3.03338e-89
CM1-1	ST13P5	20.1408	1.00611	3.11433e-89
CM1-1	FAM133B	20.137	1.22396	3.36149e-89
CM1-1	AXL	20.1366	1.81293	3.38371e-89
CM1-1	RPSAP58	20.1345	0.981681	3.5316e-89
CM1-1	ECE1	20.127	2.08937	4.10168e-89
CM1-1	NCAPD3	20.1266	1.4779	4.13538e-89
CM1-1	NBAS	20.1258	1.03129	4.19496e-89
CM1-1	UBE3A	20.117	1.06646	5.01499e-89
CM1-1	CCDC186	20.113	1.43563	5.42892e-89
CM1-1	UGGT2	20.11	1.17491	5.75903e-89
CM1-1	PCNP	20.1066	1.12105	6.16766e-89
CM1-1	CIAPIN1	20.0996	1.21736	7.10198e-89
CM1-1	NUP58	20.097	1.32669	7.46818e-89
CM1-1	MARK3	20.0967	1.02765	7.50455e-89
CM1-1	FCHO2	20.0944	1.46823	7.86585e-89
CM1-1	UBE2H	20.0934	1.06698	8.01827e-89
CM1-1	HNRNPM	20.0925	1.06361	8.15428e-89
CM1-1	PTGES3	20.0921	1.27381	8.22067e-89
CM1-1	JAK2	20.0807	1.27452	1.03298e-88
CM1-1	MTFR2	20.0745	1.45887	1.16949e-88
CM1-1	TAB3	20.0711	1.12239	1.25123e-88
CM1-1	UBA2	20.0688	1.24227	1.30837e-88
CM1-1	SDK1	20.054	1.21333	1.76322e-88
CM1-1	CDV3	20.0536	1.19617	1.77565e-88
CM1-1	CLTC	20.0487	1.0374	1.95551e-88
CM1-1	EIF4H	20.045	1.02436	2.10548e-88
CM1-1	PLCD1	20.0422	1.24844	2.2264e-88
CM1-1	ANKRD17	20.0361	1.03888	2.51139e-88
CM1-1	PRDM2	20.0318	0.994653	2.73728e-88
CM1-1	GNL3	20.0301	1.12533	2.83428e-88
CM1-1	RALB	20.0279	1.23714	2.95877e-88
CM1-1	NUP98	20.0251	1.12855	3.12353e-88
CM1-1	YWHAE	20.0215	1.09535	3.35779e-88
CM1-1	LPIN2	20.02	1.28769	3.45785e-88
CM1-1	FUT8	20.0175	1.69048	3.63382e-88
CM1-1	FNBP1	20.0165	1.08916	3.70543e-88
CM1-1	ICE2	20.0154	1.12264	3.78079e-88
CM1-1	TMEM204	20.0137	2.3446	3.9139e-88
CM1-1	KPNA1	20.0078	1.11716	4.39991e-88
CM1-1	KIF2A	20.0065	0.99708	4.51251e-88
CM1-1	LONRF2	20.0065	1.12868	4.5154e-88
CM1-1	KRIT1	20.0058	1.4223	4.57346e-88
CM1-1	RAPGEF6	20.0039	1.03297	4.74148e-88
CM1-1	CDK8	20.0036	1.2765	4.77502e-88
CM1-1	GSK3A	19.9991	0.967064	5.21563e-88
CM1-1	CPSF6	19.9929	1.02779	5.90294e-88
CM1-1	KRT7	19.9905	2.1353	6.19373e-88
CM1-1	CEBPZ	19.9889	1.31999	6.38301e-88
CM1-1	C16orf72	19.9887	1.02526	6.41402e-88
CM1-1	ABTB2	19.9847	1.01287	6.93535e-88
CM1-1	GPCPD1	19.9785	1.02845	7.85191e-88
CM1-1	WASF2	19.9695	1.10869	9.38991e-88
CM1-1	PPFIA1	19.9674	0.999984	9.78945e-88
CM1-1	PBRM1	19.964	1.04162	1.04795e-87
CM1-1	KAT6A	19.963	1.00226	1.06683e-87
CM1-1	DROSHA	19.9619	1.14403	1.09041e-87
CM1-1	SETD3	19.9532	0.977198	1.29814e-87
CM1-1	RPS8	19.9529	0.974684	1.30322e-87
CM1-1	PPP4R3A	19.9529	1.10896	1.30322e-87
CM1-1	TKTL1	19.9497	1.09169	1.38833e-87
CM1-1	TULP4	19.9486	1.03124	1.4189e-87
CM1-1	BRWD1	19.9484	0.983707	1.42184e-87
CM1-1	SEPTIN8	19.9476	1.11163	1.4446e-87
CM1-1	CFDP1	19.9461	1.1268	1.48712e-87
CM1-1	MED12	19.9387	1.03731	1.72437e-87
CM1-1	URB1	19.9383	1.46517	1.73548e-87
CM1-1	SH3GLB1	19.938	1.23674	1.74401e-87
CM1-1	ITCH	19.9376	1.03538	1.75684e-87
CM1-1	FAM107B	19.9306	1.14889	2.02038e-87
CM1-1	SUZ12	19.9305	1.23122	2.0213e-87
CM1-1	TRA2A	19.93	0.99619	2.04405e-87
CM1-1	PPIL2	19.926	1.01636	2.21021e-87
CM1-1	PPP2R2D	19.923	1.08381	2.34648e-87
CM1-1	GHR	19.9206	1.09371	2.46089e-87
CM1-1	AKIRIN2	19.9189	1.55623	2.5406e-87
CM1-1	ZFYVE9	19.9109	1.12382	2.98084e-87
CM1-1	ZBTB10	19.9103	1.20687	3.0166e-87
CM1-1	CUL2	19.9093	1.18107	3.07282e-87
CM1-1	GDPD5	19.9092	1.11071	3.07502e-87
CM1-1	C2H6ORF62	19.9086	1.06932	3.10881e-87
CM1-1	SUPT6H	19.9081	1.01891	3.13771e-87
CM1-1	SNAP23	19.8971	1.29693	3.90586e-87
CM1-1	PHF3	19.8936	1.01532	4.18751e-87
CM1-1	DDX24	19.89	1.25386	4.49491e-87
CM1-1	ALDH18A1	19.889	1.57519	4.58332e-87
CM1-1	FZD6	19.8806	1.35995	5.41897e-87
CM1-1	REXO1	19.8801	1.07397	5.46559e-87
CM1-1	UNC13C	19.8687	2.15932	6.85336e-87
CM1-1	NR2C1	19.8643	1.32384	7.47641e-87
CM1-1	GGH	19.8643	1.73619	7.47866e-87
CM1-1	FIGN	19.859	0.990405	8.29612e-87
CM1-1	P3H2	19.852	3.01613	9.53055e-87
CM1-1	WBP11	19.8462	1.11694	1.06959e-86
CM1-1	PDPK1	19.8399	1.25402	1.21214e-86
CM1-1	KBTBD11	19.8393	2.42595	1.22565e-86
CM1-1	ARHGAP18	19.8338	1.4755	1.36404e-86
CM1-1	RGS9	19.8287	1.9431	1.51004e-86
CM1-1	HIF1A	19.8255	1.00206	1.60696e-86
CM1-1	WWC3	19.8249	1.05981	1.62716e-86
CM1-1	FSTL1	19.8223	1.17525	1.71121e-86
CM1-1	ESF1	19.8089	1.23743	2.23253e-86
CM1-1	CDK17	19.7987	1.01203	2.7311e-86
CM1-1	ARID4A	19.7985	1.03476	2.73938e-86
CM1-1	MTA1	19.7978	1.04668	2.77395e-86
CM1-1	ATP6V0A1	19.7965	1.03228	2.84645e-86
CM1-1	RBL1	19.7935	1.18749	3.02139e-86
CM1-1	SPECC1L	19.7706	0.97694	4.75559e-86
CM1-1	USP5	19.7699	0.977087	4.81906e-86
CM1-1	SDCBP	19.7681	1.31722	4.98533e-86
CM1-1	TRAPPC9	19.7647	1.10945	5.33393e-86
CM1-1	SPTY2D1	19.7636	1.52274	5.44814e-86
CM1-1	TIE1	19.7584	3.30835	6.03473e-86
CM1-1	PATJ	19.756	1.19077	6.32275e-86
CM1-1	UBTF	19.7549	0.987228	6.45189e-86
CM1-1	GSPT2	19.7542	1.08025	6.53879e-86
CM1-1	HIPK1	19.7536	1.14621	6.61036e-86
CM1-1	DAZAP1	19.7421	1.04015	8.30136e-86
CM1-1	WDR36	19.7376	1.39652	9.05982e-86
CM1-1	CSMD2	19.7374	2.62457	9.08725e-86
CM1-1	XPOT	19.725	1.29924	1.16259e-85
CM1-1	KLHL2	19.7223	1.35996	1.22535e-85
CM1-1	UBE2V2	19.7156	1.45454	1.39687e-85
CM1-1	PSME3	19.7142	1.19298	1.43552e-85
CM1-1	AEBP2	19.7141	1.21725	1.43707e-85
CM1-1	PLAGL1	19.7123	1.02894	1.48704e-85
CM1-1	PPA1	19.7097	1.45186	1.56437e-85
CM1-1	RPL9	19.7094	0.97444	1.57401e-85
CM1-1	INF2	19.7088	2.23108	1.59238e-85
CM1-1	SPATA13	19.7056	1.34997	1.69348e-85
CM1-1	BMP5	19.6935	1.02123	2.15046e-85
CM1-1	BUB1	19.6917	1.59942	2.22637e-85
CM1-1	HNRNPR	19.6917	1.05614	2.2265e-85
CM1-1	SMS	19.6852	1.02736	2.52718e-85
CM1-1	RIMS2	19.6756	1.68245	3.05098e-85
CM1-1	FOCAD	19.6696	1.29692	3.43575e-85
CM1-1	RPN2	19.6669	1.23591	3.62198e-85
CM1-1	NR2C2	19.6644	0.986709	3.80324e-85
CM1-1	CNOT1	19.6613	1.06806	4.03981e-85
CM1-1	ZNF207	19.658	0.943967	4.30622e-85
CM1-1	SETD5	19.6561	1.0319	4.46178e-85
CM1-1	PSMC1	19.6484	1.02345	5.19014e-85
CM1-1	PEPD	19.6435	1.05786	5.71701e-85
CM1-1	PHF20	19.6411	0.98128	5.9845e-85
CM1-1	POC1B	19.6403	1.94831	6.07878e-85
CM1-1	REPS1	19.6285	1.15186	7.66375e-85
CM1-1	H2AFZ	19.626	1.74434	8.04297e-85
CM1-1	BRD9	19.622	1.19424	8.7035e-85
CM1-1	FAM60A	19.6213	1.2314	8.82143e-85
CM1-1	MLXIP	19.621	1.0884	8.86606e-85
CM1-1	PCCA	19.6199	1.00717	9.04056e-85
CM1-1	MBD5	19.6199	0.962867	9.04515e-85
CM1-1	HSPH1	19.5992	1.75868	1.35655e-84
CM1-1	TNKS	19.5802	0.997814	1.96752e-84
CM1-1	NOL10	19.5681	1.20611	2.49667e-84
CM1-1	TCF20	19.5677	1.01744	2.51516e-84
CM1-1	PDSS2	19.5642	1.0253	2.69153e-84
CM1-1	G3BP1	19.5604	0.980371	2.89331e-84
CM1-1	PINX1	19.5596	1.23019	2.93927e-84
CM1-1	CLIP2	19.558	1.49539	3.03013e-84
CM1-1	FAM126B	19.5578	1.1509	3.04253e-84
CM1-1	RBM12	19.5553	1.1426	3.19194e-84
CM1-1	NAP1L4	19.5467	1.01722	3.77406e-84
CM1-1	SRPRA	19.5452	1.1834	3.885e-84
CM1-1	ARFGEF1	19.5443	0.964237	3.95142e-84
CM1-1	EIF1AX	19.5422	1.29311	4.11855e-84
CM1-1	TEAD4	19.5416	1.00066	4.1636e-84
CM1-1	MYEF2	19.5411	0.996444	4.20344e-84
CM1-1	PRMT3	19.5383	1.40576	4.43555e-84
CM1-1	WWTR1	19.522	2.2174	6.0977e-84
CM1-1	VRK1	19.5162	1.40232	6.8289e-84
CM1-1	TMEM26	19.5122	2.47642	7.36813e-84
CM1-1	LOXL2	19.5051	2.02086	8.46833e-84
CM1-1	UBAP2L2	19.5002	1.63142	9.31418e-84
CM1-1	ARIH1	19.4998	1.00179	9.37438e-84
CM1-1	THBS1	19.4961	0.980655	1.0072e-83
CM1-1	MBTD1	19.4875	1.22942	1.19239e-83
CM1-1	ZC3H18	19.4827	1.15969	1.30865e-83
CM1-1	TASOR	19.4826	0.984615	1.3104e-83
CM1-1	GNL2	19.4792	1.3755	1.39889e-83
CM1-1	MAP1B	19.4784	1.02064	1.41879e-83
CM1-1	MFGE8	19.4783	1.05313	1.42099e-83
CM1-1	CSMD1	19.4755	1.47186	1.50006e-83
CM1-1	STOX2	19.4675	0.991627	1.75054e-83
CM1-1	EWSR1	19.4656	0.942251	1.81684e-83
CM1-1	SNTG1	19.4634	1.95082	1.89493e-83
CM1-1	RPTOR	19.4632	1.01101	1.90153e-83
CM1-1	UBR3	19.4629	0.960941	1.90941e-83
CM1-1	PHF2	19.4585	1.10448	2.07991e-83
CM1-1	CCSER2	19.4545	0.977903	2.24825e-83
CM1-1	MAPK11	19.4539	2.18357	2.27469e-83
CM1-1	TAB2	19.4503	1.02145	2.43749e-83
CM1-1	ZFAT	19.4481	1.49834	2.54306e-83
CM1-1	MTA3	19.4476	1.08717	2.56358e-83
CM1-1	UNC5B	19.4426	1.5424	2.8282e-83
CM1-1	HMGA2	19.4405	1.13444	2.94536e-83
CM1-1	ZFX	19.4348	1.16549	3.28771e-83
CM1-1	XRN1	19.4318	1.02632	3.48237e-83
CM1-1	PLCL2	19.4303	1.52441	3.58e-83
CM1-1	ATP11B	19.4284	0.965889	3.71465e-83
CM1-1	ZBTB1	19.4248	1.11573	3.98292e-83
CM1-1	ST3GAL3	19.4206	0.979048	4.32072e-83
CM1-1	CTDP1	19.4194	1.04652	4.42173e-83
CM1-1	GPR107	19.4109	1.2586	5.20791e-83
CM1-1	EMC1	19.4044	1.12604	5.90444e-83
CM1-1	TOMM70	19.4042	1.06588	5.92776e-83
CM1-1	SPIN1	19.4018	0.954881	6.20315e-83
CM1-1	GFOD1	19.4003	1.28075	6.38863e-83
CM1-1	BMPER	19.3979	2.32148	6.69315e-83
CM1-1	CECR2	19.3925	0.986978	7.42403e-83
CM1-1	CCDC50	19.3914	0.883477	7.58712e-83
CM1-1	AFAP1L2	19.3818	2.2063	9.13116e-83
CM1-1	RALGAPB	19.3798	0.991693	9.47941e-83
CM1-1	NUP214	19.3782	1.14178	9.77233e-83
CM1-1	PXN	19.3779	1.02289	9.82999e-83
CM1-1	ARFGAP3	19.3628	1.47892	1.31711e-82
CM1-1	ADD1	19.3598	0.985423	1.39446e-82
CM1-1	FUBP3	19.3577	0.970364	1.45144e-82
CM1-1	TIAL1	19.3512	0.957362	1.64634e-82
CM1-1	CSNK2A1	19.3508	0.978122	1.65781e-82
CM1-1	FOXM1	19.3507	1.32321	1.66106e-82
CM1-1	UHRF2	19.3486	1.03372	1.72994e-82
CM1-1	GTDC1	19.3479	0.953137	1.75232e-82
CM1-1	LETM1	19.3429	1.12666	1.92706e-82
CM1-1	MORC4	19.3409	1.10925	2.00298e-82
CM1-1	HDX	19.3406	1.47271	2.01528e-82
CM1-1	DIDO1	19.3379	1.0023	2.12191e-82
CM1-1	HDAC1	19.3264	1.18021	2.64815e-82
CM1-1	DAB2	19.3258	1.76526	2.67912e-82
CM1-1	NOP14	19.3249	1.21745	2.72123e-82
CM1-1	LRRC8C	19.318	1.94656	3.10904e-82
CM1-1	CEP192	19.3149	0.964252	3.30326e-82
CM1-1	ANXA2	19.3143	1.78072	3.33477e-82
CM1-1	MLLT1	19.3141	1.06532	3.35073e-82
CM1-1	POLR1A	19.3104	1.27209	3.59353e-82
CM1-1	NHLRC2	19.3065	0.946663	3.87004e-82
CM1-1	UBE2G1	19.306	1.27264	3.91098e-82
CM1-1	ARID1A	19.3014	0.963068	4.26613e-82
CM1-1	GTF3C1	19.2967	1.04273	4.67002e-82
CM1-1	VAPA	19.2923	1.01646	5.08293e-82
CM1-1	ARF4	19.2847	1.27771	5.88667e-82
CM1-1	HBS1L	19.2846	0.988151	5.89915e-82
CM1-1	VRK2	19.2832	1.11679	6.0573e-82
CM1-1	TTC37	19.2828	1.13442	6.09748e-82
CM1-1	OTUD6A	19.2763	1.14235	6.91298e-82
CM1-1	SRSF6	19.2739	0.941935	7.22509e-82
CM1-1	GTF2A1	19.2675	1.17436	8.18505e-82
CM1-1	ZCCHC2	19.2644	1.07259	8.67905e-82
CM1-1	KPNA4	19.2641	0.967251	8.72107e-82
CM1-1	IBTK	19.257	1.00568	9.99592e-82
CM1-1	P4HA1	19.2563	0.961052	1.01225e-81
CM1-1	DIP2A	19.2554	0.970652	1.02952e-81
CM1-1	PCNA	19.2497	1.25434	1.14948e-81
CM1-1	YEATS2	19.2479	1.06019	1.18906e-81
CM1-1	FAF2	19.2456	1.47335	1.24317e-81
CM1-1	PSMB7	19.2452	1.06551	1.25055e-81
CM1-1	SYNJ2	19.2334	2.08957	1.56883e-81
CM1-1	STK4	19.2309	1.16459	1.64744e-81
CM1-1	EIF4A3	19.2298	1.31666	1.68152e-81
CM1-1	ARRDC3	19.2248	1.3119	1.85021e-81
CM1-1	RPS3A	19.2247	0.902748	1.85234e-81
CM1-1	ZBTB44	19.2107	1.2186	2.42191e-81
CM1-1	DCUN1D4	19.2082	1.20103	2.54169e-81
CM1-1	FAM192A	19.2055	1.17678	2.67526e-81
CM1-1	BRD7	19.2054	1.07722	2.67968e-81
CM1-1	PTP4A1	19.1914	1.26497	3.50226e-81
CM1-1	ARNT2	19.1891	1.20409	3.66084e-81
CM1-1	TMEM63B	19.1834	1.13461	4.08357e-81
CM1-1	GTPBP4	19.1786	1.21238	4.47761e-81
CM1-1	ATF1	19.1773	1.14814	4.58477e-81
CM1-1	DPP6	19.1677	1.45181	5.51129e-81
CM1-1	UBE2R2	19.1635	1.04805	5.96706e-81
CM1-1	MED1	19.1635	1.0566	5.97301e-81
CM1-1	EEFSEC	19.1634	1.2292	5.97989e-81
CM1-1	PDZRN4	19.1528	1.07645	7.3189e-81
CM1-1	GOLPH3	19.1525	1.15924	7.35897e-81
CM1-1	PPHLN1	19.1422	1.03697	8.96373e-81
CM1-1	CNKSR2	19.1405	1.41896	9.25148e-81
CM1-1	RABEP1	19.1396	0.973182	9.40173e-81
CM1-1	POLR2B	19.1313	1.20215	1.10285e-80
CM1-1	BCL9	19.1302	0.925973	1.12649e-80
CM1-1	MSRA	19.1296	0.989934	1.13888e-80
CM1-1	STK3	19.1281	0.947272	1.17145e-80
CM1-1	RNF152	19.1275	1.59759	1.18363e-80
CM1-1	HNRNPAB	19.1252	1.03963	1.23621e-80
CM1-1	RAB3GAP2	19.1226	1.01272	1.29892e-80
CM1-1	PAM	19.1206	1.18373	1.34865e-80
CM1-1	RBM26	19.1202	0.961926	1.35771e-80
CM1-1	TMED10	19.1202	0.995077	1.35814e-80
CM1-1	SOS2	19.1128	1.03357	1.56157e-80
CM1-1	SLC25A26	19.1115	1.54725	1.60159e-80
CM1-1	ABL1	19.1109	0.961459	1.61909e-80
CM1-1	UBN2	19.1101	1.08803	1.64184e-80
CM1-1	DNAJC3	19.1059	1.04567	1.78039e-80
CM1-1	TBL1XR1	19.0905	0.974178	2.38917e-80
CM1-1	ZDHHC20	19.0895	1.39456	2.43074e-80
CM1-1	RPL21	19.0776	0.933477	3.05583e-80
CM1-1	CRNKL1	19.0746	1.27655	3.23315e-80
CM1-1	NCBP1	19.0719	1.24181	3.40346e-80
CM1-1	STAT1	19.0717	1.69325	3.41296e-80
CM1-1	UBR1	19.0713	0.928398	3.4388e-80
CM1-1	EPHB2	19.0683	1.16015	3.63962e-80
CM1-1	VPS35L	19.0664	0.982917	3.77054e-80
CM1-1	RAB10	19.0648	0.935631	3.88106e-80
CM1-1	DHRS3	19.0633	1.31097	3.99677e-80
CM1-1	NTF3	19.0608	2.14777	4.18545e-80
CM1-1	TMEM94	19.0606	1.08295	4.19792e-80
CM1-1	MAP2K5	19.0582	0.994042	4.39619e-80
CM1-1	HNRNPLL	19.0552	1.19583	4.65391e-80
CM1-1	STK38L	19.045	1.04007	5.6475e-80
CM1-1	ZNF598	19.0447	1.14503	5.68075e-80
CM1-1	NEMF	19.0444	0.93589	5.71067e-80
CM1-1	GNPTAB	19.042	1.10045	5.97502e-80
CM1-1	COPB1	19.0397	1.31017	6.23983e-80
CM1-1	TMEM263	19.0395	1.38552	6.25937e-80
CM1-1	ARHGAP29	19.0375	0.995176	6.48971e-80
CM1-1	KCNQ5	19.0374	1.13695	6.49922e-80
CM1-1	RPL8	19.0273	0.939512	7.88126e-80
CM1-1	OPTN	19.026	1.39753	8.07544e-80
CM1-1	EIF2S3	19.024	1.0658	8.38181e-80
CM1-1	PTPN1	19.0188	1.28625	9.23902e-80
CM1-1	SNX9	19.0145	1.04558	1.00393e-79
CM1-1	TTC17	19.0111	1.12146	1.07059e-79
CM1-1	ARL3	19.0078	1.36975	1.13893e-79
CM1-1	SSRP1	19.0071	1.19188	1.15205e-79
CM1-1	RAD50	19.0066	1.08259	1.16415e-79
CM1-1	RIMKLB	19.0033	1.36157	1.23802e-79
CM1-1	SEC24A	19.001	1.31064	1.29183e-79
CM1-1	CAPZA1	18.9954	1.03968	1.43666e-79
CM1-1	ECPAS	18.9751	0.900021	2.11625e-79
CM1-1	MPPED1	18.9702	1.4025	2.31882e-79
CM1-1	CCNL1	18.97	1.02963	2.3285e-79
CM1-1	GALNT7	18.9638	0.948454	2.61442e-79
CM1-1	TMF1	18.9611	1.09961	2.75549e-79
CM1-1	GPC6	18.9544	1.08743	3.12755e-79
CM1-1	CMTM3	18.9519	2.06607	3.27667e-79
CM1-1	MATR3	18.9518	1.06056	3.27865e-79
CM1-1	FMN1	18.9474	1.97052	3.56478e-79
CM1-1	LAMA1	18.9438	2.29208	3.81604e-79
CM1-1	C7orf50	18.9351	1.39669	4.4966e-79
CM1-1	TNFAIP1	18.9349	1.38795	4.51091e-79
CM1-1	MBTPS1	18.9332	1.49635	4.6545e-79
CM1-1	RNMT	18.93	1.43663	4.94386e-79
CM1-1	XRCC5	18.9299	1.09366	4.95458e-79
CM1-1	CARD11	18.9251	3.49536	5.41492e-79
CM1-1	PCF11	18.9196	0.92435	6.01231e-79
CM1-1	RPL3	18.915	0.917736	6.55755e-79
CM1-1	SARNP	18.9146	0.8853	6.60039e-79
CM1-1	KHDRBS2	18.9142	2.16655	6.64942e-79
[truncated: 24,440 more rows]

## Sheet: vCM DEG
group	names	scores	logfoldchanges	pvals_adj
vCM-compact	RYR2	44.8276	0.693957	0
vCM-compact	MYH15	43.1284	0.480844	0
vCM-compact	FHOD3	37.92	0.63907	0
vCM-compact	TTN	36.8703	0.358039	3.59438e-294
vCM-compact	SORBS2	35.4738	1.12521	2.69341e-272
vCM-compact	DMD	34.5398	0.694464	3.76369e-258
vCM-compact	CMYA5	30.6236	0.71395	7.0002e-203
vCM-compact	MYBPC3	30.4678	0.455154	7.52693e-201
vCM-compact	MICAL3	30.2276	0.709565	1.02755e-197
vCM-compact	MYOM1	27.5831	0.44668	1.27969e-164
vCM-compact	ITGA9	24.7639	1.08181	1.14047e-132
vCM-compact	CTNNA3	23.2988	0.297485	1.64231e-117
vCM-compact	TNNT2	22.8138	0.307862	1.03283e-112
vCM-compact	EFNA5	22.7181	0.975859	8.55649e-112
vCM-compact	MYL10	21.5887	1.32055	4.58128e-101
vCM-compact	TRIM55	20.1966	0.277213	1.56419e-88
vCM-compact	PDLIM5	20.1407	0.729302	4.7871e-88
vCM-compact	TRABD2B	19.743	1.41583	1.22064e-84
vCM-compact	FHL2	18.5641	0.543184	6.16562e-75
vCM-compact	SVIL	18.2401	0.230114	2.16108e-72
vCM-compact	SCN5A	17.9044	0.614663	8.57181e-70
vCM-compact	ABLIM1	17.2772	0.284766	4.69782e-65
vCM-compact	RBM20	17.1762	0.324199	2.62434e-64
vCM-compact	NAV2	17.1234	0.665279	6.3856e-64
vCM-compact	CDH2	16.8725	0.206501	4.29011e-62
vCM-compact	PTPRK	16.6277	0.258152	2.53121e-60
vCM-compact	MYH7B	16.4723	0.326327	3.15168e-59
vCM-compact	BTBD11	16.3121	0.652136	4.2541e-58
vCM-compact	EPB41L4B	16.259	0.648496	9.90353e-58
vCM-compact	LIFR	14.7872	0.678108	6.09739e-48
vCM-compact	OBSCN	14.7824	0.275511	6.49539e-48
vCM-compact	MYOM2	14.7356	0.70805	1.27889e-47
vCM-compact	ZNF106	14.7144	0.549608	1.733e-47
vCM-compact	ACTN2	13.8353	0.148969	4.20481e-42
vCM-compact	ANK2	13.3903	0.46167	1.64719e-39
vCM-compact	ROR2	12.9688	0.609477	3.90079e-37
vCM-compact	ENOX1	12.839	1.40703	2.02635e-36
vCM-compact	MYL3	12.7077	0.142913	1.0549e-35
vCM-compact	RARB	12.6954	0.377956	1.22961e-35
vCM-compact	ADAMTSL1	11.3781	1.11101	7.39904e-29
vCM-compact	KIF1B	10.8977	0.165423	1.43929e-26
vCM-compact	TANC1	9.67238	0.460003	3.58345e-21
vCM-compact	NLGN4Y	9.48726	0.995267	2.07186e-20
vCM-compact	CACNA1C	9.25582	0.0536971	1.74424e-19
vCM-compact	ATP2B2	8.85679	0.541203	6.16083e-18
vCM-compact	NRAP	8.72828	0.829659	1.88447e-17
vCM-compact	OXCT1	8.40031	0.228781	2.99639e-16
vCM-compact	KCNQ1	8.24882	0.0381788	1.03509e-15
vCM-compact	PTPRD	8.23841	0.778762	1.12752e-15
vCM-compact	HDAC9	8.15348	0.0358	2.2313e-15
vCM-compact	DST	8.10794	0.373779	3.21128e-15
vCM-compact	HHLA2	7.92015	0.272434	1.42813e-14
vCM-compact	FABP3	7.80741	0.621501	3.44578e-14
vCM-compact	XIRP1	7.64134	0.0281932	1.22172e-13
vCM-compact	EXOC6B	7.04744	0.0676854	9.19687e-12
vCM-compact	PDE4D	6.87572	0.197592	2.98393e-11
vCM-compact	CCDC141	6.60694	0.0647059	1.80078e-10
vCM-compact	PPIP5K2	6.56267	0.470078	2.40369e-10
vCM-compact	THSD4	6.50345	0.714044	3.5294e-10
vCM-compact	FBRSL1	6.45525	0.0294211	4.8093e-10
vCM-compact	GRK5	6.37741	0.639995	7.87413e-10
vCM-compact	TMEM163	5.73744	0.751779	3.66092e-08
vCM-compact	ASB18	5.58389	1.35141	8.6829e-08
vCM-compact	GPC5	5.56399	0.451382	9.68998e-08
vCM-compact	PITPNM3	5.29102	0.814514	4.24536e-07
vCM-compact	ARHGAP8	5.25728	1.06045	5.06043e-07
vCM-compact	RHOJ	5.18609	0.85084	7.3143e-07
vCM-compact	BMPR1B	5.1775	0.487275	7.64728e-07
vCM-compact	MAGI2	5.04984	0.350845	1.47094e-06
vCM-compact	PIP5K1B	4.91967	0.487713	2.81104e-06
vCM-compact	MDGA2	4.81832	1.01409	4.61716e-06
vCM-compact	RAPGEF2	4.70798	0.0979186	7.81561e-06
vCM-compact	OSBPL3	4.56725	0.125934	1.50324e-05
vCM-compact	SEMA3C	4.5652	0.907167	1.51724e-05
vCM-compact	ASPH	4.56002	0.0464723	1.55375e-05
vCM-compact	SH3PXD2A	4.35963	0.0246883	3.80879e-05
vCM-compact	PTH2R	4.3369	1.0804	4.21216e-05
vCM-compact	SELENOP1	4.19346	1.37952	7.8135e-05
vCM-compact	PDE1C	3.94976	0.27418	0.0002131
vCM-compact	HDAC4	3.90126	0.00450238	0.000258609
vCM-compact	NDRG4	3.85338	0.581047	0.000311874
vCM-compact	PRDM16	3.78782	0.0483065	0.000402825
vCM-compact	ABCC5	3.5913	0.364118	0.000841384
vCM-compact	TENM2	3.50985	0.64477	0.00112981
vCM-compact	AKAP6	3.43687	0.299091	0.00146388
vCM-compact	ADAMTS17	3.34607	0.851256	0.00200808
vCM-compact	MEIS2	3.28818	0.034104	0.00244743
vCM-compact	KLHL35	3.28743	0.969954	0.00245343
vCM-compact	FSTL4	3.28355	0.768543	0.00248659
vCM-compact	LSAMP	3.26377	0.331655	0.00265349
vCM-compact	TECRL	3.20536	0.0745428	0.00322041
vCM-compact	PPARGC1A	3.17357	0.163656	0.00357305
vCM-compact	NAT8L	3.06973	0.85471	0.0049973
vCM-compact	MAMDC2	2.97151	1.44387	0.00677548
vCM-compact	PDGFD	2.91711	0.804117	0.00801004
vCM-compact	FNIP2	2.83056	0.480687	0.0103758
vCM-compact	ATF3	2.67865	0.545992	0.0160152
vCM-compact	CORIN	2.66226	0.138332	0.016772
vCM-compact	MLIP	2.63049	0.556248	0.018329
vCM-compact	MAGI1	2.605	0.0954197	0.0196558
vCM-compact	CD36	2.55511	0.846145	0.022496
vCM-compact	TMOD1	2.53726	0.241857	0.0235914
vCM-compact	PPP1R14C	2.52787	0.424017	0.0241767
vCM-compact	EPB41L1	2.45663	0.382713	0.0291221
vCM-compact	LAMB3	2.45374	0.591335	0.0293331
vCM-compact	TBC1D4	2.36753	0.33065	0.0365406
vCM-compact	DUSP10	-2.26651	0.0385727	0.0470289
vCM-compact	CPEB4	-2.26706	0.116995	0.0469682
vCM-compact	KLHL7	-2.35852	0.0777462	0.0373932
vCM-compact	SPSB2	-2.36397	0.0235728	0.0368766
vCM-compact	LMOD2	-2.39596	0.0961001	0.0340297
vCM-compact	COMMD10	-2.41676	0.12263	0.0322686
vCM-compact	TSNARE1	-2.46488	0.0589226	0.0284826
vCM-compact	KLHL34	-2.49345	0.0750755	0.0264424
vCM-compact	ESYT2	-2.5182	0.150379	0.0247786
vCM-compact	LY75	-2.52894	0.0704823	0.0241111
vCM-compact	ABCG1	-2.61501	0.00852621	0.0191209
vCM-compact	PCASP1	-2.62123	0.117099	0.018803
vCM-compact	MECOM	-2.64269	0.0308804	0.017708
vCM-compact	DCBLD1	-2.65017	0.0297666	0.0173318
vCM-compact	CAMK2A	-2.66971	0.0541898	0.016426
vCM-compact	JUN	-2.77049	0.0688689	0.0123433
vCM-compact	KCNJ12	-2.80134	0.080892	0.0112764
vCM-compact	ANKRD50	-2.80524	0.0895396	0.0111635
vCM-compact	U4-1	-2.81021	0.03659	0.0110041
vCM-compact	GHR	-2.8202	0.0334311	0.0106946
vCM-compact	HS6ST1	-2.83287	0.0460238	0.0103056
vCM-compact	ERCC5	-2.85696	0.0853198	0.00958686
vCM-compact	ARID5B	-2.92845	0.0906361	0.00773577
vCM-compact	ARHGAP28	-2.95777	0.0768227	0.00707138
vCM-compact	ENPP1	-2.98238	0.0261535	0.0065522
vCM-compact	LIMCH1	-3.01033	0.0477257	0.00601431
vCM-compact	BICC1	-3.03399	0.0213958	0.00558703
vCM-compact	PALS2	-3.04293	0.016936	0.00543817
vCM-compact	FRMD4A	-3.23051	0.0256396	0.00296088
vCM-compact	LPAR1	-3.25005	0.0229335	0.00277814
vCM-compact	WWC1	-3.25229	0.0360626	0.00275734
vCM-compact	ANKS1A	-3.26035	0.00285561	0.00268421
vCM-compact	ERBB3	-3.28997	0.00830334	0.0024328
vCM-compact	DOP1A	-3.31766	0.0490555	0.00221433
vCM-compact	FYCO1	-3.32068	0.00166503	0.0021922
vCM-compact	GNAO1	-3.3619	0.0261149	0.00190112
vCM-compact	DAB1	-3.38394	0.00722886	0.00176223
vCM-compact	FNIP1	-3.38503	0.0121873	0.0017556
vCM-compact	SDK2	-3.3851	0.0199428	0.00175549
vCM-compact	PRKAG2	-3.40606	0.0370799	0.00163044
vCM-compact	MRTFA	-3.52337	0.046007	0.00107685
vCM-compact	PPP2R3A	-3.54658	0.0450596	0.000991711
vCM-compact	TMEM135	-3.8844	0.00774291	0.000276024
vCM-immature	UNC5C	63.1838	3.82879	0
vCM-immature	ZFPM2	49.9127	2.17122	0
vCM-immature	BMP5	45.4751	3.23442	0
vCM-immature	KIF26B	41.4833	1.50472	0
vCM-immature	DACH1	41.1377	1.95497	0
vCM-immature	CADM1	36.0806	2.55987	2.96947e-282
vCM-immature	KCNH7	35.9095	4.49055	1.34067e-279
vCM-immature	SASH1	34.7385	1.9511	1.16735e-261
vCM-immature	MYL4	34.7328	4.28749	1.36267e-261
vCM-immature	ERBB4	34.1959	1.53665	1.44534e-253
vCM-immature	NPAS3	33.6077	2.7904	6.46656e-245
vCM-immature	PRTG	33.2089	4.10758	3.71354e-239
vCM-immature	SPON1	33.0592	2.81912	4.96978e-237
vCM-immature	KIAA1217	32.0481	1.71671	9.18511e-223
vCM-immature	TMSB4X	31.9752	2.57982	8.9606e-222
vCM-immature	ROBO1	30.8817	1.50942	7.37826e-207
vCM-immature	ADAM12	30.731	1.5937	7.5052e-205
vCM-immature	EIF4G2	30.0167	1.08985	1.92904e-195
vCM-immature	GAPDH	29.8316	1.23344	4.82079e-193
vCM-immature	PLCB1	29.7968	1.63443	1.32675e-192
vCM-immature	MYH1B	29.7531	2.77228	4.76765e-192
vCM-immature	IL1RAPL2	29.7102	1.90314	1.67458e-191
vCM-immature	COL4A5	29.4434	2.77369	4.41367e-188
vCM-immature	ATRNL1	29.306	2.2104	2.39931e-186
vCM-immature	INPP4B	29.1002	2.20925	9.45269e-184
vCM-immature	PDZRN3	28.8973	1.55633	3.28816e-181
vCM-immature	HSP90AA1	28.478	1.25188	5.38098e-176
vCM-immature	VCAM1	28.4333	2.38646	1.88215e-175
vCM-immature	HSPD1	28.0498	1.45337	9.49285e-171
vCM-immature	DICER1	27.7686	1.70776	2.40754e-167
vCM-immature	HECW1	27.5858	2.49521	3.74724e-165
vCM-immature	COL4A6	27.1813	2.38818	2.37986e-160
vCM-immature	PRRC2C	27.1093	1.15045	1.65309e-159
vCM-immature	AUTS2	27.1006	1.08604	2.06262e-159
vCM-immature	IGF2BP1	27.076	1.61763	3.94924e-159
vCM-immature	SH3BGRL	26.813	2.17506	4.69258e-156
vCM-immature	DCBLD2	26.7963	1.8276	7.23834e-156
vCM-immature	IGF2BP3	26.5275	1.20758	9.19104e-153
vCM-immature	NUCKS1	26.3248	1.27666	1.93176e-150
vCM-immature	CLIC5	26.322	2.05511	2.05134e-150
vCM-immature	AKAP12	26.0972	1.72409	7.37551e-148
vCM-immature	KPNB1	26.0221	1.51563	5.16284e-147
vCM-immature	NAP1L1	25.6811	1.43944	3.42696e-143
vCM-immature	SCUBE1	25.505	4.07911	3.04404e-141
vCM-immature	LIMS1	25.396	1.4963	4.83403e-140
vCM-immature	NCL	25.2638	1.14749	1.34608e-138
vCM-immature	HSP90AB1	25.1088	1.63823	6.55758e-137
vCM-immature	JAG1	24.9454	2.20305	3.88245e-135
vCM-immature	TBX20	24.907	1.00666	1.00056e-134
vCM-immature	PKLR	24.8515	1.22618	3.94416e-134
vCM-immature	HMGB1	24.8098	1.26892	1.09921e-133
vCM-immature	ZMIZ1	24.7812	1.10006	2.20795e-133
vCM-immature	TMSB15B	24.5832	1.57417	2.91406e-131
vCM-immature	TPM1	24.3974	1.37481	2.75182e-129
vCM-immature	COL5A2	24.396	1.97071	2.81212e-129
vCM-immature	CSDE1	24.3025	1.03938	2.68891e-128
vCM-immature	LDHA	24.2042	2.24803	2.90039e-127
vCM-immature	LECT1	23.9369	3.34332	1.78594e-124
vCM-immature	TET1	23.8686	1.18674	9.06025e-124
vCM-immature	ATP13A3	23.7789	1.38724	7.62684e-123
vCM-immature	CCAR1	23.6894	1.37914	6.26301e-122
vCM-immature	SLC12A2	23.4397	1.64136	2.25102e-119
vCM-immature	NRXN3	23.434	1.67769	2.54832e-119
vCM-immature	LHFPL1	23.4151	2.16754	3.93451e-119
vCM-immature	MAP4K4	23.1296	1.08473	2.99562e-116
vCM-immature	MYO16	23.0963	1.99513	6.42378e-116
vCM-immature	ARHGAP42	23.0024	1.26971	5.56429e-115
vCM-immature	WNT5A	22.954	2.93196	1.67563e-114
vCM-immature	LAMA5	22.8979	2.12632	6.0332e-114
vCM-immature	SDK1	22.8343	1.2338	2.54085e-113
vCM-immature	ANGPT1	22.7803	1.51371	8.63352e-113
vCM-immature	HNRNPH1	22.7677	1.05652	1.14219e-112
vCM-immature	PLEKHA5	22.7178	2.12745	3.52779e-112
vCM-immature	HCN4	22.7016	2.49233	5.05003e-112
vCM-immature	STC2	22.4529	2.43835	1.37748e-109
vCM-immature	YWHAB	22.213	1.43515	2.90376e-107
vCM-immature	STXBP6	22.0642	1.57837	7.80243e-106
vCM-immature	UTRN	22.044	1.05835	1.21018e-105
vCM-immature	AFDN	21.9942	1.00544	3.60346e-105
vCM-immature	EEF1A1	21.9243	0.910814	1.66197e-104
vCM-immature	TPI1	21.8934	1.32349	3.2462e-104
vCM-immature	DACH2	21.8357	1.94351	1.13015e-103
vCM-immature	DDX5	21.8152	1.06314	1.75547e-103
vCM-immature	MYL1	21.8019	2.93107	2.32869e-103
vCM-immature	MSN	21.7976	1.09125	2.53987e-103
vCM-immature	PGK2	21.5803	1.50259	2.83623e-101
vCM-immature	CYCS	21.5743	1.4103	3.19769e-101
vCM-immature	ARHGAP6	21.5546	1.19535	4.85893e-101
vCM-immature	HDGF	21.4817	1.58182	2.32366e-100
vCM-immature	KCNQ5	21.41	3.15152	1.07563e-99
vCM-immature	CCT2	21.3379	1.54946	5.00543e-99
vCM-immature	ABTB2	21.3328	1.52765	5.54135e-99
vCM-immature	SET	21.2888	1.32944	1.40577e-98
vCM-immature	CCT8	21.2142	1.57393	6.83624e-98
vCM-immature	CCT5	21.115	1.50855	5.56558e-97
vCM-immature	PDAP1	21.1141	1.31234	5.63704e-97
vCM-immature	PTN	21.1055	1.05339	6.65926e-97
vCM-immature	MAPRE1	21.0497	1.18342	2.14838e-96
vCM-immature	CHD4	21.036	0.994189	2.84738e-96
vCM-immature	PAWR	20.9478	2.12445	1.8092e-95
vCM-immature	SPARC	20.9057	1.4464	4.34192e-95
vCM-immature	NPM1	20.8021	1.07268	3.75663e-94
vCM-immature	ADCY2	20.7518	2.70966	1.06412e-93
vCM-immature	DDX19	20.6432	1.56712	9.99577e-93
vCM-immature	HSP90B1	20.5477	1.05267	7.13242e-92
vCM-immature	RGS6	20.4984	0.863265	1.95038e-91
vCM-immature	ITGB1	20.4442	0.904301	5.89827e-91
vCM-immature	HNRNPH3	20.4397	1.16119	6.42093e-91
vCM-immature	TBL1X	20.3861	1.01759	1.91111e-90
vCM-immature	OXR1	20.3386	1.28954	5.00198e-90
vCM-immature	PA2G4	20.3292	1.27898	6.02054e-90
vCM-immature	ASAP1	20.1957	1.40974	9.00419e-89
vCM-immature	PRKCE	20.1941	1.04712	9.23142e-89
vCM-immature	EIF5B	20.1839	1.11659	1.12929e-88
vCM-immature	SIPA1L2	19.9098	1.20002	2.74795e-86
vCM-immature	YBX1	19.8717	0.820929	5.8363e-86
vCM-immature	HNRNPAB	19.8108	0.98864	1.93615e-85
vCM-immature	ATXN1	19.7723	1.0668	4.1339e-85
vCM-immature	EPRS	19.6853	1.07745	2.29498e-84
vCM-immature	EIF2S2	19.6367	1.39335	5.94549e-84
vCM-immature	ATRX	19.6118	0.940897	9.64169e-84
vCM-immature	MRTFB	19.5362	0.97649	4.22712e-83
vCM-immature	FBLN2	19.5278	2.27566	4.94936e-83
vCM-immature	RCAN2	19.5181	0.800758	5.94967e-83
vCM-immature	CHRM2	19.5085	0.806578	7.13666e-83
vCM-immature	LRRN1	19.3781	1.97726	9.01881e-82
vCM-immature	RAN	19.3074	1.68888	3.51325e-81
vCM-immature	SMARCA4	19.2693	1.08964	7.28902e-81
vCM-immature	CPE	19.2561	3.16404	9.30207e-81
vCM-immature	MSI2	19.164	0.94021	5.41914e-80
vCM-immature	ACTN1	19.162	1.03366	5.60793e-80
vCM-immature	RBBP4	19.1449	1.38251	7.73785e-80
vCM-immature	FGF13	19.0853	3.26868	2.41183e-79
vCM-immature	TOP1	19.0356	1.06562	6.20473e-79
vCM-immature	PAPPA	19.0032	1.1602	1.14364e-78
vCM-immature	HSPA8	18.9262	0.936399	4.92476e-78
vCM-immature	ALCAM	18.8889	2.18885	9.92431e-78
vCM-immature	PDE3A	18.8823	0.575143	1.11957e-77
vCM-immature	UACA	18.8522	2.39053	1.96805e-77
vCM-immature	DDX46	18.7448	1.03916	1.48292e-76
vCM-immature	COL5A1	18.7305	1.17478	1.92702e-76
vCM-immature	GLI3	18.665	1.13471	6.5482e-76
vCM-immature	HNRNPA3	18.6222	0.825221	1.44298e-75
vCM-immature	RPL6	18.6208	1.1481	1.47388e-75
vCM-immature	PAPOLB	18.5453	1.09129	5.95127e-75
vCM-immature	HMGA2	18.5334	0.825376	7.39335e-75
vCM-immature	SOX11	18.4948	1.47648	1.50657e-74
vCM-immature	AFF2	18.4762	0.849413	2.10588e-74
vCM-immature	FRMD4B	18.4671	1.16054	2.47632e-74
vCM-immature	PRKN	18.4528	0.985946	3.21184e-74
vCM-immature	H3F3B	18.4249	1.7031	5.33038e-74
vCM-immature	ARHGAP32	18.3926	1.82699	9.61951e-74
vCM-immature	CACNA1D	18.3403	1.50816	2.50079e-73
vCM-immature	ANP32B	18.3202	1.24102	3.59631e-73
vCM-immature	PRIMA1	18.3161	1.65538	3.86239e-73
vCM-immature	TBC1D5	18.3128	1.06216	4.08159e-73
vCM-immature	CSNK1A1	18.3043	0.988445	4.74756e-73
vCM-immature	SMAD6	18.303	1.0798	4.84275e-73
vCM-immature	EIF4A2	18.2956	1.04921	5.52069e-73
vCM-immature	HDLBP	18.2712	0.858885	8.59571e-73
vCM-immature	MID1	18.251	0.880959	1.23874e-72
vCM-immature	DOCK5	18.1815	2.0512	4.38433e-72
vCM-immature	CTNND2	18.1633	1.01069	6.08354e-72
vCM-immature	PBX1	18.162	0.946564	6.20307e-72
vCM-immature	WNK2	18.1427	0.908285	8.76734e-72
vCM-immature	RTF1	18.1223	1.1192	1.2662e-71
vCM-immature	TOP2A	18.1029	1.2303	1.79172e-71
vCM-immature	CACNA1H	18.0563	1.57234	4.14893e-71
vCM-immature	LTBP1	18.0293	1.00491	6.73592e-71
vCM-immature	STMN1	17.9938	0.85034	1.27485e-70
vCM-immature	FARP1	17.9932	0.87332	1.28254e-70
vCM-immature	GPI	17.9599	1.06912	2.32833e-70
vCM-immature	DSTN	17.933	1.25921	3.75769e-70
vCM-immature	NASP	17.8254	0.91268	2.56833e-69
vCM-immature	GMDS	17.8084	1.30248	3.46577e-69
vCM-immature	RANBP1	17.7749	1.77642	6.26334e-69
vCM-immature	INTS13	17.7739	1.09273	6.3541e-69
vCM-immature	CCT4	17.7434	1.58727	1.08022e-68
vCM-immature	UBB	17.7009	1.55697	2.28852e-68
vCM-immature	PLEKHH1	17.6541	3.69901	5.2228e-68
vCM-immature	PCDH15	17.6087	4.34494	1.1627e-67
vCM-immature	CSMD1	17.5569	2.62478	2.87454e-67
vCM-immature	SENP6	17.549	1.04193	3.28504e-67
vCM-immature	PFKP	17.5077	1.00008	6.77234e-67
vCM-immature	CCT6A	17.485	1.18493	1.00319e-66
vCM-immature	COLQ	17.434	3.75007	2.43419e-66
vCM-immature	DGCR8	17.4329	1.20103	2.46956e-66
vCM-immature	HMGN5	17.2932	1.93075	2.80401e-65
vCM-immature	TCP1	17.2924	1.07154	2.83339e-65
vCM-immature	TPX2	17.2788	1.43776	3.56863e-65
vCM-immature	ZNF407	17.2366	1.0742	7.35876e-65
vCM-immature	GLI2	17.1595	1.18137	2.77228e-64
vCM-immature	USP10	17.101	1.09982	7.54808e-64
vCM-immature	SMARCC1	17.0798	0.901648	1.07999e-63
vCM-immature	JMJD1C	17.0755	0.923564	1.15917e-63
vCM-immature	EIF5	17.0386	1.07957	2.17214e-63
vCM-immature	CHD7	17.0367	0.852714	2.23494e-63
vCM-immature	ADNP	17.0247	0.841637	2.73157e-63
vCM-immature	SIPA1L1	17.0165	1.88274	3.12753e-63
vCM-immature	UBE2L3	16.9084	1.34772	1.96383e-62
vCM-immature	CDH13	16.887	1.80891	2.80945e-62
vCM-immature	TPR	16.8366	0.874267	6.57216e-62
vCM-immature	G3BP1	16.8339	0.96563	6.84574e-62
vCM-immature	ABCE1	16.8296	1.25263	7.33695e-62
vCM-immature	YWHAE	16.8096	0.82965	1.0201e-61
vCM-immature	TMTC2	16.8049	1.95579	1.10021e-61
vCM-immature	LMNB2	16.7686	0.928737	2.01942e-61
vCM-immature	EIF4H	16.7379	0.936948	3.36104e-61
vCM-immature	RAB7A	16.7103	1.22555	5.32033e-61
vCM-immature	PPIG	16.6886	1.02135	7.62772e-61
vCM-immature	PACRG	16.6813	1.57753	8.58379e-61
vCM-immature	PARP1	16.6501	1.06677	1.44271e-60
vCM-immature	PPIA	16.6401	1.53775	1.69799e-60
vCM-immature	APLP2	16.6127	1.01277	2.67319e-60
vCM-immature	RBBP6	16.5933	0.939459	3.67532e-60
vCM-immature	OIP5-AS1	16.5886	0.877137	3.96572e-60
vCM-immature	FSTL1	16.568	0.766581	5.56698e-60
vCM-immature	LRBA	16.5666	1.0259	5.67089e-60
vCM-immature	PRDX1	16.5511	1.25019	7.3178e-60
vCM-immature	PHF14	16.5305	1.10603	1.02584e-59
vCM-immature	TIA1	16.5199	1.06803	1.21875e-59
vCM-immature	BMERB1	16.5161	1.18395	1.29403e-59
vCM-immature	NDE1	16.4719	1.09618	2.67798e-59
vCM-immature	MDN1	16.4426	0.963309	4.33354e-59
vCM-immature	HECTD1	16.4403	0.862797	4.48057e-59
vCM-immature	ZNF423	16.437	0.900965	4.71415e-59
vCM-immature	ITGAV	16.4363	1.18831	4.75821e-59
vCM-immature	SCAF11	16.3672	0.894803	1.47292e-58
vCM-immature	TNIK	16.3283	0.781294	2.77845e-58
vCM-immature	NCBP2	16.3158	1.71174	3.3879e-58
vCM-immature	CDK14	16.3042	0.969602	4.08424e-58
vCM-immature	CKAP4	16.2866	1.31285	5.42246e-58
vCM-immature	CAPRIN1	16.269	0.804803	7.2068e-58
vCM-immature	MATR3	16.2474	0.776585	1.0225e-57
vCM-immature	BOD1L1	16.2278	0.925458	1.4022e-57
vCM-immature	HMGB3	16.2104	1.00039	1.85549e-57
vCM-immature	HUNK	16.1955	2.16267	2.35602e-57
vCM-immature	PRPF8	16.1773	1.05642	3.1563e-57
vCM-immature	FMR1	16.1606	1.12077	4.12594e-57
vCM-immature	PLCB4	16.1416	1.49452	5.5888e-57
vCM-immature	SMARCA5	16.1112	1.43826	9.08286e-57
vCM-immature	FSCN1	16.0829	2.07328	1.43179e-56
vCM-immature	MEF2C	16.0534	0.8375	2.29421e-56
vCM-immature	RPL23	16.047	1.00602	2.53768e-56
vCM-immature	RPL21	15.9813	0.952868	7.27156e-56
vCM-immature	PDIA6	15.9774	0.981742	7.71492e-56
vCM-immature	GRIP1	15.9636	1.85014	9.59815e-56
vCM-immature	USP9Y	15.9216	0.777807	1.87425e-55
vCM-immature	RPS26	15.8954	1.45391	2.83605e-55
vCM-immature	ZC3H13	15.8943	0.776011	2.87804e-55
vCM-immature	MYL2	15.8773	0.6823	3.76177e-55
vCM-immature	ZCCHC24	15.8717	0.777801	4.09974e-55
vCM-immature	RIMS1	15.8654	2.6736	4.51843e-55
vCM-immature	HDAC2	15.864	1.22867	4.60311e-55
vCM-immature	PHIP	15.8406	0.823197	6.66258e-55
vCM-immature	PEBP1	15.8212	1.48212	9.04094e-55
vCM-immature	FOXP2	15.8201	0.742692	9.17349e-55
vCM-immature	FKBP4	15.8118	1.21467	1.04358e-54
vCM-immature	PRDM2	15.7974	0.921515	1.30613e-54
vCM-immature	IL1RAPL1	15.7765	4.26953	1.81353e-54
vCM-immature	PSPC1	15.7708	0.86627	1.98033e-54
vCM-immature	ARPP19	15.7184	0.994472	4.51701e-54
vCM-immature	DDX3X	15.7057	0.784163	5.50376e-54
vCM-immature	TRAM1L1	15.6684	1.13582	9.87906e-54
vCM-immature	PRKACB	15.6656	0.947593	1.02879e-53
vCM-immature	KLHL29	15.6387	0.877352	1.56176e-53
vCM-immature	BMPR2	15.6305	0.789682	1.76835e-53
vCM-immature	BAZ1B	15.6278	0.964326	1.84033e-53
vCM-immature	YWHAZ	15.6103	0.906905	2.41323e-53
vCM-immature	EML4	15.5943	0.781508	3.09439e-53
vCM-immature	TRRAP	15.57	0.966015	4.51056e-53
vCM-immature	ZNF827	15.5647	0.846813	4.88693e-53
vCM-immature	DOCK7	15.5512	0.840425	6.01475e-53
vCM-immature	CALM2	15.5163	0.802178	1.0337e-52
vCM-immature	BCAS3	15.4972	0.933105	1.38653e-52
vCM-immature	THBS1	15.4855	2.18732	1.66048e-52
vCM-immature	BZW1	15.4795	1.01602	1.81508e-52
vCM-immature	BACH2	15.4763	0.921778	1.9024e-52
vCM-immature	STXBP5	15.4691	2.58717	2.12241e-52
vCM-immature	DNMT3A	15.4407	0.861478	3.2878e-52
vCM-immature	CNOT1	15.4122	0.769506	5.09592e-52
vCM-immature	CBX3	15.4024	1.05162	5.91636e-52
vCM-immature	HK1	15.3981	0.674734	6.30878e-52
vCM-immature	KDM1A	15.3708	0.896824	9.55932e-52
vCM-immature	SEC63	15.361	1.0002	1.10882e-51
vCM-immature	STK38L	15.3509	1.32034	1.29119e-51
vCM-immature	USP22	15.3476	0.991105	1.35628e-51
vCM-immature	CCND2	15.3257	0.822539	1.88792e-51
vCM-immature	SUB1	15.3103	1.347	2.38707e-51
vCM-immature	ATP1B1	15.3027	0.775452	2.66566e-51
vCM-immature	SMARCE1	15.3024	0.921568	2.66993e-51
vCM-immature	TCF3	15.2974	0.895694	2.87513e-51
vCM-immature	PBRM1	15.2958	0.816	2.9387e-51
vCM-immature	UBE2N	15.2737	1.49947	4.11903e-51
vCM-immature	AIF1L	15.2447	1.14835	6.40093e-51
vCM-immature	CNN3	15.2432	1.09084	6.53085e-51
vCM-immature	EIF5A2	15.2376	1.43418	7.08507e-51
vCM-immature	RHOA	15.2375	1.25705	7.08507e-51
vCM-immature	IPO7	15.2315	0.773994	7.75291e-51
vCM-immature	ELAVL1	15.1303	1.00367	3.61442e-50
vCM-immature	CANX	15.1298	0.767679	3.63379e-50
vCM-immature	TRIM71	15.1155	3.2545	4.49975e-50
vCM-immature	MLLT10	15.1071	0.859704	5.10136e-50
vCM-immature	PODXL	15.1012	3.09436	5.56313e-50
vCM-immature	DNAJA1	15.0692	1.37901	9.00786e-50
vCM-immature	CDC5L	15.0659	1.09387	9.4394e-50
vCM-immature	SSBP2	15.0632	0.894791	9.80786e-50
vCM-immature	FIGN	15.0489	1.04135	1.21513e-49
vCM-immature	TPK1	15.042	0.902103	1.34139e-49
vCM-immature	RCSD1	15.0206	0.790555	1.84721e-49
vCM-immature	TRMT1L	15.0038	1.15771	2.37338e-49
vCM-immature	CELF1	14.9908	0.818443	2.88204e-49
vCM-immature	TH	14.9474	0.923231	5.51326e-49
vCM-immature	CTNNA2	14.942	1.95143	5.97045e-49
vCM-immature	NOP58	14.9377	1.34228	6.34408e-49
vCM-immature	HNRNPR	14.9218	0.749789	8.03985e-49
vCM-immature	PGAM1	14.9096	0.913284	9.62648e-49
vCM-immature	NME2	14.8613	1.23278	1.97175e-48
vCM-immature	ADGRA3	14.8562	1.34163	2.12072e-48
vCM-immature	EPHB2	14.852	2.27313	2.25208e-48
vCM-immature	PTMA	14.8191	0.827151	3.66802e-48
vCM-immature	GNB4	14.8016	0.783321	4.75009e-48
vCM-immature	PALLD	14.7875	0.445442	5.83748e-48
vCM-immature	ADK	14.7717	1.05472	7.36114e-48
vCM-immature	CACHD1	14.7691	1.47009	7.63522e-48
vCM-immature	ACTB	14.7622	0.78753	8.44337e-48
vCM-immature	SLC38A1	14.761	0.767895	8.5683e-48
vCM-immature	PICALM	14.753	1.01176	9.62385e-48
vCM-immature	ARID1A	14.7293	0.850547	1.36251e-47
vCM-immature	EIF4G3	14.7184	0.90081	1.59813e-47
vCM-immature	IARS1	14.7112	0.901879	1.77143e-47
vCM-immature	THOC2	14.6963	0.77386	2.20239e-47
vCM-immature	GSK3A	14.6922	0.910158	2.33616e-47
vCM-immature	APOBEC2	14.6884	1.04852	2.46299e-47
vCM-immature	BIRC6	14.6847	0.689475	2.59676e-47
vCM-immature	HMBOX1	14.6779	1.02177	2.86214e-47
vCM-immature	RPL7A	14.6456	0.856316	4.59673e-47
vCM-immature	PDIA4	14.6356	1.23274	5.30855e-47
vCM-immature	ACADSB	14.6159	0.838342	7.04076e-47
vCM-immature	ACTG1	14.5975	1.32965	9.19444e-47
vCM-immature	CARMIL1	14.5846	1.3814	1.10912e-46
vCM-immature	BMS1	14.5827	1.27167	1.13741e-46
vCM-immature	BPTF	14.5544	0.799806	1.71618e-46
vCM-immature	RPL8	14.5396	0.811807	2.12628e-46
vCM-immature	SYT1	14.5361	1.6162	2.23221e-46
vCM-immature	MEIS1	14.526	0.674795	2.57936e-46
vCM-immature	RPL32	14.5259	1.12282	2.57936e-46
vCM-immature	RPL4	14.5197	0.717795	2.81612e-46
vCM-immature	CAPZA2	14.5064	1.25602	3.41212e-46
vCM-immature	TTYH3	14.4956	1.03014	3.97521e-46
vCM-immature	PRDM6	14.4915	2.04178	4.20909e-46
vCM-immature	KAT6A	14.4908	0.815863	4.24082e-46
vCM-immature	JPT2	14.4869	1.19779	4.47663e-46
vCM-immature	GNB1	14.4775	0.789477	5.12353e-46
vCM-immature	YAP1	14.4761	0.728392	5.21586e-46
vCM-immature	LRPPRC	14.4704	0.713255	5.65162e-46
vCM-immature	EZH2	14.4525	0.883197	7.31426e-46
vCM-immature	ZNF618	14.4503	0.760329	7.53954e-46
vCM-immature	SEMA3D	14.4476	2.37272	7.81468e-46
vCM-immature	BAZ2B	14.4403	0.703243	8.66661e-46
vCM-immature	SEPTIN8	14.4194	1.27001	1.16896e-45
vCM-immature	EZR	14.3856	0.763385	1.90061e-45
vCM-immature	ATP1B3	14.3853	1.10833	1.90479e-45
vCM-immature	UBXN4	14.3833	1.07038	1.95543e-45
vCM-immature	BRD1	14.3823	0.939258	1.98059e-45
vCM-immature	SPECC1	14.3749	1.13736	2.19799e-45
vCM-immature	CNTNAP5	14.3701	1.1578	2.35179e-45
vCM-immature	ERLIN2	14.3586	0.983779	2.76824e-45
vCM-immature	GLRX5	14.3471	1.29591	3.26435e-45
vCM-immature	SLK	14.341	0.846307	3.55469e-45
vCM-immature	PSMD12	14.3397	1.37554	3.61158e-45
vCM-immature	HMGB2	14.3266	1.27145	4.34292e-45
vCM-immature	HNRNPU	14.3198	0.795185	4.77918e-45
vCM-immature	TRIP12	14.2668	0.710595	1.02054e-44
vCM-immature	REV3L	14.2666	0.732589	1.02106e-44
vCM-immature	DDX24	14.2493	1.51485	1.30242e-44
vCM-immature	RBFOX1	14.2311	1.45283	1.68748e-44
vCM-immature	COL19A1	14.2192	0.798724	1.99582e-44
vCM-immature	CCDC88A	14.204	0.937364	2.47236e-44
vCM-immature	FASN	14.1787	1.03787	3.53921e-44
vCM-immature	GALNTL6	14.1734	1.43878	3.81051e-44
vCM-immature	PPP1CB	14.1479	0.733069	5.45687e-44
vCM-immature	LRPAP1	14.1401	1.14062	6.08266e-44
vCM-immature	GLG1	14.1256	0.879829	7.44847e-44
vCM-immature	PHRF1	14.0844	0.950134	1.33311e-43
vCM-immature	DOK6	14.0789	1.75801	1.4393e-43
vCM-immature	HNRNPK	14.0493	0.847292	2.18229e-43
vCM-immature	NRG3	14.0473	2.51295	2.23965e-43
vCM-immature	UBB-1	14.0348	0.804702	2.66509e-43
vCM-immature	NELL1	14.019	4.44179	3.31423e-43
vCM-immature	NHSL1	13.9966	0.70729	4.53274e-43
vCM-immature	TCERG1	13.9785	0.759902	5.83893e-43
vCM-immature	SOX6	13.9668	1.26253	6.85956e-43
vCM-immature	XPO1	13.9644	0.7237	7.08868e-43
vCM-immature	KPNA2	13.9355	1.75371	1.06049e-42
vCM-immature	CISD1	13.928	1.13341	1.17239e-42
vCM-immature	LSM12	13.9183	1.50026	1.34065e-42
vCM-immature	RAB11FIP4	13.9161	2.70493	1.37824e-42
vCM-immature	ARID3B	13.9086	1.27855	1.52812e-42
vCM-immature	RBM25	13.903	0.721466	1.65027e-42
vCM-immature	ATP5MC1	13.8729	0.945059	2.50531e-42
vCM-immature	SMC2	13.8598	1.14009	3.00051e-42
vCM-immature	MYL12A	13.8504	1.15701	3.4116e-42
vCM-immature	RPS8	13.8431	0.853941	3.76938e-42
vCM-immature	SEPTIN11	13.8394	1.14232	3.9593e-42
vCM-immature	ACVR2B	13.8303	1.27547	4.4887e-42
vCM-immature	ATP5C1	13.8301	0.873215	4.4887e-42
vCM-immature	GDI1	13.8286	1.02111	4.57484e-42
vCM-immature	TMTC4	13.8186	1.16056	5.24386e-42
vCM-immature	CKB	13.8108	0.700561	5.83309e-42
vCM-immature	CMSS1	13.8093	0.954689	5.94561e-42
vCM-immature	CFL2	13.7966	0.724018	7.0789e-42
vCM-immature	RPL7	13.7867	0.787427	8.10585e-42
vCM-immature	EIF3J	13.7809	1.15466	8.75987e-42
vCM-immature	COX2	13.7755	0.62012	9.42788e-42
vCM-immature	U2AF1	13.7551	1.1565	1.24626e-41
vCM-immature	ADAMTSL3	13.7434	1.74153	1.46204e-41
vCM-immature	RPL27	13.7193	0.848092	2.03226e-41
vCM-immature	CAPZA1	13.7164	1.27787	2.10968e-41
vCM-immature	ARID1B	13.6861	0.555944	3.18545e-41
vCM-immature	SACS	13.6858	0.828018	3.19119e-41
vCM-immature	NLGN1	13.6407	1.77235	5.88359e-41
vCM-immature	HSPA4L	13.6365	1.11123	6.22381e-41
vCM-immature	NBEA	13.6162	1.09124	8.18684e-41
vCM-immature	RPSAP58	13.6081	0.87984	9.12191e-41
vCM-immature	GPC6	13.585	0.81907	1.24785e-40
vCM-immature	NAA15	13.5781	0.856584	1.36579e-40
vCM-immature	RBM23	13.5778	0.77344	1.36943e-40
vCM-immature	TULP4	13.5761	0.755408	1.39977e-40
vCM-immature	POLA1	13.5736	0.823408	1.44445e-40
vCM-immature	EIF4E	13.5661	1.30968	1.59651e-40
vCM-immature	CKAP2	13.5648	1.33203	1.62165e-40
vCM-immature	SEPTIN7	13.5524	0.72784	1.91812e-40
vCM-immature	RPS16	13.5407	1.2731	2.24367e-40
vCM-immature	BAG3	13.52	0.992898	2.96835e-40
vCM-immature	RPL9	13.4997	0.92542	3.89671e-40
vCM-immature	GPHN	13.477	1.04045	5.28899e-40
vCM-immature	PLXDC2	13.4581	2.65365	6.82334e-40
vCM-immature	TACC3	13.4495	1.1386	7.64736e-40
vCM-immature	ZC3H15	13.4435	1.24887	8.27669e-40
vCM-immature	HSPE1	13.4403	1.55952	8.62748e-40
vCM-immature	CCDC80	13.4278	1.51165	1.01996e-39
vCM-immature	EML5	13.4275	2.31452	1.02147e-39
vCM-immature	WDR43	13.4215	1.07774	1.10636e-39
vCM-immature	SULF1	13.4153	2.37735	1.19792e-39
vCM-immature	DNAJC1	13.404	0.994295	1.39284e-39
vCM-immature	MAPK3	13.3967	0.769427	1.53291e-39
vCM-immature	HS6ST3	13.3863	1.07215	1.76146e-39
vCM-immature	ST13P5	13.3859	0.814137	1.76817e-39
vCM-immature	TARDBP	13.3853	1.01192	1.77828e-39
vCM-immature	ETNK1	13.3828	1.05515	1.83644e-39
vCM-immature	SUMO2	13.3613	1.25892	2.44634e-39
vCM-immature	TFDP2	13.3198	1.1144	4.25026e-39
vCM-immature	DPYD	13.2956	1.05981	5.86597e-39
vCM-immature	ATP5G3	13.2677	1.24025	8.49704e-39
vCM-immature	TRHDE	13.2301	3.78748	1.40027e-38
vCM-immature	PARD3B	13.2175	0.722039	1.65234e-38
vCM-immature	PSMD1	13.1874	0.936046	2.45977e-38
vCM-immature	ITPR1	13.1779	0.820987	2.78628e-38
vCM-immature	ALPK2	13.1668	1.03427	3.22187e-38
vCM-immature	RPL5	13.1529	0.699897	3.8649e-38
vCM-immature	POLR3A	13.1456	1.45998	4.24633e-38
vCM-immature	SRSF1	13.1423	0.803898	4.42294e-38
vCM-immature	RAI14	13.1313	1.52244	5.10464e-38
vCM-immature	RPS4Y1	13.1274	0.936858	5.36559e-38
vCM-immature	RPL19	13.1262	0.951324	5.44373e-38
vCM-immature	RBMXL1	13.095	0.754322	8.16801e-38
vCM-immature	DSP	13.0865	0.530402	9.10719e-38
vCM-immature	PTK2	13.0864	0.74108	9.10719e-38
vCM-immature	FAT3	13.0836	0.702794	9.43261e-38
vCM-immature	CDK13	13.0818	0.826817	9.64833e-38
vCM-immature	KMT2C	13.0795	0.613753	9.90377e-38
vCM-immature	ZFHX3	13.0781	1.08694	1.00798e-37
vCM-immature	BCLAF1	13.0672	0.70527	1.15985e-37
vCM-immature	RPS29	13.0514	1.189	1.42505e-37
vCM-immature	SLC2A13	13.0498	1.63884	1.45279e-37
vCM-immature	VASH1	13.0421	0.958079	1.60452e-37
vCM-immature	VWDE	13.0355	3.28502	1.74794e-37
vCM-immature	SH3BGR	13.0349	0.634212	1.75907e-37
vCM-immature	RPLP2	13.0277	1.04658	1.92839e-37
vCM-immature	ARF1	13.0216	0.809368	2.08494e-37
vCM-immature	KIF5B	13.0139	0.738975	2.30354e-37
vCM-immature	AP2A2	13.0087	0.759645	2.46154e-37
vCM-immature	CAB39L	12.9958	1.40266	2.90926e-37
vCM-immature	TMEM131	12.9764	0.779047	3.74201e-37
vCM-immature	SSB	12.9761	1.27995	3.74892e-37
vCM-immature	HNRNPM	12.957	0.682274	4.79968e-37
vCM-immature	NKTR	12.9568	0.723476	4.80373e-37
vCM-immature	SUCLG2	12.9276	1.13374	6.99776e-37
vCM-immature	ATXN3	12.9195	1.1719	7.76489e-37
vCM-immature	SGTA	12.9088	1.27568	8.89311e-37
vCM-immature	SYNCRIP	12.9063	0.748572	9.16845e-37
vCM-immature	EFR3A	12.9048	1.01983	9.33674e-37
vCM-immature	ZMYND8	12.8893	0.647358	1.14003e-36
vCM-immature	TENM3	12.8885	1.00907	1.14917e-36
vCM-immature	NSD2	12.871	0.80395	1.43894e-36
vCM-immature	SETD5	12.8682	0.689037	1.48935e-36
vCM-immature	CTSB	12.8606	1.19889	1.63882e-36
vCM-immature	USP3	12.8581	0.942262	1.68872e-36
vCM-immature	CDC42	12.8509	0.831623	1.85209e-36
vCM-immature	SESTD1	12.8424	0.986268	2.06413e-36
vCM-immature	PLXNB3	12.8418	0.825187	2.07686e-36
vCM-immature	RPS12	12.8388	0.949787	2.15485e-36
vCM-immature	ATF7IP	12.8355	0.715948	2.24338e-36
vCM-immature	ACTC1	12.8273	0.431224	2.49138e-36
vCM-immature	EEF1B2	12.827	0.691388	2.49523e-36
vCM-immature	PLOD2	12.8269	0.86676	2.49523e-36
vCM-immature	BASP1	12.8134	2.56761	2.96644e-36
vCM-immature	GREB1L	12.813	1.88111	2.9755e-36
vCM-immature	PHF3	12.8111	0.662883	3.04452e-36
vCM-immature	HN1	12.8102	0.976063	3.07545e-36
vCM-immature	AQR	12.809	1.05691	3.11826e-36
vCM-immature	BRD7	12.7983	1.21164	3.57186e-36
vCM-immature	FUBP3	12.7938	0.892206	3.77672e-36
vCM-immature	CTBPL	12.7915	1.22255	3.8843e-36
vCM-immature	SUCLG1	12.7901	0.981065	3.94724e-36
vCM-immature	JAM3	12.79	1.45227	3.94724e-36
vCM-immature	GSS	12.7886	1.98715	4.01349e-36
vCM-immature	EIF4EBP3	12.7832	0.647791	4.29535e-36
vCM-immature	NAP1L4	12.7806	0.659872	4.43583e-36
vCM-immature	GULP1	12.7766	2.54837	4.65844e-36
vCM-immature	BTF3L4	12.7736	0.853549	4.83631e-36
vCM-immature	ERC1	12.7647	0.658728	5.41066e-36
vCM-immature	CAND1	12.7615	1.16302	5.63086e-36
vCM-immature	ARCN1	12.7524	1.02186	6.31755e-36
vCM-immature	GFPT2	12.7501	1.38929	6.49535e-36
vCM-immature	CBX1	12.7468	1.01137	6.75595e-36
vCM-immature	PRPF40A	12.7249	0.837621	8.92901e-36
vCM-immature	UBE2G1	12.7193	1.42995	9.57847e-36
vCM-immature	CSE1L	12.7133	0.910112	1.03301e-35
vCM-immature	EPB41	12.7035	1.04754	1.16914e-35
vCM-immature	MAPK8	12.6978	0.929387	1.25444e-35
vCM-immature	TOP2B	12.692	0.634699	1.34995e-35
vCM-immature	TGFBR1	12.6917	1.24517	1.35181e-35
vCM-immature	SLC12A4	12.688	1.03351	1.41565e-35
vCM-immature	OTUD6A	12.6867	1.19091	1.43764e-35
vCM-immature	TDRD3	12.6765	0.744306	1.63415e-35
vCM-immature	ACTG1-1	12.646	0.736306	2.40689e-35
vCM-immature	JADE3	12.6387	0.763137	2.63778e-35
vCM-immature	CAPZB	12.6343	0.767513	2.78457e-35
vCM-immature	CRB2	12.633	1.19019	2.82408e-35
vCM-immature	ANLN	12.611	1.14462	3.72477e-35
vCM-immature	DEK	12.6081	0.959655	3.85604e-35
vCM-immature	IGSF11	12.6066	1.96879	3.92612e-35
vCM-immature	SBNO1	12.5891	0.81508	4.89647e-35
vCM-immature	HNRNPDL	12.5798	0.814647	5.49459e-35
vCM-immature	LARGE1	12.564	0.986276	6.70678e-35
vCM-immature	RIMS2	12.5578	2.13558	7.23972e-35
vCM-immature	RDX	12.5548	0.622051	7.50838e-35
vCM-immature	RBM19	12.546	1.19483	8.37857e-35
vCM-immature	PNRC2	12.5428	1.29106	8.70334e-35
vCM-immature	WAPL	12.5353	0.800705	9.56187e-35
vCM-immature	NHLRC2	12.5202	0.833949	1.15253e-34
vCM-immature	MAML3	12.5083	0.970656	1.33422e-34
vCM-immature	GALNT18	12.5083	0.962514	1.33422e-34
vCM-immature	NUDC	12.4938	1.04333	1.60027e-34
vCM-immature	MKLN1	12.4801	0.818229	1.89752e-34
vCM-immature	EIF4G1	12.4752	0.639022	2.01531e-34
vCM-immature	MDH2	12.4686	0.860093	2.18488e-34
vCM-immature	FAM168A	12.4684	0.757716	2.1881e-34
vCM-immature	FNBP1L	12.4644	0.688392	2.29559e-34
vCM-immature	TENM4	12.4507	1.09643	2.72143e-34
vCM-immature	ETV6	12.4421	1.10789	3.02756e-34
vCM-immature	OSBPL5	12.4151	0.892943	4.2243e-34
vCM-immature	RPS24	12.4111	0.783735	4.43337e-34
vCM-immature	QKI	12.411	0.454925	4.43337e-34
vCM-immature	TANC2	12.4025	0.918693	4.92471e-34
vCM-immature	GALNT1	12.3967	1.16225	5.28421e-34
vCM-immature	ZNF516	12.3918	1.01117	5.60941e-34
vCM-immature	MDH1	12.379	0.664744	6.56863e-34
vCM-immature	NUMB	12.3701	0.689867	7.32699e-34
vCM-immature	GSTK1	12.3622	0.706018	8.07171e-34
vCM-immature	NONO	12.3568	0.857612	8.61716e-34
vCM-immature	SEPTIN2	12.3529	2.10854	9.03263e-34
vCM-immature	PBX3	12.3483	1.00003	9.55256e-34
vCM-immature	RAB14	12.347	0.851415	9.68831e-34
vCM-immature	SNRNP200	12.3448	0.797237	9.95004e-34
vCM-immature	ACTR3	12.3385	1.2702	1.07395e-33
vCM-immature	MARCKS	12.3173	1.53647	1.39546e-33
vCM-immature	GASK1B	12.3162	1.09185	1.41296e-33
vCM-immature	FNDC3B	12.3089	0.622544	1.54364e-33
vCM-immature	RPS13	12.3037	1.15215	1.64473e-33
vCM-immature	RASGRP1	12.2964	3.95812	1.79605e-33
vCM-immature	ERGIC1	12.2959	0.95708	1.80553e-33
vCM-immature	NOLC1	12.2942	1.01325	1.83836e-33
vCM-immature	CUL1	12.2942	0.789689	1.83836e-33
vCM-immature	ACTA2	12.2891	3.41238	1.95601e-33
vCM-immature	HSPA5	12.2826	0.621165	2.11195e-33
vCM-immature	ANKRD17	12.275	0.635618	2.31725e-33
vCM-immature	MRPS5	12.2733	0.762945	2.3635e-33
vCM-immature	PPA1	12.2681	1.65503	2.51767e-33
vCM-immature	IVNS1ABP	12.2434	0.858754	3.40652e-33
vCM-immature	INPP5A	12.2422	0.579477	3.45567e-33
vCM-immature	RPS27A	12.2129	0.997807	4.9381e-33
vCM-immature	BCR	12.2108	1.05434	5.06373e-33
vCM-immature	ZMYM2	12.2023	0.761173	5.61162e-33
vCM-immature	DYNC1I2	12.2013	0.75481	5.67252e-33
vCM-immature	DIAPH2	12.1993	0.686883	5.80474e-33
vCM-immature	PTPN13	12.1943	1.14365	6.15679e-33
vCM-immature	NREP	12.1939	0.782761	6.1769e-33
vCM-immature	GTF2F2	12.1877	0.917377	6.65772e-33
vCM-immature	ATP2B1	12.1862	1.43413	6.76072e-33
vCM-immature	NAA50	12.1862	0.785088	6.76072e-33
vCM-immature	FAM171A1	12.1736	0.775923	7.88236e-33
vCM-immature	CDH8	12.1625	1.07771	9.00738e-33
vCM-immature	CDC27	12.1347	0.980249	1.2646e-32
vCM-immature	NECTIN1	12.1289	1.04896	1.35468e-32
vCM-immature	PRRC2B	12.1284	0.586058	1.3624e-32
vCM-immature	SERBP1	12.1193	0.64519	1.51861e-32
vCM-immature	FILIP1	12.1105	0.565362	1.6896e-32
vCM-immature	DGKZ	12.1056	0.803005	1.79148e-32
vCM-immature	LIN28B	12.0984	3.0632	1.95227e-32
vCM-immature	KIF4B	12.0976	1.1268	1.96844e-32
vCM-immature	DENND1A	12.0968	0.610252	1.9851e-32
vCM-immature	ERH	12.0896	1.28146	2.16364e-32
vCM-immature	HNRNPA1	12.0654	1.00348	2.89718e-32
vCM-immature	ZNF608	12.0647	0.721949	2.9157e-32
vCM-immature	ASTN2	12.0589	1.78904	3.12638e-32
vCM-immature	SRSF3	12.0512	0.884906	3.42894e-32
vCM-immature	PRPF39	12.0506	0.692545	3.44651e-32
vCM-immature	ATF4	12.0494	0.657056	3.49102e-32
vCM-immature	SRSF11	12.0436	0.672547	3.74231e-32
vCM-immature	RPL27A	12.0419	1.24842	3.81386e-32
vCM-immature	NCKAP1	12.04	0.717159	3.89694e-32
vCM-immature	ZMYND11	12.0371	0.783815	4.02695e-32
vCM-immature	CCT3	11.9984	0.886507	6.41991e-32
vCM-immature	RPS23	11.9708	0.912854	8.92011e-32
vCM-immature	MAP3K7	11.967	0.751763	9.32732e-32
vCM-immature	DYL1	11.9612	1.59517	9.98738e-32
vCM-immature	AIMP1	11.9593	0.908158	1.02148e-31
vCM-immature	BRD3	11.9465	1.1145	1.18965e-31
vCM-immature	GIT2	11.9456	0.89722	1.20019e-31
vCM-immature	RPL7L1	11.9422	1.44539	1.24925e-31
vCM-immature	DPYSL2	11.9234	1.12302	1.56318e-31
vCM-immature	PNN	11.9127	0.663336	1.77515e-31
vCM-immature	PRKAR1A	11.9072	0.748198	1.89374e-31
vCM-immature	CCDC50	11.9003	0.666953	2.05365e-31
vCM-immature	DHX15	11.8922	0.77509	2.26202e-31
vCM-immature	SLC16A12	11.8862	2.89457	2.42591e-31
vCM-immature	SSR1	11.8806	0.761966	2.59199e-31
vCM-immature	GHITM	11.876	0.642313	2.73334e-31
vCM-immature	CTBP1	11.8751	0.669573	2.761e-31
vCM-immature	IPO5	11.8681	0.706784	2.99471e-31
vCM-immature	CNOT6	11.8625	0.841312	3.19958e-31
vCM-immature	CNTNAP2	11.8586	1.41808	3.34761e-31
vCM-immature	CDCA7L	11.8529	1.34869	3.57233e-31
vCM-immature	SS18	11.8394	0.743597	4.19491e-31
vCM-immature	NCK1	11.8391	0.700706	4.20067e-31
vCM-immature	SEC31A	11.8259	0.854914	4.9135e-31
vCM-immature	RRP1B	11.825	1.19797	4.95989e-31
vCM-immature	ID2	11.7977	1.69466	6.83943e-31
vCM-immature	SSBP3	11.7628	0.819414	1.03358e-30
vCM-immature	SF3B1	11.7606	0.649655	1.05911e-30
vCM-immature	SMAD5	11.76	0.790679	1.06552e-30
vCM-immature	RSRC2	11.7549	0.780766	1.13129e-30
vCM-immature	JAG2	11.753	1.34941	1.15473e-30
vCM-immature	PDZRN4	11.7412	0.757251	1.32693e-30
vCM-immature	LARS1	11.7407	0.930466	1.33303e-30
vCM-immature	PTGES3	11.7314	1.31466	1.48596e-30
vCM-immature	RPL11	11.7287	0.982979	1.53073e-30
vCM-immature	EP300	11.7233	0.735216	1.63075e-30
vCM-immature	RBM26	11.7212	0.637158	1.66806e-30
vCM-immature	PPP2CA	11.7192	1.06498	1.70592e-30
vCM-immature	COL18A1	11.7175	0.600913	1.73876e-30
vCM-immature	ARID2	11.717	0.603258	1.74606e-30
vCM-immature	ROR1	11.7154	0.630481	1.77867e-30
vCM-immature	NUP153	11.7134	0.827951	1.81832e-30
vCM-immature	CSNK2A1	11.7119	0.832189	1.84798e-30
vCM-immature	EBF3	11.6971	1.64449	2.19712e-30
vCM-immature	CDC42BPB	11.6832	0.582528	2.58561e-30
vCM-immature	WWOX	11.6645	0.748032	3.2181e-30
vCM-immature	FBN2	11.6595	2.25749	3.40794e-30
vCM-immature	BTBD7	11.6572	0.87936	3.49733e-30
vCM-immature	PCNA	11.6541	1.37004	3.6202e-30
vCM-immature	SMC3	11.6444	0.673943	4.05198e-30
vCM-immature	TAF3	11.637	0.703556	4.41415e-30
vCM-immature	BCL7A	11.6317	1.26696	4.6877e-30
vCM-immature	NOP14	11.6271	1.24314	4.94123e-30
vCM-immature	MPP7	11.6213	1.0897	5.28631e-30
vCM-immature	LAMP1	11.6205	0.861062	5.32879e-30
vCM-immature	SEMA6A	11.6139	1.79362	5.74474e-30
vCM-immature	RASSF8	11.5943	0.643737	7.2225e-30
vCM-immature	TAX1BP1	11.5795	0.726678	8.56996e-30
vCM-immature	KIF13B	11.5773	0.895839	8.78416e-30
vCM-immature	WBP11	11.5755	0.98829	8.9544e-30
vCM-immature	C2H6ORF62	11.5725	0.887158	9.25704e-30
vCM-immature	NEDD4	11.5724	0.916071	9.25704e-30
vCM-immature	UPF2	11.5705	0.745086	9.45491e-30
vCM-immature	UHRF1	11.5694	0.944355	9.56179e-30
vCM-immature	RPS11	11.5487	0.830745	1.21537e-29
vCM-immature	DDX6	11.5438	0.62435	1.2858e-29
vCM-immature	RPL15	11.54	0.823745	1.34206e-29
vCM-immature	ELOVL5	11.5154	1.12322	1.78404e-29
vCM-immature	LBR	11.5144	0.790789	1.80177e-29
vCM-immature	DDX17	11.5115	0.56099	1.86128e-29
vCM-immature	CLASP2	11.4994	0.671613	2.14035e-29
vCM-immature	ZFAND3	11.4989	0.601437	2.14845e-29
vCM-immature	EHMT1	11.4891	0.614615	2.40517e-29
vCM-immature	HEATR1	11.4831	1.1651	2.57004e-29
vCM-immature	UBR3	11.483	0.632627	2.57004e-29
vCM-immature	G3BP2	11.4718	1.09382	2.91841e-29
vCM-immature	SEPTIN6	11.4616	0.897667	3.28024e-29
vCM-immature	GLRX3	11.4481	1.15172	3.82642e-29
vCM-immature	RPS3A	11.4415	0.683043	4.12469e-29
vCM-immature	TOMM70	11.4409	0.997036	4.14849e-29
vCM-immature	FAF1	11.43	0.671535	4.69905e-29
vCM-immature	UBR5	11.4287	0.562071	4.76319e-29
vCM-immature	GPBP1L1	11.4235	0.852219	5.04459e-29
vCM-immature	RPL3	11.4091	0.688579	5.94689e-29
vCM-immature	SORCS2	11.4074	0.655404	6.05587e-29
vCM-immature	PERPB	11.3863	1.28516	7.7074e-29
vCM-immature	KARS	11.3689	0.860955	9.40254e-29
vCM-immature	TUBA5	11.3623	1.32064	1.012e-28
vCM-immature	CSNK2A2	11.3598	0.838999	1.0402e-28
vCM-immature	ARHGEF7	11.3594	0.5773	1.04359e-28
vCM-immature	RPS3	11.3495	0.75284	1.1682e-28
vCM-immature	LAMB1	11.3483	1.34576	1.1825e-28
vCM-immature	FAT4	11.3445	1.49093	1.2323e-28
vCM-immature	ITM2A	11.3396	0.79729	1.3014e-28
vCM-immature	BTBD9	11.3316	0.686699	1.42379e-28
vCM-immature	ALDOC	11.3258	0.616378	1.51892e-28
vCM-immature	ATL2	11.3258	0.915012	1.51892e-28
vCM-immature	CALM1	11.3255	0.558322	1.52229e-28
vCM-immature	SKP1	11.3252	0.897317	1.52569e-28
vCM-immature	UBE2D3	11.3099	1.00166	1.81415e-28
vCM-immature	LETM1	11.2977	1.01671	2.08128e-28
vCM-immature	ARID4B	11.2959	0.631087	2.12158e-28
vCM-immature	TCF12	11.2932	0.540683	2.18652e-28
vCM-immature	CLIC4	11.2908	0.605762	2.24372e-28
vCM-immature	ARL8B	11.2904	0.976761	2.25161e-28
vCM-immature	ZNF207	11.2719	0.626298	2.77581e-28
vCM-immature	ADD3	11.263	0.533178	3.06088e-28
vCM-immature	RPL24	11.2432	1.01125	3.82955e-28
vCM-immature	YY2	11.2336	1.33507	4.26225e-28
vCM-immature	ARFGEF3	11.231	1.3626	4.3882e-28
vCM-immature	SRSF5A	11.229	0.927307	4.47858e-28
vCM-immature	DLGAP5	11.2258	1.22596	4.64072e-28
vCM-immature	EFNB1	11.2252	0.672778	4.66933e-28
vCM-immature	GATAD2A	11.2195	0.739068	4.97358e-28
vCM-immature	LSM14A	11.2181	0.746361	5.04617e-28
vCM-immature	IGFBP5	11.2159	0.975303	5.16695e-28
vCM-immature	MTF2	11.2118	1.19591	5.40207e-28
vCM-immature	SMCHD1	11.2101	0.754337	5.50365e-28
vCM-immature	FOXP1	11.2064	0.538636	5.73353e-28
vCM-immature	STK3	11.201	0.674994	6.08585e-28
vCM-immature	PSMC1	11.1968	0.887141	6.37481e-28
vCM-immature	CDK5RAP2	11.1932	0.643944	6.63147e-28
vCM-immature	SNRPE	11.1899	1.65846	6.8752e-28
vCM-immature	CTNNB1	11.1889	0.537125	6.9441e-28
vCM-immature	MBD3	11.1864	1.18308	7.1349e-28
vCM-immature	TET2	11.1724	0.787147	8.33308e-28
vCM-immature	ATP5PO	11.1664	0.739551	8.90554e-28
vCM-immature	SF3B3	11.1475	0.750071	1.0999e-27
vCM-immature	RPL31	11.1364	1.09803	1.24429e-27
vCM-immature	ZNF644	11.1343	0.69426	1.27327e-27
vCM-immature	CIR1	11.1305	1.02204	1.32613e-27
vCM-immature	SPEN	11.1304	0.532253	1.32613e-27
vCM-immature	EHD3	11.1282	0.918758	1.35904e-27
vCM-immature	INCENP	11.1222	0.913267	1.45075e-27
vCM-immature	S1PR3	11.1204	1.88369	1.479e-27
vCM-immature	ITCH	11.1187	0.755735	1.50622e-27
vCM-immature	LAMA1	11.118	3.36546	1.51619e-27
vCM-immature	HIC2	11.1178	0.919342	1.51767e-27
vCM-immature	CAMKK1	11.1173	1.44459	1.52411e-27
vCM-immature	SEC16A	11.1161	0.818922	1.54271e-27
vCM-immature	CFDP1	11.1091	0.988497	1.66729e-27
vCM-immature	NOP56	11.1059	1.04443	1.72669e-27
vCM-immature	ENOX2	11.1055	1.05072	1.73104e-27
vCM-immature	PANK3	11.0995	0.849178	1.84709e-27
vCM-immature	OAZ2	11.0977	1.27939	1.8837e-27
vCM-immature	AGO1	11.0967	1.07337	1.90357e-27
vCM-immature	SNRPD3	11.0925	1.31267	1.99233e-27
vCM-immature	EIF3H	11.0823	0.733637	2.2304e-27
vCM-immature	RBM12	11.0781	0.992811	2.33486e-27
vCM-immature	ESF1	11.0673	1.11294	2.62643e-27
vCM-immature	EBNA1BP2	11.0667	1.49363	2.64073e-27
vCM-immature	CENPE	11.0651	0.967457	2.68579e-27
vCM-immature	RSL24D1	11.0551	1.38691	3.00016e-27
vCM-immature	ARL4C	11.0547	2.23793	3.01028e-27
vCM-immature	KMT2E	11.0519	0.54424	3.10383e-27
vCM-immature	PXDN	11.0488	0.576808	3.20841e-27
vCM-immature	ZBED4	11.0201	1.33473	4.41008e-27
vCM-immature	ATXN2	11.0151	0.570178	4.65347e-27
vCM-immature	TAF1	11.0074	0.738132	5.05832e-27
vCM-immature	ELOVL6	11.0067	2.11073	5.09627e-27
vCM-immature	USP34	10.9947	0.551434	5.81286e-27
vCM-immature	RBM33	10.9903	0.601958	6.09767e-27
vCM-immature	RBM3	10.9816	0.538427	6.69749e-27
vCM-immature	GRB2	10.9816	0.902151	6.69749e-27
vCM-immature	PRPF38B	10.9815	0.903945	6.69826e-27
vCM-immature	BAZ1A	10.9798	0.826646	6.81426e-27
vCM-immature	HIF1A	10.9785	0.718747	6.90702e-27
vCM-immature	HIPK2	10.974	0.544643	7.2533e-27
vCM-immature	PUM3	10.9716	1.0479	7.4373e-27
vCM-immature	RAD51B	10.9658	1.14974	7.92391e-27
vCM-immature	WHSC1L1	10.9645	0.815299	8.03442e-27
vCM-immature	RPLP1	10.9632	0.741172	8.13602e-27
vCM-immature	MRPL57	10.9592	1.39908	8.4981e-27
vCM-immature	SARNP	10.9422	0.720363	1.02299e-26
vCM-immature	CSNK1D	10.9417	0.628026	1.02715e-26
vCM-immature	ZNF462	10.9334	0.50143	1.12427e-26
vCM-immature	USP15	10.9322	0.631492	1.13858e-26
vCM-immature	BNIP3L	10.9256	1.22858	1.22255e-26
vCM-immature	VOPP1	10.9185	3.35343	1.32107e-26
vCM-immature	DNAJC7	10.9093	0.768778	1.45985e-26
vCM-immature	FAM133B	10.9061	1.08194	1.51022e-26
vCM-immature	FAM102A	10.9031	1.06713	1.56007e-26
vCM-immature	CNOT2	10.9018	0.634512	1.581e-26
vCM-immature	LPCAT1	10.8919	0.915907	1.75989e-26
vCM-immature	SEC61A1	10.8909	1.24296	1.77841e-26
vCM-immature	TCOF1	10.8895	1.01446	1.80245e-26
vCM-immature	DISP1	10.8839	1.13985	1.91523e-26
vCM-immature	FKBP3	10.8809	1.13613	1.97856e-26
vCM-immature	RNGTT	10.8699	0.746459	2.22984e-26
vCM-immature	RACK1	10.8693	0.703843	2.24132e-26
vCM-immature	RIF1	10.867	0.892296	2.29699e-26
vCM-immature	RPL12	10.8649	1.04946	2.34753e-26
vCM-immature	ARID3A	10.8594	1.9636	2.48855e-26
vCM-immature	ANKRD13A	10.8545	1.18232	2.62335e-26
vCM-immature	SNAP25	10.8532	2.971	2.65895e-26
vCM-immature	CARS	10.8514	0.882343	2.70981e-26
vCM-immature	MTA1	10.8473	0.559057	2.83095e-26
vCM-immature	FBXO11	10.8469	0.611985	2.83894e-26
vCM-immature	EIF3M	10.846	0.997181	2.86541e-26
vCM-immature	UQCRB	10.8432	0.893005	2.94946e-26
vCM-immature	LRP1	10.8399	0.560331	3.05606e-26
vCM-immature	C5orf24	10.8267	0.9921	3.52671e-26
vCM-immature	RNF13	10.8261	0.772442	3.54579e-26
vCM-immature	IWS1	10.8253	0.730552	3.57386e-26
vCM-immature	ZNF521	10.8208	0.507579	3.74994e-26
vCM-immature	DNAJA2	10.8169	0.929018	3.9097e-26
vCM-immature	RPL30	10.8165	1.13431	3.91931e-26
vCM-immature	FRYL	10.814	0.554313	4.02652e-26
vCM-immature	PDS5B	10.8009	0.667063	4.63587e-26
vCM-immature	ANP32A	10.7989	0.591963	4.73228e-26
vCM-immature	KIAA1109	10.7923	0.593119	5.08049e-26
vCM-immature	NETO2	10.787	2.73549	5.37251e-26
vCM-immature	ADAM10	10.7862	0.856479	5.41261e-26
vCM-immature	XRN2	10.7754	0.883458	6.08033e-26
vCM-immature	PSAP	10.7727	0.560369	6.25325e-26
vCM-immature	STAU1	10.7702	0.632871	6.4212e-26
vCM-immature	GSPT2	10.77	0.84482	6.42595e-26
vCM-immature	AGO4	10.7657	0.986331	6.7269e-26
vCM-immature	TNNC1	10.7637	0.457171	6.86733e-26
vCM-immature	BCL9	10.7578	0.645418	7.32029e-26
vCM-immature	RPS15A	10.756	0.894976	7.45052e-26
vCM-immature	EIF3L	10.7432	0.81141	8.54713e-26
vCM-immature	DKC1	10.7357	1.03521	9.2589e-26
vCM-immature	TCF20	10.7288	0.564923	9.9639e-26
vCM-immature	GXYLT2	10.7249	1.11927	1.03803e-25
vCM-immature	TDG	10.722	1.1337	1.07063e-25
vCM-immature	DLG5	10.7209	0.619231	1.08239e-25
vCM-immature	PUM2	10.7049	0.531918	1.28544e-25
vCM-immature	NCOA4	10.7	0.883761	1.35298e-25
vCM-immature	INO80	10.6983	0.657173	1.37705e-25
vCM-immature	RCC2	10.6938	1.24406	1.44477e-25
vCM-immature	CWC27	10.6929	0.750982	1.45727e-25
vCM-immature	STYXL2	10.6882	0.55955	1.53088e-25
vCM-immature	EPHB3	10.682	1.01999	1.63549e-25
vCM-immature	SASS6	10.6789	1.11776	1.68813e-25
vCM-immature	VMP1	10.6567	1.15041	2.14255e-25
vCM-immature	R3HDM1	10.6563	0.595721	2.14984e-25
vCM-immature	PTBP1	10.6533	0.749176	2.21749e-25
vCM-immature	LYAR	10.6509	1.50558	2.27348e-25
vCM-immature	ARPP21	10.632	1.95514	2.78088e-25
vCM-immature	ELMOD2	10.6281	0.909268	2.89319e-25
vCM-immature	ZNF326	10.6273	0.703125	2.91569e-25
vCM-immature	CUL5	10.6262	0.782062	2.94968e-25
vCM-immature	CDC73	10.6213	0.552915	3.1041e-25
vCM-immature	RB1CC1	10.6211	0.718408	3.10626e-25
vCM-immature	AKAP9	10.621	0.505234	3.10626e-25
vCM-immature	CNKSR2	10.6156	2.16265	3.28977e-25
vCM-immature	SUFU	10.6145	0.811157	3.32647e-25
vCM-immature	CREBBP	10.6067	0.526736	3.61094e-25
vCM-immature	KIF26A	10.6035	2.51351	3.73168e-25
vCM-immature	SLC2A1	10.5855	0.661144	4.51883e-25
vCM-immature	VPS13B	10.5809	0.548757	4.74252e-25
vCM-immature	TSPAN3	10.5729	0.827338	5.16251e-25
vCM-immature	LDLRAD3	10.5662	1.14048	5.53871e-25
vCM-immature	LCORL	10.5605	1.08508	5.88083e-25
vCM-immature	VTI1A	10.56	0.683386	5.90633e-25
vCM-immature	PSMA7	10.554	1.28972	6.28842e-25
vCM-immature	CAMKMT	10.5524	1.6287	6.38844e-25
vCM-immature	ITPK1	10.5379	1.71129	7.45055e-25
vCM-immature	TUB	10.5341	1.66921	7.73906e-25
vCM-immature	MPPED2	10.5244	0.901764	8.57023e-25
vCM-immature	PHF20	10.5194	0.544871	9.02912e-25
vCM-immature	KLHL31	10.5172	0.509173	9.23283e-25
vCM-immature	LRCH2	10.4977	0.630321	1.13417e-24
vCM-immature	AKAP8L	10.4954	0.652199	1.16137e-24
vCM-immature	CNOT7	10.4884	0.980233	1.24928e-24
vCM-immature	TPP2	10.486	0.743436	1.28045e-24
vCM-immature	KDM3B	10.4787	0.637985	1.38101e-24
vCM-immature	PKIG	10.4683	1.34635	1.53945e-24
vCM-immature	HNRNPKL	10.4648	1.73085	1.59657e-24
vCM-immature	COLEC12	10.463	1.21619	1.62564e-24
vCM-immature	USP8	10.4439	0.562883	1.98675e-24
vCM-immature	SHROOM2	10.443	0.555839	2.00411e-24
vCM-immature	BICD1	10.4423	0.767478	2.01527e-24
vCM-immature	C1QBP	10.431	1.34027	2.26861e-24
vCM-immature	ADCYAP1	10.4309	0.559639	2.26861e-24
vCM-immature	SRPK1	10.4152	0.750879	2.6749e-24
vCM-immature	FAR2	10.4148	0.904585	2.68133e-24
vCM-immature	EPHA3	10.4144	1.38904	2.69195e-24
vCM-immature	DDX1	10.4121	0.787679	2.75294e-24
vCM-immature	TSPAN14	10.3954	1.04292	3.2798e-24
vCM-immature	COX7B	10.3857	1.03778	3.62712e-24
vCM-immature	COPS2	10.382	1.01576	3.76492e-24
vCM-immature	RSL1D1	10.3783	1.36955	3.91114e-24
vCM-immature	EIF3I	10.3775	1.16221	3.93853e-24
vCM-immature	SMS	10.3749	0.717796	4.04691e-24
vCM-immature	ROBO2	10.3723	1.21725	4.15212e-24
vCM-immature	ATP5PF	10.3714	1.00244	4.18837e-24
vCM-immature	MAP3K15	10.3598	1.23825	4.72374e-24
vCM-immature	CRY1	10.3575	0.835225	4.83494e-24
vCM-immature	DRG2	10.3553	1.19053	4.94016e-24
vCM-immature	DIDO1	10.3513	0.551231	5.1468e-24
vCM-immature	TMTC3	10.3504	0.888348	5.19345e-24
vCM-immature	SMC4	10.3493	0.742507	5.24632e-24
vCM-immature	CLTCL1	10.3487	0.515899	5.27202e-24
vCM-immature	ANXA6	10.3485	0.540521	5.2816e-24
vCM-immature	CHD9	10.3477	0.529964	5.31807e-24
vCM-immature	FAM192A	10.3433	1.0471	5.56501e-24
vCM-immature	ADD1	10.342	0.541835	5.63248e-24
vCM-immature	RPL13	10.3414	0.7923	5.66241e-24
vCM-immature	LIPA	10.3354	1.57883	6.02208e-24
vCM-immature	DHX36	10.3314	0.720166	6.27733e-24
vCM-immature	MYBBP1A	10.3282	1.07096	6.48474e-24
vCM-immature	SEPTIN9	10.3258	1.7821	6.63901e-24
vCM-immature	FAM60A	10.3198	1.09323	7.05825e-24
vCM-immature	ACACA	10.3195	0.643612	7.07887e-24
vCM-immature	ASPM	10.3154	0.828234	7.37529e-24
vCM-immature	AP3D1	10.3149	0.547625	7.40642e-24
vCM-immature	STAG2	10.3082	0.57	7.93417e-24
vCM-immature	AP2M1	10.306	0.6254	8.11208e-24
vCM-immature	TRA2B	10.3037	0.572012	8.30683e-24
vCM-immature	EIF2S3	10.2945	0.907184	9.13134e-24
vCM-immature	UGGT2	10.2929	1.06404	9.27011e-24
vCM-immature	SETX	10.2911	0.837168	9.43553e-24
vCM-immature	SPPL2A	10.2906	0.692594	9.46784e-24
vCM-immature	MAP2K4	10.2906	0.679303	9.46784e-24
vCM-immature	PDIA3	10.2896	0.797629	9.56319e-24
vCM-immature	NDUFB4	10.2847	1.22199	1.00382e-23
vCM-immature	PDGFC	10.2847	0.587708	1.00382e-23
vCM-immature	CSNK1E	10.2712	0.820133	1.1521e-23
vCM-immature	RUVBL1	10.2589	0.977889	1.30826e-23
vCM-immature	LONRF2	10.2547	0.763933	1.36531e-23
vCM-immature	DNAJC2	10.2533	1.11877	1.38287e-23
vCM-immature	ERC2	10.2528	3.1617	1.38934e-23
vCM-immature	STAU2	10.2404	0.519367	1.57883e-23
vCM-immature	ILF2	10.2394	0.842346	1.59335e-23
vCM-immature	CUL3	10.2309	0.636487	1.73613e-23
vCM-immature	CUL4B	10.2216	0.786904	1.90816e-23
vCM-immature	TSPAN5	10.2139	1.56358	2.06591e-23
vCM-immature	COPB2	10.2136	0.886383	2.0685e-23
vCM-immature	KIF15	10.2129	1.17874	2.08193e-23
vCM-immature	APOOL	10.2093	0.740597	2.15996e-23
vCM-immature	SRSF10	10.2091	0.918328	2.16277e-23
vCM-immature	PDE7A	10.2081	0.661914	2.18244e-23
vCM-immature	RGS12	10.2002	0.910804	2.36374e-23
vCM-immature	FBXL22	10.1961	0.696153	2.46456e-23
vCM-immature	RECK	10.1933	1.26979	2.5356e-23
vCM-immature	RPL35	10.192	0.933314	2.56525e-23
vCM-immature	ASCC3	10.1885	0.74151	2.65639e-23
vCM-immature	PAK3	10.1885	0.528452	2.65639e-23
vCM-immature	LRP6	10.1874	0.76392	2.68389e-23
vCM-immature	P4HB	10.1845	0.672258	2.76049e-23
vCM-immature	SOD1	10.1844	1.20023	2.76114e-23
vCM-immature	RPL23A	10.1837	0.943097	2.77833e-23
vCM-immature	ALDH5A1	10.1809	1.04914	2.85791e-23
vCM-immature	ZEB1	10.1787	0.516933	2.91655e-23
vCM-immature	TSN	10.1741	1.4828	3.05525e-23
vCM-immature	AMMECR1	10.1714	0.703453	3.13988e-23
vCM-immature	KRAS	10.1693	1.08716	3.20445e-23
vCM-immature	IMPDH2	10.1634	1.02106	3.40054e-23
vCM-immature	GATA5	10.1614	0.551572	3.47056e-23
vCM-immature	GNPTAB	10.1579	0.939764	3.59338e-23
vCM-immature	ATF1	10.1531	1.00034	3.7716e-23
vCM-immature	RCOR1	10.1514	0.511335	3.83385e-23
vCM-immature	SLC25A5	10.1481	0.959588	3.96131e-23
vCM-immature	MTHFD1	10.1473	1.18496	3.99057e-23
vCM-immature	EEF2	10.1469	0.470765	4.00292e-23
vCM-immature	PSMA2	10.1455	1.22989	4.0593e-23
vCM-immature	NUTF2	10.1445	1.25542	4.09307e-23
vCM-immature	PPP3CB	10.1445	0.625145	4.09307e-23
vCM-immature	KIF2A	10.1441	0.665365	4.10619e-23
vCM-immature	CHM	10.1426	0.718628	4.16693e-23
vCM-immature	CHP1	10.1417	1.25962	4.19968e-23
vCM-immature	GID8	10.1415	1.25655	4.20555e-23
vCM-immature	ACSL4	10.1388	1.45276	4.31988e-23
vCM-immature	CIAPIN1	10.1374	0.937347	4.37661e-23
vCM-immature	UGDH	10.1351	1.57842	4.47841e-23
vCM-immature	HIPK1	10.1332	0.96828	4.55882e-23
vCM-immature	TAF15	10.1314	0.780739	4.64124e-23
vCM-immature	MORF4L2	10.1243	0.568294	4.98568e-23
vCM-immature	FOXP4	10.1087	0.71053	5.84444e-23
vCM-immature	SEC24C	10.1086	0.578163	5.84554e-23
vCM-immature	PPP3CA	10.1044	1.61599	6.09378e-23
vCM-immature	UBN2	10.0971	0.849812	6.5567e-23
vCM-immature	MAP3K5	10.0966	0.93926	6.58879e-23
vCM-immature	RPS7	10.0958	0.743127	6.63631e-23
vCM-immature	SNTG1	10.0826	2.64759	7.58041e-23
vCM-immature	ATP5J2	10.0823	0.982892	7.5982e-23
vCM-immature	XPO5	10.0785	0.709408	7.88953e-23
vCM-immature	ADCY8	10.0738	2.06498	8.26968e-23
vCM-immature	PCDH9	10.0732	1.54282	8.31342e-23
vCM-immature	NCBP1	10.0611	1.03887	9.3953e-23
vCM-immature	EIF2S1	10.0563	1.18981	9.85801e-23
vCM-immature	TNRC6B	10.0506	0.475489	1.04318e-22
vCM-immature	RAD21	10.0501	0.787439	1.04758e-22
vCM-immature	CDK6	10.0494	0.603833	1.05433e-22
vCM-immature	UBA2	10.0446	0.913291	1.10618e-22
vCM-immature	EMC1	10.0429	0.865344	1.12428e-22
vCM-immature	ZEB2	10.0413	0.475023	1.14149e-22
vCM-immature	MMP16	10.035	2.00072	1.21572e-22
vCM-immature	CCT7	10.0297	1.11516	1.28203e-22
vCM-immature	DAZAP1	10.0255	0.776921	1.33681e-22
vCM-immature	ATP11C	10.0227	0.549469	1.37287e-22
vCM-immature	TSHZ2	10.0206	1.5454	1.40158e-22
vCM-immature	KPNA3	10.0175	0.906395	1.44533e-22
vCM-immature	TNPO1	10.0123	0.574164	1.52118e-22
vCM-immature	RSF1	10.0119	0.694831	1.52603e-22
vCM-immature	THADA	10.0118	0.694752	1.52603e-22
vCM-immature	ZZZ3	10.0048	1.06545	1.63736e-22
vCM-immature	SNRPN	9.99794	1.48182	1.7532e-22
vCM-immature	ITPKA	9.99537	2.05658	1.79777e-22
vCM-immature	DAG1	9.99218	0.709343	1.85495e-22
vCM-immature	MLLT1	9.99192	0.839681	1.8582e-22
vCM-immature	ARIH1	9.98969	0.738327	1.89753e-22
vCM-immature	KDM5B	9.98967	0.843522	1.89753e-22
vCM-immature	MYH11	9.98755	2.44055	1.93689e-22
vCM-immature	SLC25A6	9.98269	0.470361	2.03249e-22
vCM-immature	SYNPO2	9.98027	1.98225	2.08075e-22
vCM-immature	UBE2J2	9.98017	0.846941	2.08121e-22
vCM-immature	GTPBP4	9.97645	1.05653	2.15875e-22
vCM-immature	PSMB7	9.97449	0.883704	2.19989e-22
vCM-immature	HAND2	9.95896	0.674275	2.57001e-22
vCM-immature	UBE2V1	9.95853	0.878801	2.57869e-22
vCM-immature	SMAP1	9.95692	0.813458	2.61867e-22
vCM-immature	KIDINS220	9.95355	0.491457	2.70668e-22
vCM-immature	RPL26L1	9.94899	0.636808	2.83122e-22
vCM-immature	GABPA	9.94649	0.912846	2.90069e-22
vCM-immature	HSD17B12	9.93357	0.943473	3.29946e-22
vCM-immature	COP1	9.93259	0.644395	3.3291e-22
vCM-immature	DGKH	9.93201	0.953021	3.34589e-22
vCM-immature	PDS5A	9.93172	0.638049	3.35272e-22
vCM-immature	YWHAG	9.92294	0.72287	3.65821e-22
vCM-immature	RABGGTB	9.92123	0.802548	3.71797e-22
vCM-immature	CDV3	9.9192	0.914532	3.79121e-22
vCM-immature	TBL1XR1	9.91602	0.500107	3.91085e-22
vCM-immature	PHF20L1	9.91441	0.573031	3.97099e-22
vCM-immature	NTNG1	9.91379	2.26961	3.99241e-22
vCM-immature	TUBA1A	9.8994	0.875194	4.60681e-22
vCM-immature	GNL3	9.89461	0.794946	4.82843e-22
vCM-immature	OAZ1	9.8834	1.04851	5.39114e-22
vCM-immature	RABL6	9.88261	0.626389	5.42968e-22
vCM-immature	SRSF6	9.87377	0.582248	5.92524e-22
vCM-immature	BRD2	9.86604	0.77257	6.39446e-22
vCM-immature	CORO1C	9.85882	0.509124	6.86562e-22
vCM-immature	STARD13	9.85715	0.533842	6.9745e-22
vCM-immature	GLO1	9.84414	1.31489	7.93172e-22
vCM-immature	HNRNPLL	9.83787	1.01591	8.43487e-22
vCM-immature	CTTN	9.83516	0.592906	8.65796e-22
vCM-immature	NDFIP2	9.83311	0.62343	8.82817e-22
vCM-immature	BRF1	9.83099	0.573237	9.00911e-22
vCM-immature	PAFAH1B2	9.82773	0.758963	9.28965e-22
vCM-immature	FUNDC2	9.82555	0.748057	9.48523e-22
vCM-immature	TUBAL3	9.82022	4.03225	9.99146e-22
vCM-immature	RAB1B	9.8147	0.783881	1.05448e-21
vCM-immature	PTBP2	9.81183	0.825587	1.08402e-21
vCM-immature	HMGCLL1	9.81157	2.15525	1.0859e-21
vCM-immature	EMC2	9.81116	0.720959	1.08949e-21
vCM-immature	RPL34	9.79436	0.975866	1.28562e-21
vCM-immature	OLA1	9.78674	0.723252	1.38512e-21
vCM-immature	ZCCHC2	9.78562	0.830889	1.39923e-21
vCM-immature	HMGN1	9.76667	1.10543	1.68445e-21
vCM-immature	YAF2	9.76442	1.18942	1.72083e-21
vCM-immature	RLIM	9.7585	1.03088	1.82284e-21
vCM-immature	KDM2B	9.75061	0.672453	1.96858e-21
vCM-immature	ACTR1A	9.74883	0.756177	2.0018e-21
vCM-immature	EIF1AX	9.74863	1.14797	2.00416e-21
vCM-immature	SLC37A4	9.74681	0.717511	2.03864e-21
vCM-immature	EEA1	9.7444	0.54875	2.08581e-21
vCM-immature	CEBPZ	9.74323	1.05266	2.10823e-21
vCM-immature	PPP4R3A	9.74198	0.729815	2.13257e-21
vCM-immature	PHB2	9.73846	0.776993	2.20602e-21
vCM-immature	MARK1	9.73043	0.65263	2.38534e-21
vCM-immature	LY6E	9.72911	0.784882	2.4125e-21
vCM-immature	GARNL3	9.72632	0.740258	2.4775e-21
vCM-immature	CTNNAL1	9.72594	1.96435	2.48482e-21
vCM-immature	CDKAL1	9.72376	0.491572	2.53636e-21
vCM-immature	PHF21B	9.71633	3.02246	2.72637e-21
vCM-immature	GPATCH2	9.70811	0.816168	2.95233e-21
vCM-immature	SMYD3	9.70805	1.34187	2.95233e-21
vCM-immature	ARHGAP5	9.70716	0.54902	2.97565e-21
vCM-immature	TTC27	9.70684	1.00119	2.98267e-21
vCM-immature	EIF1	9.69951	1.12989	3.20208e-21
vCM-immature	PLCL2	9.69125	1.42679	3.46941e-21
vCM-immature	MPDZ	9.68453	0.65075	3.70228e-21
vCM-immature	PDPK1	9.68123	0.95078	3.82053e-21
vCM-immature	LCORL-1	9.67528	0.742532	4.04625e-21
vCM-immature	LAMC1	9.67377	0.557899	4.10281e-21
vCM-immature	EIF4A3	9.66981	1.15611	4.26151e-21
vCM-immature	PIN1	9.6676	1.4263	4.35109e-21
vCM-immature	RPS15	9.6658	1.09781	4.42458e-21
vCM-immature	BIN1	9.66507	1.21802	4.45263e-21
vCM-immature	RPL18A	9.66445	1.09039	4.47605e-21
vCM-immature	UBE3A	9.66236	0.66739	4.56455e-21
vCM-immature	WTAP	9.65784	0.874612	4.7665e-21
vCM-immature	ILDR2	9.65741	1.7364	4.78304e-21
vCM-immature	FAM120A	9.64858	0.482535	5.20866e-21
vCM-immature	BUB1B	9.64628	1.00592	5.3186e-21
vCM-immature	TRIP11	9.64521	0.638725	5.36982e-21
vCM-immature	SPAG16	9.64387	1.69351	5.4359e-21
vCM-immature	RAB11B	9.64303	0.772363	5.47639e-21
vCM-immature	SLC16A7	9.63629	0.545677	5.84334e-21
vCM-immature	BLMH	9.63259	0.978145	6.05263e-21
vCM-immature	NUP205	9.62632	0.808337	6.42865e-21
vCM-immature	ANP32E	9.62589	0.732354	6.45051e-21
vCM-immature	ITSN1	9.62244	0.473356	6.66516e-21
vCM-immature	SDCBP2	9.62199	1.50421	6.68891e-21
vCM-immature	DIAPH3	9.61483	0.75942	7.16523e-21
vCM-immature	PPP4R2	9.59298	0.999864	8.85127e-21
vCM-immature	SRP14	9.5882	1.17144	9.26297e-21
vCM-immature	RTRAF	9.58713	1.17698	9.35204e-21
vCM-immature	USP47	9.58209	0.563674	9.81275e-21
vCM-immature	VEGFC	9.57907	1.18532	1.00956e-20
vCM-immature	CDCA2	9.57201	1.45029	1.07923e-20
vCM-immature	ARHGAP10	9.57116	0.85456	1.08732e-20
vCM-immature	ATF2	9.56694	0.893329	1.13164e-20
vCM-immature	GOT2	9.56521	0.717389	1.14981e-20
vCM-immature	BBX	9.56373	0.559443	1.16546e-20
vCM-immature	PPP2R2A	9.56282	0.651753	1.1749e-20
vCM-immature	SLTM	9.5572	0.547627	1.23939e-20
vCM-immature	OSBPL8	9.55316	0.623423	1.28705e-20
vCM-immature	PRR14L	9.55314	0.673003	1.28705e-20
vCM-immature	MAPK1IP1L	9.55195	1.00815	1.30087e-20
vCM-immature	PPP1CC	9.55156	0.623725	1.30469e-20
vCM-immature	FUBP1	9.5481	0.457555	1.34795e-20
vCM-immature	CKAP5	9.54314	0.516753	1.4129e-20
vCM-immature	TMEM57	9.54218	0.547004	1.42492e-20
vCM-immature	EIF3A	9.52978	0.454585	1.6046e-20
vCM-immature	GAR1	9.52034	1.1414	1.75586e-20
vCM-immature	CEP170B	9.51598	0.478364	1.82968e-20
vCM-immature	C16orf72	9.51562	0.609937	1.83457e-20
vCM-immature	ZNRF3	9.50752	0.838999	1.98153e-20
vCM-immature	AP3M1	9.50488	0.924273	2.03088e-20
vCM-immature	VAPB	9.50261	0.533267	2.0742e-20
vCM-immature	CLSTN1	9.49766	0.569119	2.17329e-20
vCM-immature	PSMC3	9.48754	0.871134	2.39156e-20
vCM-immature	LMBR1	9.48753	0.664288	2.39156e-20
vCM-immature	HELZ	9.48701	0.566781	2.40161e-20
vCM-immature	H3F3C	9.48299	0.963086	2.4941e-20
vCM-immature	UNC13B	9.48219	1.53578	2.5112e-20
vCM-immature	KCTD15	9.48024	2.74106	2.55672e-20
vCM-immature	PHF6	9.47644	0.950485	2.64958e-20
vCM-immature	COX7C	9.46792	0.955913	2.87232e-20
vCM-immature	PPP4R1	9.46077	0.617514	3.0734e-20
vCM-immature	UPF3B	9.45087	0.70093	3.37584e-20
vCM-immature	XPOT	9.44967	1.10916	3.41228e-20
vCM-immature	CDC2L1	9.44698	0.525807	3.49822e-20
vCM-immature	EP400	9.44542	0.497432	3.54816e-20
vCM-immature	TGFB2	9.42915	1.14321	4.14068e-20
vCM-immature	G2E3	9.42034	0.802068	4.4997e-20
vCM-immature	FEN1	9.42022	0.981746	4.5013e-20
vCM-immature	GOLIM4	9.41455	0.596794	4.74734e-20
vCM-immature	DNAJC5	9.41154	0.978736	4.88166e-20
vCM-immature	GTF2A1	9.40247	0.986437	5.31763e-20
vCM-immature	PCNP	9.40218	0.804052	5.32802e-20
vCM-immature	PSMA4	9.39906	0.737045	5.48397e-20
vCM-immature	TOM1L2	9.38883	0.898859	6.03476e-20
vCM-immature	PAK2	9.38643	0.788125	6.16865e-20
vCM-immature	ATP6V0C	9.38552	1.05022	6.21777e-20
vCM-immature	EDF1	9.37612	0.856636	6.7919e-20
vCM-immature	MKRN4P	9.3722	0.630303	7.04394e-20
vCM-immature	BTRC	9.37072	0.567005	7.13226e-20
vCM-immature	MSH6	9.36873	0.839012	7.2571e-20
vCM-immature	CDK8	9.36873	0.993106	7.2571e-20
vCM-immature	DCAF7	9.36816	1.22027	7.29057e-20
vCM-immature	BRCA1	9.36384	0.681168	7.5899e-20
vCM-immature	RALGAPA2	9.36011	1.04506	7.8567e-20
vCM-immature	MED13L	9.35392	0.469783	8.32432e-20
vCM-immature	WAC	9.34349	0.559161	9.17947e-20
vCM-immature	ACVR2A	9.33975	0.49703	9.50294e-20
vCM-immature	EPHA6	9.33841	1.81988	9.61661e-20
vCM-immature	TPD52	9.33749	1.45989	9.69284e-20
vCM-immature	RPL37	9.33398	0.827827	1.00045e-19
vCM-immature	PUM1	9.33126	0.449842	1.02567e-19
vCM-immature	LAPTM4A	9.33016	1.14473	1.03555e-19
vCM-immature	EPHA4	9.3286	1.25082	1.05013e-19
vCM-immature	NEMF	9.32101	0.672022	1.12724e-19
vCM-immature	PSMC6	9.32063	1.13467	1.13042e-19
vCM-immature	RPL37A	9.31899	0.868338	1.14712e-19
vCM-immature	TLK1	9.31884	0.531436	1.14785e-19
vCM-immature	PDIA5	9.31849	1.25587	1.15083e-19
vCM-immature	CASP3	9.30275	1.33376	1.3337e-19
vCM-immature	MCPH1	9.30041	0.987542	1.36234e-19
vCM-immature	NAV3	9.299	2.35694	1.37952e-19
vCM-immature	SPPL2C	9.29152	0.839893	1.47888e-19
vCM-immature	BBS9	9.28802	0.791894	1.52708e-19
vCM-immature	ABCC9	9.2833	0.676684	1.5952e-19
vCM-immature	AP2B1	9.28182	0.624741	1.61619e-19
vCM-immature	NEFM	9.2802	4.197	1.63978e-19
vCM-immature	UBAP2L	9.27717	0.631843	1.68577e-19
vCM-immature	MTFR2	9.27637	1.11967	1.69731e-19
vCM-immature	ZNF385D	9.27539	1.94823	1.71169e-19
vCM-immature	XPO7	9.26504	0.628363	1.8847e-19
vCM-immature	NUSAP1	9.26479	1.13927	1.88777e-19
vCM-immature	UBR2	9.257	0.595105	2.02763e-19
vCM-immature	RPL22	9.25449	0.96544	2.07431e-19
vCM-immature	FAM172A	9.25292	0.464883	2.10341e-19
vCM-immature	GAS7	9.25042	1.05399	2.15152e-19
vCM-immature	MAP7D3	9.25028	0.621044	2.15285e-19
vCM-immature	KDM3A	9.24839	0.65943	2.18965e-19
vCM-immature	LBH	9.24076	0.457305	2.34982e-19
vCM-immature	PTPN4	9.23836	0.75948	2.40123e-19
vCM-immature	PFN2	9.23723	0.594853	2.42492e-19
vCM-immature	PABPC1	9.23527	0.441212	2.46794e-19
vCM-immature	CIT	9.23423	0.699264	2.49031e-19
vCM-immature	USP7	9.23259	0.457563	2.52521e-19
vCM-immature	NXPH2	9.23258	0.708872	2.52521e-19
vCM-immature	RAC1	9.22834	0.531636	2.62408e-19
vCM-immature	COG5	9.22831	0.622184	2.62408e-19
vCM-immature	RABEP1	9.22619	0.578816	2.67457e-19
vCM-immature	PDCD5	9.22236	1.52268	2.76988e-19
vCM-immature	USP5	9.22066	0.629431	2.80997e-19
vCM-immature	PPP1R19L	9.21992	0.768609	2.82714e-19
vCM-immature	PLEKHA8	9.21406	0.630718	2.9838e-19
vCM-immature	INPP4A	9.20907	0.639401	3.12366e-19
vCM-immature	ROCK1	9.20756	0.467938	3.16557e-19
vCM-immature	HSPB1	9.20537	0.451205	3.22841e-19
vCM-immature	RPS17	9.2036	0.871268	3.27949e-19
vCM-immature	STOX2	9.20242	0.584333	3.31348e-19
vCM-immature	PCDH7	9.19958	0.448226	3.39976e-19
vCM-immature	CREB1	9.19295	0.849757	3.61336e-19
vCM-immature	POLR2B	9.18921	0.966389	3.73857e-19
vCM-immature	UBE2D1	9.18681	0.933312	3.81985e-19
vCM-immature	DLC1	9.18516	0.508658	3.87607e-19
vCM-immature	QSER1	9.18371	0.62981	3.92591e-19
vCM-immature	PPFIA1	9.18357	0.550537	3.92828e-19
vCM-immature	TUBB4B	9.18147	0.671463	4.00268e-19
vCM-immature	DYNC1LI1	9.17883	0.662788	4.09919e-19
vCM-immature	INO80C	9.17446	0.90608	4.26558e-19
vCM-immature	RORA	9.17305	1.12499	4.31888e-19
vCM-immature	UTP20	9.17033	0.924521	4.42607e-19
vCM-immature	VAPA	9.16303	0.703219	4.72914e-19
vCM-immature	UGGT1	9.16217	0.838676	4.76329e-19
vCM-immature	KPNA4	9.16039	0.588703	4.83907e-19
vCM-immature	CHD1	9.15813	0.643568	4.93782e-19
vCM-immature	FECH	9.15751	1.80839	4.96297e-19
vCM-immature	FAM193A	9.14191	0.617401	5.73002e-19
vCM-immature	TNFRSF19	9.14059	0.839096	5.79571e-19
vCM-immature	PRSS23	9.13932	3.35611	5.86046e-19
vCM-immature	ANKRD28	9.13744	0.616125	5.95884e-19
vCM-immature	MSRA	9.1285	0.67036	6.4627e-19
vCM-immature	FTH1	9.1227	0.536453	6.81287e-19
vCM-immature	MYL9	9.11783	0.453578	7.11596e-19
vCM-immature	HELLS	9.1137	1.0412	7.38738e-19
vCM-immature	CDK1	9.10075	1.19492	8.31721e-19
vCM-immature	DDX10	9.10052	0.708991	8.32922e-19
vCM-immature	MIPOL1	9.08589	0.954601	9.52265e-19
vCM-immature	SNTG2	9.08269	2.19287	9.79927e-19
vCM-immature	CENPH	9.07586	1.10531	1.04271e-18
vCM-immature	MGEA5	9.06803	0.599475	1.11961e-18
vCM-immature	PSMD2	9.06527	0.872535	1.14754e-18
vCM-immature	RPS20	9.06449	0.812449	1.15487e-18
vCM-immature	RAP2A	9.06341	0.753635	1.16556e-18
vCM-immature	DNAJC8	9.05536	0.995961	1.2531e-18
vCM-immature	CASC4	9.05496	0.539238	1.25679e-18
vCM-immature	TXNDC5	9.05203	1.00838	1.29007e-18
vCM-immature	MOB4	9.0514	1.0966	1.29657e-18
vCM-immature	PSMB2	9.03499	1.26959	1.50565e-18
vCM-immature	GNA11	9.03393	0.71328	1.5192e-18
vCM-immature	HSPA9	9.03101	0.483203	1.55927e-18
vCM-immature	COX4I1	9.03031	0.615004	1.56803e-18
vCM-immature	GTF2IRD1	9.02797	0.764882	1.60089e-18
vCM-immature	ZFX	9.02782	0.870081	1.60191e-18
vCM-immature	CENPF	9.02452	0.706804	1.64972e-18
vCM-immature	DIRAS2	9.01504	4.94422	1.79769e-18
vCM-immature	SATB1	9.00923	2.69374	1.89414e-18
vCM-immature	CWC22	9.00251	0.706044	2.01228e-18
vCM-immature	DCUN1D4	8.99944	1.02116	2.06791e-18
vCM-immature	WDR11	8.99645	0.718743	2.12365e-18
vCM-immature	PALD1	8.99583	0.886919	2.13409e-18
vCM-immature	TIMM44	8.99471	0.566892	2.15448e-18
vCM-immature	PDCD11	8.98878	0.783546	2.27235e-18
vCM-immature	ZNF598	8.98494	0.777829	2.35151e-18
vCM-immature	DLD	8.98401	0.525364	2.36975e-18
vCM-immature	PDHB	8.98377	0.835253	2.37336e-18
vCM-immature	WDR1	8.98348	0.485642	2.37797e-18
vCM-immature	SLC10A7	8.98019	0.662808	2.44842e-18
vCM-immature	MOB2	8.97976	0.44414	2.45614e-18
vCM-immature	JAZF1	8.97904	0.673555	2.47066e-18
vCM-immature	TRPC4AP	8.97479	0.689475	2.56432e-18
vCM-immature	RPS14	8.96432	1.01862	2.81801e-18
vCM-immature	IMMP2L	8.96042	1.06173	2.91745e-18
vCM-immature	PHF21A	8.95989	0.423324	2.9295e-18
vCM-immature	USP24	8.95899	0.431896	2.95139e-18
vCM-immature	SLC39A10	8.95847	1.0751	2.96341e-18
vCM-immature	NOVA1-1	8.95658	1.63774	3.01256e-18
vCM-immature	PHF10	8.95481	0.887091	3.05924e-18
vCM-immature	TRA2A	8.95165	0.474499	3.14575e-18
vCM-immature	PTPN11	8.94853	0.816037	3.23388e-18
vCM-immature	LHFPL2	8.9386	1.82538	3.53544e-18
vCM-immature	UBE2K	8.93439	0.679498	3.67003e-18
vCM-immature	NUP50	8.92664	1.0001	3.93365e-18
vCM-immature	MAP4K5	8.92459	0.847838	4.00467e-18
vCM-immature	FARSB	8.92325	1.24803	4.05054e-18
vCM-immature	ZC3H8	8.91728	0.66844	4.27191e-18
vCM-immature	PPP1CA	8.91537	1.23848	4.34318e-18
vCM-immature	RPL10A	8.89604	0.808092	5.1667e-18
vCM-immature	FAM13B	8.89436	0.66221	5.24153e-18
vCM-immature	UBAP2L2	8.8925	1.41569	5.32677e-18
vCM-immature	NCALD	8.88953	1.88842	5.46718e-18
vCM-immature	BRIX1	8.87632	1.55983	6.14819e-18
vCM-immature	ZFAND6	8.87529	0.979251	6.20136e-18
vCM-immature	TTK	8.8721	1.08495	6.37697e-18
vCM-immature	BRSK1	8.86998	2.14006	6.49504e-18
vCM-immature	RSRC1	8.86229	0.659499	6.95496e-18
vCM-immature	ARHGAP18	8.86115	1.26649	7.02116e-18
vCM-immature	NSA2	8.86084	0.814079	7.03583e-18
vCM-immature	CD24	8.85725	2.92765	7.26145e-18
vCM-immature	URI1	8.85318	0.546079	7.52588e-18
vCM-immature	ALS2	8.85028	0.571122	7.71925e-18
vCM-immature	WLS	8.84699	0.635402	7.94447e-18
vCM-immature	PSMA3	8.84314	1.04866	8.21757e-18
vCM-immature	ZNF280D	8.84085	0.524968	8.38231e-18
vCM-immature	SRRM1	8.8407	0.41677	8.38735e-18
vCM-immature	PITPNB	8.83986	0.951554	8.44488e-18
vCM-immature	ACER3	8.83518	0.646349	8.79666e-18
vCM-immature	PCDH8	8.82983	2.93749	9.21904e-18
vCM-immature	DCAF13	8.82682	0.789502	9.46031e-18
vCM-immature	UQCRHL	8.82679	1.05804	9.46031e-18
vCM-immature	CXXC5	8.82578	1.12211	9.54013e-18
vCM-immature	EIF2B3	8.82455	0.690067	9.63847e-18
vCM-immature	PHLDB2	8.81496	0.574822	1.04931e-17
vCM-immature	HIPK3	8.81344	0.419425	1.06296e-17
vCM-immature	MTPN	8.81289	0.88571	1.06747e-17
vCM-immature	PLEKHG4	8.81023	0.445974	1.09237e-17
vCM-immature	KTN1	8.80986	0.496457	1.09523e-17
vCM-immature	RBM22	8.80978	1.13326	1.09526e-17
vCM-immature	IDE	8.80955	0.481737	1.0968e-17
vCM-immature	MAP1B	8.80884	0.49325	1.10304e-17
vCM-immature	ARGLU1	8.80389	0.527493	1.15168e-17
vCM-immature	ITGA6	8.80385	1.03316	1.15168e-17
vCM-immature	TRIM8	8.80054	0.996617	1.18536e-17
vCM-immature	LDLRAD4	8.78759	0.659106	1.32935e-17
vCM-immature	DENND2B	8.77859	2.23232	1.4391e-17
vCM-immature	SUSD1	8.77392	2.95105	1.49909e-17
vCM-immature	DPH6	8.77366	0.698782	1.50163e-17
vCM-immature	SRBD1	8.77315	0.625734	1.50747e-17
vCM-immature	RPS10	8.77286	0.919707	1.51035e-17
vCM-immature	HP1BP3	8.7713	0.497786	1.53042e-17
vCM-immature	LUC7L2	8.76864	0.561684	1.5659e-17
vCM-immature	BRWD1	8.76787	0.510465	1.57555e-17
vCM-immature	VPS35	8.76766	0.74602	1.5774e-17
vCM-immature	AP1G1	8.75505	0.431171	1.763e-17
vCM-immature	SMG7	8.75344	0.510702	1.7872e-17
vCM-immature	U2SURP	8.75336	0.410153	1.78732e-17
vCM-immature	SERPINH1	8.74722	0.93723	1.88468e-17
vCM-immature	CECR2	8.74549	0.554369	1.91257e-17
vCM-immature	MGA	8.73415	0.444249	2.113e-17
vCM-immature	DNM1L	8.72094	0.439406	2.37176e-17
vCM-immature	CALD1	8.7197	0.54825	2.3962e-17
vCM-immature	ATP5B	8.7171	0.425736	2.45027e-17
vCM-immature	CAP1	8.71619	1.01067	2.46828e-17
vCM-immature	PPP2R5E	8.71315	0.697733	2.53381e-17
vCM-immature	SEMA3A	8.70695	2.49497	2.67442e-17
vCM-immature	RAB8B	8.70294	0.882429	2.76899e-17
vCM-immature	ARL6IP5	8.6984	0.787494	2.87998e-17
vCM-immature	FADD	8.68767	1.4577	3.16341e-17
vCM-immature	NUP214	8.68163	0.815596	3.33389e-17
vCM-immature	ITGB1BP2	8.67903	2.44538	3.40868e-17
vCM-immature	PRKAR2A	8.67631	0.446094	3.48874e-17
vCM-immature	MAD1L1	8.67615	0.433426	3.49134e-17
vCM-immature	RTN4	8.67156	0.414539	3.63284e-17
vCM-immature	NT5DC1	8.67139	1.41517	3.63575e-17
vCM-immature	NAA25	8.67095	0.683748	3.64742e-17
vCM-immature	SNW1	8.66824	0.669857	3.73274e-17
vCM-immature	CLTC	8.66745	0.457841	3.75647e-17
vCM-immature	PITRM1	8.66339	0.824344	3.89019e-17
vCM-immature	TMED5	8.66317	0.864328	3.89515e-17
vCM-immature	AGRN	8.66011	0.482144	3.99847e-17
vCM-immature	APPBP2	8.65768	0.691829	4.08179e-17
vCM-immature	YES1	8.65319	0.868809	4.24018e-17
vCM-immature	CDK17	8.65228	0.547884	4.27159e-17
vCM-immature	PIK3CA	8.64985	0.87711	4.3599e-17
vCM-immature	EIF2A	8.64979	0.932451	4.3599e-17
vCM-immature	ZNF217	8.64725	0.545862	4.45535e-17
vCM-immature	MTIF2	8.64703	1.07554	4.46095e-17
vCM-immature	GIGYF2	8.64398	0.409452	4.57865e-17
vCM-immature	DROSHA	8.64064	0.763497	4.71137e-17
vCM-immature	RTFDC1	8.6392	0.808309	4.76807e-17
vCM-immature	SHFM1	8.63822	1.12179	4.80623e-17
vCM-immature	PLXNA2	8.63779	2.11642	4.8211e-17
vCM-immature	PDSS2	8.62979	0.612145	5.16694e-17
vCM-immature	MED23	8.6268	0.707532	5.3007e-17
vCM-immature	KHDRBS1	8.62526	0.724414	5.36897e-17
vCM-immature	RFTN2	8.62255	1.7998	5.49404e-17
vCM-immature	CNOT4	8.62189	0.665027	5.5224e-17
vCM-immature	EPN2	8.62106	0.461788	5.55866e-17
vCM-immature	XRN1	8.6203	0.57484	5.59201e-17
vCM-immature	HERC1	8.61705	0.403147	5.74952e-17
vCM-immature	CDK12	8.60914	0.795034	6.15652e-17
vCM-immature	MYEF2	8.60694	0.555163	6.27173e-17
vCM-immature	RPLP0	8.60011	0.565103	6.65226e-17
vCM-immature	ABI2	8.59776	0.492011	6.78544e-17
vCM-immature	DDI2	8.59514	0.903599	6.93763e-17
vCM-immature	CHAF1A	8.58673	1.17442	7.45943e-17
vCM-immature	SLC22A23	8.58435	1.35346	7.60819e-17
vCM-immature	OPA1	8.58431	0.529699	7.60819e-17
vCM-immature	SLC16A3	8.5813	1.41216	7.80499e-17
vCM-immature	PDCD6IP	8.57612	0.679021	8.15945e-17
vCM-immature	VPS35L	8.57553	0.582374	8.19635e-17
vCM-immature	KIAA0825	8.56738	0.96546	8.79161e-17
vCM-immature	VPS29	8.56672	1.35259	8.83674e-17
vCM-immature	TAF2	8.55953	0.627737	9.39909e-17
vCM-immature	RFC1	8.55589	0.552278	9.69454e-17
vCM-immature	TJP1	8.54479	0.417099	1.06662e-16
vCM-immature	RPN2	8.54082	0.825278	1.10328e-16
vCM-immature	RPL29	8.54025	0.90073	1.10797e-16
vCM-immature	EPB41L2	8.52714	1.37452	1.24018e-16
vCM-immature	LCOR	8.52424	0.660885	1.27087e-16
vCM-immature	FADS2	8.52318	2.39519	1.28174e-16
vCM-immature	LEF1	8.52045	1.56374	1.31146e-16
vCM-immature	RBM17	8.51415	0.699663	1.38388e-16
vCM-immature	PCNX1	8.51077	0.468851	1.42392e-16
vCM-immature	NOL8	8.5099	0.662042	1.43374e-16
vCM-immature	SGF29	8.50702	0.535277	1.46883e-16
vCM-immature	CASP8AP2	8.50546	0.92434	1.48782e-16
vCM-immature	SURF4	8.5029	0.752519	1.52e-16
vCM-immature	XPO4	8.50097	0.835514	1.54454e-16
vCM-immature	SF3A3	8.50009	1.08413	1.55538e-16
vCM-immature	PSMD14	8.49834	0.728951	1.57798e-16
vCM-immature	TLK2	8.49641	0.532189	1.60344e-16
vCM-immature	UTP6	8.4946	1.05919	1.62651e-16
vCM-immature	ZNF236	8.49426	0.578005	1.63025e-16
vCM-immature	KDELR2	8.49279	1.03884	1.65003e-16
vCM-immature	HDAC1	8.49178	0.797607	1.66332e-16
vCM-immature	MARK3	8.49156	0.431434	1.6654e-16
vCM-immature	PIP4K2A	8.47979	0.618629	1.84171e-16
vCM-immature	CLIP2	8.4768	1.84417	1.88849e-16
vCM-immature	VDAC2	8.47514	0.425386	1.91428e-16
vCM-immature	SMARCA2	8.47201	0.402437	1.96522e-16
vCM-immature	UBE2I	8.47091	1.10387	1.98271e-16
vCM-immature	COPS3	8.47028	0.983017	1.99215e-16
vCM-immature	NDUFA8	8.46815	1.18316	2.02762e-16
vCM-immature	MMD	8.46796	1.60321	2.02964e-16
vCM-immature	CD99	8.46666	0.656045	2.05116e-16
vCM-immature	ROMO1	8.46298	1.29631	2.11563e-16
vCM-immature	TUT4	8.45947	0.495646	2.17897e-16
vCM-immature	MYO10	8.4577	2.18207	2.21095e-16
vCM-immature	RASA2	8.45206	0.655197	2.31894e-16
vCM-immature	YTHDC1	8.45125	0.439302	2.33365e-16
vCM-immature	NUCB2	8.44416	0.452048	2.4781e-16
vCM-immature	RBM27	8.44247	0.748055	2.51276e-16
vCM-immature	EIF3B	8.44163	0.654483	2.52917e-16
vCM-immature	ETFDH	8.44095	0.452417	2.54244e-16
vCM-immature	HOOK3	8.43726	0.461557	2.6224e-16
vCM-immature	WDR20	8.4352	0.61096	2.66718e-16
vCM-immature	ZNF711	8.4332	0.594916	2.7116e-16
vCM-immature	BSG	8.43221	0.446064	2.73302e-16
vCM-immature	TTC3	8.42433	0.462978	2.92151e-16
vCM-immature	CUL2	8.4231	0.669079	2.95041e-16
vCM-immature	TAB2	8.41804	0.610663	3.0788e-16
vCM-immature	SHROOM3	8.41757	0.408289	3.08917e-16
vCM-immature	PPP1R8	8.4142	0.801448	3.1774e-16
vCM-immature	MOB1B	8.4106	0.440854	3.27453e-16
vCM-immature	RPL35A	8.4016	1.06596	3.53325e-16
vCM-immature	GLYR1	8.40113	0.538571	3.54538e-16
vCM-immature	PLEKHO1	8.40101	0.975415	3.54676e-16
vCM-immature	MAPKAP1	8.40047	0.633154	3.56094e-16
vCM-immature	PPP1R12A	8.39861	0.408686	3.61549e-16
vCM-immature	FNBP4	8.39306	0.537677	3.78566e-16
vCM-immature	PSMB1	8.39181	1.15071	3.82379e-16
vCM-immature	DAPK1	8.37967	0.776271	4.23436e-16
vCM-immature	SF3A1	8.3778	0.650469	4.29938e-16
vCM-immature	OTUD4	8.37735	0.832821	4.31326e-16
vCM-immature	DSG2	8.37507	0.518836	4.39484e-16
vCM-immature	RAD54L2	8.37359	0.694323	4.44762e-16
vCM-immature	SNAP23	8.37199	0.904676	4.50578e-16
vCM-immature	ARF6	8.36869	1.31523	4.6311e-16
vCM-immature	MIB1	8.35824	0.609582	5.05692e-16
vCM-immature	NFYC	8.35347	0.43304	5.26218e-16
vCM-immature	2025-03-06	8.35288	0.676495	5.28554e-16
vCM-immature	YLPM1	8.35202	0.441803	5.32085e-16
vCM-immature	TAX1BP3	8.34789	0.426481	5.50683e-16
vCM-immature	PPP1R2	8.33638	0.919744	6.06639e-16
vCM-immature	GSN	8.33457	1.25196	6.15604e-16
vCM-immature	PSME3	8.33191	0.745064	6.29226e-16
vCM-immature	WDR33	8.3288	0.460987	6.45581e-16
vCM-immature	PHACTR2	8.32836	0.982734	6.47588e-16
vCM-immature	UBE2H	8.32821	0.583509	6.48021e-16
vCM-immature	SP3	8.32802	0.823771	6.48649e-16
vCM-immature	RELCH	8.32484	0.727952	6.6591e-16
vCM-immature	TAB3	8.32126	0.641089	6.85924e-16
vCM-immature	HMGCR	8.31836	0.962044	7.02465e-16
vCM-immature	NARF	8.30635	0.689869	7.76837e-16
vCM-immature	PAXBP1	8.30162	0.513173	8.07909e-16
vCM-immature	PPP1R3B	8.29962	0.628865	8.20636e-16
vCM-immature	AKAP1	8.29247	0.416068	8.71011e-16
vCM-immature	CACYBP	8.28891	0.874267	8.96886e-16
vCM-immature	NEK6	8.28558	0.612806	9.21782e-16
vCM-immature	DOCK9	8.2839	0.842733	9.34365e-16
vCM-immature	NUP58	8.28195	0.926779	9.49215e-16
vCM-immature	LAS1L	8.28095	0.613101	9.56621e-16
vCM-immature	PRMT1	8.27496	1.33591	1.00542e-15
vCM-immature	TPT1	8.27484	0.589855	1.00576e-15
vCM-immature	TIMP3	8.27181	0.522122	1.03108e-15
vCM-immature	TRANK1	8.27002	1.567	1.04603e-15
vCM-immature	MRPS31	8.2685	1.14064	1.05883e-15
vCM-immature	MYPN	8.26768	1.23929	1.06552e-15
vCM-immature	DCX	8.26528	3.79296	1.08651e-15
vCM-immature	H2AFZ	8.26508	1.31193	1.08762e-15
vCM-immature	RNF165	8.26281	1.24553	1.10788e-15
vCM-immature	ARMC1	8.26229	0.737856	1.11155e-15
vCM-immature	KNL1	8.26227	0.874957	1.11155e-15
vCM-immature	LANCL2	8.26149	1.08789	1.11818e-15
vCM-immature	SEMA5A	8.25737	1.66754	1.15673e-15
vCM-immature	PLS3	8.25567	0.485149	1.17266e-15
vCM-immature	ZDHHC17	8.25526	0.667449	1.17597e-15
vCM-immature	RRM1	8.25113	0.750069	1.21657e-15
vCM-immature	BCL2	8.24702	1.02546	1.25846e-15
vCM-immature	PPP6R3	8.24531	0.449836	1.27574e-15
vCM-immature	RPS6KA3	8.24065	0.689721	1.32565e-15
vCM-immature	MLF2	8.23555	1.10989	1.38261e-15
vCM-immature	SEC62	8.23191	0.774486	1.42438e-15
vCM-immature	PRIM2	8.22897	1.1156	1.459e-15
vCM-immature	MAPKBP1	8.22781	0.428786	1.47223e-15
vCM-immature	UBP1	8.22732	0.642755	1.47737e-15
vCM-immature	MED27	8.22651	0.657541	1.48657e-15
vCM-immature	NDC80	8.22112	1.26315	1.55394e-15
vCM-immature	STXBP4	8.21773	0.936617	1.59765e-15
vCM-immature	GP5	8.21407	1.62412	1.64603e-15
vCM-immature	CCNB1	8.21354	1.05065	1.65238e-15
vCM-immature	IRAG1	8.20657	0.735671	1.75017e-15
vCM-immature	MYH7	8.20454	0.733455	1.77884e-15
vCM-immature	DNTTIP2	8.20383	0.842489	1.7884e-15
vCM-immature	METAP2	8.20345	0.739104	1.79297e-15
vCM-immature	PSEN1	8.20336	0.739164	1.79324e-15
vCM-immature	NARS	8.19423	0.788436	1.93355e-15
vCM-immature	TMX3	8.19269	0.707904	1.95731e-15
vCM-immature	HSBP1	8.19247	1.37427	1.9597e-15
vCM-immature	CPSF6	8.19176	0.497119	1.97015e-15
vCM-immature	DLG2	8.18592	0.678811	2.06692e-15
vCM-immature	MSANTD4	8.18098	1.10747	2.15212e-15
vCM-immature	PEX14	8.18027	0.713103	2.16374e-15
vCM-immature	KIF20A	8.17902	0.883463	2.18487e-15
vCM-immature	RPL38	8.17822	1.13681	2.19824e-15
vCM-immature	HEATR5A	8.17	0.888904	2.35183e-15
vCM-immature	SMG1	8.16113	0.468289	2.52983e-15
vCM-immature	FOXN3	8.16079	0.390165	2.53535e-15
vCM-immature	TFDP1	8.15845	0.529403	2.58349e-15
vCM-immature	PHB1	8.15443	1.05005	2.66936e-15
vCM-immature	SFSWAP	8.15256	0.415397	2.70925e-15
vCM-immature	RARS	8.15149	0.613804	2.73173e-15
vCM-immature	ZMYM4	8.14902	0.67058	2.78655e-15
vCM-immature	PCLO	8.1451	3.44027	2.87493e-15
vCM-immature	ACTR2	8.13975	0.668362	3.00302e-15
vCM-immature	USP1	8.13406	1.04472	3.14571e-15
vCM-immature	C14orf2	8.1331	1.07651	3.16894e-15
vCM-immature	ATP5E	8.12904	1.07466	3.2749e-15
vCM-immature	SNX32	8.12552	0.89196	3.36953e-15
vCM-immature	KIAA0753	8.11705	0.754651	3.611e-15
vCM-immature	PPAT	8.11433	1.41085	3.69066e-15
vCM-immature	NKX2-5	8.11231	1.06543	3.75035e-15
vCM-immature	FER	8.10659	0.411517	3.92869e-15
vCM-immature	REPS2	8.10478	1.48013	3.98544e-15
vCM-immature	HBS1L	8.10431	0.561522	3.9985e-15
vCM-immature	RPRD1B	8.10366	0.79905	4.01756e-15
vCM-immature	HSPH1	8.09838	1.29122	4.19331e-15
vCM-immature	YPEL5	8.09763	1.03434	4.21666e-15
vCM-immature	PHF12	8.09191	0.516099	4.41713e-15
vCM-immature	WDR36	8.09076	0.950493	4.45648e-15
vCM-immature	USP16	8.08989	0.567519	4.48586e-15
vCM-immature	CLINT1	8.08972	0.424078	4.48952e-15
vCM-immature	PDXK	8.08254	0.801986	4.75916e-15
vCM-immature	PIBF1	8.08219	0.791254	4.77026e-15
vCM-immature	WFS1	8.07996	0.838257	4.8552e-15
vCM-immature	HACD1	8.07782	0.413735	4.93836e-15
vCM-immature	ATP2C1	8.07658	0.753183	4.98585e-15
vCM-immature	SCFD2	8.07305	0.760728	5.12944e-15
vCM-immature	LMAN1L	8.07013	0.84478	5.24762e-15
vCM-immature	NUDCD1	8.06593	1.06218	5.42786e-15
vCM-immature	AATF	8.06276	0.81113	5.56752e-15
vCM-immature	SPIN1	8.06043	0.447373	5.67134e-15
vCM-immature	XPA	8.05178	0.909793	6.08348e-15
vCM-immature	WWC3	8.04754	0.383378	6.29451e-15
vCM-immature	NUP107	8.04562	0.904322	6.3902e-15
vCM-immature	KRT18	8.04498	1.25164	6.41993e-15
vCM-immature	RNF19A	8.04408	1.02453	6.46357e-15
vCM-immature	TASOR	8.04374	0.523269	6.47815e-15
vCM-immature	RAD50	8.03605	0.672325	6.89353e-15
vCM-immature	PPP2R2D	8.03455	0.617242	6.97457e-15
vCM-immature	CAPRIN2	8.02507	0.736284	7.53049e-15
vCM-immature	AKT1	8.02271	0.616361	7.67235e-15
vCM-immature	IFNGR1	8.02164	0.960862	7.73506e-15
vCM-immature	VRK1	8.02054	0.987142	7.80012e-15
vCM-immature	EPHB6	8.01528	1.66403	8.13652e-15
vCM-immature	RUFY3	8.0132	0.47662	8.27076e-15
vCM-immature	UCHL3	8.00539	0.926418	8.80797e-15
vCM-immature	MED1	8.00523	0.646507	8.81423e-15
vCM-immature	SUCLA2	8.0011	0.47167	9.11012e-15
vCM-immature	RPL36	8.00031	0.49252	9.16339e-15
vCM-immature	LRRFIP2	7.99994	0.374449	9.18567e-15
vCM-immature	VRK2	7.9965	0.717301	9.44029e-15
vCM-immature	GNL2	7.99581	1.02238	9.48796e-15
vCM-immature	USP49	7.99373	1.07097	9.64354e-15
vCM-immature	MBNL3	7.99367	0.464146	9.64354e-15
vCM-immature	SAFB	7.99344	0.467623	9.6556e-15
vCM-immature	TBC1D22A	7.99169	0.492179	9.78878e-15
vCM-immature	NDUFA9	7.98681	0.631888	1.01779e-14
vCM-immature	MRPL22	7.98321	1.0988	1.04735e-14
vCM-immature	HSF2	7.98102	0.922038	1.06546e-14
vCM-immature	DDA1	7.98047	0.888082	1.06966e-14
vCM-immature	EPS15	7.97498	0.598339	1.11765e-14
vCM-immature	WDR3	7.97434	1.02924	1.12281e-14
vCM-immature	MBNL2	7.97387	1.05604	1.12648e-14
vCM-immature	DGKD	7.9733	0.566044	1.13101e-14
vCM-immature	BPGM	7.97185	1.28591	1.14377e-14
vCM-immature	GGH	7.97068	1.40414	1.154e-14
vCM-immature	REXO1	7.9703	0.624395	1.15689e-14
vCM-immature	TLN2	7.96933	0.385596	1.16534e-14
vCM-immature	AGO3	7.96221	0.846878	1.23369e-14
vCM-immature	CALCRL	7.95812	0.587928	1.27444e-14
vCM-immature	RAB3GAP2	7.95634	0.540327	1.29221e-14
vCM-immature	EPS8	7.95574	1.29709	1.29777e-14
vCM-immature	GNAS	7.95162	0.363353	1.34092e-14
vCM-immature	MYRF	7.95141	0.781351	1.34237e-14
vCM-immature	RBMS1	7.9507	0.388865	1.34936e-14
vCM-immature	LAMP2	7.94583	0.508672	1.40267e-14
vCM-immature	SLC44A5	7.94353	0.491505	1.4282e-14
vCM-immature	ADGRL2	7.9416	0.371191	1.44972e-14
vCM-immature	CDCA4	7.93648	0.94741	1.50918e-14
vCM-immature	RPF2	7.93069	1.03391	1.58029e-14
vCM-immature	REEP3	7.92974	1.17744	1.59158e-14
vCM-immature	BRE	7.92954	0.558916	1.59322e-14
vCM-immature	HEPH	7.92752	2.1199	1.61846e-14
vCM-immature	MAEA	7.92437	0.740707	1.65905e-14
vCM-immature	RPL39L	7.91846	0.819486	1.7379e-14
vCM-immature	POGLUT1	7.91453	1.30499	1.79273e-14
vCM-immature	MBTD1	7.91329	0.812858	1.80962e-14
vCM-immature	RRBP1	7.91289	1.07966	1.8145e-14
vCM-immature	CHAMP1	7.91212	0.964717	1.8247e-14
vCM-immature	CAMK2G	7.90956	0.379333	1.86153e-14
vCM-immature	PAM	7.90647	0.788914	1.90732e-14
vCM-immature	CNBP	7.89491	0.389715	2.09144e-14
vCM-immature	FTSJ3	7.89393	0.821318	2.10678e-14
vCM-immature	KMT5B	7.89268	0.759588	2.12696e-14
vCM-immature	INTS6	7.89032	0.575728	2.16626e-14
vCM-immature	AARS1	7.8897	0.928896	2.17595e-14
vCM-immature	KIAA1429	7.88918	0.763697	2.18379e-14
vCM-immature	STK4	7.88809	0.735023	2.20174e-14
vCM-immature	RPN1	7.88124	1.03871	2.3246e-14
vCM-immature	RPL17	7.87745	0.591148	2.39474e-14
vCM-immature	PSMB3	7.87732	1.29039	2.39588e-14
vCM-immature	SRSF7L-1	7.87678	0.985782	2.40511e-14
vCM-immature	TEX10	7.87603	0.651895	2.41814e-14
vCM-immature	VEZT	7.87428	0.401164	2.45091e-14
vCM-immature	LGR5	7.87216	1.79613	2.4915e-14
vCM-immature	CTCF	7.87143	0.676697	2.50466e-14
vCM-immature	LRRC28	7.86988	0.615422	2.53455e-14
vCM-immature	SOBP	7.86942	0.445543	2.54237e-14
vCM-immature	UBTD2	7.86663	1.1152	2.59823e-14
vCM-immature	SHISA9	7.86632	1.29167	2.60322e-14
vCM-immature	NFS1	7.86399	0.737779	2.65086e-14
vCM-immature	NIPSNAP2	7.86293	0.398882	2.67174e-14
vCM-immature	PTEN	7.86244	0.66915	2.68078e-14
vCM-immature	MPP5	7.86037	0.623057	2.72403e-14
vCM-immature	IMMT	7.85912	0.403516	2.74985e-14
vCM-immature	PRMT3	7.85441	1.04869	2.85197e-14
vCM-immature	PRKX	7.85405	0.612006	2.85862e-14
vCM-immature	PAPD5	7.84883	0.874967	2.97857e-14
vCM-immature	KIF11	7.8447	0.883996	3.07667e-14
vCM-immature	EXOC6	7.84432	0.526875	3.0841e-14
vCM-immature	GRPEL1	7.84302	1.1729	3.11296e-14
vCM-immature	UBE2D2	7.84282	0.506375	3.11625e-14
vCM-immature	ATRN	7.83704	0.416951	3.26117e-14
vCM-immature	TTC28	7.83696	0.453826	3.26155e-14
vCM-immature	DBI	7.83441	1.269	3.32661e-14
vCM-immature	PTCH1	7.83399	1.00871	3.33596e-14
vCM-immature	EIF3E	7.83119	0.69096	3.40726e-14
vCM-immature	ARF4	7.82791	0.845588	3.49542e-14
vCM-immature	NR2C1	7.82662	0.872548	3.52959e-14
vCM-immature	TOMM22	7.82316	1.34163	3.62593e-14
vCM-immature	SLC35E2B	7.82219	1.37463	3.65214e-14
vCM-immature	KDM7A	7.82209	0.71256	3.65311e-14
vCM-immature	ERCC6	7.82095	0.70363	3.6843e-14
vCM-immature	ANKRD52	7.81949	0.585613	3.72537e-14
vCM-immature	IK	7.81738	0.489046	3.78605e-14
vCM-immature	SART3	7.81637	0.623137	3.81465e-14
vCM-immature	UGCG	7.81626	1.97304	3.81586e-14
vCM-immature	TES	7.80949	1.51958	4.02431e-14
vCM-immature	NUBPL	7.80925	0.918321	4.02995e-14
vCM-immature	RPTOR	7.80127	0.56452	4.29088e-14
vCM-immature	WDR70	7.79679	0.652198	4.44347e-14
vCM-immature	TSHZ1	7.79556	1.61034	4.48432e-14
vCM-immature	UBR4	7.79115	0.366767	4.64131e-14
vCM-immature	CMIP	7.77748	0.493679	5.16833e-14
vCM-immature	CCDC66	7.77585	0.864111	5.23284e-14
vCM-immature	DPP6	7.77521	1.94984	5.25647e-14
vCM-immature	DPY19L1	7.77471	1.22547	5.27425e-14
vCM-immature	USP45	7.77378	0.633884	5.3105e-14
vCM-immature	BRD9	7.77305	0.781739	5.33816e-14
vCM-immature	YPEL1	7.77232	1.21875	5.36604e-14
vCM-immature	PHKB	7.77014	0.775377	5.45367e-14
vCM-immature	CPM	7.76747	1.2409	5.56659e-14
vCM-immature	NBEAL1	7.76739	0.38809	5.56707e-14
vCM-immature	MYO5A	7.76509	0.523529	5.66597e-14
vCM-immature	MFAP3	7.76367	0.901041	5.72687e-14
vCM-immature	DAB2	7.7636	1.82944	5.72687e-14
vCM-immature	ANKIB1	7.75968	0.447436	5.90355e-14
vCM-immature	COPS4	7.75872	0.836298	5.94523e-14
vCM-immature	ATP5H	7.75633	1.01797	6.05518e-14
vCM-immature	MTA3	7.75517	0.659425	6.10738e-14
vCM-immature	MORC4	7.75388	0.660739	6.16647e-14
vCM-immature	FKBP1A	7.75282	0.717437	6.21525e-14
vCM-immature	EPC1	7.75225	0.439722	6.23949e-14
vCM-immature	PRPF6	7.75033	0.574753	6.33139e-14
vCM-immature	STAM	7.74578	0.786032	6.55908e-14
vCM-immature	BRWD3	7.74484	0.618142	6.60423e-14
vCM-immature	ARNT	7.74337	0.544566	6.67741e-14
vCM-immature	PTPN12	7.74115	0.540468	6.79115e-14
vCM-immature	PPP2R5C	7.74042	0.432626	6.82673e-14
vCM-immature	NUP98	7.73851	0.639564	6.92669e-14
vCM-immature	TWF1	7.73789	0.769126	6.95639e-14
vCM-immature	ADSS2	7.73776	0.735505	6.95996e-14
vCM-immature	HECW2	7.73334	0.619104	7.20223e-14
vCM-immature	ARID4A	7.73001	0.525639	7.38959e-14
vCM-immature	ATE1	7.72671	0.62005	7.57939e-14
vCM-immature	SERINC1	7.72157	0.592588	7.88725e-14
vCM-immature	FERMT2	7.72149	0.359113	7.88822e-14
vCM-immature	C5H14orf4	7.71748	0.731151	8.1317e-14
vCM-immature	AKT3	7.71547	0.663696	8.25633e-14
vCM-immature	MON2	7.71464	0.547731	8.30554e-14
vCM-immature	ATP5A1W	7.71354	1.13866	8.37326e-14
vCM-immature	HMGXB4	7.71347	0.742959	8.37361e-14
vCM-immature	TMPO	7.71204	0.498961	8.46316e-14
vCM-immature	ATXN7L1	7.71136	0.42581	8.50391e-14
vCM-immature	BACH1	7.71076	0.819319	8.53999e-14
vCM-immature	GMFB	7.71061	1.03065	8.54563e-14
vCM-immature	CD47	7.70892	0.723401	8.65497e-14
vCM-immature	UFL1	7.70735	0.557273	8.75716e-14
vCM-immature	SUPT6H	7.69766	0.426708	9.44221e-14
vCM-immature	EEF1D	7.69578	0.383323	9.57727e-14
vCM-immature	SCAF4	7.69004	0.585033	1.00061e-13
vCM-immature	GUCY1A1	7.68655	1.93168	1.02777e-13
vCM-immature	HSF3	7.68486	1.21886	1.04091e-13
vCM-immature	MRPS28	7.68438	0.879556	1.04422e-13
vCM-immature	PTPN21	7.68187	0.379876	1.06432e-13
vCM-immature	NEK9	7.67965	0.623699	1.08236e-13
vCM-immature	TLCD4	7.67643	0.582038	1.10936e-13
vCM-immature	LPIN2	7.66808	0.7275	1.18336e-13
vCM-immature	HDGFRP2	7.66617	0.587495	1.20053e-13
vCM-immature	TMCC1	7.66586	0.479013	1.20274e-13
vCM-immature	MDFIC	7.65821	1.48603	1.27594e-13
vCM-immature	TGS1	7.65604	0.964256	1.29702e-13
vCM-immature	ORAOV1	7.65409	0.922978	1.3162e-13
vCM-immature	RAB5A	7.65355	1.05927	1.32102e-13
vCM-immature	FEZ2	7.64963	0.747339	1.36122e-13
vCM-immature	ATP6V1G1	7.64874	0.884364	1.36997e-13
vCM-immature	ROCK2	7.64786	0.365721	1.37867e-13
vCM-immature	STAG1	7.64744	0.391265	1.38245e-13
vCM-immature	NDUFA4	7.64576	0.764703	1.39987e-13
vCM-immature	RNF152	7.64351	1.18189	1.42384e-13
vCM-immature	SMAD3	7.64057	0.75538	1.45598e-13
vCM-immature	HNRNPA2B1	7.63613	0.360819	1.50543e-13
vCM-immature	ERI3	7.63552	0.570018	1.51188e-13
vCM-immature	DDX42	7.63524	0.533186	1.51429e-13
vCM-immature	SCD5	7.63505	0.907343	1.51528e-13
vCM-immature	CAMSAP1	7.63503	0.704191	1.51528e-13
vCM-immature	BUB3	7.63408	0.985013	1.5257e-13
vCM-immature	SUGT1	7.63047	1.06843	1.56822e-13
vCM-immature	VCP	7.6242	0.47097	1.64553e-13
vCM-immature	GCN1	7.62375	0.499789	1.65039e-13
vCM-immature	PRR16	7.62342	0.487553	1.65368e-13
vCM-immature	NEO1	7.6224	0.375862	1.666e-13
vCM-immature	NCAPD3	7.61983	0.891315	1.69867e-13
vCM-immature	TFRC	7.61613	0.460915	1.74714e-13
vCM-immature	TMED7	7.61517	0.955582	1.75921e-13
vCM-immature	PTP4A1	7.61443	0.746408	1.76801e-13
vCM-immature	DNAJC13	7.6144	0.455472	1.76801e-13
vCM-immature	PPP1R7	7.6117	0.706148	1.80441e-13
vCM-immature	UBAC1	7.60829	0.59678	1.85171e-13
vCM-immature	VPS26A	7.60776	0.774361	1.85832e-13
vCM-immature	IRF2	7.60674	0.517118	1.8721e-13
vCM-immature	ACAD9	7.59568	0.378129	2.0381e-13
vCM-immature	RFX3	7.59521	0.772165	2.04441e-13
vCM-immature	MED13	7.59382	0.39589	2.0655e-13
vCM-immature	SMTNL2	7.59326	1.6142	2.07328e-13
vCM-immature	IL6ST	7.5911	0.54218	2.10707e-13
vCM-immature	ABL1	7.58349	0.461539	2.23339e-13
vCM-immature	RAB35	7.58313	0.773153	2.2384e-13
vCM-immature	P4HA1	7.58227	0.48991	2.25218e-13
vCM-immature	YME1L1	7.57641	0.591729	2.35497e-13
vCM-immature	MCM3	7.576	0.850643	2.36134e-13
vCM-immature	CEP112	7.57209	0.951993	2.43221e-13
vCM-immature	MTR	7.57151	1.0525	2.44186e-13
vCM-immature	RALGAPB	7.57096	0.45755	2.45096e-13
vCM-immature	EVI5	7.56796	0.385354	2.50702e-13
vCM-immature	RNMT	7.56732	1.02925	2.51809e-13
vCM-immature	TLE1	7.56592	0.806153	2.54406e-13
vCM-immature	NR2C2	7.5646	0.420394	2.56873e-13
vCM-immature	SLMAP	7.56395	0.360703	2.58015e-13
vCM-immature	FYTTD1	7.56342	0.605627	2.58951e-13
vCM-immature	RRAGD	7.56182	0.780457	2.62008e-13
vCM-immature	KIFAP3	7.55835	0.570814	2.68974e-13
vCM-immature	PAICS	7.55541	1.49844	2.74981e-13
vCM-immature	RBL1	7.55197	0.694876	2.82196e-13
vCM-immature	DDRGK1	7.55183	0.41484	2.82363e-13
vCM-immature	BTAF1	7.55069	0.572963	2.84697e-13
vCM-immature	MINOS1	7.54733	0.822663	2.91981e-13
vCM-immature	NSRP1	7.54472	0.765473	2.97748e-13
vCM-immature	AKR1B1	7.54383	0.674348	2.99635e-13
vCM-immature	THOC7	7.54271	1.36107	3.02057e-13
vCM-immature	SBDS	7.54222	0.893383	3.03045e-13
vCM-immature	SETD2	7.54104	0.381988	3.055e-13
vCM-immature	RPAP1	7.54052	0.787545	3.06552e-13
vCM-immature	ZFC3H1	7.53962	0.365399	3.08534e-13
vCM-immature	NMT1	7.53732	0.685821	3.13853e-13
vCM-immature	H2AFY2	7.53583	0.686317	3.173e-13
vCM-immature	POLE3	7.53303	1.10449	3.24015e-13
vCM-immature	NUFIP2	7.53017	0.649649	3.31028e-13
vCM-immature	KDM4B	7.52281	0.351338	3.5005e-13
vCM-immature	PHACTR3	7.52199	1.19405	3.52062e-13
vCM-immature	API5	7.52086	0.735568	3.54951e-13
vCM-immature	IRS1	7.52036	0.540195	3.5612e-13
vCM-immature	ARHGAP11B	7.51834	1.47235	3.61492e-13
vCM-immature	ECPAS	7.51563	0.375297	3.68881e-13
vCM-immature	SNRPGP15	7.51452	1.93549	3.71829e-13
vCM-immature	UQCRC1	7.51161	0.635455	3.7999e-13
vCM-immature	TSC22D2	7.51059	0.898499	3.82777e-13
vCM-immature	IDH3A	7.50832	0.606444	3.89284e-13
vCM-immature	LARP1	7.4956	0.365767	4.28742e-13
vCM-immature	PCID2	7.49076	1.11238	4.44635e-13
vCM-immature	CLCN3	7.48425	0.624318	4.6699e-13
vCM-immature	NFAT5	7.48387	0.340384	4.68114e-13
vCM-immature	MNAT1	7.48088	0.437487	4.78665e-13
vCM-immature	PDCD10	7.48037	0.717175	4.80264e-13
vCM-immature	NRXN1	7.4749	2.44815	5.00433e-13
vCM-immature	REV1	7.47192	0.516392	5.11658e-13
vCM-immature	LARP7	7.47181	0.817221	5.1183e-13
vCM-immature	NRP1	7.47172	0.461122	5.11906e-13
vCM-immature	SEC14L1	7.47166	0.582026	5.11909e-13
vCM-immature	LRCH1	7.46789	0.387198	5.26522e-13
vCM-immature	HDX	7.46551	1.04835	5.35853e-13
vCM-immature	NID2	7.46537	1.1299	5.3616e-13
vCM-immature	GEMIN5	7.46363	0.977319	5.42994e-13
vCM-immature	ND3	7.46007	0.562967	5.57489e-13
vCM-immature	FAM98A	7.46003	0.899505	5.57489e-13
[truncated: 6,816 more rows]

## Sheet: CEC, VWF+ VEC DEG
group	names	scores	logfoldchanges	pvals_adj
CEC-1	PLXND1	24.5261	1.22695	3.36502e-129
CEC-1	ARHGEF9	24.2137	1.68729	5.17247e-126
CEC-1	FLT1	22.1166	2.06544	2.02675e-105
CEC-1	PTPRM	21.7052	0.834525	1.08066e-101
CEC-1	EBF1	21.0983	1.52252	3.45237e-96
CEC-1	MYH9	20.5746	0.905397	1.62755e-91
CEC-1	SASH1	20.4316	1.06887	2.77055e-90
CEC-1	SRGAP1	19.8172	1.12847	6.23621e-85
CEC-1	EMCN	18.9962	1.61468	4.48893e-78
CEC-1	VWF	18.2115	1.20551	8.225e-72
CEC-1	CDH5	17.9449	0.743129	9.75053e-70
CEC-1	ETS1	16.7852	1.09909	4.84296e-61
CEC-1	COL4A1	16.6858	1.19761	2.53774e-60
CEC-1	CP	16.1127	1.79052	2.89759e-56
CEC-1	NRP1	15.758	1.19722	7.70156e-54
CEC-1	MSN	15.4435	0.715483	9.67199e-52
CEC-1	PHACTR2	15.4355	1.13318	1.0854e-51
CEC-1	CD248	15.4123	1.64414	1.52735e-51
CEC-1	PREX2	14.5137	0.946033	9.75663e-46
CEC-1	ACTB	14.51	0.78991	1.02183e-45
CEC-1	PTK2	14.4125	0.814862	4.09235e-45
CEC-1	PDE10A	14.0318	0.800344	8.91991e-43
CEC-1	PLEKHG1	14.0271	1.08464	9.46306e-43
CEC-1	KIAA1217	14.025	1.16186	9.67928e-43
CEC-1	RALGAPA2	13.9552	1.0355	2.52937e-42
CEC-1	SMAD3	13.8142	1.4336	1.75342e-41
CEC-1	DENND2A	13.4815	1.04568	1.59986e-39
CEC-1	MEOX2	13.4633	1.59944	2.02327e-39
CEC-1	SH3PXD2A	12.9148	0.70897	2.66398e-36
CEC-1	COL4A2	12.6749	0.905797	5.62578e-35
CEC-1	TMSB4X	12.5576	0.948516	2.44019e-34
CEC-1	FRYL	12.4803	0.881327	6.36215e-34
CEC-1	ADAMTS9	12.4757	1.24429	6.71101e-34
CEC-1	PIEZO2	12.1576	0.963537	3.29482e-32
CEC-1	RAPGEF5	11.8961	0.601477	7.48648e-31
CEC-1	ITGA6	11.5375	1.35782	4.67792e-29
CEC-1	TM4SF1	11.4678	1.63238	1.03564e-28
CEC-1	PCDH19	11.3088	1.53733	6.19014e-28
CEC-1	NOVA1-1	11.0739	0.734698	8.26049e-27
CEC-1	PLK2	10.9014	1.12009	5.49788e-26
CEC-1	CD34	10.7346	1.10296	3.25745e-25
CEC-1	PCDH1	10.6479	1.4345	8.21206e-25
CEC-1	LDB2	10.6382	0.506362	9.01298e-25
CEC-1	ARL6	10.1669	0.891784	1.13739e-22
CEC-1	MEF2C	10.1523	0.81777	1.31708e-22
CEC-1	ARHGEF7	10.1024	0.627579	2.16646e-22
CEC-1	DNAAF9	9.87235	0.695312	2.07012e-21
CEC-1	CALM1	9.42593	0.461922	1.46775e-19
CEC-1	PTPN3	9.36514	1.21156	2.58072e-19
CEC-1	MMRN2	9.35627	0.714036	2.78498e-19
CEC-1	REPS1	9.08365	1.0227	3.29199e-18
CEC-1	KITLG	9.01486	1.26619	6.0202e-18
CEC-1	MTSS1	8.98563	0.70012	7.71207e-18
CEC-1	WT1	8.97928	1.38641	8.09522e-18
CEC-1	SEMA6A	8.82776	0.655474	3.04648e-17
CEC-1	TRIO	8.80995	0.264624	3.55607e-17
CEC-1	SLC16A1	8.64608	1.40242	1.44432e-16
CEC-1	ELK3	8.6285	0.751284	1.67749e-16
CEC-1	NRK	8.54536	0.584924	3.35999e-16
CEC-1	CD81	8.44319	0.569862	7.79798e-16
CEC-1	TSPAN4	8.42281	0.27508	9.22849e-16
CEC-1	BTBD3	8.40364	1.40041	1.08042e-15
CEC-1	BCL6	8.08094	1.17368	1.48438e-14
CEC-1	LIMCH1	8.06477	0.618954	1.68563e-14
CEC-1	TMEM204	8.02995	1.06099	2.20895e-14
CEC-1	ACTG1-1	7.97341	0.267224	3.4424e-14
CEC-1	KDR	7.92537	0.520429	4.9957e-14
CEC-1	VIM	7.91422	0.565329	5.44598e-14
CEC-1	PLCB1	7.91123	0.647075	5.56917e-14
CEC-1	APC	7.89892	0.564613	6.09634e-14
CEC-1	HS6ST1	7.64253	0.43094	4.2599e-13
CEC-1	DOCK4	7.53979	0.502627	9.18815e-13
CEC-1	CA4	7.45636	1.57513	1.67325e-12
CEC-1	AFAP1L1	7.31696	0.856666	4.61126e-12
CEC-1	INPP4A	7.31601	0.62681	4.63746e-12
CEC-1	DLL4	7.21843	1.09645	9.36376e-12
CEC-1	ADGRL4	7.12187	0.657103	1.82808e-11
CEC-1	DOCK1	7.10024	0.205879	2.12142e-11
CEC-1	TRIM71	7.04931	1.45707	3.01142e-11
CEC-1	SPTLC2	7.00551	0.76266	4.04844e-11
CEC-1	PICALM	6.98331	0.736022	4.72489e-11
CEC-1	FRMD4A	6.95635	0.52494	5.65156e-11
CEC-1	CCDC85C	6.86409	0.976949	1.05667e-10
CEC-1	BSG	6.79421	0.627147	1.67292e-10
CEC-1	GDPD5	6.74322	0.629474	2.35733e-10
CEC-1	SLC12A2	6.74299	0.853598	2.35833e-10
CEC-1	MAST4	6.67572	0.367198	3.66624e-10
CEC-1	ETS2	6.66828	1.02489	3.85256e-10
CEC-1	EML4	6.61735	0.365216	5.36339e-10
CEC-1	PDGFB	6.37604	1.20913	2.49086e-09
CEC-1	PECAM1	6.37302	0.244622	2.52965e-09
CEC-1	CCNY	6.29707	0.763973	4.00924e-09
CEC-1	MAML3	6.24553	0.531286	5.50938e-09
CEC-1	TFPI	6.24229	1.16561	5.59719e-09
CEC-1	GALNT18	6.18959	0.501192	7.69881e-09
CEC-1	ELMO1	6.16419	0.223683	8.94527e-09
CEC-1	SLC35F1	6.16094	0.631456	9.12174e-09
CEC-1	FSCN1	6.0175	0.813167	2.123e-08
CEC-1	PRNP	6.00793	1.36156	2.23769e-08
CEC-1	ARHGAP29	5.96741	0.840762	2.82635e-08
CEC-1	HERC2	5.95439	0.339287	3.04716e-08
CEC-1	HSPG2	5.94694	0.169261	3.17179e-08
CEC-1	LFNG	5.93402	1.08735	3.41362e-08
CEC-1	TEAD1	5.86682	0.153476	4.95369e-08
CEC-1	ATP8B4	5.79791	0.896645	7.26895e-08
CEC-1	CLSTN1	5.73537	0.753761	1.02595e-07
CEC-1	CCDC80	5.72742	0.515891	1.07169e-07
CEC-1	ADORA2A	5.67312	1.37434	1.43876e-07
CEC-1	TSPAN18	5.60179	0.396655	2.10469e-07
CEC-1	DACH1	5.56716	0.402526	2.53462e-07
CEC-1	FBRSL1	5.54728	0.0616293	2.81476e-07
CEC-1	BAZ1A	5.46473	0.644757	4.31062e-07
CEC-1	SLC16A6	5.38231	1.59275	6.62841e-07
CEC-1	MRTFB	5.36294	0.4655	7.31945e-07
CEC-1	EPAS1	5.35101	0.555909	7.79206e-07
CEC-1	PRRC2C	5.21886	0.121785	1.52616e-06
CEC-1	ARHGAP26	5.20451	0.511393	1.63628e-06
CEC-1	CHD7	5.18273	0.304148	1.8217e-06
CEC-1	HSP90AA1	5.17881	0.277068	1.85682e-06
CEC-1	MAGI2	5.12088	0.100441	2.46091e-06
CEC-1	ASAP2	5.07736	0.587613	3.03653e-06
CEC-1	LRRC8C	5.0704	0.880206	3.13814e-06
CEC-1	FABP5	4.97523	1.14043	4.94117e-06
CEC-1	PPP1R9A	4.95598	0.955228	5.39334e-06
CEC-1	PTPN12	4.94042	0.41834	5.81178e-06
CEC-1	GJA1	4.90429	1.26353	6.90727e-06
CEC-1	IFNGR1	4.89563	0.926661	7.19978e-06
CEC-1	ANKRD28	4.88581	0.625562	7.5198e-06
CEC-1	VASH1	4.88458	0.634245	7.56236e-06
CEC-1	PODXL	4.88085	0.508015	7.68096e-06
CEC-1	MTSS2	4.84641	0.91853	9.02042e-06
CEC-1	CDC42BPB	4.80714	0.124002	1.07912e-05
CEC-1	NR5A2	4.77491	1.10924	1.24529e-05
CEC-1	EHD3	4.74729	0.666979	1.40704e-05
CEC-1	MAP4K4	4.74687	0.0859191	1.40909e-05
CEC-1	THBS4	4.7283	1.23802	1.5354e-05
CEC-1	TCF3	4.64752	0.339747	2.20228e-05
CEC-1	ARHGAP31	4.64185	0.135527	2.25677e-05
CEC-1	IGFBP3	4.63165	0.988806	2.35548e-05
CEC-1	PPP2R2B	4.62857	0.518664	2.38123e-05
CEC-1	MAML2	4.58981	0.167671	2.82259e-05
CEC-1	CCDC85A	4.58275	0.411327	2.89999e-05
CEC-1	HNRNPA3	4.52396	0.0369798	3.71368e-05
CEC-1	GPR68	4.49383	1.62508	4.20359e-05
CEC-1	APOLD1	4.47381	0.729526	4.57504e-05
CEC-1	RASGRP3	4.4694	0.541084	4.6596e-05
CEC-1	DDX5	4.45638	0.00630042	4.91803e-05
CEC-1	TRPS1	4.44754	0.261385	5.1019e-05
CEC-1	DST	4.33399	0.0547225	8.19256e-05
CEC-1	ARL5B	4.31152	0.878965	8.98605e-05
CEC-1	GRK5	4.28766	0.355596	9.92279e-05
CEC-1	DIAPH2	4.27537	0.154212	0.000104509
CEC-1	EGFL7	4.26394	0.262448	0.000109356
CEC-1	TCF12	4.24927	0.0721642	0.000116087
CEC-1	HLX	4.2155	1.14409	0.000133149
CEC-1	SPRED2	4.15909	0.622047	0.000167036
CEC-1	ARAP3	4.1553	0.377209	0.00016955
CEC-1	KCNJ2	4.06936	1.36958	0.000236625
CEC-1	DYSF	4.04784	0.382221	0.000257672
CEC-1	AKAP13	4.03901	0.0416936	0.000266239
CEC-1	ARHGEF12	4.03761	0.22058	0.000267516
CEC-1	GPR183	4.00319	1.18531	0.000304722
CEC-1	NOTCH1	3.98186	0.219472	0.000329823
CEC-1	RAMP3	3.9714	1.25357	0.000342984
CEC-1	CD151	3.96154	0.874833	0.00035563
CEC-1	CORO2B	3.93645	1.12797	0.000390745
CEC-1	PTPRB	3.91067	0.324264	0.0004316
CEC-1	TIAM1	3.90728	0.350071	0.000436916
CEC-1	HIPK2	3.89263	0.166146	0.000461507
CEC-1	NCL	3.89099	0.204797	0.000463981
CEC-1	TMEM131	3.85037	0.328996	0.000539995
CEC-1	ITGB1	3.83496	0.0728705	0.000571971
CEC-1	SIPA1L2	3.81377	0.466966	0.000618118
CEC-1	KIAA1671	3.77604	0.470485	0.00070928
CEC-1	PLVAP	3.75416	0.592543	0.000766828
CEC-1	ESM1	3.73527	1.54781	0.000818123
CEC-1	ANKRD11	3.69931	0.153211	0.000929788
CEC-1	ABCB1	3.69347	1.36018	0.000948268
CEC-1	RFTN2	3.65612	0.754102	0.00107807
CEC-1	EVA1C	3.60932	0.716743	0.00126704
CEC-1	DYNC1H1	3.59866	0.0292875	0.0013168
CEC-1	HNRNPH1	3.58841	0.0956254	0.00136357
CEC-1	FRMD4B	3.58651	0.223966	0.00137104
CEC-1	TEC	3.55462	0.529965	0.00152411
CEC-1	VAV2	3.54773	0.277515	0.00155908
CEC-1	UPB1	3.46826	1.29658	0.00203944
CEC-1	CA2	3.4093	1.33046	0.00246612
CEC-1	RASGRP1	3.39832	1.39818	0.00255388
CEC-1	SPRY3	3.32956	1.40652	0.00317508
CEC-1	PALD1	3.32456	0.567525	0.00322346
CEC-1	CTNNA1	3.31921	0.0656469	0.00328039
CEC-1	LAMA5	3.2968	0.378878	0.00352111
CEC-1	ARHGAP40	3.28552	0.945024	0.00364996
CEC-1	AQP1	3.28002	0.760234	0.00371573
CEC-1	PREX1	3.22945	0.377012	0.00433699
CEC-1	RPS6KA2	3.15991	0.409097	0.00534294
CEC-1	STAB1	3.15424	0.0802239	0.00543793
CEC-1	RHOA	3.13046	0.614623	0.00582672
CEC-1	IQGAP3	3.10177	0.163908	0.00635185
CEC-1	TNIK	3.08645	0.100277	0.00665135
CEC-1	WFDC1	3.06933	1.14282	0.00698975
CEC-1	MYO1A	2.93655	1.28869	0.0103331
CEC-1	TJP1	2.92993	0.00659584	0.0105229
CEC-1	DLK1	2.89481	2.13639	0.0116196
CEC-1	CNTNAP2	2.8926	0.420721	0.0116825
CEC-1	PARVG	2.88649	1.09021	0.0118839
CEC-1	JAM3	2.8598	0.7616	0.0128237
CEC-1	ADAMTS10	2.84342	0.909844	0.0134009
CEC-1	SLC4A11	2.79467	0.86041	0.0153193
CEC-1	PRDM1	2.76741	1.41948	0.0164369
CEC-1	ARHGAP21	2.76509	0.104965	0.0165442
CEC-1	DSTN	2.75413	0.268789	0.0170464
CEC-1	JCAD	2.74233	0.0949209	0.0175617
CEC-1	PLEKHA1	2.7337	0.852176	0.0179644
CEC-1	KARS	2.72019	0.258122	0.0186206
CEC-1	P2RY8	2.71134	1.86743	0.019054
CEC-1	EHD2	2.71012	0.497571	0.0191202
CEC-1	MYO1B	2.66184	0.288447	0.0217351
CEC-1	HECW2	2.64321	0.445648	0.0228273
CEC-1	SHROOM2	2.62637	0.24036	0.0238136
CEC-1	MCAM	2.61905	0.58597	0.0242274
CEC-1	LMNB2	2.5876	0.237748	0.0262418
CEC-1	IPMK	2.58122	0.876292	0.0266789
CEC-1	IL1R1	2.55872	1.13714	0.0282444
CEC-1	PITPNM2	2.54228	0.530894	0.0294379
CEC-1	COBLL1	2.50164	0.685038	0.0325538
CEC-1	PTBP1	2.45746	0.175136	0.036288
CEC-1	ATP1B3	2.45729	0.504907	0.0362977
CEC-1	ARHGAP18	2.43541	0.764835	0.0383317
CEC-1	BICD2	2.4008	0.22055	0.0416118
CEC-1	ZNF516	2.3611	0.370245	0.0456834
CEC-1	HMGB1	2.35986	0.222614	0.0458103
CEC-1	ITGA1	2.35421	0.698229	0.0464767
CEC-1	CALCRL	2.32852	0.105701	0.0493035
CEC-1	ELOVL6	-2.32304	0.00457772	0.0499362
CEC-1	NAA30	-2.33012	0.0984835	0.0491214
CEC-1	TTC37	-2.33345	0.00609819	0.0487237
CEC-1	ITPK1	-2.33419	0.0444957	0.048665
CEC-1	LPL	-2.33554	0.139576	0.0485177
CEC-1	TPX2	-2.33828	0.0366454	0.0482003
CEC-1	EIF3J	-2.34401	0.0928333	0.0475751
CEC-1	SCAF4	-2.34445	0.00595937	0.0475369
CEC-1	UBASH3B	-2.3477	0.106218	0.0471791
CEC-1	CUL1	-2.34839	0.0245713	0.0471001
CEC-1	ZZZ3	-2.352	0.0548216	0.0466911
CEC-1	SNX7	-2.35215	0.0831443	0.0466869
CEC-1	NOS2	-2.36026	0.0115116	0.0457786
CEC-1	ZNRF2	-2.36264	0.0814414	0.045503
CEC-1	LYPLA2	-2.36336	0.0492902	0.0454414
CEC-1	EIF2S1	-2.36553	0.1856	0.0452196
CEC-1	PPP4R2	-2.36992	0.127726	0.0447475
CEC-1	F2RL1	-2.37567	0.0430716	0.0441071
CEC-1	PPP4R3A	-2.37759	0.0943202	0.0439209
CEC-1	BRI3BP	-2.38014	0.0393902	0.0436435
CEC-1	ATXN10	-2.38164	0.0653187	0.0434919
CEC-1	ADK	-2.38404	0.00300135	0.0432341
CEC-1	TTK	-2.39249	0.0504174	0.0424077
CEC-1	ERH	-2.3931	0.0624994	0.0423479
CEC-1	GABPB1	-2.39452	0.106207	0.0422157
CEC-1	RPL37A	-2.39631	0.129414	0.0420427
CEC-1	PRR5	-2.39705	0.0959742	0.0419828
CEC-1	FTSJ3	-2.39932	0.000921073	0.0417635
CEC-1	HMGXB4	-2.40556	0.148487	0.0411296
CEC-1	TSC22D2	-2.41011	0.0723208	0.0406917
CEC-1	YWHAG	-2.41113	0.0295388	0.040595
CEC-1	ARID3B	-2.41393	0.105138	0.0403077
CEC-1	DDX19	-2.41541	0.0968531	0.0401764
CEC-1	CDC5L	-2.41545	0.0127852	0.0401764
CEC-1	MIDEAS	-2.41779	0.0807011	0.0399676
CEC-1	CAB39	-2.41945	0.104137	0.0398105
CEC-1	NCKIPSD	-2.42074	0.115061	0.0396935
CEC-1	EIF5B	-2.42327	0.0018311	0.0394727
CEC-1	RNFT2	-2.42898	0.0348307	0.0389486
CEC-1	PRKCA	-2.43218	0.0810248	0.0386364
CEC-1	MTIF2	-2.43682	0.0738681	0.0382051
CEC-1	UBE2O	-2.4384	0.0620238	0.0380535
CEC-1	PTP4A2	-2.43899	0.0716573	0.0379989
CEC-1	HERC3	-2.44038	0.140025	0.037868
CEC-1	ABCE1	-2.45204	0.11194	0.0367875
CEC-1	NUDT3	-2.45891	0.098254	0.036163
CEC-1	IPO11	-2.47099	0.0199437	0.0350554
CEC-1	CRK	-2.47297	0.00383664	0.0349069
CEC-1	BMS1	-2.47453	0.0385948	0.0347934
CEC-1	IVNS1ABP	-2.48398	0.0337341	0.0340072
CEC-1	SASS6	-2.49559	0.0688096	0.0330271
CEC-1	GNA13	-2.4966	0.00681099	0.0329531
CEC-1	ABCC3	-2.50571	0.0287209	0.0322274
CEC-1	TBC1D9B	-2.50837	0.0148638	0.0320011
CEC-1	C2H6ORF62	-2.51178	0.00721855	0.0317299
CEC-1	CDC42SE2	-2.51342	0.00184073	0.0316081
CEC-1	PCNP	-2.51606	0.0490392	0.0314112
CEC-1	ACSL1	-2.51678	0.0743987	0.0313665
CEC-1	PSMD12	-2.5309	0.0461536	0.0302647
CEC-1	SRPK1	-2.53423	0.0235474	0.0300119
CEC-1	VPS4B	-2.5345	0.0205327	0.0299946
CEC-1	SIPA1L1	-2.5415	0.0123976	0.0294915
CEC-1	HN1	-2.54483	0.0819221	0.0292591
CEC-1	WASHC5	-2.54494	0.0204782	0.0292571
CEC-1	SREBF2	-2.56007	0.00054887	0.0281467
CEC-1	NCBP1	-2.56035	0.0689788	0.0281303
CEC-1	VRK1	-2.56108	0.041474	0.0280765
CEC-1	EXTL3	-2.56347	0.0175597	0.0279135
CEC-1	SF3A3	-2.56806	0.0186036	0.0275633
CEC-1	ORC5	-2.56876	0.0390235	0.0275195
CEC-1	XPA	-2.57226	0.102616	0.0272825
CEC-1	SLC30A9	-2.58092	0.0446442	0.0266962
CEC-1	BANP	-2.59182	0.0537853	0.0259791
CEC-1	PREP	-2.595	0.0162486	0.0257823
CEC-1	GSPT2	-2.598	0.00774565	0.0255969
CEC-1	TBC1D9	-2.59818	0.0220942	0.0255881
CEC-1	DPP8	-2.61985	0.0135389	0.0241808
CEC-1	EIF3I	-2.62137	0.0372	0.0240865
CEC-1	SSH1	-2.62483	0.0261495	0.0239063
CEC-1	SMC5	-2.6277	0.0643301	0.0237411
CEC-1	CCSER2	-2.62966	0.0302384	0.0236247
CEC-1	KIAA0753	-2.63994	0.0253184	0.0229979
CEC-1	HS6ST2	-2.64439	0.0173146	0.0227611
CEC-1	ARPC5	-2.645	0.0513541	0.0227263
CEC-1	FOSL2	-2.64905	0.0284465	0.0224931
CEC-1	UBE2L3	-2.65213	0.0279672	0.022313
CEC-1	INSR	-2.6644	0.0566338	0.0215942
CEC-1	BRCA2	-2.67011	0.0157797	0.0212577
CEC-1	LMNB1	-2.67082	0.0335057	0.021217
CEC-1	UBXN4	-2.67787	0.0745093	0.0208166
CEC-1	RCL1	-2.67945	0.0337776	0.0207365
CEC-1	ABTB2	-2.6824	0.170056	0.0205678
CEC-1	H2AFY	-2.68741	0.107837	0.0203054
CEC-1	PRKD3	-2.68784	0.0183489	0.0202842
CEC-1	TARDBP	-2.70453	0.0044506	0.0194192
CEC-1	PPIG	-2.70672	0.00199974	0.0192999
CEC-1	DGKD	-2.70754	0.0555077	0.0192563
CEC-1	SUB1	-2.71861	0.0510437	0.0186934
CEC-1	NUP155	-2.71861	0.0513587	0.0186934
CEC-1	RTF1	-2.71891	0.0307481	0.018685
CEC-1	SDC3	-2.73021	0.0142239	0.0181362
CEC-1	PHF6	-2.73398	0.0355964	0.0179534
CEC-1	ZNF609	-2.73703	0.00692852	0.017819
CEC-1	HMGN4	-2.74068	0.0298169	0.017638
CEC-1	OLA1	-2.75029	0.0527981	0.0171936
CEC-1	SMC6	-2.75369	0.0381169	0.0170576
CEC-1	MSH6	-2.75402	0.0553989	0.0170465
CEC-1	POLRMT	-2.77201	0.00776726	0.0162504
CEC-1	SLC39A10	-2.77201	0.00552543	0.0162504
CEC-1	CDCA7L	-2.77262	0.104095	0.0162272
CEC-1	UCHL3	-2.7813	0.00532475	0.0158743
CEC-1	HES4	-2.78185	0.0335201	0.0158567
CEC-1	NUP205	-2.79266	0.0589264	0.0154074
CEC-1	ABCA5	-2.79446	0.0275082	0.0153258
CEC-1	HMGB3	-2.79722	0.0115806	0.0152161
CEC-1	GRK4	-2.79798	0.0653343	0.0151908
CEC-1	CHAF1A	-2.81823	0.0176826	0.0143693
CEC-1	CIR1	-2.82175	0.0570827	0.0142223
CEC-1	TFDP2	-2.82768	0.0608339	0.0139843
CEC-1	ARNT2	-2.83822	0.00948295	0.0135869
CEC-1	TRAF3	-2.86478	0.00394164	0.0126615
CEC-1	MCM6	-2.87763	0.0366942	0.012191
CEC-1	TTC27	-2.8816	0.034476	0.0120614
CEC-1	SLC45A4	-2.89435	0.0196199	0.0116313
CEC-1	LYPLA1	-2.916	0.0680582	0.0109443
CEC-1	MCM3	-2.92386	0.0224016	0.0107073
CEC-1	TMTC3	-2.93417	0.0143798	0.0103977
CEC-1	PA2G4	-2.93678	0.0386443	0.0103278
CEC-1	RPS10	-2.94094	0.00438868	0.0102002
CEC-1	RPL24	-3.00928	0.0416161	0.00835363
CEC-1	PUM3	-3.0101	0.0436969	0.0083331
CEC-1	ZNF652	-3.02363	0.00548994	0.0079968
CEC-1	RPS16	-3.03031	0.0163372	0.00784324
CEC-1	TUBB6	-3.04009	0.0102586	0.00761934
CEC-1	RPL18A	-3.07306	0.00895409	0.00691509
CEC-1	UBN2	-3.20152	0.0148128	0.00472173
CEC-1	DNAJA1	-3.24905	0.0140926	0.00408743
CEC-2	MMRN1	27.6159	6.66619	9.30111e-164
CEC-2	ZFPM2	25.6762	3.56694	1.40074e-141
CEC-2	RELN	25.5172	4.43298	5.49111e-140
CEC-2	PROX1	24.8855	5.18696	3.46772e-133
CEC-2	NFATC1	24.4748	3.71067	7.11455e-129
CEC-2	ZNF521	24.3267	2.36452	2.21412e-127
CEC-2	STAB2	24.0001	4.76931	5.1455e-124
CEC-2	ELAPOR2	23.0068	5.60781	5.74967e-114
CEC-2	NRP2	21.7993	3.2959	3.06072e-102
CEC-2	VAV3	21.2035	4.61603	1.04647e-96
CEC-2	RBFOX1	20.6226	4.74155	1.86168e-91
CEC-2	LYVE1	19.5833	5.85839	1.98979e-82
CEC-2	MRC1	19.3974	3.69461	7.02993e-81
CEC-2	CELSR1	17.7677	3.08861	8.15899e-68
CEC-2	WNK1	17.7628	1.84433	8.48698e-68
CEC-2	MAGI1	17.503	1.58071	7.3514e-66
CEC-2	FLT4	17.1443	2.15381	3.60121e-63
CEC-2	PDPN	16.8795	6.8938	3.06002e-61
CEC-2	SLIT2	16.8656	2.73756	3.73605e-61
CEC-2	AKAP12	16.692	1.88119	6.70454e-60
CEC-2	BIN1	16.5979	2.21095	3.02194e-59
CEC-2	LARGE1	16.4982	2.59222	1.48569e-58
CEC-2	KLHL4	16.4757	2.29811	2.09455e-58
CEC-2	ABHD17B	15.7966	2.5489	1.09252e-53
CEC-2	CD47	15.7901	2.44201	1.18081e-53
CEC-2	REEP1	15.758	3.68785	1.91514e-53
CEC-2	TFPI2	15.1761	2.22416	1.50216e-49
CEC-2	FOXP1	15.0967	1.38487	4.69995e-49
CEC-2	DOCK9	15.0127	1.33109	1.60665e-48
CEC-2	PRSS23	14.9211	3.01444	6.11845e-48
CEC-2	LNX2	14.8677	3.01433	1.33245e-47
CEC-2	CELF2	14.4589	1.84123	5.10657e-45
CEC-2	CARMIL1	14.4389	2.02502	6.7052e-45
CEC-2	DSP	14.2581	2.48507	8.78644e-44
CEC-2	ITGA9	14.2263	1.5294	1.3618e-43
CEC-2	KCNMB2	14.0421	1.72526	1.8338e-42
CEC-2	MAN1A1	14.0151	1.99142	2.63984e-42
CEC-2	RHOJ	13.8281	1.64716	3.49709e-41
CEC-2	MICAL3	13.5323	1.24512	1.92531e-39
CEC-2	GALNT1	13.4522	1.86902	5.61968e-39
CEC-2	PARD3B	13.3752	1.50299	1.565e-38
CEC-2	FLRT2	13.2847	1.95342	5.19343e-38
CEC-2	EPB41L3	13.2302	1.92519	1.05915e-37
CEC-2	ANKH	13.0159	2.9201	1.74374e-36
CEC-2	MYO7A	13.0018	2.75368	2.06879e-36
CEC-2	SGK3	12.9735	3.08112	2.95358e-36
CEC-2	ADGRA1	12.9192	1.59798	5.91655e-36
CEC-2	PDE1C	12.6815	1.69577	1.23002e-34
CEC-2	FMN1	12.593	2.07821	3.74456e-34
CEC-2	2025-03-01	12.4882	3.569	1.37129e-33
CEC-2	CYYR1	12.4534	2.22176	2.09584e-33
CEC-2	CADPS2	12.4419	1.84699	2.39293e-33
CEC-2	CHRM3	12.3809	1.99711	5.06651e-33
CEC-2	GJC2	12.2413	2.82684	2.75732e-32
CEC-2	MYO9A	12.2271	1.4733	3.24774e-32
CEC-2	SEMA3A	12.1858	2.8455	5.33847e-32
CEC-2	KBTBD11	12.1563	2.38899	7.57989e-32
CEC-2	ATP11A	12.0701	1.70654	2.1213e-31
CEC-2	NEO1	12.0107	2.1442	4.26778e-31
CEC-2	TGFBR2	11.9732	1.37118	6.63706e-31
CEC-2	PLXNA2	11.8523	2.49328	2.80137e-30
CEC-2	CCSER1	11.8164	1.46836	4.20835e-30
CEC-2	CHST15	11.5543	3.64429	8.85372e-29
CEC-2	PLCE1	11.5359	2.23626	1.08572e-28
CEC-2	LTBP1	11.4663	1.42012	2.38423e-28
CEC-2	RASSF9	11.3386	3.29128	1.02517e-27
CEC-2	GPM6B	11.2555	2.66756	2.61515e-27
CEC-2	TSTD1	11.1339	2.47918	1.00307e-26
CEC-2	MEIS2	10.999	1.36027	4.43931e-26
CEC-2	TMTC1	10.9608	2.50454	6.7117e-26
CEC-2	NAV3	10.8955	2.28393	1.34303e-25
CEC-2	IGF1	10.8003	5.60791	3.77355e-25
CEC-2	ABCA1	10.7324	1.65159	7.75283e-25
CEC-2	BTBD11	10.6375	1.71574	2.10374e-24
CEC-2	CGNL1	10.6293	1.14941	2.28007e-24
CEC-2	FAM107B	10.5683	1.575	4.30771e-24
CEC-2	MYOF	10.5021	2.17089	8.63687e-24
CEC-2	LSAMP	10.4742	1.72953	1.13359e-23
CEC-2	MBOAT2	10.4599	2.00219	1.30751e-23
CEC-2	FAM189A1	10.4094	2.15943	2.193e-23
CEC-2	MDFIC	10.3865	1.71833	2.76589e-23
CEC-2	UNC13C	10.3424	1.26421	4.2903e-23
CEC-2	UNC5B	10.2894	1.58308	7.39674e-23
CEC-2	RARB	10.213	1.15727	1.60778e-22
CEC-2	SNTG1	10.0245	2.84143	1.07227e-21
CEC-2	ANK3	9.95248	1.47927	2.14282e-21
CEC-2	PDE7B	9.94628	1.75126	2.26523e-21
CEC-2	PTPN14	9.93802	1.53295	2.44479e-21
CEC-2	NDRG1	9.9332	2.07228	2.54926e-21
CEC-2	GYPC	9.72144	1.18981	2.03277e-20
CEC-2	SEMA7A	9.68303	2.08785	2.90636e-20
CEC-2	ST8SIA1	9.62184	2.30736	5.24572e-20
CEC-2	NR2F2	9.5862	1.60223	7.36823e-20
CEC-2	EBF3	9.55052	1.12898	1.034e-19
CEC-2	STOX2	9.53084	1.55197	1.24237e-19
CEC-2	NFAT5	9.52613	1.40828	1.29205e-19
CEC-2	CDH20	9.50248	3.95809	1.61226e-19
CEC-2	ADD1	9.35707	1.20353	6.22289e-19
CEC-2	PTPRS	9.3404	1.22414	7.20081e-19
CEC-2	CACNA2D1	9.33602	1.39513	7.46122e-19
CEC-2	CSMD2	9.26291	2.71795	1.42665e-18
CEC-2	MCF2L	9.23959	1.47142	1.76477e-18
CEC-2	PRR16	9.23212	1.88315	1.88198e-18
CEC-2	STXBP6	9.2234	1.60582	2.03036e-18
CEC-2	VRK2	9.00572	1.7364	1.46367e-17
CEC-2	MAP3K1	8.9637	1.39011	2.11155e-17
CEC-2	LAMA1	8.95939	1.82697	2.18445e-17
CEC-2	CACNA2D2	8.95805	1.66783	2.19974e-17
CEC-2	PPFIA1	8.95097	1.44855	2.33345e-17
CEC-2	IQSEC1	8.90142	1.08479	3.59631e-17
CEC-2	LMBR1	8.88266	1.4051	4.23683e-17
CEC-2	ZNF423	8.85928	0.874256	5.20078e-17
CEC-2	PARD3	8.78179	0.677513	1.01876e-16
CEC-2	MAPK11	8.78015	1.79879	1.02871e-16
CEC-2	ODC	8.77155	2.29368	1.10498e-16
CEC-2	ARL15	8.73843	1.06938	1.46805e-16
CEC-2	GPRC5B	8.6436	1.57366	3.33498e-16
CEC-2	ARHGAP28	8.50711	1.20736	1.07157e-15
CEC-2	SORCS2	8.49087	1.56034	1.2212e-15
CEC-2	MTMR2	8.46175	1.84247	1.55406e-15
CEC-2	FYN	8.43056	0.924384	2.01134e-15
CEC-2	RAB8B	8.41614	1.47488	2.26475e-15
CEC-2	ELMO1	8.36938	0.750184	3.32669e-15
CEC-2	NHSL1	8.35259	0.855546	3.8187e-15
CEC-2	SEC14L1	8.34639	1.26543	4.00665e-15
CEC-2	ANXA2	8.32168	1.35685	4.9158e-15
CEC-2	EPB41L2	8.27847	0.906464	6.9806e-15
CEC-2	KALRN	8.23004	1.15014	1.0426e-14
CEC-2	CA3A	8.21981	5.17891	1.13067e-14
CEC-2	ZMIZ1	8.20733	0.730705	1.24922e-14
CEC-2	STAB1	8.1858	0.742884	1.48778e-14
CEC-2	DOK5	8.1772	2.08442	1.58435e-14
CEC-2	NBEA	8.17219	1.16016	1.64466e-14
CEC-2	MAN2A1	8.1653	1.19061	1.73299e-14
CEC-2	REV3L	8.16488	0.873051	1.73299e-14
CEC-2	RALGDS	8.06182	1.55904	4.01507e-14
CEC-2	GATSL2	8.03637	1.54095	4.92256e-14
CEC-2	IL17RA	8.03064	1.99847	5.13734e-14
CEC-2	TSHZ2	8.02453	1.10274	5.35558e-14
CEC-2	SSBP2	8.0044	1.21494	6.2832e-14
CEC-2	GRIK4	7.97999	2.31875	7.59831e-14
CEC-2	LYN	7.97616	1.71438	7.80623e-14
CEC-2	TBX1	7.95892	4.46583	8.90402e-14
CEC-2	ARL4A	7.92813	1.94123	1.13691e-13
CEC-2	HOXD10	7.92715	8.704	1.14134e-13
CEC-2	TNFAIP2	7.91249	1.91504	1.2792e-13
CEC-2	MAPK12	7.89063	1.99374	1.51857e-13
CEC-2	LMO2	7.83612	1.29014	2.33776e-13
CEC-2	ZNF385D	7.8346	1.45412	2.34798e-13
CEC-2	NFIA	7.79717	0.530532	3.13665e-13
CEC-2	MYZAP	7.75879	0.958569	4.21587e-13
CEC-2	DAB2	7.75453	1.89846	4.34306e-13
CEC-2	TLE1	7.75265	1.47781	4.39139e-13
CEC-2	LAMA3	7.69302	2.28281	6.96008e-13
CEC-2	PRKCQ	7.64346	3.51671	1.02034e-12
CEC-2	APLP2	7.60502	0.878363	1.36942e-12
CEC-2	PELI2	7.59697	1.17689	1.45191e-12
CEC-2	MAP3K4	7.59172	1.22847	1.50646e-12
CEC-2	CCN2	7.58926	1.54943	1.5297e-12
CEC-2	SORCS3	7.52656	2.44633	2.44111e-12
CEC-2	ARMC9	7.52568	2.30062	2.44454e-12
CEC-2	PPP3CA	7.472	0.942829	3.64861e-12
CEC-2	LRP4	7.4706	2.44432	3.67448e-12
CEC-2	RUNX1T1	7.44105	0.975027	4.58129e-12
CEC-2	FAM49A	7.42526	2.04307	5.14421e-12
CEC-2	EDIL3	7.39375	3.40905	6.50129e-12
CEC-2	ADD3	7.31738	0.883054	1.13567e-11
CEC-2	GSTT1L	7.29883	3.85232	1.29927e-11
CEC-2	FAM174B	7.2858	2.23275	1.42141e-11
CEC-2	ANKRD6	7.27493	2.61062	1.53021e-11
CEC-2	LGR5	7.25034	1.40068	1.81692e-11
CEC-2	SH3GL1	7.23476	1.316	2.0245e-11
CEC-2	SPSB2	7.17734	1.38404	3.05503e-11
CEC-2	NPL	7.17336	1.95909	3.13479e-11
CEC-2	ANGPT2	7.16717	1.42717	3.2691e-11
CEC-2	TSPAN18	7.11452	0.812727	4.7794e-11
CEC-2	SLIT3	7.10228	1.12493	5.20534e-11
CEC-2	SH3TC1	7.08063	1.23707	6.0279e-11
CEC-2	SKAP2	6.99892	1.18053	1.06627e-10
CEC-2	BCR	6.99254	1.08943	1.11234e-10
CEC-2	OSBPL1A	6.97089	1.59156	1.29361e-10
CEC-2	LRP1B	6.92665	3.12461	1.75887e-10
CEC-2	NR2F1	6.90252	2.93028	2.07234e-10
CEC-2	MMP16	6.8812	0.955137	2.38608e-10
CEC-2	SLC44A5	6.87094	1.6698	2.55522e-10
CEC-2	CREB5	6.84461	0.718473	3.05326e-10
CEC-2	SH3PXD2B	6.83987	1.05715	3.14629e-10
CEC-2	TC2N	6.82105	1.22601	3.57658e-10
CEC-2	DIAPH2	6.80395	0.6934	4.0158e-10
CEC-2	DAB1	6.7919	1.18531	4.35294e-10
CEC-2	USP31	6.77332	1.90816	4.90607e-10
CEC-2	ABI3BP	6.76418	3.56204	5.21029e-10
CEC-2	LGMN	6.73226	1.64347	6.41492e-10
CEC-2	PRCP	6.71978	1.05824	6.94795e-10
CEC-2	FOXO1	6.68401	0.788849	8.82355e-10
CEC-2	RAB11FIP5	6.66674	2.2322	9.8691e-10
CEC-2	NHS	6.6504	1.04265	1.09653e-09
CEC-2	DAPK1	6.64387	0.960855	1.14294e-09
CEC-2	MRPS5	6.64193	1.29382	1.15479e-09
CEC-2	TLL2	6.63364	3.05583	1.21807e-09
CEC-2	GXYLT1	6.58208	1.46324	1.701e-09
CEC-2	TANC2	6.57151	0.761324	1.81596e-09
CEC-2	SH3BP2	6.55081	1.55357	2.07827e-09
CEC-2	APCDD1	6.55056	2.22037	2.07827e-09
CEC-2	HIVEP1	6.54236	0.699772	2.18329e-09
CEC-2	GLS2	6.49697	0.980784	2.9467e-09
CEC-2	KDM4C	6.48719	1.14734	3.12701e-09
CEC-2	TRAF3IP2	6.48507	2.41832	3.1627e-09
CEC-2	HOXB7	6.44821	2.66524	3.99214e-09
CEC-2	EBF2	6.42428	1.63889	4.66072e-09
CEC-2	HHLA2	6.37897	1.27939	6.20386e-09
CEC-2	EXOC6	6.37676	0.906232	6.27744e-09
CEC-2	SH3RF3	6.34642	0.633791	7.5875e-09
CEC-2	ARHGEF3	6.3364	1.27535	8.07607e-09
CEC-2	IGF2	6.33261	2.08997	8.25549e-09
CEC-2	SYT1	6.32468	0.933146	8.66763e-09
CEC-2	WWOX	6.32186	0.802766	8.80438e-09
CEC-2	ITGB4	6.31679	3.36903	9.05054e-09
CEC-2	CECR2	6.30978	0.993549	9.44571e-09
CEC-2	CDK6	6.30665	0.879899	9.61344e-09
CEC-2	FNIP2	6.299	0.822786	1.00479e-08
CEC-2	SGK1	6.29477	0.940281	1.02986e-08
CEC-2	FCHO2	6.29262	0.945633	1.04158e-08
CEC-2	TBC1D4	6.25075	0.710302	1.35608e-08
CEC-2	PTPN21	6.24853	0.901165	1.37195e-08
CEC-2	ACAD11	6.24416	1.53002	1.40372e-08
CEC-2	GALNTL6	6.21725	1.38041	1.65832e-08
CEC-2	REV1	6.17174	1.02394	2.19177e-08
CEC-2	PRKAG2	6.16861	1.08749	2.22998e-08
CEC-2	SERPINE2	6.1387	1.4891	2.67304e-08
CEC-2	MMR1L4	6.09452	3.74989	3.51788e-08
CEC-2	ARFGEF1	6.00337	0.81052	6.11846e-08
CEC-2	VSTM4	5.93763	1.10794	9.06624e-08
CEC-2	RAB11A	5.90715	1.31281	1.07832e-07
CEC-2	MPP7	5.90648	1.09778	1.08012e-07
CEC-2	AGAP1	5.90125	0.648071	1.11223e-07
CEC-2	MAF	5.89482	1.43579	1.14913e-07
CEC-2	NTS	5.85401	4.63516	1.46557e-07
CEC-2	GPC6	5.83503	1.45965	1.63867e-07
CEC-2	FOXP2	5.83209	0.959208	1.66396e-07
CEC-2	DHRS3	5.81648	1.12905	1.82267e-07
CEC-2	MDN1	5.80773	0.758121	1.91151e-07
CEC-2	DCBLD1	5.78769	1.00773	2.13915e-07
CEC-2	ESRRG	5.77889	0.564508	2.24379e-07
CEC-2	GJA4	5.7743	1.15226	2.2952e-07
CEC-2	CPEB4	5.7095	1.36636	3.28282e-07
CEC-2	CTSV	5.66022	1.2619	4.32217e-07
CEC-2	ZFHX4	5.65758	1.14157	4.36995e-07
CEC-2	RGS9	5.62776	1.34776	5.1402e-07
CEC-2	POSTN	5.60663	0.802975	5.75874e-07
CEC-2	NAT8L	5.6005	2.24914	5.94489e-07
CEC-2	GRIN2A	5.60038	1.39414	5.94489e-07
CEC-2	NXN	5.59828	1.10658	6.00431e-07
CEC-2	PCDH15	5.5895	2.19761	6.30228e-07
CEC-2	MTHFD1L	5.58641	0.801464	6.40201e-07
CEC-2	SLC43A2	5.57126	1.30274	6.95499e-07
CEC-2	EFNA5	5.53828	0.691602	8.34696e-07
CEC-2	VAPB	5.53591	0.744139	8.44278e-07
CEC-2	MCU	5.53087	0.760581	8.67082e-07
CEC-2	IGFBP5	5.49374	1.24599	1.06414e-06
CEC-2	RASEF	5.45742	5.1088	1.29559e-06
CEC-2	ITIH5	5.44552	1.69474	1.38243e-06
CEC-2	UAP1L1	5.41774	1.06802	1.60544e-06
CEC-2	DOCK3	5.38215	2.50721	1.94178e-06
CEC-2	CUX2	5.3615	1.83911	2.16859e-06
CEC-2	SLC5A3	5.3595	1.73231	2.18836e-06
CEC-2	MFNG	5.35843	6.30084	2.19683e-06
CEC-2	PRIMA1	5.356	1.37271	2.22207e-06
CEC-2	MAP3K15	5.34146	2.56709	2.39833e-06
CEC-2	LAMP2	5.30272	0.940093	2.95594e-06
CEC-2	MGAT5B	5.25632	0.939833	3.78499e-06
CEC-2	RNF141	5.25219	1.18364	3.8632e-06
CEC-2	DISP3	5.25073	1.06272	3.87854e-06
CEC-2	BMP6	5.2422	0.971731	4.0384e-06
CEC-2	RIMBP2	5.23853	1.06852	4.10352e-06
CEC-2	JAZF1	5.22468	0.983022	4.397e-06
CEC-2	PAH	5.21554	4.40572	4.59269e-06
CEC-2	ZDHHC8	5.19064	0.710022	5.2413e-06
CEC-2	HOXD3	5.18238	4.67786	5.46832e-06
CEC-2	RBM22	5.14992	1.13166	6.49234e-06
CEC-2	CCDC88C	5.08576	0.637102	9.03544e-06
CEC-2	PLEKHA5	5.07981	0.797362	9.30544e-06
CEC-2	PCCA	5.07477	0.781913	9.51938e-06
CEC-2	GPR1	5.06542	0.968638	9.97998e-06
CEC-2	NUP210	5.05191	1.15771	1.06724e-05
CEC-2	SLC16A7	5.02968	1.74845	1.19644e-05
CEC-2	STON2	5.02452	2.73469	1.22677e-05
CEC-2	HMGN2P46	5.02336	1.02499	1.23186e-05
CEC-2	NISCH	5.00897	0.839775	1.32023e-05
CEC-2	NREP	4.99254	0.841579	1.43234e-05
CEC-2	ACAD9	4.99042	0.973542	1.44285e-05
CEC-2	SVIL	4.90841	0.457974	2.17486e-05
CEC-2	LHFPL3	4.90598	0.899498	2.19794e-05
CEC-2	EYA1	4.89684	1.83105	2.29844e-05
CEC-2	UACA	4.89562	0.989087	2.30849e-05
CEC-2	MYCN	4.88527	2.29401	2.42877e-05
CEC-2	USP9Y	4.86498	0.511577	2.68188e-05
CEC-2	CACNB2	4.86289	0.97018	2.70555e-05
CEC-2	ANKS1B	4.85493	1.90563	2.8114e-05
CEC-2	PID1	4.84576	1.71979	2.93915e-05
CEC-2	MAP4K5	4.82251	0.752508	3.28594e-05
CEC-2	KSR1	4.82196	0.825434	3.28908e-05
CEC-2	DENND5B	4.81983	1.19951	3.31251e-05
CEC-2	UNC5D	4.81334	4.7046	3.41604e-05
CEC-2	SMOC2	4.79126	1.28619	3.80755e-05
CEC-2	ST3GAL5	4.7643	1.67605	4.33077e-05
CEC-2	ISX	4.74244	2.37507	4.80021e-05
CEC-2	RET	4.72537	3.34945	5.21234e-05
CEC-2	UHRF1BP1L	4.72264	1.34613	5.27079e-05
CEC-2	RORA	4.68784	0.905854	6.21114e-05
CEC-2	CLDN11	4.68307	3.78348	6.34641e-05
CEC-2	PXDN	4.63003	0.593528	8.12626e-05
CEC-2	ZSWIM5	4.62462	0.671759	8.32679e-05
CEC-2	LPAR1	4.61424	1.37621	8.73917e-05
CEC-2	CFD	4.59903	1.54572	9.35427e-05
CEC-2	CAPN15	4.56046	0.789862	0.000111722
CEC-2	MS4A4A	4.55828	2.25025	0.000112323
CEC-2	BMP2K	4.55068	0.700586	0.000116258
CEC-2	SLC44A3	4.54689	2.29641	0.000117978
CEC-2	TRPM7	4.51085	0.670648	0.00013876
CEC-2	DENND2C	4.50432	1.7102	0.000142622
CEC-2	CRMP1	4.48355	2.27532	0.000156813
CEC-2	ABHD17B-1	4.48115	1.50667	0.000158236
CEC-2	GSTT1	4.48036	3.24292	0.000158562
CEC-2	TCF7L2	4.47775	0.464028	0.000160251
CEC-2	B3GNT7	4.4701	1.81177	0.00016555
CEC-2	ZHX2	4.46409	1.08671	0.000169438
CEC-2	RTFDC1	4.45789	0.843895	0.000173843
CEC-2	TNFRSF1B	4.44796	1.20035	0.000181194
CEC-2	CTDSPL	4.44092	0.544414	0.000186928
CEC-2	PTBP3	4.43372	1.96771	0.000192662
CEC-2	MINDY4	4.4207	0.969857	0.000204323
CEC-2	SESN1	4.40005	1.56247	0.000223461
CEC-2	SPTAN1	4.39644	0.378863	0.000226725
CEC-2	POU6F2	4.39085	1.89873	0.000232261
CEC-2	DLL1	4.38757	2.00616	0.000235417
CEC-2	WDFY3	4.37925	0.480245	0.00024343
CEC-2	COX3	4.3767	0.431662	0.000245521
CEC-2	KDM5A	4.36273	0.695402	0.000260919
CEC-2	LY75	4.35836	0.737225	0.000265769
CEC-2	CADM2	4.35623	0.996398	0.000267943
CEC-2	EDNRA	4.33987	1.26269	0.000288248
CEC-2	MCTP2	4.30759	0.775705	0.000330597
CEC-2	TMC6	4.29802	1.51388	0.000344124
CEC-2	MAP3K3	4.29596	0.768985	0.000346278
CEC-2	RALB	4.29131	0.590357	0.000353062
CEC-2	HSP90AB1	4.2785	0.781285	0.000371319
CEC-2	GCNT7	4.27698	4.92317	0.000373139
CEC-2	KLF6	4.27562	0.644278	0.000374299
CEC-2	ND5	4.27449	0.31762	0.000375568
CEC-2	ATP10A	4.25934	0.831134	0.000398996
CEC-2	ADGRA2	4.25858	0.9591	0.000399754
CEC-2	CNST	4.256	1.34455	0.00040379
CEC-2	SLC6A6	4.25409	0.626277	0.000406649
CEC-2	PTP4A1	4.25239	0.765035	0.000409139
CEC-2	SCUBE1	4.2403	1.74197	0.000431159
CEC-2	MACF1	4.23572	0.349959	0.000438747
CEC-2	TTC39B	4.22284	1.08778	0.000463897
CEC-2	LIPA	4.22047	1.17654	0.000468104
CEC-2	RREB1	4.20359	0.509109	0.000503695
CEC-2	GALNT7	4.17924	0.614775	0.000558304
CEC-2	GSAP	4.17642	0.690673	0.000564446
CEC-2	GNB1L	4.17332	0.783817	0.000571339
CEC-2	MAPK8	4.16145	0.624341	0.000599238
CEC-2	THBS1	4.13366	0.770999	0.000669684
CEC-2	TXNDC5	4.12294	0.666191	0.000698605
CEC-2	FAM102A	4.11514	0.908245	0.000720592
CEC-2	COL26A1	4.11077	1.33726	0.000732275
CEC-2	PIEZO1	4.10697	0.770243	0.000743259
CEC-2	MAFB	4.10506	1.55012	0.000747387
CEC-2	SBF2	4.10011	0.472253	0.000762466
CEC-2	CTSD	4.06243	0.685577	0.000891615
CEC-2	FOXP4	4.06033	0.770623	0.000898384
CEC-2	DSCR3	4.04992	0.930423	0.000937993
CEC-2	TSNARE1	4.04585	0.554334	0.000953093
CEC-2	ARHGAP42	4.04312	0.592064	0.000962918
CEC-2	MED13L	4.03143	0.435464	0.00101068
CEC-2	FOXN2	4.02742	0.924392	0.00102518
CEC-2	MFSD11	4.02022	1.08504	0.00105552
CEC-2	GCLC	4.01673	0.93853	0.00106829
CEC-2	MPZL1	4.00844	0.564671	0.00110494
CEC-2	VANGL1	4.00795	1.01356	0.00110568
CEC-2	MVB12B	4.00668	0.711965	0.00111012
CEC-2	NOP58	4.00483	0.723341	0.0011173
CEC-2	SPNS2	3.99554	0.522668	0.00115883
CEC-2	DTX4	3.99192	2.10928	0.00117501
CEC-2	ADIPOR2	3.98573	0.753195	0.00120111
CEC-2	ZBTB46	3.96979	0.718198	0.00128085
CEC-2	REPS2	3.96232	0.899723	0.00131619
CEC-2	INPP5D	3.95278	0.717117	0.00136604
CEC-2	VWA1	3.94073	0.710327	0.00143264
CEC-2	UBR1	3.90517	0.564085	0.00164936
CEC-2	ANAPC2	3.90381	1.66311	0.00165647
CEC-2	PRKCZ	3.90144	1.54037	0.00167051
CEC-2	ZNF407	3.89931	0.470285	0.00168072
CEC-2	LRRC1	3.89369	0.677377	0.00171783
CEC-2	GPSM2	3.88629	0.832678	0.00176872
CEC-2	TMEM63C	3.88589	0.968765	0.00176923
CEC-2	CNR1	3.88446	1.44835	0.0017749
CEC-2	HAPLN3	3.8831	1.78488	0.00178253
CEC-2	SREK1	3.87171	0.516464	0.00185556
CEC-2	POLR1A	3.86962	0.914256	0.00186911
CEC-2	CABLES1	3.86655	0.743283	0.00188777
CEC-2	NRIP1	3.85701	0.66126	0.00195007
CEC-2	ACTN2	3.84958	0.649253	0.002005
CEC-2	SAMD12	3.84839	0.980364	0.00201146
CEC-2	RLF	3.84815	0.829101	0.00201146
CEC-2	NEK6	3.83755	0.597295	0.00209479
CEC-2	PDLIM4	3.83533	2.0611	0.0021083
CEC-2	EPB41L4B	3.83442	0.750622	0.00211339
CEC-2	TNKS2	3.82626	0.739991	0.0021819
CEC-2	LIMD2	3.82486	1.81025	0.00219148
CEC-2	B4GALNT3	3.82158	1.56206	0.00221527
CEC-2	SEC24A	3.82143	0.72912	0.00221527
CEC-2	CHD2	3.82125	0.529665	0.00221527
CEC-2	FAM214A	3.81939	0.873058	0.00222531
CEC-2	MCTP1	3.80798	0.990262	0.00231966
CEC-2	CLTC	3.80597	0.53456	0.00233555
CEC-2	DGCR8	3.80558	0.538067	0.0023363
CEC-2	BASP1	3.79668	0.594466	0.00241557
CEC-2	APOOL	3.7917	0.585027	0.00246141
CEC-2	SSBP3	3.78912	0.616071	0.00248398
CEC-2	KIAA1328	3.78526	0.706401	0.00251962
CEC-2	MARK3	3.78077	0.46911	0.00256231
CEC-2	THSD4	3.75794	0.725154	0.00279285
CEC-2	FAM65B	3.7522	2.44721	0.00285123
CEC-2	UGP2	3.74773	1.02529	0.00289881
CEC-2	SLC7A6	3.73425	0.892439	0.00305093
CEC-2	B2M	3.73027	1.4883	0.00309179
CEC-2	ABCD2	3.728	0.828579	0.00311597
CEC-2	SLC35F2	3.72107	1.57806	0.00319471
CEC-2	ZZEF1	3.71931	0.606264	0.00321308
CEC-2	CERT1	3.70805	0.779922	0.00335111
CEC-2	PEAR1	3.7017	1.36477	0.00341916
CEC-2	PBX3	3.70122	0.563152	0.00342151
CEC-2	CDKAL1	3.69951	0.434447	0.00343607
CEC-2	RAP2A	3.68394	0.810354	0.00363975
CEC-2	NFIC	3.68266	0.698185	0.00365356
CEC-2	FNIP1	3.68175	0.691936	0.00366217
CEC-2	SNX8	3.67917	1.18775	0.00369044
CEC-2	UTRN	3.66314	0.329695	0.00391038
CEC-2	UNC79	3.65142	1.21881	0.00407847
CEC-2	RALGPS1	3.64777	0.970426	0.00412679
CEC-2	WASF1	3.64377	1.16751	0.00418659
CEC-2	AGFG1	3.63271	0.806474	0.00436489
CEC-2	DNMBP	3.63007	0.974989	0.00440236
CEC-2	CTNNAL1	3.62989	0.747418	0.00440236
CEC-2	PLXNB2	3.62776	0.367394	0.00443345
CEC-2	SBNO1	3.62716	0.497002	0.00443858
CEC-2	ELOVL7	3.61966	0.703434	0.00456378
CEC-2	TRPV2	3.60897	2.06171	0.00475031
CEC-2	EPB41	3.60508	0.65889	0.00481624
CEC-2	PCGF5	3.60107	1.20475	0.00488008
CEC-2	SLC41A1	3.60104	0.981925	0.00488008
CEC-2	MCMDC2	3.60047	4.78616	0.00488512
CEC-2	TNFSF10	3.58702	0.601552	0.00511982
CEC-2	HECW1	3.5848	1.24125	0.00515741
CEC-2	MAPK14	3.58052	0.615847	0.00522421
CEC-2	TDRD3	3.5749	0.480662	0.00532516
CEC-2	ATP6V1A	3.57211	0.948151	0.00537601
CEC-2	DNAH12	3.56342	1.61761	0.00553769
CEC-2	UBE2G1	3.55119	0.85506	0.00577473
CEC-2	ERGIC1	3.55031	0.541566	0.00578737
CEC-2	RALGPS2	3.5487	0.511777	0.00581612
CEC-2	TRAPPC10	3.54663	0.626665	0.00584766
CEC-2	BCLAF1	3.54408	0.480151	0.00589161
CEC-2	VPS35L	3.5238	0.644971	0.00634691
CEC-2	DPH6	3.52343	0.607858	0.00634835
CEC-2	BBS9	3.52146	0.592481	0.00638846
CEC-2	SLC1A4	3.51803	0.969318	0.00645682
CEC-2	TNFAIP8	3.51353	0.984792	0.00655953
CEC-2	TIMP3	3.50348	0.44047	0.00679659
CEC-2	PIK3R2	3.50163	0.889967	0.00683621
CEC-2	SAFB	3.49844	0.523227	0.00691059
CEC-2	GDA	3.49607	2.5203	0.0069643
CEC-2	CTTNBP2	3.49386	0.782234	0.00700646
CEC-2	PKP4	3.4893	0.546981	0.00711887
CEC-2	HK2	3.48199	0.930702	0.00729974
CEC-2	NECTIN3	3.48199	0.555559	0.00729974
CEC-2	MAFF	3.48092	1.20156	0.0073205
CEC-2	DMXL1	3.47166	0.53257	0.00756066
CEC-2	NAA25	3.46547	0.624791	0.00772828
CEC-2	EEF1B2	3.46195	0.515179	0.00782133
CEC-2	CCNL1	3.46018	0.515892	0.00785856
CEC-2	AFDN	3.46006	0.308261	0.00785856
CEC-2	PCBD1	3.45144	3.12769	0.00810494
CEC-2	VPS13D	3.44625	0.47139	0.00822544
CEC-2	UBE2E3	3.4457	0.713896	0.00823292
CEC-2	SLC25A36	3.44215	0.751752	0.00832327
CEC-2	LMNB1	3.44157	0.578612	0.00833178
CEC-2	MADD	3.43611	0.545223	0.00848287
CEC-2	LONRF3	3.43519	2.29073	0.00850202
CEC-2	SMARCA2	3.41749	0.364006	0.00905461
CEC-2	EIF4G3	3.41248	0.426745	0.0091842
CEC-2	TBC1D15	3.41242	0.804322	0.0091842
CEC-2	FTH1	3.40079	0.606505	0.00956292
CEC-2	TCP11X2	3.39691	0.857487	0.00965956
CEC-2	EPHB2	3.39684	0.932098	0.00965956
CEC-2	YAF2	3.39432	0.776084	0.00972767
CEC-2	DAPK2	3.39217	0.6346	0.00978322
CEC-2	EML1	3.38701	0.742578	0.00994753
CEC-2	B4GALT4	3.3751	1.19463	0.0103364
CEC-2	HOXD9	3.37498	3.94868	0.0103364
CEC-2	EGFL6	3.37322	1.13318	0.0103916
CEC-2	EIF3I	3.36724	0.725884	0.0105968
CEC-2	MBNL2	3.3653	0.495275	0.0106603
CEC-2	ABL1	3.36451	0.527063	0.0106793
CEC-2	FZD10	3.35962	2.77263	0.0108584
CEC-2	WSB1	3.35698	0.48781	0.010951
CEC-2	ARHGAP17	3.35561	0.481236	0.0109865
CEC-2	LYPD6	3.35549	1.71898	0.0109865
CEC-2	HOXA6	3.35391	2.85455	0.0110376
CEC-2	GNG11	3.34726	1.04912	0.0112714
CEC-2	DUSP6	3.34699	0.95139	0.0112714
CEC-2	RBP3	3.34693	5.54305	0.0112714
CEC-2	NKTR	3.34601	0.501672	0.0112965
CEC-2	MARCKS	3.34255	0.463467	0.0114262
CEC-2	SEMA3D	3.338	1.2473	0.0115905
CEC-2	MLLT10	3.33651	0.468301	0.0116404
CEC-2	SNED1	3.32682	1.54441	0.0120273
CEC-2	VASH2	3.31501	0.984841	0.0125208
CEC-2	PLA2R1	3.31431	0.535813	0.0125389
CEC-2	ND2	3.30669	0.324601	0.012858
CEC-2	LHFPL1	3.30308	0.569	0.0129704
CEC-2	NAV2	3.29379	0.520316	0.0133928
CEC-2	INTS2	3.28951	0.649977	0.0135841
CEC-2	SLC25A6	3.28595	0.418553	0.0137137
CEC-2	CEP170B	3.28495	0.474298	0.013734
CEC-2	IMMP2L	3.28085	0.802697	0.0139063
CEC-2	ADGRF5	3.27855	0.597405	0.014006
CEC-2	ST6GALNAC3	3.27818	0.530297	0.0140096
CEC-2	PLXNB3	3.27657	0.564356	0.0140606
CEC-2	NEDD4	3.27135	0.499999	0.0142934
CEC-2	ATRN	3.27023	0.447732	0.0143356
CEC-2	RAB31	3.25611	0.747786	0.0150216
CEC-2	MYO1B	3.24909	0.427589	0.0153655
CEC-2	VAT1	3.24284	0.965847	0.0156908
CEC-2	ST13P5	3.24205	0.481832	0.0157183
CEC-2	AFF2	3.24044	0.375355	0.0157724
CEC-2	SMARCA4	3.2402	0.411231	0.0157724
CEC-2	RCC2	3.23637	0.615243	0.0159692
CEC-2	NRK	3.23118	0.366827	0.0162456
CEC-2	CERS6	3.23081	0.859244	0.0162462
CEC-2	LRP8	3.23033	0.989322	0.0162462
CEC-2	KDR	3.2303	0.344564	0.0162462
CEC-2	MFGE8	3.22556	0.546666	0.0164929
CEC-2	CLOCK	3.22541	0.780812	0.0164929
CEC-2	UNC5C	3.22183	0.515073	0.0166553
CEC-2	DMTF1	3.22049	0.818622	0.016711
CEC-2	NLRC5	3.21955	1.15198	0.0167465
CEC-2	TRABD	3.21791	0.900915	0.0167945
CEC-2	FHIT	3.21044	0.574642	0.0171342
CEC-2	TSHZ1	3.20834	0.799052	0.0172423
CEC-2	TNRC6A	3.20585	0.420631	0.0173749
CEC-2	POLR2M	3.19137	1.10611	0.0182338
CEC-2	EIF3H	3.18839	0.474519	0.018386
CEC-2	BRSK1	3.18572	1.15398	0.0185383
CEC-2	PCNX2	3.17804	0.647837	0.018999
CEC-2	CLUAP1	3.17513	1.15056	0.019172
CEC-2	2025-03-08	3.174	0.674694	0.0192274
CEC-2	KIAA0319L	3.16395	0.658093	0.0198843
CEC-2	MED12	3.14883	0.499391	0.0209013
CEC-2	SYNGR1	3.1468	0.782389	0.021006
CEC-2	HOXA3	3.14409	0.98448	0.0211802
CEC-2	EPHB3	3.13088	1.3347	0.022113
CEC-2	TCERG1	3.12669	0.401809	0.0224087
CEC-2	AKR1A1	3.12405	1.03284	0.0225888
CEC-2	GTF2H1	3.12372	0.655837	0.0225924
CEC-2	RUFY3	3.12241	0.539115	0.0226708
CEC-2	PPP2R5A	3.11555	0.53583	0.0231374
CEC-2	L3MBTL1	3.11367	1.32104	0.0232514
CEC-2	HPRT1	3.11352	0.829195	0.0232514
CEC-2	SENP1	3.11172	0.747047	0.0233261
CEC-2	RPSAP58	3.10055	0.437374	0.0241312
CEC-2	TAL1	3.09466	0.639405	0.0245919
CEC-2	BDH1A	3.09056	0.68946	0.02491
CEC-2	NME7	3.09017	0.807546	0.0249192
CEC-2	SPOCK3	3.08695	1.07373	0.0251475
CEC-2	DLG1	3.08689	0.435985	0.0251475
CEC-2	RADIL	3.08619	2.40798	0.0251825
CEC-2	SMAD1	3.08455	0.460143	0.0252975
CEC-2	ZFHX3	3.08169	0.47369	0.0254926
CEC-2	FGD4	3.07046	0.706681	0.026421
CEC-2	MAST3	3.06824	1.17629	0.026542
CEC-2	SLC25A26	3.06323	0.879506	0.0269648
CEC-2	MYO1D	3.05382	0.516148	0.027694
CEC-2	SGSM1	3.04835	2.00675	0.0281231
CEC-2	PIAS2	3.04544	0.698561	0.0283438
CEC-2	SGPL1	3.04486	0.964767	0.0283715
CEC-2	ZC3H7B	3.04152	0.599754	0.0286613
CEC-2	AATK	3.0411	0.858942	0.0286749
CEC-2	RTN4RL1	3.04019	4.8809	0.0287349
CEC-2	RPL22L1	3.03396	1.12244	0.0292796
CEC-2	PCF11	3.02752	0.393876	0.0298825
CEC-2	PFN2	3.02327	0.558493	0.0302773
CEC-2	SLC38A1	3.02239	0.375598	0.0303372
CEC-2	TGM2	3.021	0.619198	0.0304391
CEC-2	UBE2H	3.01802	0.482246	0.0306856
CEC-2	DCTN4	3.01781	0.64895	0.0306856
CEC-2	SLMAP	3.01583	0.454804	0.0308574
CEC-2	CTNNA1	3.01395	0.314465	0.0310207
CEC-2	CD99	3.0101	0.377219	0.0313592
CEC-2	PCDHGC3	3.00648	0.372387	0.0316757
CEC-2	FLRT3	3.00351	1.0242	0.0319281
CEC-2	GAS7	2.99628	0.77192	0.0326345
CEC-2	MTFR2	2.99452	0.662268	0.0327934
CEC-2	NAP1L4	2.99346	0.405738	0.0328776
CEC-2	ARHGEF26	2.99185	0.865416	0.033021
CEC-2	PDZRN3	2.99051	0.655628	0.0331354
CEC-2	HELB	2.98644	1.40441	0.0335488
CEC-2	XPR1	2.98505	0.515535	0.0336716
CEC-2	CDKN1B	2.97779	0.792171	0.0344476
CEC-2	TTYH2	2.97408	1.24297	0.0348026
CEC-2	PACSIN3	2.97086	0.906339	0.0351054
CEC-2	CPEB2	2.96992	0.895715	0.0351811
CEC-2	GRIN3A	2.96962	1.31429	0.0351838
CEC-2	E2F5	2.96704	1.28135	0.0354483
CEC-2	MKRN4P	2.96288	0.547501	0.0358728
CEC-2	ODF2	2.96282	0.452184	0.0358728
CEC-2	STIM2	2.95593	0.472238	0.0365362
CEC-2	PIEZO2	2.95562	0.501642	0.0365362
CEC-2	ELF1	2.9555	0.481322	0.0365362
CEC-2	PIM3	2.9514	0.554302	0.0369247
CEC-2	OSBPL10	2.94612	0.37572	0.0375276
CEC-2	CFL2	2.9443	0.518889	0.0377154
CEC-2	ATXN7	2.93756	0.543838	0.0384416
CEC-2	UBTD2	2.93379	0.553871	0.0388414
CEC-2	ITGB3	2.931	0.736333	0.0391225
CEC-2	PRKCE	2.92508	0.335604	0.0398391
CEC-2	VPS13C	2.92286	0.495093	0.0400881
CEC-2	PIK3AP1	2.9225	1.99351	0.0400993
CEC-2	TECPR2	2.92146	0.608783	0.040161
CEC-2	UBB-1	2.91806	0.355235	0.0405297
CEC-2	MANSC1	2.91578	1.38831	0.0407378
CEC-2	PPP2R3A	2.91536	0.902589	0.0407378
CEC-2	GRIK1	2.91451	1.47787	0.0408129
CEC-2	COX1	2.91232	0.136867	0.0410634
CEC-2	OVST	2.90877	4.16561	0.0414598
CEC-2	ZSWIM6	2.90771	0.388721	0.0415644
CEC-2	RAB3IL1	2.90154	0.913949	0.0423537
CEC-2	KMT2C	2.90075	0.283489	0.0424233
CEC-2	ATXN3	2.89641	0.649123	0.0429519
CEC-2	RBM23	2.89304	0.340986	0.0433649
CEC-2	EEF2	2.89137	0.293397	0.0435579
CEC-2	RPL10A	2.88864	0.580898	0.0438998
CEC-2	POF1B	2.88827	1.39375	0.0439123
CEC-2	ARVCF	2.88575	0.398067	0.0441882
CEC-2	RNF130	2.88314	0.675567	0.0445174
CEC-2	MTX2	2.87258	0.79523	0.0459138
CEC-2	TG	2.87227	1.45632	0.045918
CEC-2	MICALL1	2.8682	0.490907	0.0464321
CEC-2	GNAO1	2.8659	0.904639	0.0467315
CEC-2	EFEMP1	2.86237	0.766556	0.0470909
CEC-2	ZMYND8	2.85982	0.358515	0.0474304
CEC-2	PLPP4	2.85867	1.45927	0.0475441
CEC-2	OBSCN	2.85627	0.452678	0.0478407
CEC-2	OIT3	2.85372	0.938682	0.0481437
CEC-2	NR2C2	2.85032	0.429532	0.0486198
CEC-2	SAP30BP	2.84995	0.522691	0.0486338
CEC-2	TMC7	2.84813	1.62173	0.0488712
CEC-3	TTN	35.3938	5.3966	2.76289e-270
CEC-3	RYR2	33.9559	4.90536	6.48855e-249
CEC-3	MYBPC3	33.9341	5.04949	9.05759e-249
CEC-3	CTNNA3	33.4249	4.89247	1.93542e-241
CEC-3	MYH15	33.1552	4.8629	1.23557e-237
CEC-3	TNNT2	32.7541	4.61617	5.73446e-232
CEC-3	MYH7B	31.616	4.74807	4.13316e-216
CEC-3	SLC8A1	31.4168	4.13342	1.9341e-213
CEC-3	ACTN2	31.4071	4.56698	2.33292e-213
CEC-3	MYL3	31.3473	4.61937	1.37612e-212
CEC-3	CCDC141	31.0075	4.50611	5.04362e-208
CEC-3	LDB3	30.9741	4.57753	1.30124e-207
CEC-3	MYOM1	30.9311	4.69291	4.55394e-207
CEC-3	FHOD3	30.834	3.98345	8.51791e-206
CEC-3	CDH2	30.8075	3.97207	1.79658e-205
CEC-3	CACNA1C	30.1961	3.81394	2.16083e-197
CEC-3	TRIM55	29.6651	4.62683	1.65513e-190
CEC-3	DMD	29.4462	3.60856	1.01547e-187
CEC-3	RBM20	29.0639	4.43004	7.02218e-183
CEC-3	CMYA5	28.3041	4.2836	1.9975e-173
CEC-3	OBSCN	28.2633	4.03018	6.04608e-173
CEC-3	SCN5A	28.0865	4.3005	8.45282e-171
CEC-3	ACTC1	28.0414	4.46792	2.86615e-170
CEC-3	FHL2	27.7381	4.29603	1.31227e-166
CEC-3	TECRL	27.6422	4.22802	1.79849e-165
CEC-3	XIRP1	27.3739	4.36776	2.79926e-162
CEC-3	TPM4	26.608	3.01142	2.63772e-153
CEC-3	KCNQ1	26.5776	3.28199	5.71454e-153
CEC-3	NEBL	26.4803	2.89821	7.32545e-152
CEC-3	KIRREL3	26.321	3.48907	4.7745e-150
CEC-3	NEXN	26.2432	4.04292	3.58043e-149
CEC-3	TNNC1	25.6622	3.91038	1.25199e-142
CEC-3	CACNA2D1	25.0998	2.87032	1.96368e-136
CEC-3	SYNPO2L	24.652	4.26634	1.3381e-131
CEC-3	FGF14	24.2079	4.12868	6.80972e-127
CEC-3	CHRM2	24.1869	4.04187	1.10211e-126
CEC-3	KIF26B	23.6099	3.37348	1.06912e-120
CEC-3	EPB41L4B	23.5525	3.19732	4.04633e-120
CEC-3	ANK2	23.542	3.04948	5.03987e-120
CEC-3	RCAN2	23.5409	3.63588	5.04803e-120
CEC-3	SGCD	23.4947	2.83856	1.46363e-119
CEC-3	PTPRF	22.7957	2.59007	1.56273e-112
CEC-3	RGS6	22.5647	3.81002	2.90991e-110
CEC-3	CORIN	22.4936	3.94887	1.41465e-109
CEC-3	PALM2AKAP2-1	22.4895	3.35376	1.51627e-109
CEC-3	PLEKHA7	22.2262	2.66552	5.41483e-107
CEC-3	ZNF106	22.2131	2.95769	7.08343e-107
CEC-3	PALLD	22.0871	2.30038	1.13665e-105
CEC-3	ANK3	21.7548	2.4293	1.64861e-102
CEC-3	PTPRK	21.6483	2.26372	1.63578e-101
CEC-3	VCAN	21.6474	2.55513	1.63578e-101
CEC-3	SLIT3	21.5271	2.52118	2.16606e-100
CEC-3	MYOM2	21.2465	3.74954	8.70153e-98
CEC-3	MYL2	20.8494	3.71097	3.71134e-94
CEC-3	DPF3	20.8208	3.3403	6.61847e-94
CEC-3	FAT1	20.7455	2.30509	3.12359e-93
CEC-3	TBX20	20.7443	2.33107	3.14254e-93
CEC-3	DSP	20.6891	2.58899	9.7192e-93
CEC-3	ATP2A2	20.6357	2.10816	2.88558e-92
CEC-3	CASZ1	20.6253	2.71094	3.51896e-92
CEC-3	RBM24	20.3028	2.86737	2.58225e-89
CEC-3	PCDH7	20.2361	2.97733	9.86438e-89
CEC-3	ERBB4	20.0898	2.4261	1.86781e-87
CEC-3	PPARGC1A	20.0154	3.62449	8.20312e-87
CEC-3	PDLIM5	19.9326	2.12474	4.23752e-86
CEC-3	OSBPL3	19.9318	2.64652	4.24316e-86
CEC-3	MYL10	19.8865	4.04979	1.0328e-85
CEC-3	SORBS2	19.8193	2.08698	3.87686e-85
CEC-3	NAV2	19.7896	2.11736	6.88966e-85
CEC-3	HHLA2	19.4195	2.34061	9.79498e-82
CEC-3	CACNB2	19.3855	2.4936	1.86938e-81
CEC-3	FAT3	19.1373	2.44953	2.22686e-79
CEC-3	SMYD1	18.9348	3.89468	1.04753e-77
CEC-3	APBA2	18.9011	2.68915	1.96105e-77
CEC-3	TNNI1	18.8574	3.70415	4.42003e-77
CEC-3	CSRP3	18.6047	4.11715	5.02512e-75
CEC-3	CAP2	18.5516	3.1893	1.33417e-74
CEC-3	EPB41L3	18.4378	1.96659	1.08772e-73
CEC-3	KLHL31	18.3663	4.01066	4.01584e-73
CEC-3	PHLPP1	18.1933	1.86884	9.45526e-72
CEC-3	CADM2	18.0047	2.41922	2.86883e-70
CEC-3	OXCT1	17.9514	1.83436	7.41213e-70
CEC-3	BTBD11	17.6822	1.98129	8.98771e-68
CEC-3	PTN	17.6543	2.3201	1.45763e-67
CEC-3	NSMF	17.6049	3.12972	3.44925e-67
CEC-3	ADCY6	17.5386	1.79929	1.09648e-66
CEC-3	SMPX	17.4782	4.19594	3.13587e-66
CEC-3	TRABD2B	17.4531	2.18337	4.80859e-66
CEC-3	EPHA7	17.4168	2.08219	8.96982e-66
CEC-3	HDAC9	17.3725	1.79987	1.92379e-65
CEC-3	MYLK3	17.2918	2.64319	7.7312e-65
CEC-3	MSRB3	17.2883	2.41665	8.13378e-65
CEC-3	CRIP2	17.2439	1.87542	1.73444e-64
CEC-3	NCAM1	17.2423	1.89416	1.76523e-64
CEC-3	MAP3K20	17.2412	2.93554	1.77991e-64
CEC-3	TBX5	17.2164	3.33981	2.70368e-64
CEC-3	LDHB	17.1585	2.05313	7.27065e-64
CEC-3	FKBP1B	17.0803	3.13494	2.75418e-63
CEC-3	ARVCF	17.0316	1.74656	6.28209e-63
CEC-3	ND5	16.9363	1.07059	3.15518e-62
CEC-3	SHROOM3	16.8848	3.16579	7.47596e-62
CEC-3	GPC5	16.86	2.12891	1.12832e-61
CEC-3	PRKG1	16.8499	2.07503	1.32488e-61
CEC-3	MLF1	16.8295	2.27299	1.85151e-61
CEC-3	TMOD1	16.8203	3.60766	2.14072e-61
CEC-3	FOXP2	16.7605	1.79347	5.80882e-61
CEC-3	AKAP6	16.7573	2.92981	6.07198e-61
CEC-3	COX1	16.6732	1.16562	2.46814e-60
CEC-3	PKP2	16.6582	3.08207	3.14439e-60
CEC-3	SH3BGR	16.6534	3.7838	3.37476e-60
CEC-3	TENM4	16.6294	2.08471	4.98989e-60
CEC-3	DENND5B	16.5494	2.51576	1.87273e-59
CEC-3	POPDC2	16.5046	3.83937	3.90266e-59
CEC-3	BVES	16.4727	3.79517	6.5615e-59
CEC-3	DES	16.3813	3.07388	2.93653e-58
CEC-3	TSTD1	16.345	2.40833	5.28341e-58
CEC-3	PRDM16	16.2637	1.74247	1.98157e-57
CEC-3	ABLIM1	16.2336	1.64026	3.21066e-57
CEC-3	PDE3A	16.2321	1.897	3.26137e-57
CEC-3	ND1	16.2059	1.57587	4.9581e-57
CEC-3	SORBS1	16.1046	1.54485	2.53916e-56
CEC-3	PPFIBP2	15.9549	1.94798	2.80314e-55
CEC-3	SEMA5B	15.7448	1.93179	7.87125e-54
CEC-3	PDZRN3	15.7234	2.04735	1.09374e-53
CEC-3	FRY	15.7062	1.5841	1.42523e-53
CEC-3	SETBP1	15.5818	1.55727	9.96398e-53
CEC-3	BMPR1B	15.5589	2.13804	1.41515e-52
CEC-3	SSPN	15.5074	3.25201	3.13503e-52
CEC-3	STARD13	15.5026	1.66511	3.35357e-52
CEC-3	ATP1B1	15.4476	1.896	7.8195e-52
CEC-3	TNS1	15.3876	1.58582	1.96503e-51
CEC-3	PTPRD	15.3423	1.78774	3.91963e-51
CEC-3	CYTB	15.2952	1.34315	8.03025e-51
CEC-3	TRIM2	15.2827	2.76724	9.65838e-51
CEC-3	THSD4	15.267	1.92504	1.2152e-50
CEC-3	GATA4	15.2668	1.87822	1.2152e-50
CEC-3	LRP1	15.2424	1.83433	1.7524e-50
CEC-3	PDZRN4	15.2383	1.78226	1.85094e-50
CEC-3	RBPMS2	15.1932	2.69865	3.66436e-50
CEC-3	THSD7B	15.168	2.24994	5.34284e-50
CEC-3	FABP3	15.1326	3.87579	9.0882e-50
CEC-3	ARHGAP6	15.1086	1.5891	1.29998e-49
CEC-3	ROR1	15.0976	1.73152	1.52364e-49
CEC-3	ASPH	15.0692	1.44842	2.32825e-49
CEC-3	ND2	15.0652	1.25822	2.45542e-49
CEC-3	USP28	14.9949	2.45142	7.05233e-49
CEC-3	ATP6	14.9933	1.43094	7.1762e-49
CEC-3	TNNI3K	14.9777	4.0413	9.00719e-49
CEC-3	KALRN	14.9596	1.5515	1.17528e-48
CEC-3	NOTCH2	14.8734	1.59717	4.24789e-48
CEC-3	WNK2	14.8644	1.9239	4.82552e-48
CEC-3	USP13	14.8626	3.4994	4.9256e-48
CEC-3	ND4	14.8558	1.41482	5.40993e-48
CEC-3	TRDN	14.8179	3.60927	9.46597e-48
CEC-3	PIK3R1	14.8084	1.78354	1.08247e-47
CEC-3	EXOC6B	14.7823	1.44211	1.58492e-47
CEC-3	CELF2	14.6757	1.55014	7.62296e-47
CEC-3	SGCG	14.6109	2.31223	1.96699e-46
CEC-3	SMARCD3	14.5973	1.78793	2.38543e-46
CEC-3	NES	14.5826	1.49895	2.93904e-46
CEC-3	MYH7	14.5323	3.28449	6.10046e-46
CEC-3	EEF1A2	14.3133	3.82544	1.44821e-44
CEC-3	RUNX1T1	14.2811	1.42949	2.28467e-44
CEC-3	KIF21A	14.2648	1.93732	2.86884e-44
CEC-3	ABCC5	14.2361	1.51385	4.29981e-44
CEC-3	SLC4A7	14.2218	1.3913	5.24959e-44
CEC-3	UNC45B	14.1708	3.79438	1.07909e-43
CEC-3	GRAMD4	14.1631	1.5596	1.1971e-43
CEC-3	COL19A1	14.1391	2.01968	1.67436e-43
CEC-3	PRICKLE1	14.1188	1.61844	2.22218e-43
CEC-3	HMGA2	14.0563	1.38622	5.35255e-43
CEC-3	PAPPA	14.0382	1.87721	6.86248e-43
CEC-3	HK1	14.0227	1.31776	8.49849e-43
CEC-3	ROR2	14.0206	1.37896	8.70376e-43
CEC-3	ASB2	13.9991	2.61391	1.17039e-42
CEC-3	LSAMP	13.953	1.44155	2.22461e-42
CEC-3	MEIS1	13.9488	1.44467	2.34725e-42
CEC-3	DCAF6	13.9319	1.33065	2.9576e-42
CEC-3	TACC2	13.9239	1.39737	3.28699e-42
CEC-3	LMOD2	13.9228	3.98618	3.32139e-42
CEC-3	NEO1	13.8876	1.35003	5.39821e-42
CEC-3	MTUS1	13.8643	1.36426	7.43376e-42
CEC-3	SVIL	13.8288	1.33716	1.21235e-41
CEC-3	NRXN3	13.7631	2.59197	2.99553e-41
CEC-3	ND4L	13.7207	1.51265	5.35662e-41
CEC-3	MID1	13.7166	1.34705	5.63987e-41
CEC-3	SNTB1	13.7114	1.57983	6.02592e-41
CEC-3	DKK3	13.6332	1.9664	1.74686e-40
CEC-3	SAMD4A	13.6076	1.34247	2.46438e-40
CEC-3	GPC1	13.4231	1.32315	3.00806e-39
CEC-3	MYLK	13.3988	1.97284	4.15393e-39
CEC-3	MSI2	13.3845	1.29543	5.01009e-39
CEC-3	DTNA	13.374	1.23875	5.74348e-39
CEC-3	MYOCD	13.3615	3.30013	6.75817e-39
CEC-3	SORCS2	13.3293	1.49227	1.03597e-38
CEC-3	EGFLAM	13.3203	2.08321	1.16171e-38
CEC-3	LRRFIP1	13.3182	1.31748	1.18927e-38
CEC-3	CACNB4	13.2845	2.20146	1.85831e-38
CEC-3	PPP1R14C	13.2824	3.35187	1.89971e-38
CEC-3	ATP2B2	13.2432	1.36903	3.18829e-38
CEC-3	BMP7	13.1599	3.79569	9.59381e-38
CEC-3	ADCYAP1	13.156	3.52852	1.00444e-37
CEC-3	ACO2	13.1496	1.35712	1.08799e-37
CEC-3	MICAL3	13.1441	1.28679	1.1648e-37
CEC-3	KIF1B	13.1326	1.28764	1.34982e-37
CEC-3	TH	13.1303	3.5806	1.38444e-37
CEC-3	XKR6	13.0886	1.40593	2.38803e-37
CEC-3	COL1A1	13.0843	1.61243	2.51357e-37
CEC-3	ARHGEF26	13.0517	2.50468	3.83992e-37
CEC-3	EZR	13.031	2.12707	5.0166e-37
CEC-3	PPM1E	13.013	1.35037	6.31519e-37
CEC-3	KLHL7	12.9768	1.64613	1.01005e-36
CEC-3	ATRNL1	12.9668	1.40047	1.14458e-36
CEC-3	PTPRS	12.9604	1.31683	1.23818e-36
CEC-3	PALM2AKAP2	12.9566	1.24507	1.29617e-36
CEC-3	GATA5	12.9076	1.93793	2.43995e-36
CEC-3	NRAP	12.8937	3.89988	2.90937e-36
CEC-3	ZEB2	12.8887	1.35042	3.08944e-36
CEC-3	SMAD6	12.8751	1.28168	3.66571e-36
CEC-3	ATP8	12.8245	1.34599	7.0203e-36
CEC-3	NLGN4Y	12.8214	2.29746	7.28009e-36
CEC-3	LIFR	12.8167	1.24243	7.69242e-36
CEC-3	LARP4B	12.8008	1.21366	9.40087e-36
CEC-3	COL6A3	12.7906	1.99404	1.06796e-35
CEC-3	ANGPT1	12.7886	2.93281	1.09021e-35
CEC-3	MYO18B	12.7559	1.22412	1.65184e-35
CEC-3	PLPPR1	12.7362	3.38769	2.11941e-35
CEC-3	SLC6A6	12.7302	1.36711	2.27713e-35
CEC-3	COX2	12.7261	1.21747	2.39028e-35
CEC-3	EGR1	12.6636	1.51668	5.28625e-35
CEC-3	U4-1	12.646	1.47209	6.58338e-35
CEC-3	AMD1	12.6324	1.3605	7.79816e-35
CEC-3	PDE4D	12.5843	1.19	1.42844e-34
CEC-3	PDGFC	12.5578	2.23337	1.99084e-34
CEC-3	ND6	12.5479	1.25217	2.24545e-34
CEC-3	PIP5K1B	12.5397	1.26047	2.48071e-34
CEC-3	CKB	12.5353	2.70035	2.60915e-34
CEC-3	ADAMTSL1	12.535	1.23444	2.61017e-34
CEC-3	CHGB	12.4869	1.60782	4.758e-34
CEC-3	PALS2	12.4571	1.53629	6.8896e-34
CEC-3	GAREM1	12.4565	2.58796	6.91492e-34
CEC-3	HSPB1	12.438	3.30161	8.68609e-34
CEC-3	CADM1	12.3983	1.96577	1.41918e-33
CEC-3	PDLIM7	12.3859	2.1919	1.65047e-33
CEC-3	PLN	12.3793	2.79976	1.78453e-33
CEC-3	VEGFA	12.3529	1.465	2.46782e-33
CEC-3	ADAMTS6	12.3366	1.6367	3.0126e-33
CEC-3	COL1A2	12.3343	1.46528	3.08483e-33
CEC-3	SH3BP4	12.2775	1.35484	6.21077e-33
CEC-3	GAPDH	12.263	1.18685	7.40019e-33
CEC-3	SRL	12.18	3.88782	2.04727e-32
CEC-3	GJA5	12.1677	1.22881	2.36878e-32
CEC-3	MITF	12.1335	1.23852	3.58781e-32
CEC-3	LPGAT1	12.1203	1.30532	4.19929e-32
CEC-3	GNAO1	12.0733	1.9983	7.41259e-32
CEC-3	ADAMTSL3	12.0718	1.77051	7.52011e-32
CEC-3	NDRG4	12.0669	3.30724	7.9511e-32
CEC-3	COL18A1	12.0408	1.26624	1.08668e-31
CEC-3	SCRIB	12.0228	1.1272	1.34692e-31
CEC-3	HMCN1	12.0219	1.2809	1.35574e-31
CEC-3	NNT	11.9834	1.24058	2.15124e-31
CEC-3	BTG2	11.9824	1.17712	2.1694e-31
CEC-3	EMILIN2	11.9668	1.42165	2.6068e-31
CEC-3	PPIP5K2	11.958	1.12208	2.88734e-31
CEC-3	AGL	11.9234	1.28138	4.36325e-31
CEC-3	MYL9	11.9044	2.82314	5.45641e-31
CEC-3	SLMAP	11.8803	1.11251	7.26055e-31
CEC-3	ARHGAP1	11.8541	1.29923	9.89197e-31
CEC-3	COL3A1	11.8286	1.32403	1.33561e-30
CEC-3	TRAK1	11.8084	1.12062	1.69224e-30
CEC-3	TMEM121	11.8064	2.37285	1.72551e-30
CEC-3	HDAC4	11.8027	1.1569	1.7962e-30
CEC-3	DAAM2	11.7613	1.32608	2.92677e-30
CEC-3	PDE4B	11.7461	1.11531	3.48932e-30
CEC-3	FN1	11.7293	1.30064	4.24153e-30
CEC-3	EPB41L1	11.6972	1.09672	6.17071e-30
CEC-3	GLI2	11.6938	1.31583	6.3998e-30
CEC-3	VCL	11.6921	1.17741	6.50883e-30
CEC-3	GHR	11.6852	1.2557	7.03481e-30
CEC-3	ADAMTS3	11.6712	1.18845	8.26123e-30
CEC-3	PPP1CB	11.6688	1.13762	8.46887e-30
CEC-3	PYGB	11.6581	1.88045	9.57453e-30
CEC-3	COX3	11.6445	1.04615	1.11921e-29
CEC-3	ATF3	11.642	1.14094	1.14766e-29
CEC-3	PRKN	11.6415	1.10368	1.14993e-29
CEC-3	IRS1	11.6375	1.75081	1.20127e-29
CEC-3	ADAMTS17	11.611	1.61734	1.63318e-29
CEC-3	ADAMTS20	11.6045	3.19599	1.7569e-29
CEC-3	OXSR1	11.5952	1.09005	1.94988e-29
CEC-3	IGFBP7	11.5913	1.3028	2.03482e-29
CEC-3	SSH2	11.5539	1.26117	3.12934e-29
CEC-3	TAFA2	11.5538	2.79703	3.12934e-29
CEC-3	CTNND2	11.5004	1.20029	5.79426e-29
CEC-3	MAPKBP1	11.4162	1.25815	1.52183e-28
CEC-3	LRRFIP2	11.4045	1.03651	1.73469e-28
CEC-3	PDE1C	11.3872	1.15571	2.10849e-28
CEC-3	ZNF827	11.3765	1.06114	2.37707e-28
CEC-3	GPC6	11.3613	1.64395	2.81929e-28
CEC-3	BMPR1A	11.3508	1.47886	3.17006e-28
CEC-3	CLUH	11.3291	1.23517	4.04633e-28
CEC-3	OIP5-AS1	11.3287	1.0461	4.05214e-28
CEC-3	NPAS3	11.2971	1.1343	5.78799e-28
CEC-3	GATA6	11.2788	1.05575	7.11038e-28
CEC-3	KIDINS220	11.2664	1.00127	8.15991e-28
CEC-3	EDNRA	11.258	2.20205	8.94531e-28
CEC-3	RHBDF1	11.251	1.06918	9.64544e-28
CEC-3	EGFR	11.239	1.46764	1.10203e-27
CEC-3	SNX30	11.2266	1.74662	1.26413e-27
CEC-3	UBASH3B	11.2244	1.09693	1.29115e-27
CEC-3	FRMPD4	11.1923	1.93556	1.84974e-27
CEC-3	ANO6	11.1905	1.16942	1.88256e-27
CEC-3	MAPKAPK2	11.1829	1.33666	2.04458e-27
CEC-3	KLHL29	11.1822	1.03347	2.05305e-27
CEC-3	ATP1A1	11.1813	1.12545	2.06883e-27
CEC-3	RIMBP2	11.1615	1.23755	2.57601e-27
CEC-3	CACNA1H	11.1602	1.366	2.60491e-27
CEC-3	PKD1	11.1583	1.11509	2.65423e-27
CEC-3	RFX2	11.1535	1.16731	2.79192e-27
CEC-3	PACS2	11.1491	1.16696	2.92646e-27
CEC-3	PAK3	11.1449	1.14793	3.05673e-27
CEC-3	RNF150	11.1175	1.02133	4.14573e-27
CEC-3	ABTB2	11.1104	1.12788	4.45934e-27
CEC-3	STYXL2	11.1044	3.48438	4.75299e-27
CEC-3	CNTNAP5	11.0991	1.52856	5.02919e-27
CEC-3	HS6ST3	11.0694	1.91964	6.98863e-27
CEC-3	KIAA1549	11.0631	1.03375	7.47747e-27
CEC-3	RASGEF1B	11.0495	2.23589	8.64388e-27
CEC-3	TGFB2	11.0391	1.15595	9.67951e-27
CEC-3	DNM3	11	1.10871	1.48987e-26
CEC-3	LBH	10.992	0.995175	1.6226e-26
CEC-3	COL14A1	10.9907	1.75798	1.64214e-26
CEC-3	ITPR2	10.9847	1.07168	1.74969e-26
CEC-3	HIPK3	10.9534	0.991581	2.46403e-26
CEC-3	KLHDC1	10.932	1.05121	3.1106e-26
CEC-3	CD164	10.9256	1.25884	3.32532e-26
CEC-3	PCDH11X	10.9255	1.4326	3.32532e-26
CEC-3	SOBP	10.9235	1.14083	3.38646e-26
CEC-3	NIPSNAP2	10.9221	1.06959	3.43007e-26
CEC-3	EVL	10.9072	1.09094	4.0306e-26
CEC-3	TENM2	10.8773	1.79758	5.58127e-26
CEC-3	AKAP1	10.8747	1.18487	5.72742e-26
CEC-3	PKLR	10.8207	1.0131	1.03083e-25
CEC-3	CASQ2	10.8203	3.68494	1.03165e-25
CEC-3	RCSD1	10.7948	0.938051	1.3585e-25
CEC-3	FAM49B	10.7793	0.963512	1.60288e-25
CEC-3	ACADSB	10.7759	1.68763	1.65848e-25
CEC-3	ATP2B4	10.7709	0.982288	1.74725e-25
CEC-3	LNPK	10.76	1.40059	1.96121e-25
CEC-3	ENOX1	10.753	1.10531	2.10895e-25
CEC-3	GSTK1	10.7514	1.77953	2.14062e-25
CEC-3	ATP5B	10.7476	1.31538	2.22474e-25
CEC-3	CAMK1D	10.7319	1.43567	2.62837e-25
CEC-3	CDH13	10.7305	2.0972	2.66032e-25
CEC-3	FAM110B	10.715	0.959045	3.13692e-25
CEC-3	ARHGAP42	10.7018	0.94317	3.60899e-25
CEC-3	ST3GAL3	10.6879	0.969293	4.18057e-25
CEC-3	GRIP2	10.6849	2.12662	4.30892e-25
CEC-3	LARP4	10.6766	1.02674	4.69794e-25
CEC-3	ARSJ	10.6749	1.45371	4.77223e-25
CEC-3	LMO7	10.6735	0.966885	4.82744e-25
CEC-3	UBL3	10.668	1.05851	5.11082e-25
CEC-3	DUSP22	10.6592	0.993402	5.60126e-25
CEC-3	ZNF536	10.6043	2.93579	1.00618e-24
CEC-3	EFNB1	10.598	0.992581	1.07407e-24
CEC-3	HACD1	10.5767	2.97564	1.34382e-24
CEC-3	ST7	10.5749	1.32914	1.3668e-24
CEC-3	IL1RAPL2	10.5745	1.99773	1.36841e-24
CEC-3	CAMK2G	10.574	0.940141	1.37193e-24
CEC-3	RARB	10.5701	1.12726	1.42706e-24
CEC-3	COL5A1	10.5577	1.12351	1.62355e-24
CEC-3	CFL2	10.557	1.18645	1.6318e-24
CEC-3	LGI2	10.5493	2.62862	1.76618e-24
CEC-3	SIK1	10.5425	1.03976	1.8942e-24
CEC-3	LPL	10.536	1.32287	2.0247e-24
CEC-3	KAT6B	10.5097	0.918059	2.66962e-24
CEC-3	DLG2	10.5034	1.50823	2.84514e-24
CEC-3	MAP1A	10.4984	2.08783	2.99318e-24
CEC-3	C1orf198	10.4907	1.36029	3.23925e-24
CEC-3	CEP170B	10.4853	0.898298	3.41887e-24
CEC-3	DYRK3	10.4831	2.2988	3.49049e-24
CEC-3	DACH2	10.4642	0.940472	4.25443e-24
CEC-3	PSME4	10.4526	0.933948	4.79217e-24
CEC-3	ITSN2	10.4516	0.919748	4.83374e-24
CEC-3	KCNQ5	10.4502	1.59923	4.89174e-24
CEC-3	LHFPL1	10.4349	1.07211	5.73046e-24
CEC-3	OXR1	10.4239	0.953991	6.41765e-24
CEC-3	CHSY1	10.4106	1.04887	7.365e-24
CEC-3	NACA	10.3802	0.985007	1.01078e-23
CEC-3	MYH1B	10.3768	3.18781	1.0442e-23
CEC-3	SLC25A12	10.3743	1.19125	1.06966e-23
CEC-3	ROBO2	10.3716	1.27095	1.09664e-23
CEC-3	GPC4	10.3708	0.914983	1.10342e-23
CEC-3	FHIT	10.3428	1.0211	1.47535e-23
CEC-3	BICC1	10.3334	1.14134	1.62323e-23
CEC-3	HSPA2	10.3207	1.12769	1.84718e-23
CEC-3	CLTCL1	10.3186	0.937077	1.88221e-23
CEC-3	SYDE2	10.3185	3.58809	1.88221e-23
CEC-3	SLC25A4	10.3114	2.53232	2.02127e-23
CEC-3	TULP4	10.309	0.931562	2.06587e-23
CEC-3	BMP5	10.3074	2.51479	2.09555e-23
CEC-3	TMEM163	10.3022	3.55781	2.20754e-23
CEC-3	PPM1H	10.3011	1.75818	2.2272e-23
CEC-3	ENO1	10.2927	0.942409	2.42335e-23
CEC-3	TENM3	10.2575	1.13462	3.4843e-23
CEC-3	PDE5A	10.2565	1.37138	3.5124e-23
CEC-3	FNIP1	10.2542	1.2162	3.5867e-23
CEC-3	CAST	10.243	0.90858	4.01697e-23
CEC-3	NCOR1	10.2147	0.93642	5.36822e-23
CEC-3	ACAA2	10.208	1.56158	5.73641e-23
CEC-3	GCLC	10.2064	1.26361	5.81824e-23
CEC-3	NCKAP5	10.193	1.2041	6.66426e-23
CEC-3	NFYC	10.1756	0.95225	7.95194e-23
CEC-3	MDH1	10.1363	1.67519	1.1866e-22
CEC-3	DCN	10.1343	1.34677	1.20854e-22
CEC-3	FXYD6	10.1033	3.13783	1.65518e-22
CEC-3	MICAL2	10.0894	0.967717	1.90234e-22
CEC-3	EDNRB	10.0836	1.25704	2.0136e-22
CEC-3	ABLIM3	10.057	0.958128	2.63288e-22
CEC-3	SLC7A5	10.0461	1.0906	2.93166e-22
CEC-3	LOX	10.0457	0.902815	2.93709e-22
CEC-3	AQP9	10.0448	3.386	2.95809e-22
CEC-3	PARVA	10.0438	0.870748	2.9816e-22
CEC-3	C2CD5	10.0293	0.92094	3.44403e-22
CEC-3	ADAMTS19	10.0012	1.51415	4.56466e-22
CEC-3	MEF2A	9.99124	1.04467	5.0374e-22
CEC-3	SOX6	9.98636	1.35069	5.27927e-22
CEC-3	CHKA	9.96497	0.912434	6.53347e-22
CEC-3	MYL6	9.96466	1.04784	6.53881e-22
CEC-3	WWC2	9.95645	0.9878	7.08481e-22
CEC-3	THBS1	9.95383	1.28205	7.25728e-22
CEC-3	SRPK2	9.94111	0.916029	8.2275e-22
CEC-3	THBS2	9.93914	1.31328	8.37281e-22
CEC-3	FARS2	9.91606	0.853309	1.05283e-21
CEC-3	MFN1	9.91266	1.10456	1.08681e-21
CEC-3	FGFRL1	9.91131	0.928742	1.09909e-21
CEC-3	NR3C1	9.8926	0.83797	1.32231e-21
CEC-3	ENPP1	9.87451	1.44584	1.58047e-21
CEC-3	NPPA	9.87419	3.54844	1.5818e-21
CEC-3	KIF13A	9.86667	0.946154	1.70124e-21
CEC-3	ESYT2	9.86511	1.00276	1.72395e-21
CEC-3	SDC2	9.8641	1.03962	1.73752e-21
CEC-3	SLCO3A1	9.85997	0.83879	1.80638e-21
CEC-3	KIF5C	9.83752	1.30061	2.25344e-21
CEC-3	MICU2	9.82524	0.85098	2.53999e-21
CEC-3	PDLIM1	9.82485	0.886478	2.54414e-21
CEC-3	GRB10	9.81618	0.867768	2.76648e-21
CEC-3	PRKAR2A	9.81309	0.88767	2.84619e-21
CEC-3	CLIP1	9.81099	0.873246	2.8997e-21
CEC-3	MCC	9.80857	0.869183	2.96335e-21
CEC-3	MGAT4B	9.80458	1.22811	3.07627e-21
CEC-3	PTK7	9.79996	1.21083	3.21321e-21
CEC-3	DOT1L	9.79951	0.854001	3.2202e-21
CEC-3	MFN2	9.79801	1.36097	3.2614e-21
CEC-3	TNRC18	9.78833	0.88759	3.58142e-21
CEC-3	JUN	9.77415	0.864127	4.11083e-21
CEC-3	HSPA9	9.77148	0.925909	4.21162e-21
CEC-3	DUSP16	9.7659	0.820843	4.44044e-21
CEC-3	LAMB3	9.76567	3.81627	4.44105e-21
CEC-3	ATP13A3	9.76424	0.885337	4.49432e-21
CEC-3	BCL9L	9.76302	1.09843	4.53893e-21
CEC-3	OSBPL5	9.7557	0.8285	4.86814e-21
CEC-3	WWP1	9.75118	0.797129	5.07877e-21
CEC-3	SVEP1	9.74944	2.13893	5.15547e-21
CEC-3	SH3BP5	9.72507	1.01223	6.53852e-21
CEC-3	PTPN13	9.72419	1.63533	6.5814e-21
CEC-3	ZFPM1	9.72068	1.5102	6.79682e-21
CEC-3	PPP1R9A	9.72047	0.856428	6.79682e-21
CEC-3	OGDH	9.71048	0.944269	7.48152e-21
CEC-3	PITPNM3	9.70139	2.36133	8.14419e-21
CEC-3	BCL9	9.6861	0.863429	9.43995e-21
CEC-3	GHITM	9.67401	0.98249	1.06033e-20
CEC-3	MTOR	9.67092	0.83234	1.09054e-20
CEC-3	DYRK2	9.66817	1.3842	1.11791e-20
CEC-3	ATXN1	9.66246	0.833186	1.17957e-20
CEC-3	ANKRD50	9.65085	0.887052	1.31822e-20
CEC-3	IGF2R	9.64854	0.975454	1.34545e-20
CEC-3	BNC2	9.64623	1.35633	1.37325e-20
CEC-3	STRN	9.63647	0.821973	1.504e-20
CEC-3	ACAP2	9.62853	0.894325	1.62155e-20
CEC-3	YAP1	9.62103	0.816977	1.74071e-20
CEC-3	GNAS	9.61781	0.869327	1.79235e-20
CEC-3	GJA8	9.60042	2.44666	2.11777e-20
CEC-3	BACH2	9.59081	0.889566	2.31975e-20
CEC-3	TLN2	9.58516	0.819687	2.4455e-20
CEC-3	PLEKHG4	9.58394	0.820464	2.46953e-20
CEC-3	TANC1	9.5803	0.93908	2.55279e-20
CEC-3	PROX1	9.5755	0.473693	2.66884e-20
CEC-3	DISP1	9.57249	0.960151	2.74218e-20
CEC-3	SLC2A1	9.56449	1.24578	2.95662e-20
CEC-3	MSRA	9.54225	0.877099	3.65769e-20
CEC-3	AHDC1	9.53199	1.00661	4.02956e-20
CEC-3	RPL6	9.52561	0.821158	4.27656e-20
CEC-3	MGMT	9.52517	0.962133	4.28616e-20
CEC-3	DAB2IP	9.51803	0.87329	4.5818e-20
CEC-3	TPM1	9.51424	0.784008	4.74243e-20
CEC-3	CDK14	9.51144	0.836679	4.8623e-20
CEC-3	FARP1	9.50938	0.966602	4.94925e-20
CEC-3	KCNQ3	9.50383	1.0586	5.21026e-20
CEC-3	A4GALT	9.49355	0.881486	5.73936e-20
CEC-3	ZRANB2	9.48672	1.10367	6.11571e-20
CEC-3	KLHL9	9.47567	0.884586	6.78606e-20
CEC-3	RAB3IP	9.47356	2.82938	6.91048e-20
CEC-3	GAB2	9.47201	0.857341	7.00054e-20
CEC-3	MAP1B	9.46726	0.874474	7.31186e-20
CEC-3	TNRC6A	9.45978	0.862103	7.8386e-20
CEC-3	NBEAL1	9.45757	0.915412	7.9901e-20
CEC-3	SRSF5	9.45519	0.855484	8.15868e-20
CEC-3	ANXA6	9.42578	0.87602	1.07815e-19
CEC-3	CCNI	9.41882	0.768632	1.14978e-19
CEC-3	WWC1	9.4135	1.05359	1.20718e-19
CEC-3	CST3	9.39982	1.07123	1.37226e-19
CEC-3	ABCC9	9.39842	1.95691	1.38797e-19
CEC-3	OBSL1	9.39221	3.79778	1.46939e-19
CEC-3	NUAK1	9.38427	0.780933	1.58142e-19
CEC-3	COL12A1	9.38354	1.03234	1.58705e-19
CEC-3	NRIP1	9.38349	0.770686	1.58705e-19
CEC-3	AUH	9.36901	0.867451	1.81717e-19
CEC-3	ETFA	9.36228	0.884725	1.93293e-19
CEC-3	CNBP	9.36148	0.84676	1.944e-19
CEC-3	NREP	9.35891	0.9538	1.98808e-19
CEC-3	THSD7A	9.3572	1.55435	2.01674e-19
CEC-3	PGAM1	9.35304	1.2007	2.09358e-19
CEC-3	SRF	9.33965	1.45818	2.37161e-19
CEC-3	PKIA	9.33827	2.16387	2.39809e-19
CEC-3	ELN	9.33625	1.3863	2.43698e-19
CEC-3	ALDH1L2	9.33617	2.27744	2.43698e-19
CEC-3	NET1	9.3255	0.756458	2.69002e-19
CEC-3	ADAM12	9.31995	0.865801	2.82934e-19
CEC-3	DAPK2	9.31369	0.997848	2.9955e-19
CEC-3	EPS8	9.30577	0.845013	3.22129e-19
CEC-3	CASK	9.3012	0.879585	3.35651e-19
CEC-3	AFF2	9.28812	0.983918	3.78868e-19
CEC-3	GNAL	9.28062	0.794369	4.05764e-19
CEC-3	FGFR2	9.27987	1.0546	4.07884e-19
CEC-3	NR4A3	9.26471	1.06918	4.69324e-19
CEC-3	SIK3	9.26261	0.792781	4.77778e-19
CEC-3	HCFC2	9.26172	1.06282	4.80857e-19
CEC-3	ACTN1	9.2592	0.897348	4.91426e-19
CEC-3	KIF1A	9.24687	2.56958	5.50523e-19
CEC-3	CDK19	9.24636	0.897386	5.52189e-19
CEC-3	ASXL3	9.24612	0.908828	5.52385e-19
CEC-3	SEMA5A	9.24192	1.24019	5.73487e-19
CEC-3	RDX	9.23026	0.75881	6.3829e-19
CEC-3	RETREG1	9.22956	2.87518	6.41312e-19
CEC-3	PER2	9.22515	0.764391	6.67064e-19
CEC-3	STAU2	9.20114	0.817712	8.32835e-19
CEC-3	SNX13	9.19987	0.823807	8.41229e-19
CEC-3	USP47	9.19639	0.741011	8.67331e-19
CEC-3	GSE1	9.18925	1.0623	9.25189e-19
CEC-3	FBLN5	9.18645	1.08197	9.46888e-19
CEC-3	PLXNB3	9.18637	0.942375	9.46888e-19
CEC-3	ADAMTS12	9.18434	0.853869	9.63141e-19
CEC-3	HADHB	9.18227	1.19594	9.80145e-19
CEC-3	ATF4	9.17835	0.764509	1.01466e-18
CEC-3	DCBLD2	9.17323	0.888305	1.06209e-18
CEC-3	HDAC7	9.16833	0.78354	1.10957e-18
CEC-3	SUCO	9.15961	0.913559	1.20088e-18
CEC-3	NEK1	9.15205	0.763418	1.28563e-18
CEC-3	DLC1	9.14268	0.937474	1.39961e-18
CEC-3	ABI2	9.12716	0.752158	1.61266e-18
CEC-3	BCL11A	9.12666	0.942053	1.61716e-18
CEC-3	TAOK3	9.12433	0.938509	1.64951e-18
CEC-3	MYO1D	9.12049	0.946144	1.70605e-18
CEC-3	FMNL2	9.10836	0.804401	1.90448e-18
CEC-3	ARNT	9.10777	0.821444	1.91163e-18
CEC-3	PPP2R3A	9.10452	1.38446	1.9662e-18
CEC-3	RALGAPA1	9.09619	0.915739	2.11929e-18
CEC-3	LRCH2	9.09567	0.787184	2.12573e-18
CEC-3	NEDD4L	9.09318	0.747015	2.17125e-18
CEC-3	ADAMTS2	9.09276	1.6898	2.17578e-18
CEC-3	DOP1A	9.09141	1.05243	2.19915e-18
CEC-3	CPT1A	9.08814	0.77308	2.26238e-18
CEC-3	PCASP1	9.08703	1.01599	2.28178e-18
CEC-3	ESRRG	9.07675	0.984443	2.5035e-18
CEC-3	NFE2L1	9.06263	0.933114	2.84499e-18
CEC-3	NCOA1	9.05938	0.747551	2.92587e-18
CEC-3	SPECC1L	9.04973	0.726232	3.19105e-18
CEC-3	GRAMD1B	9.04944	0.85644	3.19392e-18
CEC-3	DYNC1I1	9.04609	1.00256	3.28773e-18
CEC-3	PTRF	9.04254	0.882143	3.3907e-18
CEC-3	ANTXR2	9.03568	0.784947	3.6039e-18
CEC-3	LMF1	9.02317	0.803461	4.03352e-18
CEC-3	NFIC	9.01951	0.947569	4.1635e-18
CEC-3	FAM126A	9.01871	0.871024	4.18708e-18
CEC-3	TRIM24	9.01741	0.813244	4.2298e-18
CEC-3	RAPGEF2	9.01344	0.965581	4.37847e-18
CEC-3	DPF2	9.01274	1.05282	4.39912e-18
CEC-3	IFRD1	9.00152	0.881329	4.86438e-18
CEC-3	SECISBP2	8.99384	0.735336	5.20815e-18
CEC-3	GBE1	8.99324	0.719157	5.22775e-18
CEC-3	HAND2	8.9921	1.52286	5.27352e-18
CEC-3	ZNF462	8.99028	0.947067	5.35248e-18
CEC-3	DGKD	8.98657	0.762012	5.52707e-18
CEC-3	CTSD	8.97974	0.777395	5.87119e-18
CEC-3	UBAP2	8.9751	0.774998	6.11418e-18
CEC-3	RSRP1	8.97058	0.99036	6.35961e-18
CEC-3	PDK3	8.96404	0.867288	6.73743e-18
CEC-3	SLC25A6	8.95464	0.839275	7.32456e-18
CEC-3	SMOC2	8.94886	1.44573	7.70622e-18
CEC-3	SSBP2	8.94416	0.736648	8.0279e-18
CEC-3	PPP3CB	8.94369	0.770629	8.04865e-18
CEC-3	SYNGR1	8.94154	0.917469	8.18789e-18
CEC-3	MTMR3	8.94143	0.725323	8.18789e-18
CEC-3	HELZ	8.93655	0.700538	8.54351e-18
CEC-3	SDK2	8.93512	2.41825	8.64038e-18
CEC-3	TEAD3	8.93214	2.53089	8.8623e-18
CEC-3	SEMA3C	8.93183	2.31154	8.87279e-18
CEC-3	HS6ST2	8.92381	0.793072	9.5243e-18
CEC-3	FOS	8.92103	1.02827	9.75036e-18
CEC-3	CIT	8.919	0.957415	9.91414e-18
CEC-3	PDGFRA	8.90631	1.3137	1.10991e-17
CEC-3	STRBP	8.90395	0.741531	1.13196e-17
CEC-3	CYP7B1	8.90031	2.25239	1.16776e-17
CEC-3	DYRK1A	8.89738	0.694414	1.19709e-17
CEC-3	RAB6A	8.89123	0.748933	1.26323e-17
CEC-3	GABARAPL1	8.88819	0.78094	1.29615e-17
CEC-3	ADAM33	8.88204	1.28763	1.36742e-17
CEC-3	VPS13A	8.88189	0.727838	1.36742e-17
CEC-3	EML1	8.87713	1.02528	1.42479e-17
CEC-3	SREK1	8.86958	0.791812	1.52239e-17
CEC-3	ZHX1	8.86356	0.893659	1.60439e-17
CEC-3	TBC1D14	8.85998	1.03945	1.65416e-17
CEC-3	TAF1	8.84941	0.674014	1.81559e-17
CEC-3	USP54	8.84884	0.812716	1.82201e-17
CEC-3	GATAD2A	8.84193	0.82036	1.93516e-17
CEC-3	PNRC1	8.84103	0.723636	1.94788e-17
CEC-3	ANTXR1	8.83635	1.53669	2.02784e-17
CEC-3	CYR61	8.83225	0.744685	2.1003e-17
CEC-3	EXD3	8.83166	0.722292	2.10822e-17
CEC-3	PIAS1	8.82415	0.763407	2.25089e-17
CEC-3	KDM1A	8.81696	0.760531	2.39641e-17
CEC-3	USP25	8.81265	0.722066	2.48646e-17
CEC-3	FABP5	8.80855	0.782908	2.57509e-17
CEC-3	PPP6R2	8.80396	0.823202	2.67859e-17
CEC-3	SLC16A10	8.80131	1.22874	2.73828e-17
CEC-3	CACHD1	8.7962	0.702308	2.86146e-17
CEC-3	BDH1A	8.79506	1.11965	2.88622e-17
CEC-3	ADAM17	8.79246	0.723586	2.94912e-17
CEC-3	ASPM	8.79124	0.812898	2.97671e-17
CEC-3	DYNC1LI1	8.78971	0.747598	3.01289e-17
CEC-3	POSTN	8.78903	0.920542	3.02636e-17
CEC-3	NAALADL2	8.78825	0.730265	3.04271e-17
CEC-3	BRCA1	8.78641	0.847642	3.08825e-17
CEC-3	ND3	8.7855	1.16983	3.10852e-17
CEC-3	RRAD	8.78369	2.36518	3.15433e-17
CEC-3	TMEM63B	8.78343	0.85532	3.15677e-17
CEC-3	RORA	8.77964	0.868701	3.25997e-17
CEC-3	COL21A1	8.76728	1.41404	3.63266e-17
CEC-3	FBLN2	8.76393	0.882863	3.73655e-17
CEC-3	ZFYVE9	8.75552	0.76306	4.01985e-17
CEC-3	MYO16	8.75433	1.73539	4.05645e-17
CEC-3	UHRF2	8.75324	0.775946	4.08962e-17
CEC-3	ZCCHC6	8.75098	0.797316	4.16597e-17
CEC-3	HPS3	8.74612	0.839899	4.34246e-17
CEC-3	VDAC2	8.73499	0.827511	4.78508e-17
CEC-3	ZC3H11A	8.73364	0.736062	4.83525e-17
CEC-3	CSPP1	8.73302	0.89035	4.85463e-17
CEC-3	MYH10	8.73164	0.953163	4.90666e-17
CEC-3	CHCHD3	8.72578	0.771039	5.16007e-17
CEC-3	TGFB3	8.72404	1.73548	5.23212e-17
CEC-3	FGGY	8.72102	0.803226	5.36511e-17
CEC-3	PPARGC1B	8.71916	1.56604	5.44624e-17
CEC-3	ZFC3H1	8.71695	0.741739	5.54508e-17
CEC-3	MEF2D	8.71544	0.744381	5.61089e-17
CEC-3	CDK5RAP2	8.71511	0.706754	5.61924e-17
CEC-3	PSAP	8.71207	0.70857	5.7633e-17
CEC-3	OSBPL6	8.70083	1.12895	6.35435e-17
CEC-3	CCN2	8.69917	0.93891	6.43849e-17
CEC-3	MCAM	8.69574	0.723491	6.62597e-17
CEC-3	POU6F2	8.69284	2.17272	6.78775e-17
CEC-3	KIF13B	8.69089	0.701234	6.89102e-17
CEC-3	LUC7L2	8.69078	0.68253	6.89102e-17
CEC-3	PAFAH1B1	8.68193	0.70419	7.43819e-17
CEC-3	ATP11A	8.67248	0.67782	8.07041e-17
CEC-3	ABL1	8.66921	0.746939	8.29342e-17
CEC-3	ETFDH	8.66812	1.1278	8.36092e-17
CEC-3	ARHGAP12	8.66776	0.949002	8.37536e-17
CEC-3	MLIP	8.66438	3.13798	8.61456e-17
CEC-3	TMPO	8.65618	0.719397	9.24381e-17
CEC-3	ZMYM2	8.65597	0.664605	9.24715e-17
CEC-3	LSP1P1	8.65405	0.87357	9.39052e-17
CEC-3	USP33	8.65317	0.719257	9.4497e-17
CEC-3	SLC25A3	8.65258	0.792522	9.48549e-17
CEC-3	EFNA5	8.65159	0.847948	9.55399e-17
CEC-3	ATP11C	8.6492	0.680095	9.74192e-17
CEC-3	MTMR10	8.64559	0.878392	1.00402e-16
CEC-3	DMXL1	8.64206	0.693967	1.03405e-16
CEC-3	NDUFS4	8.64144	1.26191	1.03821e-16
CEC-3	HOMER2	8.63573	2.71754	1.08984e-16
CEC-3	TTC14	8.63324	0.843794	1.11142e-16
CEC-3	GALNT16	8.63316	1.61862	1.11142e-16
CEC-3	TMEM131L	8.63178	0.756109	1.12326e-16
CEC-3	CYTH3	8.62641	0.760068	1.1756e-16
CEC-3	OSBPL8	8.62314	0.706309	1.20795e-16
CEC-3	CHD5	8.60923	0.84908	1.362e-16
CEC-3	TIMM44	8.60546	0.745991	1.40544e-16
CEC-3	MADD	8.60035	0.673546	1.46741e-16
CEC-3	ANKS1A	8.59985	0.756576	1.47163e-16
CEC-3	DYNC1LI2	8.59861	0.690673	1.48559e-16
CEC-3	HSPA4	8.5944	0.719284	1.53882e-16
CEC-3	COQ8A	8.59121	1.37104	1.57996e-16
CEC-3	HMGB2	8.58968	0.829202	1.5989e-16
CEC-3	CRY1	8.57945	0.873245	1.74519e-16
CEC-3	GRID1	8.57706	1.13631	1.77928e-16
CEC-3	HMGN2P46	8.57657	0.895429	1.78441e-16
CEC-3	PRDM6	8.57008	1.94195	1.88524e-16
CEC-3	SLC16A7	8.56702	1.84613	1.93334e-16
CEC-3	CAB39L	8.56494	1.80656	1.96574e-16
CEC-3	DAP	8.56276	1.02603	2.00049e-16
CEC-3	FERMT2	8.55544	0.714282	2.12864e-16
CEC-3	SEC24D	8.55087	1.15443	2.21152e-16
CEC-3	COPA	8.54122	0.682509	2.40106e-16
CEC-3	TNFRSF19	8.54036	1.66962	2.41557e-16
CEC-3	RPS24	8.53945	0.696654	2.43125e-16
CEC-3	DEK	8.53242	0.735213	2.5802e-16
CEC-3	ARHGAP10	8.53192	1.07063	2.58764e-16
CEC-3	BCL2L13	8.52756	1.44433	2.68332e-16
CEC-3	PANK3	8.52634	0.844101	2.70802e-16
CEC-3	YBX3	8.52066	1.10557	2.84039e-16
CEC-3	ARID1A	8.517	0.713285	2.92753e-16
CEC-3	GMPR2	8.5089	2.2643	3.13508e-16
CEC-3	TMEM57	8.50843	0.837887	3.14341e-16
CEC-3	DCUN1D1	8.50199	0.805018	3.31821e-16
CEC-3	MTSS1	8.49797	0.985368	3.43053e-16
CEC-3	UST	8.4961	0.987279	3.48142e-16
CEC-3	TSNARE1	8.49231	0.720925	3.59197e-16
CEC-3	SUPT5H	8.48611	1.00602	3.78374e-16
CEC-3	TAF15	8.48559	0.648945	3.79549e-16
CEC-3	NHLRC2	8.48089	0.748124	3.94658e-16
CEC-3	TSPAN7	8.47918	1.52518	3.99968e-16
CEC-3	VPS8	8.47271	0.741519	4.22232e-16
CEC-3	TAFA5	8.46744	0.900855	4.41173e-16
CEC-3	CNTRL	8.46555	0.660723	4.47798e-16
CEC-3	FBXW7	8.46441	0.789661	4.51597e-16
CEC-3	HADHA	8.45776	0.748967	4.77436e-16
CEC-3	AAK1	8.45755	0.697471	4.77642e-16
CEC-3	ZNF608	8.45506	0.725023	4.87297e-16
CEC-3	TTLL5	8.45278	0.656777	4.96262e-16
CEC-3	C6H10ORF71	8.45018	2.89921	5.0674e-16
CEC-3	RABGAP1	8.44966	0.723001	5.08316e-16
CEC-3	SLC25A13	8.44092	0.720141	5.4711e-16
CEC-3	FOXK2	8.43531	0.660146	5.7322e-16
CEC-3	MORC1	8.42986	0.780551	5.99226e-16
CEC-3	CNNM2	8.42981	0.751221	5.99226e-16
CEC-3	VPS11	8.42744	0.897881	6.10629e-16
CEC-3	CTNNA2	8.42108	0.824604	6.43852e-16
CEC-3	MAPRE2	8.42067	0.695246	6.45281e-16
CEC-3	ZNF512B	8.4188	0.824706	6.54787e-16
CEC-3	KCNJ12	8.41177	3.05787	6.94364e-16
CEC-3	IMMT	8.40559	0.903168	7.30944e-16
CEC-3	PCBP2	8.40465	0.674187	7.35814e-16
CEC-3	PRKAR1B	8.404	0.686356	7.38917e-16
CEC-3	PDGFRB	8.40286	1.7388	7.45159e-16
CEC-3	DUSP8	8.40258	1.01082	7.45991e-16
CEC-3	ATP5C1	8.39894	0.930744	7.6776e-16
CEC-3	TLN1	8.39889	0.765874	7.6776e-16
CEC-3	HDGFRP2	8.39243	0.703088	8.10118e-16
CEC-3	GPI	8.38801	0.673575	8.40004e-16
CEC-3	ZNF318	8.3856	0.735395	8.56304e-16
CEC-3	NHS	8.38056	0.777184	8.92583e-16
CEC-3	TAX1BP3	8.37914	0.712577	9.02297e-16
CEC-3	SUCLG2	8.37568	0.671636	9.27937e-16
CEC-3	PCM1	8.36582	0.657772	1.00765e-15
CEC-3	DOK6	8.36437	0.835375	1.01883e-15
CEC-3	ERCC5	8.3626	1.02005	1.03285e-15
CEC-3	DNM1L	8.36128	0.679002	1.04316e-15
CEC-3	LTBP2	8.36042	0.778215	1.0494e-15
CEC-3	SDHA	8.35998	1.01483	1.05197e-15
CEC-3	GLUL	8.35821	1.98447	1.06645e-15
CEC-3	RC3H2	8.35268	1.02195	1.11615e-15
CEC-3	DLD	8.35224	1.00784	1.11889e-15
CEC-3	GCC2	8.345	0.774418	1.1881e-15
CEC-3	BCL11B	8.34111	1.88543	1.22631e-15
CEC-3	MRTFA	8.33566	0.722047	1.28251e-15
CEC-3	ANAPC10	8.33353	0.860412	1.30273e-15
CEC-3	KMT2D	8.3335	0.685601	1.30273e-15
CEC-3	PDE7A	8.33207	0.694763	1.31686e-15
CEC-3	MTURN	8.33114	0.900696	1.3256e-15
CEC-3	MOB1B	8.32886	0.719171	1.34971e-15
CEC-3	ALS2	8.32361	0.917953	1.40901e-15
CEC-3	ACADL	8.32159	1.06518	1.43147e-15
CEC-3	C6orf106	8.3151	0.838476	1.5101e-15
CEC-3	NDFIP2	8.31066	0.653657	1.56568e-15
CEC-3	JAK1	8.30658	0.742633	1.61833e-15
CEC-3	DIP2C	8.30562	0.999963	1.62941e-15
CEC-3	TOP2A	8.30492	0.739202	1.63699e-15
CEC-3	MYRF	8.2968	0.998891	1.75066e-15
CEC-3	PTP4A3	8.29039	0.649678	1.84533e-15
CEC-3	ZNF609	8.28865	0.650911	1.87015e-15
CEC-3	STT3B	8.28844	0.620563	1.87107e-15
CEC-3	PBX3	8.28219	0.702534	1.96958e-15
CEC-3	TBCK	8.28037	0.667359	1.99736e-15
CEC-3	PLOD2	8.2752	0.699849	2.08327e-15
CEC-3	SMARCA1	8.27107	0.778255	2.15399e-15
CEC-3	ITM2B	8.26549	0.620028	2.25437e-15
CEC-3	BRAF	8.25934	0.692202	2.37068e-15
CEC-3	CAMK2D	8.25903	0.768714	2.37392e-15
CEC-3	RAF1	8.24805	0.725493	2.59923e-15
CEC-3	KIAA0232	8.24488	0.68282	2.66569e-15
CEC-3	TOB1	8.24447	1.05289	2.67164e-15
CEC-3	SLC9A8	8.24351	0.724988	2.68611e-15
CEC-3	MORF4L2	8.24338	0.618705	2.68611e-15
CEC-3	RFX3	8.24221	0.695515	2.70912e-15
CEC-3	SF3A1	8.23678	0.665009	2.83129e-15
CEC-3	ATP2B1	8.23315	0.624036	2.91496e-15
CEC-3	AMOTL1	8.22965	0.773701	2.99782e-15
CEC-3	GBF1	8.22726	0.678784	3.05441e-15
CEC-3	RAP1GDS1	8.2108	0.697261	3.49932e-15
CEC-3	HECA	8.20268	0.636827	3.73961e-15
CEC-3	IRAG1	8.20091	1.65428	3.7903e-15
CEC-3	IRX4	8.1979	3.55332	3.88168e-15
CEC-3	TMEM164	8.19502	0.936018	3.97094e-15
CEC-3	NEDD9	8.1939	0.697674	4.00307e-15
CEC-3	TMEM65	8.19138	0.893136	4.08275e-15
CEC-3	NAA50	8.1863	0.681094	4.25383e-15
CEC-3	RBM10	8.18406	0.869369	4.32815e-15
CEC-3	TFRC	8.18175	1.00627	4.40661e-15
CEC-3	AKAP8	8.17955	0.636309	4.48261e-15
CEC-3	SPATS2L	8.1769	0.674596	4.57662e-15
CEC-3	NR1H3	8.1723	1.04147	4.74863e-15
CEC-3	DNMT3A	8.16771	0.640071	4.92701e-15
CEC-3	SNX3	8.16161	0.944242	5.17612e-15
CEC-3	MPRIP	8.15221	0.780183	5.58798e-15
CEC-3	FTH1	8.1517	0.708423	5.60527e-15
CEC-3	JAG1	8.15084	0.499489	5.63834e-15
CEC-3	MND1	8.14998	0.836606	5.67161e-15
CEC-3	ATM	8.14951	0.697467	5.68673e-15
CEC-3	RASAL3-1	8.14718	0.70692	5.7907e-15
CEC-3	COBLL1	8.14609	0.653309	5.83613e-15
CEC-3	PLAGL1	8.14295	0.74918	5.98243e-15
CEC-3	SLC4A4	8.14175	0.633479	6.03453e-15
CEC-3	ZNF385D	8.14113	0.729478	6.05844e-15
CEC-3	SLIT2	8.13996	0.685788	6.10989e-15
CEC-3	ACBD5	8.13607	0.939866	6.30203e-15
CEC-3	MGAT5	8.12633	0.668896	6.82093e-15
CEC-3	ZNF217	8.12517	0.790193	6.87063e-15
CEC-3	H2AFY2	8.12517	0.978527	6.87063e-15
CEC-3	TEAD4	8.1227	0.662557	7.00343e-15
CEC-3	NKAIN2	8.12252	0.67646	7.00563e-15
CEC-3	MRPS28	8.12215	0.790932	7.01835e-15
CEC-3	MCTP1	8.12117	1.19226	7.06729e-15
CEC-3	COL4A6	8.11722	0.884195	7.29221e-15
CEC-3	ITGA7	8.11673	3.21103	7.31327e-15
CEC-3	RIC8B	8.11047	0.714254	7.69078e-15
CEC-3	FER	8.10751	0.663668	7.8711e-15
CEC-3	ATP11B	8.10712	0.633328	7.8871e-15
CEC-3	ITGB1BP3	8.10261	0.666274	8.17601e-15
CEC-3	SETD2	8.09687	0.635563	8.56075e-15
CEC-3	IPO8	8.09646	0.759626	8.57998e-15
CEC-3	CRADD	8.09446	0.971368	8.71185e-15
CEC-3	USP53	8.0942	0.619802	8.72027e-15
CEC-3	CRTC1	8.09391	0.609869	8.73058e-15
CEC-3	TPI1	8.09194	0.956245	8.86287e-15
CEC-3	MIPEP	8.08854	0.665138	9.10321e-15
CEC-3	ARHGAP17	8.08745	0.617249	9.17438e-15
CEC-3	PPP2R5D	8.08382	0.726914	9.44113e-15
CEC-3	P4HA1	8.08	0.63385	9.73001e-15
CEC-3	MARK1	8.07868	0.630856	9.82484e-15
CEC-3	TNS3	8.0765	0.748758	9.99048e-15
CEC-3	LIMS1	8.0745	0.716147	1.01438e-14
CEC-3	SLC8A3	8.07413	1.07723	1.01623e-14
CEC-3	N4BP2	8.07136	0.72393	1.03842e-14
CEC-3	PLPP3	8.06676	0.569951	1.077e-14
CEC-3	RPS3	8.06502	0.640008	1.09119e-14
CEC-3	PEPD	8.05955	0.649892	1.1399e-14
CEC-3	SEMA6D	8.05555	0.944524	1.17643e-14
CEC-3	PDGFD	8.05495	0.733775	1.18024e-14
CEC-3	LPAR1	8.05487	1.47566	1.18024e-14
CEC-3	ZSWIM5	8.05469	0.647945	1.18064e-14
CEC-3	NSMCE2	8.04727	0.747025	1.25305e-14
CEC-3	COL6A1	8.04566	1.38452	1.26819e-14
CEC-3	PPARD	8.04361	0.779739	1.28813e-14
CEC-3	GTPBP1	8.04335	0.877807	1.2894e-14
CEC-3	BMERB1	8.04197	0.919941	1.30248e-14
CEC-3	NAA16	8.04083	0.664901	1.31319e-14
CEC-3	ZC3H7B	8.03792	0.728867	1.34319e-14
CEC-3	CCDC91	8.03663	0.650576	1.35471e-14
CEC-3	PCCA	8.0366	0.612604	1.35471e-14
CEC-3	TLE4	8.03488	0.680394	1.37222e-14
CEC-3	RXRA	8.03104	0.667853	1.41429e-14
CEC-3	XRCC4	8.03003	0.695053	1.4244e-14
CEC-3	DENND4A	8.02796	0.836552	1.44709e-14
CEC-3	SBNO2	8.0278	0.686426	1.4473e-14
CEC-3	FGD6	8.02427	0.682711	1.48682e-14
CEC-3	TMED10	8.02422	0.614796	1.48682e-14
CEC-3	CAMTA1	8.01376	0.614112	1.61716e-14
CEC-3	TGFBR3	8.0135	0.645159	1.61876e-14
CEC-3	TMTC1	8.01277	0.689527	1.62654e-14
CEC-3	USP4	8.01248	0.691873	1.6285e-14
CEC-3	ZNF704	8.01051	0.635092	1.653e-14
CEC-3	HNRNPL	8.00885	0.740637	1.67361e-14
CEC-3	KMT2A	8.00854	0.656221	1.67599e-14
CEC-3	CHST11	8.00137	0.65903	1.77449e-14
CEC-3	SSBP3	7.99818	0.591438	1.81908e-14
CEC-3	RAD23B	7.99265	0.615024	1.90046e-14
CEC-3	ABCC8	7.98975	2.29529	1.94367e-14
CEC-3	ST8SIA6	7.9892	2.45025	1.95012e-14
CEC-3	RCOR3	7.98853	0.649211	1.95866e-14
CEC-3	CPEB4	7.98834	0.771674	1.95938e-14
CEC-3	RPTOR	7.98676	0.584206	1.982e-14
CEC-3	PCDH9	7.98666	1.32491	1.982e-14
CEC-3	DPH6	7.98284	0.603282	2.04201e-14
CEC-3	SUGCT	7.98201	0.625226	2.05355e-14
CEC-3	ALDOC	7.98152	1.08614	2.05951e-14
CEC-3	NRDC	7.98017	0.671864	2.07987e-14
CEC-3	NAMPTP1	7.97884	0.816102	2.09999e-14
CEC-3	ACAD9	7.97786	0.610217	2.11452e-14
CEC-3	HIBADH	7.97035	0.883342	2.24447e-14
CEC-3	PPM1K	7.95815	0.875033	2.47448e-14
CEC-3	FBXW11	7.95719	0.616169	2.49103e-14
CEC-3	EIF4G1	7.95449	0.664363	2.54318e-14
CEC-3	CTBP1	7.95426	0.766159	2.54521e-14
CEC-3	BCOR	7.95296	0.614665	2.56923e-14
CEC-3	PURG	7.94993	0.706206	2.63015e-14
CEC-3	EHD4	7.94785	0.570934	2.6717e-14
CEC-3	GTDC1	7.9451	0.602462	2.72872e-14
CEC-3	ARHGAP5	7.94362	0.632725	2.75849e-14
CEC-3	RPL26L1	7.94248	0.597539	2.78101e-14
CEC-3	ATF7IP	7.93866	0.687664	2.8648e-14
CEC-3	LMCD1	7.93653	0.64279	2.91123e-14
CEC-3	MPPED2	7.93466	0.742248	2.95222e-14
CEC-3	NR2C2	7.93355	0.586294	2.97568e-14
CEC-3	SPECC1	7.93274	1.27052	2.99181e-14
CEC-3	NCOR2	7.93183	0.893193	3.01055e-14
CEC-3	UPF1	7.93035	0.630816	3.04337e-14
CEC-3	DNAJC7	7.93017	0.602066	3.04456e-14
CEC-3	SIPA1L1	7.92932	0.624319	3.06235e-14
CEC-3	PLXNA4	7.92913	0.76898	3.06355e-14
CEC-3	PHF20L1	7.92758	0.614731	3.09889e-14
CEC-3	KIAA2026	7.92576	0.601214	3.14119e-14
CEC-3	FAM135A	7.9222	0.582455	3.22893e-14
CEC-3	TRRAP	7.92135	0.635374	3.24779e-14
CEC-3	SKI	7.91919	0.84831	3.30104e-14
CEC-3	SYNJ1	7.91732	0.591072	3.34746e-14
CEC-3	ATE1	7.91699	0.695871	3.353e-14
CEC-3	TRA2A	7.90793	0.657579	3.60234e-14
CEC-3	NCK1	7.90582	0.615487	3.65592e-14
CEC-3	OTUD7A	7.90551	2.80321	3.6612e-14
CEC-3	USP8	7.90403	0.568615	3.70104e-14
CEC-3	BOC	7.9005	1.22584	3.80337e-14
CEC-3	CELSR1	7.89731	0.536367	3.89793e-14
CEC-3	FBN2	7.89656	0.745415	3.9174e-14
CEC-3	RPLP2	7.89531	0.61748	3.95258e-14
CEC-3	MNAT1	7.89207	0.565698	4.05248e-14
CEC-3	CLK1	7.8868	0.701225	4.22281e-14
CEC-3	NONO	7.88638	0.607608	4.23244e-14
CEC-3	GIGYF2	7.88615	0.687002	4.23592e-14
CEC-3	CMSS1	7.87984	0.617524	4.45067e-14
CEC-3	TUT4	7.87968	0.61867	4.45156e-14
CEC-3	VAPA	7.87927	0.646076	4.46172e-14
CEC-3	COMMD10	7.87384	0.587617	4.65476e-14
CEC-3	AGPAT3	7.86982	0.73208	4.80091e-14
CEC-3	TRPM7	7.86972	0.580351	4.80091e-14
CEC-3	RBPJ	7.8658	0.620022	4.94851e-14
CEC-3	JAM3	7.86268	0.600535	5.06791e-14
CEC-3	FBN1	7.861	0.745697	5.13132e-14
CEC-3	FOXP4	7.86006	0.661877	5.16439e-14
CEC-3	AP2B1	7.85902	0.642822	5.19769e-14
CEC-3	MEIS2	7.859	0.784188	5.19769e-14
CEC-3	TMEM43	7.857	0.889775	5.27581e-14
CEC-3	PLEKHM2	7.85617	0.910364	5.30542e-14
CEC-3	PHF2	7.85323	0.614246	5.42544e-14
CEC-3	NUMB	7.849	0.633201	5.60585e-14
CEC-3	PLEKHA5	7.84768	0.621143	5.65949e-14
CEC-3	ATP5F1AZ	7.84654	1.02944	5.7007e-14
CEC-3	IK	7.84651	0.547574	5.7007e-14
CEC-3	LARS1	7.8443	0.587087	5.79587e-14
CEC-3	CPSF6	7.83735	0.607922	6.11979e-14
[truncated: 6,217 more rows]

## Sheet: Endocardial, TBX20+ VEC DEG
group	names	scores	logfoldchanges	pvals_adj
Endo-pro	CENPF	35.6214	3.08251	8.48e-274
Endo-pro	FN1	34.6733	1.43739	1.29031e-259
Endo-pro	TOP2A	33.8115	2.55518	5.7745e-247
Endo-pro	CENPE	33.1394	2.89921	2.60937e-237
Endo-pro	SMC2	32.8389	2.6326	4.26411e-233
Endo-pro	ASPM	32.1109	2.79513	6.71546e-223
Endo-pro	TPX2	31.9768	2.75889	4.24357e-221
Endo-pro	DIAPH3	29.4051	2.33161	7.6634e-187
Endo-pro	KPNA2	29.1969	2.94164	3.06135e-184
Endo-pro	DLGAP5	28.4184	2.58471	1.55589e-174
Endo-pro	SMC4	27.3904	1.99257	4.20926e-162
Endo-pro	NUCKS1	26.0058	1.49939	4.6061e-146
Endo-pro	KIF4B	24.7367	2.2163	4.30169e-132
Endo-pro	ANLN	24.2955	2.41587	2.03023e-127
Endo-pro	HMGB1	23.9526	1.38294	7.51525e-124
Endo-pro	TACC3	23.2066	1.72722	3.16527e-116
Endo-pro	LMNB2	22.7987	1.41926	3.60589e-112
Endo-pro	CKAP2	22.7678	2.26695	6.89753e-112
Endo-pro	CKAP5	22.213	1.49584	1.75566e-106
Endo-pro	KIF11	21.4694	2.02207	1.95162e-99
Endo-pro	LBR	21.3025	1.4742	6.65304e-98
Endo-pro	KIF15	21.2848	2.16726	9.27356e-98
Endo-pro	INCENP	21.2039	1.96584	4.9649e-97
Endo-pro	HSP90AA1	21.1158	1.17055	3.07805e-96
Endo-pro	KPNB1	20.6997	1.33197	1.74173e-92
Endo-pro	BUB1B	20.4793	2.42852	1.52712e-90
Endo-pro	KNL1	20.4498	2.25322	2.69867e-90
Endo-pro	HSPD1	20.2874	1.46691	6.96301e-89
Endo-pro	CALM2	20.2697	1.2055	9.65312e-89
Endo-pro	MMRN2	19.8554	1.12137	3.88971e-85
Endo-pro	ACTB	19.2406	1.05988	6.45643e-80
Endo-pro	NCL	19.2266	1.05401	8.21467e-80
Endo-pro	HMGB2	19.0469	1.81061	2.5137e-78
Endo-pro	BRCA1	18.539	1.72412	3.51285e-74
Endo-pro	EZH2	18.095	1.24397	1.19203e-70
Endo-pro	CD248	18.0719	1.45667	1.76654e-70
Endo-pro	CD99	17.8683	1.09424	6.75153e-69
Endo-pro	PNRC2	17.8119	1.44851	1.80986e-68
Endo-pro	HSP90B1	17.4467	1.00932	1.12619e-65
Endo-pro	EDNRB	17.3659	1.41058	4.51594e-65
Endo-pro	G2E3	17.3375	1.74318	7.23846e-65
Endo-pro	MARCKS	17.1669	1.14405	1.35609e-63
Endo-pro	TTK	16.9094	2.12305	1.06006e-61
Endo-pro	NDC80	16.8479	2.30699	2.93902e-61
Endo-pro	HSPA8	16.6788	0.951679	4.95596e-60
Endo-pro	FOXM1	16.634	2.06302	1.02619e-59
Endo-pro	XPO1	16.6305	1.03177	1.06688e-59
Endo-pro	IPO7	16.529	1.03842	5.5552e-59
Endo-pro	UHRF1	16.5227	1.42871	6.05695e-59
Endo-pro	CANX	16.4769	0.983288	1.24649e-58
Endo-pro	LTBP1	16.3916	1.05846	5.00295e-58
Endo-pro	CDH5	16.3731	0.818146	6.65943e-58
Endo-pro	SET	16.2385	1.11735	5.92788e-57
Endo-pro	CIT	16.155	1.94494	2.26529e-56
Endo-pro	TGFBR2	15.9996	0.835651	2.73559e-55
Endo-pro	TMSB4X	15.7611	0.995709	1.18732e-53
Endo-pro	NPM1	15.7427	0.970157	1.56284e-53
Endo-pro	STAB1	15.7153	0.923589	2.37214e-53
Endo-pro	RANBP1	15.6927	1.31614	3.32892e-53
Endo-pro	NASP	15.6919	1.05993	3.32892e-53
Endo-pro	SEPTIN2	15.5577	1.21117	2.69411e-52
Endo-pro	EIF4G2	15.4812	0.757675	8.74173e-52
Endo-pro	ND2	15.4347	0.812003	1.77402e-51
Endo-pro	PTMA	15.413	0.927141	2.44741e-51
Endo-pro	HMMR	15.3646	2.13615	5.10064e-51
Endo-pro	CCNB1	15.292	2.08543	1.53836e-50
Endo-pro	KIF23	15.1886	2.04831	7.3831e-50
Endo-pro	KIF18A	15.1107	2.11921	2.38237e-49
Endo-pro	KIF20A	15.1049	1.9529	2.5688e-49
Endo-pro	ND5	14.9587	0.638276	2.30432e-48
Endo-pro	DPP10	14.8709	1.20243	8.47334e-48
Endo-pro	NUSAP1	14.5647	2.05821	7.64018e-46
Endo-pro	CSDE1	14.5058	0.839238	1.78446e-45
Endo-pro	H2AFZ	14.4661	1.67891	3.14125e-45
Endo-pro	CCDC85C	14.3211	0.947498	2.52776e-44
Endo-pro	CYTB	14.3163	0.798707	2.67553e-44
Endo-pro	SALL3	14.2948	0.934496	3.60309e-44
Endo-pro	YBX1	14.1937	0.82853	1.51174e-43
Endo-pro	ECT2	14.1393	2.30152	3.24606e-43
Endo-pro	RAD51B	14.1383	1.03435	3.25373e-43
Endo-pro	BUB1	14.1356	2.33212	3.34352e-43
Endo-pro	ANP32B	14.119	1.07929	4.18583e-43
Endo-pro	TCP1	14.0406	1.07146	1.25515e-42
Endo-pro	NAA15	14.0367	1.04851	1.31148e-42
Endo-pro	PRRC2C	13.9845	0.758845	2.70495e-42
Endo-pro	TEC	13.9533	0.924731	4.15031e-42
Endo-pro	IL1R1	13.9343	1.08661	5.35355e-42
Endo-pro	TRAM1L1	13.7515	0.967004	6.74184e-41
Endo-pro	TFPI	13.7352	1.00152	8.35566e-41
Endo-pro	PA2G4	13.6208	1.14622	3.98819e-40
Endo-pro	NCAPD3	13.5546	1.84512	9.75801e-40
Endo-pro	MAPRE1	13.4935	0.958299	2.21556e-39
Endo-pro	HMGB3	13.3773	1.08616	1.04508e-38
Endo-pro	CCT8	13.27	1.12005	4.35233e-38
Endo-pro	NAP1L1	13.1476	0.857483	2.15127e-37
Endo-pro	HNRNPH1	13.1409	0.74315	2.32747e-37
Endo-pro	LGR5	13.1343	1.07607	2.51771e-37
Endo-pro	FANCI	13.1197	1.26484	3.02596e-37
Endo-pro	EIF4H	13.0687	0.915594	5.86884e-37
Endo-pro	CCT5	12.9712	1.0557	2.06454e-36
Endo-pro	CSE1L	12.873	1.11041	7.33462e-36
Endo-pro	RDX	12.861	0.904613	8.4996e-36
Endo-pro	HNRNPH3	12.7393	0.868058	4.03471e-35
Endo-pro	CEP112	12.7351	1.31722	4.22496e-35
Endo-pro	SYNM	12.721	0.845613	5.01275e-35
Endo-pro	KLHL4	12.6949	0.798717	6.90869e-35
Endo-pro	DSTN	12.6946	0.783611	6.90869e-35
Endo-pro	MAGI1	12.6712	0.723448	9.23631e-35
Endo-pro	HJURP	12.6397	1.93773	1.34902e-34
Endo-pro	CDK1	12.6393	1.97725	1.34902e-34
Endo-pro	LDB2	12.6389	1.05178	1.34902e-34
Endo-pro	EPRS	12.612	0.796818	1.8823e-34
Endo-pro	RAD21	12.5885	1.14494	2.51589e-34
Endo-pro	EIF5B	12.5714	0.887169	3.10034e-34
Endo-pro	CD164	12.5562	1.1321	3.72537e-34
Endo-pro	DACH1	12.5448	0.753128	4.27242e-34
Endo-pro	NSD2	12.5239	0.897207	5.51953e-34
Endo-pro	AURKA	12.5154	2.48638	6.0902e-34
Endo-pro	CDK5RAP2	12.4668	1.09198	1.11458e-33
Endo-pro	ENTPD1	12.4618	0.813257	1.1773e-33
Endo-pro	COX2	12.4422	0.739555	1.49312e-33
Endo-pro	PODXL	12.4063	0.744623	2.32301e-33
Endo-pro	ENO1	12.2931	1.00288	9.352e-33
Endo-pro	CCT2	12.2341	1.1297	1.92263e-32
Endo-pro	RBBP4	12.2317	0.886095	1.96527e-32
Endo-pro	CGNL1	12.2166	0.81716	2.34861e-32
Endo-pro	RAN	12.1054	1.13277	9.04132e-32
Endo-pro	ARPP19	12.1033	0.808085	9.20569e-32
Endo-pro	HAUS6	12.0915	1.28497	1.0564e-31
Endo-pro	HNRNPA3	12.0465	0.652844	1.79815e-31
Endo-pro	P4HB	12.0315	0.757342	2.14407e-31
Endo-pro	KIF20B	12.0105	2.02057	2.74587e-31
Endo-pro	CALM1	12.0016	0.658568	3.03547e-31
Endo-pro	ND4	11.967	0.714073	4.57803e-31
Endo-pro	ACTR2	11.9559	0.840102	5.20073e-31
Endo-pro	IGF2BP3	11.9407	0.70813	6.20097e-31
Endo-pro	NOLC1	11.9381	1.08191	6.3533e-31
Endo-pro	COX1	11.9353	0.573659	6.53092e-31
Endo-pro	ATP6	11.9044	0.714853	9.40003e-31
Endo-pro	TUBB4B	11.8772	1.38974	1.29409e-30
Endo-pro	YWHAE	11.8059	0.724374	3.00803e-30
Endo-pro	S1PR1	11.7925	0.825753	3.50391e-30
Endo-pro	FAM171A1	11.7378	0.671953	6.66364e-30
Endo-pro	COL4A1	11.7087	0.830314	9.33466e-30
Endo-pro	TPR	11.6755	0.716158	1.37104e-29
Endo-pro	PPIA	11.6458	1.14756	1.93239e-29
Endo-pro	BAZ1B	11.6426	0.784915	1.99263e-29
Endo-pro	KNTC1	11.6277	1.5331	2.36007e-29
Endo-pro	ZCCHC24	11.619	0.66138	2.59676e-29
Endo-pro	CAPRIN1	11.6074	0.708268	2.95602e-29
Endo-pro	PTBP1	11.6059	0.659961	2.99041e-29
Endo-pro	PDAP1	11.6045	0.912976	3.01903e-29
Endo-pro	CALCRL	11.5874	0.695731	3.64585e-29
Endo-pro	GNB1	11.5712	0.678025	4.38001e-29
Endo-pro	IGF2BP1	11.5615	0.850636	4.87267e-29
Endo-pro	MYO1B	11.5493	0.829636	5.58509e-29
Endo-pro	YWHAB	11.5237	0.882304	7.47821e-29
Endo-pro	MCPH1	11.4937	1.26682	1.05267e-28
Endo-pro	KIF14	11.4896	2.02397	1.09706e-28
Endo-pro	SASS6	11.44	1.47104	1.90256e-28
Endo-pro	RHOA	11.4315	0.744323	2.07555e-28
Endo-pro	CCT6A	11.4279	0.969377	2.15184e-28
Endo-pro	LMNB1	11.4196	1.13892	2.35439e-28
Endo-pro	PDIA4	11.3901	0.717704	3.26884e-28
Endo-pro	DDX19	11.376	0.946339	3.8218e-28
Endo-pro	EBF2	11.3451	1.08239	5.41714e-28
Endo-pro	EIF5A2	11.3187	1.13743	7.28437e-28
Endo-pro	TERF1	11.3114	1.98041	7.86986e-28
Endo-pro	TOP1	11.2923	0.692474	9.73871e-28
Endo-pro	DDX46	11.2746	0.734035	1.18372e-27
Endo-pro	H3F3B	11.2643	0.945165	1.32369e-27
Endo-pro	KIAA0753	11.2586	1.36225	1.40605e-27
Endo-pro	NOP58	11.1649	0.953999	4.01751e-27
Endo-pro	RPL6	11.1647	0.827315	4.01751e-27
Endo-pro	FKBP4	11.1368	0.903445	5.47067e-27
Endo-pro	NRK	11.1354	0.694787	5.52814e-27
Endo-pro	KDR	11.109	0.699453	7.39613e-27
Endo-pro	EIF2S2	11.0973	0.95587	8.39292e-27
Endo-pro	USP10	11.0869	0.846688	9.37505e-27
Endo-pro	GAPDH	11.0715	0.859935	1.10303e-26
Endo-pro	PCDH19	11.0006	0.704906	2.41612e-26
Endo-pro	HELLS	10.9798	1.19539	3.02787e-26
Endo-pro	TUBA1A	10.968	0.994476	3.43271e-26
Endo-pro	KIAA1524	10.9554	1.845	3.92563e-26
Endo-pro	PKN2	10.9523	0.744941	4.04166e-26
Endo-pro	RPSAP58	10.9485	0.852377	4.19444e-26
Endo-pro	CALR	10.9315	0.70139	5.01894e-26
Endo-pro	NUDC	10.9314	1.10185	5.01894e-26
Endo-pro	ELOVL5	10.9177	0.737962	5.80581e-26
Endo-pro	ND1	10.9144	0.677533	5.96383e-26
Endo-pro	EEF1A1	10.877	0.612357	8.91709e-26
Endo-pro	IQGAP3	10.8664	0.649058	9.97304e-26
Endo-pro	LAMA5	10.8363	0.586937	1.37357e-25
Endo-pro	CD200	10.8196	1.08069	1.64028e-25
Endo-pro	PPIG	10.8178	0.742952	1.66451e-25
Endo-pro	UBE2L3	10.8051	0.910772	1.90411e-25
Endo-pro	OSBPL10	10.7927	0.660172	2.16824e-25
Endo-pro	INTS13	10.6986	0.869407	5.98851e-25
Endo-pro	PAPOLB	10.6804	0.706767	7.25401e-25
Endo-pro	CCT4	10.6796	1.02647	7.28091e-25
Endo-pro	ATAD2	10.6522	1.23044	9.73919e-25
Endo-pro	ARHGAP11B	10.5896	1.9067	1.88762e-24
Endo-pro	TRAF3IP1	10.5686	0.953357	2.35033e-24
Endo-pro	PDIA5	10.5494	0.826979	2.87271e-24
Endo-pro	GJA1	10.521	1.21649	3.86751e-24
Endo-pro	GJA5	10.5023	0.835281	4.69864e-24
Endo-pro	HDGF	10.4942	0.981694	5.09525e-24
Endo-pro	ZNF407	10.4929	0.665681	5.14219e-24
Endo-pro	RPL4	10.4605	0.678075	7.21364e-24
Endo-pro	HSP90AB1	10.4562	0.894955	7.51646e-24
Endo-pro	CCAR1	10.4372	0.716259	9.1452e-24
Endo-pro	TUBA5	10.4363	1.76118	9.19026e-24
Endo-pro	MSN	10.4351	0.612095	9.27359e-24
Endo-pro	TLN2	10.4248	0.740716	1.02902e-23
Endo-pro	FLT1	10.4123	0.685011	1.16817e-23
Endo-pro	ITGB1	10.4054	0.60402	1.24667e-23
Endo-pro	EIF4A2	10.4033	0.646861	1.26875e-23
Endo-pro	FLT4	10.3896	0.852798	1.45926e-23
Endo-pro	MAPK4	10.3514	0.666617	2.16813e-23
Endo-pro	KRAS	10.3399	0.738788	2.43436e-23
Endo-pro	PABPC1	10.322	0.603059	2.92182e-23
Endo-pro	LMAN1L	10.2926	0.862892	3.95093e-23
Endo-pro	AFAP1L1	10.2686	0.675315	5.02651e-23
Endo-pro	TCERG1	10.1997	0.655002	1.01624e-22
Endo-pro	ERLIN2	10.197	0.782898	1.04078e-22
Endo-pro	ATRX	10.18	0.602081	1.23447e-22
Endo-pro	FAM120A	10.1599	0.636956	1.51276e-22
Endo-pro	EIF4G1	10.1401	0.727022	1.84519e-22
Endo-pro	SSR1	10.1311	0.760598	2.01536e-22
Endo-pro	PRKAR1A	10.1282	0.707915	2.06805e-22
Endo-pro	TNFRSF1B	10.1151	1.07809	2.35577e-22
Endo-pro	THRAP3	10.1127	0.602968	2.40476e-22
Endo-pro	ITGA1	10.0969	0.926346	2.814e-22
Endo-pro	CEP55	10.0961	2.32396	2.82511e-22
Endo-pro	EIF5	10.0946	0.687875	2.85889e-22
Endo-pro	COL4A2	10.0762	0.721292	3.43381e-22
Endo-pro	PKLR	10.0626	0.841	3.93074e-22
Endo-pro	RPL21	10.0597	0.737815	4.03132e-22
Endo-pro	ARCN1	10.0446	0.71725	4.6829e-22
Endo-pro	DKC1	10.0365	0.988483	5.06294e-22
Endo-pro	ACTR3	10.0223	0.796361	5.80363e-22
Endo-pro	PFKP	10.0161	0.654076	6.15628e-22
Endo-pro	SLC25A6	9.99823	0.612263	7.34944e-22
Endo-pro	FIGN	9.96922	1.02001	9.77469e-22
Endo-pro	PHRF1	9.96592	0.876198	1.00684e-21
Endo-pro	CHCHD3	9.93931	0.640732	1.31093e-21
Endo-pro	MYH9	9.93843	0.573252	1.31787e-21
Endo-pro	RAB7A	9.92294	0.855543	1.53383e-21
Endo-pro	HNRNPAB	9.91912	0.642246	1.58791e-21
Endo-pro	SMS	9.91784	1.08544	1.60276e-21
Endo-pro	TMPO	9.91573	0.958574	1.63117e-21
Endo-pro	ND6	9.91526	0.726344	1.63306e-21
Endo-pro	PCNA	9.90992	1.31918	1.7167e-21
Endo-pro	SMARCA5	9.90474	0.954515	1.80173e-21
Endo-pro	CTBPL	9.87855	0.883251	2.33242e-21
Endo-pro	RPL23	9.87728	0.746225	2.35402e-21
Endo-pro	PARP1	9.84835	0.803764	3.11873e-21
Endo-pro	SNTB1	9.81834	0.740924	4.18742e-21
Endo-pro	RBM25	9.81209	0.602301	4.43969e-21
Endo-pro	USP24	9.80502	0.686513	4.74576e-21
Endo-pro	COX3	9.7896	0.548857	5.49071e-21
Endo-pro	EMCN	9.73525	0.666397	9.35286e-21
Endo-pro	NUF2	9.72877	1.90844	9.93465e-21
Endo-pro	RBBP6	9.72654	0.663031	1.01213e-20
Endo-pro	ZC3H13	9.66919	0.579006	1.76347e-20
Endo-pro	ADAMTSL3	9.66809	0.670901	1.77665e-20
Endo-pro	DAAM1	9.65804	0.598764	1.9534e-20
Endo-pro	NCAPG	9.65629	1.75269	1.98039e-20
Endo-pro	SBNO1	9.64696	0.727569	2.16195e-20
Endo-pro	HMGN4	9.63875	0.978337	2.33253e-20
Endo-pro	ATP8A1	9.63849	0.71212	2.33253e-20
Endo-pro	SRSF1	9.63145	0.718045	2.48498e-20
Endo-pro	NCAPD2	9.63132	1.24785	2.48498e-20
Endo-pro	PNN	9.60469	0.682074	3.20873e-20
Endo-pro	FLNB	9.59755	0.582993	3.42774e-20
Endo-pro	PRKAR2A	9.57292	0.753525	4.33773e-20
Endo-pro	NAP1L4	9.56756	0.630415	4.55385e-20
Endo-pro	AHCTF1	9.55398	0.880465	5.17564e-20
Endo-pro	SSB	9.53041	0.909207	6.47591e-20
Endo-pro	MELK	9.51249	1.96068	7.65306e-20
Endo-pro	G3BP1	9.5124	0.777944	7.65306e-20
Endo-pro	PLXND1	9.50923	0.510933	7.86516e-20
Endo-pro	CENPC	9.50575	1.49557	8.10663e-20
Endo-pro	HN1	9.47508	1.02588	1.0846e-19
Endo-pro	ATVR1	9.46805	0.588089	1.15656e-19
Endo-pro	SPPL2A	9.46518	0.643504	1.18502e-19
Endo-pro	HNRNPU	9.46149	0.591163	1.22378e-19
Endo-pro	SLC25A26	9.44284	0.979318	1.45796e-19
Endo-pro	BLMH	9.44239	0.899912	1.45976e-19
Endo-pro	CENPW	9.42845	1.51437	1.66216e-19
Endo-pro	CARD11	9.41873	0.697229	1.81799e-19
Endo-pro	FUBP1	9.38726	0.574137	2.43697e-19
Endo-pro	ARHGAP19	9.37619	1.95238	2.69853e-19
Endo-pro	ITGB1BP3	9.3743	0.804393	2.73895e-19
Endo-pro	TMSB15B	9.34722	0.705218	3.51182e-19
Endo-pro	DYL1	9.32848	1.23778	4.17366e-19
Endo-pro	CYCS	9.32793	1.15705	4.1829e-19
Endo-pro	ARHGDIA	9.31172	0.670815	4.85911e-19
Endo-pro	CREM	9.30848	0.732002	4.99476e-19
Endo-pro	MYL12A	9.30172	0.79695	5.30668e-19
Endo-pro	SNTG2	9.29439	0.670826	5.66898e-19
Endo-pro	RPL5	9.29216	0.64548	5.77172e-19
Endo-pro	CKAP4	9.27881	0.67616	6.52387e-19
Endo-pro	GPC6	9.26034	1.07341	7.73431e-19
Endo-pro	RPL7A	9.25794	0.668318	7.8869e-19
Endo-pro	EIF3A	9.24088	0.563739	9.22491e-19
Endo-pro	MYO7A	9.23828	0.62593	9.42458e-19
Endo-pro	DOCK4	9.22578	0.729937	1.05296e-18
Endo-pro	VCAN	9.21804	0.621512	1.12864e-18
Endo-pro	SRPK2	9.21421	0.555491	1.16627e-18
Endo-pro	WDR43	9.21232	0.870489	1.18362e-18
Endo-pro	MDN1	9.20947	0.596864	1.21194e-18
Endo-pro	IARS1	9.18728	0.673804	1.48149e-18
Endo-pro	HNRNPR	9.18198	0.568229	1.55185e-18
Endo-pro	DYNC1I2	9.18076	0.623254	1.56516e-18
Endo-pro	USP53	9.16174	0.799538	1.86188e-18
Endo-pro	CNOT1	9.15516	0.566262	1.97349e-18
Endo-pro	CDCA2	9.15022	1.99304	2.05427e-18
Endo-pro	ERH	9.13828	1.17024	2.28775e-18
Endo-pro	NUCB2	9.13516	0.584372	2.34832e-18
Endo-pro	NAALADL2	9.09544	0.713784	3.37767e-18
Endo-pro	CBX3	9.086	0.648789	3.66411e-18
Endo-pro	RPS8	9.07886	0.651069	3.90166e-18
Endo-pro	SYNCRIP	9.07353	0.591908	4.08615e-18
Endo-pro	BMS1	9.07128	0.86712	4.16009e-18
Endo-pro	CDC42	9.06621	0.627613	4.34658e-18
Endo-pro	NDE1	9.05472	1.00863	4.81644e-18
Endo-pro	ADK	9.053	0.681497	4.87964e-18
Endo-pro	PPM1F	9.04237	0.839313	5.34954e-18
Endo-pro	ST13P5	9.02727	0.703434	6.12514e-18
Endo-pro	RPS27A	9.01518	0.973587	6.80334e-18
Endo-pro	EDEM3	9.0146	0.775145	6.82111e-18
Endo-pro	CDV3	8.98737	0.943022	8.71809e-18
Endo-pro	CD81	8.98103	0.5509	9.21138e-18
Endo-pro	LRPPRC	8.97575	0.605697	9.63824e-18
Endo-pro	SCAF11	8.96428	0.582575	1.06398e-17
Endo-pro	PLOD2	8.9613	0.55527	1.09031e-17
Endo-pro	TOMM70	8.96025	0.972671	1.09783e-17
Endo-pro	CAV1	8.95459	0.770855	1.15267e-17
Endo-pro	PRPF38B	8.94132	0.773501	1.29646e-17
Endo-pro	TUBB3	8.90896	0.959041	1.73228e-17
Endo-pro	MIS18BP1	8.90852	1.25086	1.73442e-17
Endo-pro	USP5	8.90825	0.905999	1.73442e-17
Endo-pro	MYCT1	8.90415	0.628947	1.795e-17
Endo-pro	YWHAQ	8.88625	0.539332	2.1037e-17
Endo-pro	UBE2N	8.868	0.882424	2.47217e-17
Endo-pro	PRC1	8.86022	1.78086	2.64416e-17
Endo-pro	STT3B	8.854	0.652827	2.78872e-17
Endo-pro	POC1B	8.8523	0.900416	2.82452e-17
Endo-pro	DEPDC1B	8.84431	1.99417	3.02635e-17
Endo-pro	SMAD5	8.8309	0.752842	3.40357e-17
Endo-pro	RBMXL1	8.81812	0.603848	3.80565e-17
Endo-pro	GTSE1	8.81733	2.31237	3.82293e-17
Endo-pro	RTF1	8.81394	0.67857	3.93042e-17
Endo-pro	UBB-1	8.8069	0.606605	4.17469e-17
Endo-pro	MMS22L	8.78722	1.23098	4.96217e-17
Endo-pro	RALB	8.75534	0.764301	6.57034e-17
Endo-pro	ABCE1	8.75493	0.777551	6.578e-17
Endo-pro	PPP1R19L	8.73179	0.691362	8.01408e-17
Endo-pro	NAA50	8.71051	0.760318	9.60008e-17
Endo-pro	MAFB	8.71051	0.682082	9.60008e-17
Endo-pro	GHITM	8.70298	0.936976	1.02346e-16
Endo-pro	RACGAP1	8.70152	1.91247	1.0342e-16
Endo-pro	HMGN5	8.70118	1.10045	1.03475e-16
Endo-pro	NME2	8.70053	0.989206	1.03817e-16
Endo-pro	UACA	8.69526	0.67692	1.08487e-16
Endo-pro	ZNF207	8.65764	0.657044	1.50639e-16
Endo-pro	PLK4	8.65174	1.71544	1.58259e-16
Endo-pro	PLVAP	8.64833	0.588665	1.62668e-16
Endo-pro	DOK5	8.62917	0.875578	1.91907e-16
Endo-pro	PFN2	8.62883	0.722833	1.92011e-16
Endo-pro	STMN1	8.62856	0.613374	1.92011e-16
Endo-pro	ADAM12	8.62697	0.597977	1.94242e-16
Endo-pro	ASB1	8.62155	1.01098	2.03171e-16
Endo-pro	CHAF1A	8.61991	1.1507	2.0562e-16
Endo-pro	SRSF3	8.61261	0.773029	2.18625e-16
Endo-pro	ASPH	8.60855	0.534591	2.25973e-16
Endo-pro	MTFR1	8.60041	0.920376	2.41452e-16
Endo-pro	RPS3A	8.59075	0.684934	2.62039e-16
Endo-pro	PRPF39	8.57919	0.574855	2.89082e-16
Endo-pro	SSRP1	8.54491	0.971103	3.87399e-16
Endo-pro	ACTG1-1	8.53184	0.530479	4.32793e-16
Endo-pro	PAPLN	8.52828	1.13657	4.45292e-16
Endo-pro	RNF13	8.50736	0.600279	5.30977e-16
Endo-pro	CCND2	8.50593	0.525995	5.36284e-16
Endo-pro	CCNA2	8.50473	1.72167	5.4066e-16
Endo-pro	SMARCE1	8.49331	0.675694	5.95184e-16
Endo-pro	CD34	8.49287	0.658042	5.96091e-16
Endo-pro	UGGT1	8.49177	0.651283	5.99339e-16
Endo-pro	RPS12	8.4917	0.683196	5.99339e-16
Endo-pro	BRD2	8.47495	0.711359	6.90627e-16
Endo-pro	SMC3	8.47094	0.635052	7.13214e-16
Endo-pro	TFDP2	8.45914	0.85483	7.87412e-16
Endo-pro	BCLAF1	8.44254	0.544999	9.05729e-16
Endo-pro	AKR1B1	8.42554	1.21645	1.04505e-15
Endo-pro	HSPA5	8.40627	0.540639	1.22859e-15
Endo-pro	NUP153	8.40605	0.649147	1.22859e-15
Endo-pro	TKTL1	8.39907	0.875855	1.30098e-15
Endo-pro	CAPZA1	8.3935	0.905479	1.36112e-15
Endo-pro	ZMYND8	8.39279	0.511003	1.36629e-15
Endo-pro	CNTLN	8.37347	1.12837	1.6066e-15
Endo-pro	DICER1	8.37059	0.554796	1.64269e-15
Endo-pro	SPEN	8.36731	0.510498	1.68536e-15
Endo-pro	SUB1	8.35511	0.678207	1.86486e-15
Endo-pro	NALCN	8.34612	1.02303	2.00797e-15
Endo-pro	SERPINH1	8.33897	0.542537	2.1239e-15
Endo-pro	HECTD1	8.33871	0.51413	2.12395e-15
Endo-pro	EEF1B2	8.33122	0.592663	2.2578e-15
Endo-pro	SEC61A1	8.325	0.696879	2.37433e-15
Endo-pro	GPI	8.3153	0.559835	2.56572e-15
Endo-pro	ANKRD11	8.30373	0.502353	2.82239e-15
Endo-pro	RAB1B	8.30275	0.557658	2.83893e-15
Endo-pro	KRIT1	8.30253	0.790962	2.83893e-15
Endo-pro	CENPH	8.29347	1.67781	3.05727e-15
Endo-pro	PDCD11	8.27702	0.900085	3.50296e-15
Endo-pro	NCAPG2	8.25137	1.56895	4.33361e-15
Endo-pro	DDX6	8.2459	0.529021	4.52697e-15
Endo-pro	BRCA2	8.23727	1.24086	4.85541e-15
Endo-pro	UBB	8.23382	0.851267	4.98686e-15
Endo-pro	HNRNPM	8.22828	0.520131	5.21191e-15
Endo-pro	LIN28B	8.22356	0.69889	5.40951e-15
Endo-pro	USP15	8.22144	0.586206	5.48437e-15
Endo-pro	RSL1D1	8.22141	1.10068	5.48437e-15
Endo-pro	NHSL1	8.2095	0.514234	6.01858e-15
Endo-pro	MBD3	8.20297	0.794738	6.34174e-15
Endo-pro	PUM3	8.19677	0.860134	6.66335e-15
Endo-pro	CDC45	8.19042	1.60422	7.01004e-15
Endo-pro	CDC27	8.1899	0.736636	7.02589e-15
Endo-pro	PDIA6	8.16842	0.496071	8.37914e-15
Endo-pro	GNB4	8.16667	0.5316	8.4847e-15
Endo-pro	PRPF40A	8.15966	0.649995	8.97303e-15
Endo-pro	PRDX1	8.15794	1.00156	9.08289e-15
Endo-pro	RPL8	8.14603	0.561448	1.0003e-14
Endo-pro	ATF4	8.13957	0.571777	1.05297e-14
Endo-pro	CDC5L	8.1344	0.613773	1.09664e-14
Endo-pro	ADAM10	8.12961	0.487256	1.13852e-14
Endo-pro	COPB2	8.11969	0.617871	1.233e-14
Endo-pro	MTMR8	8.11248	0.65368	1.30585e-14
Endo-pro	AGPAT3	8.10195	0.686919	1.42112e-14
Endo-pro	INPP4A	8.09308	0.499645	1.52545e-14
Endo-pro	CNBP	8.08773	0.68761	1.59075e-14
Endo-pro	RCAN1	8.08209	0.637972	1.65744e-14
Endo-pro	ARF1	8.08199	0.549625	1.65744e-14
Endo-pro	PDIA3	8.07307	0.518402	1.77967e-14
Endo-pro	VDAC2	8.06627	0.810588	1.87775e-14
Endo-pro	UPF2	8.0481	0.584179	2.17419e-14
Endo-pro	CEP350	8.04253	0.501636	2.26648e-14
Endo-pro	DIS3L2	8.03835	0.596124	2.34049e-14
Endo-pro	NONO	8.03622	0.682101	2.37674e-14
Endo-pro	HDLBP	8.03289	0.486521	2.43737e-14
Endo-pro	HSPA4	8.03068	0.65609	2.4767e-14
Endo-pro	VRK1	8.02739	1.22914	2.53915e-14
Endo-pro	ARF6	8.0263	0.916241	2.55681e-14
Endo-pro	UPP1	8.01565	1.30168	2.78295e-14
Endo-pro	OIP5-AS1	8.00655	0.628201	2.9907e-14
Endo-pro	LIMS1	7.98306	0.591569	3.60487e-14
Endo-pro	CMTM3	7.97929	0.854594	3.70955e-14
Endo-pro	FBXO39	7.97423	1.68457	3.85724e-14
Endo-pro	DDX24	7.96428	1.05458	4.17243e-14
Endo-pro	SFPQ	7.96314	0.485541	4.20308e-14
Endo-pro	SUZ12	7.96253	0.930984	4.21565e-14
Endo-pro	ERGIC1	7.95993	0.607807	4.29672e-14
Endo-pro	HNRNPK	7.95897	0.544897	4.32184e-14
Endo-pro	RANGAP1	7.95648	1.03252	4.39276e-14
Endo-pro	SEPTIN11	7.95546	0.516081	4.42091e-14
Endo-pro	RRBP1	7.94929	0.488266	4.63777e-14
Endo-pro	DENND2B	7.94482	0.677281	4.79886e-14
Endo-pro	FERMT2	7.94415	0.608523	4.81595e-14
Endo-pro	PHACTR2	7.93286	0.493747	5.26454e-14
Endo-pro	RPL32	7.92921	0.709339	5.41142e-14
Endo-pro	RPL3	7.91917	0.61227	5.85574e-14
Endo-pro	KIFC1	7.91623	1.39162	5.98443e-14
Endo-pro	TARDBP	7.91507	0.735012	6.02929e-14
Endo-pro	HDAC2	7.88726	0.585169	7.52246e-14
Endo-pro	KARS	7.88593	0.522537	7.58898e-14
Endo-pro	PSMA7	7.88301	1.13564	7.75347e-14
Endo-pro	GRB2	7.87209	0.621742	8.43018e-14
Endo-pro	RSRC2	7.86806	0.514313	8.68968e-14
Endo-pro	BTF3L4	7.85619	0.705222	9.53645e-14
Endo-pro	AQR	7.85398	0.772349	9.68806e-14
Endo-pro	CEP135	7.8418	1.55236	1.06561e-13
Endo-pro	MAPK3	7.83476	0.539038	1.12499e-13
Endo-pro	URB1	7.83352	0.756615	1.13401e-13
Endo-pro	AP2M1	7.83113	0.700976	1.15369e-13
Endo-pro	TMED5	7.82858	0.753692	1.17516e-13
Endo-pro	TUBB6	7.82188	0.82856	1.23717e-13
Endo-pro	SNRNP200	7.81309	0.602014	1.32175e-13
Endo-pro	PEBP1	7.80235	0.916672	1.43666e-13
Endo-pro	BOD1L1	7.79675	0.500462	1.49779e-13
Endo-pro	HEATR1	7.79663	0.730647	1.49779e-13
Endo-pro	RPS3	7.7932	0.656477	1.53628e-13
Endo-pro	SEPTIN7	7.79034	0.481991	1.5686e-13
Endo-pro	DDI2	7.76589	0.741765	1.89272e-13
Endo-pro	RILPL1	7.76009	0.738231	1.97771e-13
Endo-pro	CENPK	7.74597	1.33794	2.20645e-13
Endo-pro	SRRM1	7.73902	0.469613	2.3264e-13
Endo-pro	WBP11	7.73258	0.850319	2.43832e-13
Endo-pro	ARPC5	7.72271	0.763428	2.63025e-13
Endo-pro	SRPK1	7.72122	0.699276	2.65634e-13
Endo-pro	TALDO1	7.71327	1.00591	2.81729e-13
Endo-pro	LSM14A	7.7041	0.542115	3.02177e-13
Endo-pro	FEN1	7.70379	1.26796	3.02394e-13
Endo-pro	EHD3	7.6945	0.512999	3.24613e-13
Endo-pro	SPDL1	7.68643	1.15182	3.45142e-13
Endo-pro	PPP1CB	7.6748	0.612868	3.76614e-13
Endo-pro	SACS	7.65932	0.671293	4.24172e-13
Endo-pro	UTP20	7.64303	0.707964	4.80604e-13
Endo-pro	LAMP2	7.6344	0.569147	5.13032e-13
Endo-pro	DEK	7.63345	0.745143	5.15951e-13
Endo-pro	RPL27	7.62594	0.647946	5.45923e-13
Endo-pro	NCBP2	7.61399	1.03176	5.97867e-13
Endo-pro	PRPF4B	7.61003	0.481014	6.15378e-13
Endo-pro	HSPA4L	7.58984	0.642942	7.18052e-13
Endo-pro	EML4	7.57496	0.486742	8.03948e-13
Endo-pro	TAF3	7.56501	0.537458	8.64943e-13
Endo-pro	ESF1	7.5565	0.815296	9.21834e-13
Endo-pro	POU2F1	7.55583	0.46584	9.25021e-13
Endo-pro	DGCR8	7.53856	0.591973	1.05259e-12
Endo-pro	SHROOM2	7.53696	0.462635	1.06374e-12
Endo-pro	TES	7.53587	0.681194	1.07085e-12
Endo-pro	RIF1	7.53362	0.698848	1.0876e-12
Endo-pro	YWHAZ	7.52923	0.488545	1.12287e-12
Endo-pro	SERBP1	7.51803	0.531083	1.22133e-12
Endo-pro	ELF1	7.516	0.484933	1.23828e-12
Endo-pro	UBE2D2	7.51396	0.620227	1.25561e-12
Endo-pro	EIF3J	7.51194	0.881104	1.27304e-12
Endo-pro	NUP50	7.49667	1.00064	1.4256e-12
Endo-pro	FHL1	7.49308	0.467809	1.46267e-12
Endo-pro	POLA1	7.49237	0.497561	1.46819e-12
Endo-pro	CCT3	7.48862	0.90457	1.50827e-12
Endo-pro	SPATA13	7.4867	0.653113	1.52792e-12
Endo-pro	NOP14	7.47654	0.850062	1.6453e-12
Endo-pro	SMARCC1	7.4759	0.470272	1.65057e-12
Endo-pro	NECTIN1	7.46346	0.65425	1.81115e-12
Endo-pro	ETS1	7.44796	0.47817	2.03049e-12
Endo-pro	BPTF	7.44645	0.453409	2.05036e-12
Endo-pro	CUL4B	7.44549	0.643261	2.06203e-12
Endo-pro	DYNC1H1	7.43891	0.460772	2.16373e-12
Endo-pro	UBA2	7.42739	0.803454	2.35687e-12
Endo-pro	FMR1	7.42232	0.523536	2.44492e-12
Endo-pro	SEC62	7.4149	0.74608	2.57728e-12
Endo-pro	DHX15	7.41243	0.511795	2.6214e-12
Endo-pro	BSG	7.41104	0.494322	2.64487e-12
Endo-pro	ODF2	7.40781	0.968221	2.70557e-12
Endo-pro	TMED2	7.40558	0.705689	2.74709e-12
Endo-pro	GDI1	7.40115	0.53282	2.83564e-12
Endo-pro	U2AF1	7.40016	0.642944	2.85231e-12
Endo-pro	SLTM	7.39238	0.562697	3.01534e-12
Endo-pro	LDHA	7.39234	1.14657	3.01534e-12
Endo-pro	RPS29	7.39091	0.923935	3.04326e-12
Endo-pro	RPS4Y1	7.38483	0.691214	3.18049e-12
Endo-pro	ITGA8	7.37737	0.537307	3.35829e-12
Endo-pro	SH3RF1	7.37303	0.783654	3.46392e-12
Endo-pro	MFGE8	7.36509	0.461472	3.67064e-12
Endo-pro	CNOT6	7.35572	0.470225	3.93116e-12
Endo-pro	TMOD3	7.35394	0.684848	3.97762e-12
Endo-pro	TAX1BP3	7.35336	0.738251	3.98874e-12
Endo-pro	LOXL2	7.35237	0.547701	4.01189e-12
Endo-pro	UNC5C	7.34772	0.53459	4.14729e-12
Endo-pro	JPT2	7.34522	0.636638	4.21887e-12
Endo-pro	FAM13A	7.34283	0.47697	4.28828e-12
Endo-pro	PRPF8	7.33927	0.517912	4.39698e-12
Endo-pro	TIMM44	7.31562	0.789999	5.22856e-12
Endo-pro	SEPTIN6	7.30702	0.697387	5.56556e-12
Endo-pro	RRP1B	7.2954	0.785756	6.05816e-12
Endo-pro	LYN	7.28498	0.816648	6.53522e-12
Endo-pro	GAB1	7.27824	0.493975	6.85902e-12
Endo-pro	LYAR	7.27177	1.20765	7.17369e-12
Endo-pro	THOC2	7.26467	0.447824	7.54874e-12
Endo-pro	EPB41L2	7.26006	0.49597	7.79824e-12
Endo-pro	DIDO1	7.24499	0.474984	8.70318e-12
Endo-pro	LAMA1	7.24286	1.109	8.82732e-12
Endo-pro	PUS7	7.23725	0.721324	9.18551e-12
Endo-pro	KAT6A	7.23379	0.478129	9.40864e-12
Endo-pro	NCAPH	7.23036	1.74368	9.61987e-12
Endo-pro	TRPM7	7.22873	0.467324	9.7209e-12
Endo-pro	SPTLC2	7.22506	0.455667	9.97124e-12
Endo-pro	RFC1	7.22441	0.543567	1.00039e-11
Endo-pro	SRPRA	7.22115	0.844571	1.02157e-11
Endo-pro	CTCF	7.21585	0.658057	1.0605e-11
Endo-pro	COL4A5	7.21479	0.522677	1.0672e-11
Endo-pro	OTUD6A	7.21286	0.842237	1.08077e-11
Endo-pro	POLE3	7.20989	1.01728	1.10295e-11
Endo-pro	BORA	7.20485	1.92004	1.14277e-11
Endo-pro	RABL6	7.19833	0.516043	1.19692e-11
Endo-pro	RRM1	7.19691	1.12611	1.20762e-11
Endo-pro	PLXNC1	7.19616	0.467486	1.2107e-11
Endo-pro	TRMT1L	7.19616	0.601998	1.2107e-11
Endo-pro	ITGA9	7.17734	0.472475	1.38528e-11
Endo-pro	BZW2	7.16437	0.511575	1.51846e-11
Endo-pro	BMP2K	7.15943	0.44988	1.57183e-11
Endo-pro	RACK1	7.15083	0.602855	1.67106e-11
Endo-pro	SNW1	7.14693	0.789631	1.71666e-11
Endo-pro	RTTN	7.14627	0.883213	1.72228e-11
Endo-pro	PSMD12	7.14201	0.885919	1.77135e-11
Endo-pro	RPS23	7.14091	0.604962	1.78283e-11
Endo-pro	RPL13	7.14011	0.737116	1.79069e-11
Endo-pro	NOP56	7.1353	0.841163	1.85166e-11
Endo-pro	RALBP1	7.13192	0.47515	1.89213e-11
Endo-pro	RPLP1	7.13028	0.579462	1.91203e-11
Endo-pro	SNRPD3	7.1284	0.907976	1.93543e-11
Endo-pro	PAK2	7.1207	0.498778	2.04072e-11
Endo-pro	DDX10	7.11622	0.546594	2.10201e-11
Endo-pro	MYO9B	7.11059	0.505386	2.18639e-11
Endo-pro	GOLIM4	7.10875	0.496468	2.20927e-11
Endo-pro	TPM3	7.10542	0.447819	2.25993e-11
Endo-pro	PPP2CA	7.09809	0.678086	2.37961e-11
Endo-pro	TRRAP	7.08801	0.487786	2.55576e-11
Endo-pro	RABGGTB	7.08673	0.704563	2.57578e-11
Endo-pro	ZNF326	7.07309	0.529989	2.83811e-11
Endo-pro	SLX4IP	7.05269	1.64063	3.28218e-11
Endo-pro	PSPC1	7.04669	0.4466	3.42198e-11
Endo-pro	PPIB	7.0404	0.922413	3.57487e-11
Endo-pro	RAB8B	7.03976	0.598888	3.58622e-11
Endo-pro	WTAP	7.03926	0.654895	3.59402e-11
Endo-pro	RPL19	7.03906	0.666312	3.59403e-11
Endo-pro	RPS24	7.03747	0.570312	3.63007e-11
Endo-pro	U2SURP	7.03655	0.437633	3.64894e-11
Endo-pro	RPL11	7.02479	0.724388	3.95833e-11
Endo-pro	UBE2V1	7.0238	0.857675	3.98092e-11
Endo-pro	TRIM59	7.01784	1.21861	4.1484e-11
Endo-pro	RTFDC1	7.01039	0.684112	4.36924e-11
Endo-pro	BUB3	7.00514	0.910781	4.52982e-11
Endo-pro	DNTTIP2	7.00122	0.896636	4.65182e-11
Endo-pro	CENPI	6.99828	1.68338	4.74395e-11
Endo-pro	IMMT	6.99792	0.909195	4.74929e-11
Endo-pro	TJP1	6.9928	0.429024	4.91931e-11
Endo-pro	HMGXB4	6.983	0.892199	5.26755e-11
Endo-pro	CASC4	6.97869	0.578855	5.42387e-11
Endo-pro	USP8	6.97574	0.516907	5.53143e-11
Endo-pro	RAC1	6.95638	0.584961	6.33821e-11
Endo-pro	LDHB	6.94813	0.76758	6.71037e-11
Endo-pro	RPL12	6.94691	0.776115	6.75936e-11
Endo-pro	YES1	6.93198	0.591964	7.50221e-11
Endo-pro	KDELR2	6.93094	0.677968	7.54699e-11
Endo-pro	CSNK1A1	6.92437	0.425181	7.89049e-11
Endo-pro	XPOT	6.92425	0.834871	7.89049e-11
Endo-pro	SUMO2	6.92229	0.645095	7.98939e-11
Endo-pro	TXNDC5	6.91854	0.48885	8.18127e-11
Endo-pro	BZW1	6.91719	0.527215	8.24809e-11
Endo-pro	GAR1	6.91616	0.957055	8.29686e-11
Endo-pro	GNAI2	6.91423	0.582654	8.39856e-11
Endo-pro	C2H6ORF62	6.91312	0.537386	8.45318e-11
Endo-pro	RCSD1	6.91108	0.549201	8.56408e-11
Endo-pro	MBNL3	6.89684	0.445499	9.45466e-11
Endo-pro	ADNP	6.89553	0.426442	9.52868e-11
Endo-pro	MAN1A1	6.87834	0.448201	1.07376e-10
Endo-pro	RPL7	6.85675	0.452088	1.24574e-10
Endo-pro	BARD1	6.84966	1.15451	1.30546e-10
Endo-pro	TRPC4AP	6.84829	0.502263	1.31612e-10
Endo-pro	PRDM2	6.84811	0.467394	1.31612e-10
Endo-pro	HSPE1	6.842	1.28626	1.37166e-10
Endo-pro	SH3TC1	6.83982	0.432395	1.3908e-10
Endo-pro	DMGDH	6.82871	0.99637	1.50092e-10
Endo-pro	NUP205	6.82584	0.683042	1.52917e-10
Endo-pro	HNRNPDL	6.80885	0.455785	1.71867e-10
Endo-pro	POLQ	6.80431	1.70558	1.77135e-10
Endo-pro	TRIP13	6.79819	1.37373	1.84363e-10
Endo-pro	SLC1A4	6.79817	0.805714	1.84363e-10
Endo-pro	PGAM1	6.79717	0.963572	1.8539e-10
Endo-pro	ANP32E	6.79423	0.664641	1.88959e-10
Endo-pro	GDPD5	6.78836	0.448932	1.96553e-10
Endo-pro	OAZ1	6.78551	0.780505	2.00202e-10
Endo-pro	TPM1	6.77614	0.424738	2.13327e-10
Endo-pro	MTF2	6.77339	0.715615	2.17145e-10
Endo-pro	SF3A1	6.76396	0.667239	2.31139e-10
Endo-pro	CAPZA2	6.7576	0.577241	2.41198e-10
Endo-pro	PACSIN2	6.75239	0.465123	2.49365e-10
Endo-pro	DNAJC5	6.73634	0.548236	2.78141e-10
Endo-pro	PDS5A	6.72947	0.470398	2.91209e-10
Endo-pro	SURF4	6.72583	0.632149	2.98101e-10
Endo-pro	CAPZB	6.72568	0.476936	2.98101e-10
Endo-pro	FOXC2	6.70904	1.2439	3.33708e-10
Endo-pro	MDH2	6.70225	1.00998	3.49144e-10
Endo-pro	CHD4	6.68783	0.416024	3.84742e-10
Endo-pro	ANKRD13A	6.68767	0.563997	3.84742e-10
Endo-pro	CTSD	6.67216	0.55378	4.26566e-10
Endo-pro	SMG1	6.6707	0.489095	4.30275e-10
Endo-pro	TET1	6.6694	0.41206	4.33537e-10
Endo-pro	ZC3H15	6.66887	0.684629	4.34547e-10
Endo-pro	GSPT2	6.66822	0.597379	4.35908e-10
Endo-pro	SEC63	6.66731	0.436363	4.38062e-10
Endo-pro	BRWD1	6.66413	0.519822	4.4706e-10
Endo-pro	RAP1B	6.65516	0.517382	4.74589e-10
Endo-pro	SRBD1	6.65118	0.577483	4.8695e-10
Endo-pro	SKP1	6.6492	0.637837	4.92931e-10
Endo-pro	TICRR	6.64375	1.36488	5.10842e-10
Endo-pro	AKAP1	6.6417	0.696835	5.17322e-10
Endo-pro	PSMD1	6.63104	0.565045	5.55405e-10
Endo-pro	YME1L1	6.63065	0.623205	5.56171e-10
Endo-pro	RUVBL1	6.62824	0.888063	5.64584e-10
Endo-pro	BACH1	6.6271	0.641782	5.68234e-10
Endo-pro	GTPBP4	6.62085	0.927719	5.91277e-10
Endo-pro	LSM12	6.60388	0.85155	6.62264e-10
Endo-pro	FUBP3	6.6017	0.54856	6.71253e-10
Endo-pro	DHX37	6.59853	0.723859	6.84865e-10
Endo-pro	MMP2	6.59459	0.417402	7.0153e-10
Endo-pro	ARHGAP29	6.58993	0.461115	7.23008e-10
Endo-pro	SRSF11	6.58901	0.416947	7.26571e-10
Endo-pro	SGO1	6.58492	1.88017	7.45931e-10
Endo-pro	HMGA2	6.58149	0.434949	7.614e-10
Endo-pro	BAZ1A	6.58115	0.468513	7.62163e-10
Endo-pro	NCBP1	6.57983	0.746886	7.68003e-10
Endo-pro	MTHFD1L	6.57674	0.580481	7.83158e-10
Endo-pro	CAP1	6.57606	0.583641	7.85739e-10
Endo-pro	ACTR1A	6.5727	0.56109	8.02723e-10
Endo-pro	MTPN	6.56802	0.601884	8.27272e-10
Endo-pro	PARVB	6.56545	0.572093	8.40627e-10
Endo-pro	VAPB	6.55697	0.426617	8.88704e-10
Endo-pro	ND4L	6.546	0.672703	9.55271e-10
Endo-pro	ACLY	6.54321	0.68774	9.70883e-10
Endo-pro	FAM192A	6.5325	0.761459	1.04162e-09
Endo-pro	FADD	6.53018	0.630432	1.05656e-09
Endo-pro	STK17A	6.52134	1.12324	1.11943e-09
Endo-pro	CORO1C	6.51532	0.508608	1.16095e-09
Endo-pro	TPP2	6.51292	0.527048	1.17819e-09
Endo-pro	PGK2	6.51205	0.934022	1.18356e-09
Endo-pro	RPL15	6.50146	0.634774	1.2684e-09
Endo-pro	GNL3	6.49696	0.600004	1.30369e-09
Endo-pro	REL	6.49024	0.606911	1.36157e-09
Endo-pro	SLC16A6	6.48962	0.677792	1.36548e-09
Endo-pro	EEA1	6.48821	0.398373	1.37665e-09
Endo-pro	SIK1	6.48626	0.449842	1.39117e-09
Endo-pro	PLK1	6.48585	2.06948	1.39324e-09
Endo-pro	CLPTM1L	6.48402	0.646558	1.40699e-09
Endo-pro	PRR14L	6.48401	0.58898	1.40699e-09
Endo-pro	RPS26	6.48316	0.716721	1.41315e-09
Endo-pro	TMED7	6.48174	0.95323	1.42483e-09
Endo-pro	DAZAP1	6.47936	0.652432	1.44576e-09
Endo-pro	HK1	6.47886	0.498639	1.44876e-09
Endo-pro	ERP29	6.47555	0.752863	1.47907e-09
Endo-pro	RPLP2	6.47209	0.599304	1.51156e-09
Endo-pro	RPL35	6.46346	0.732503	1.59847e-09
Endo-pro	TPI1	6.46319	0.891712	1.59934e-09
Endo-pro	ATIC	6.45943	0.898429	1.63567e-09
Endo-pro	CLUH	6.45551	0.636479	1.6746e-09
Endo-pro	RPL7L1	6.44904	0.775409	1.74557e-09
Endo-pro	NAA25	6.44785	0.578522	1.75726e-09
Endo-pro	WDR1	6.44154	0.447274	1.82964e-09
Endo-pro	ARAP3	6.44047	0.401041	1.83874e-09
Endo-pro	GMFB	6.44043	0.870648	1.83874e-09
Endo-pro	TCOF1	6.4313	0.664484	1.95032e-09
Endo-pro	HP1BP3	6.42994	0.576935	1.96551e-09
Endo-pro	ARHGAP25	6.42764	0.726956	1.99315e-09
Endo-pro	RAB14	6.42071	0.486641	2.08106e-09
Endo-pro	PBRM1	6.41773	0.397246	2.11968e-09
Endo-pro	SF3B1	6.41048	0.408942	2.22048e-09
Endo-pro	RPL18A	6.40863	0.788395	2.24489e-09
Endo-pro	RBM3	6.40737	0.387799	2.26087e-09
Endo-pro	PPP2R2A	6.40713	0.455269	2.26174e-09
Endo-pro	MAN2A1	6.40646	0.431021	2.26901e-09
Endo-pro	RASGEF1A	6.40154	0.409803	2.34068e-09
Endo-pro	SEL1L	6.39937	0.507248	2.37131e-09
Endo-pro	MDFIC	6.39555	0.469081	2.42861e-09
Endo-pro	BASP1	6.39174	0.461799	2.48689e-09
Endo-pro	RPL27A	6.3831	0.732491	2.62533e-09
Endo-pro	IVNS1ABP	6.37969	0.545249	2.67821e-09
Endo-pro	SPNS2	6.37685	0.600712	2.72523e-09
Endo-pro	GNPTAB	6.37105	0.651876	2.82705e-09
Endo-pro	EIF3L	6.36577	0.602484	2.92257e-09
Endo-pro	CNN3	6.35906	0.395094	3.04705e-09
Endo-pro	GOLM1	6.3485	0.717351	3.25893e-09
Endo-pro	ACO2	6.3438	0.602347	3.35605e-09
Endo-pro	GEMIN5	6.34041	1.02044	3.42673e-09
Endo-pro	GSK3A	6.33586	0.473195	3.52536e-09
Endo-pro	ADSS2	6.33063	0.56498	3.6386e-09
Endo-pro	RBM23	6.32982	0.381179	3.6536e-09
Endo-pro	C7orf50	6.32573	0.773478	3.74741e-09
Endo-pro	RAB11B	6.32458	0.449613	3.77105e-09
Endo-pro	CHD7	6.32359	0.397614	3.79105e-09
Endo-pro	MGAT5	6.32063	0.50938	3.85999e-09
Endo-pro	ARHGAP42	6.31368	0.394382	4.03284e-09
Endo-pro	RPL37	6.31126	0.653436	4.09177e-09
Endo-pro	EMB	6.31022	1.21683	4.11146e-09
Endo-pro	PCM1	6.31016	0.403296	4.11146e-09
Endo-pro	MATR3	6.30062	0.39247	4.35802e-09
Endo-pro	RBM19	6.29904	0.595566	4.39744e-09
Endo-pro	NCKAP1	6.29862	0.396514	4.40457e-09
Endo-pro	RPS16	6.29637	0.711561	4.46382e-09
Endo-pro	ENPP3	6.29145	0.483877	4.60247e-09
Endo-pro	FSCN1	6.28041	0.524618	4.936e-09
Endo-pro	QKI	6.27877	0.425017	4.97698e-09
Endo-pro	SLC37A4	6.27844	0.619206	4.98191e-09
Endo-pro	FANCL	6.26822	1.34445	5.31404e-09
Endo-pro	BRI3BP	6.26216	0.635782	5.51863e-09
Endo-pro	ATP5G3	6.25998	1.17539	5.59017e-09
Endo-pro	DCAF13	6.25748	0.796348	5.67401e-09
Endo-pro	BICD2	6.25227	0.382312	5.86041e-09
Endo-pro	HSPA9	6.24323	0.595079	6.20231e-09
Endo-pro	UBR2	6.24303	0.449798	6.20334e-09
Endo-pro	SUCLG2	6.24232	0.388584	6.22464e-09
Endo-pro	PUM1	6.24139	0.382454	6.25492e-09
Endo-pro	LRRC8C	6.24052	0.471191	6.28262e-09
Endo-pro	PPID	6.23667	0.919723	6.43224e-09
Endo-pro	SEPTIN9	6.23533	0.38342	6.48038e-09
Endo-pro	GYPC	6.23497	0.401122	6.48807e-09
Endo-pro	SCAF4	6.23253	0.556842	6.57524e-09
Endo-pro	MEF2C	6.23213	0.647952	6.5848e-09
Endo-pro	ITGB3	6.22922	1.00017	6.70095e-09
Endo-pro	DNAJC10	6.22462	0.717549	6.88916e-09
Endo-pro	CISD1	6.22454	0.724385	6.88916e-09
Endo-pro	C16orf72	6.22393	0.499596	6.90801e-09
Endo-pro	EIF4EBP3	6.22161	0.370369	6.99587e-09
Endo-pro	RNF217	6.21416	0.650789	7.31978e-09
Endo-pro	SPTLC1	6.20923	0.62605	7.53692e-09
Endo-pro	SLC40A1	6.20894	0.722637	7.54247e-09
Endo-pro	UPF3B	6.20646	0.661798	7.65413e-09
Endo-pro	RPL17	6.20256	0.622606	7.82912e-09
Endo-pro	CNOT7	6.1949	0.691532	8.1959e-09
Endo-pro	CLSPN	6.19484	1.25146	8.1959e-09
Endo-pro	FNBP1L	6.19109	0.406093	8.38444e-09
Endo-pro	SF3B3	6.18966	0.515952	8.45178e-09
Endo-pro	AP2A2	6.18902	0.402921	8.47691e-09
Endo-pro	RPS11	6.18765	0.543624	8.54152e-09
Endo-pro	CELF1	6.18355	0.429396	8.75708e-09
Endo-pro	ZEB2	6.17807	0.45099	9.05665e-09
Endo-pro	UBE2V2	6.17783	0.646719	9.061e-09
Endo-pro	CNTRL	6.17593	0.562888	9.16079e-09
Endo-pro	EMC1	6.17528	0.575191	9.18845e-09
Endo-pro	EIF4E	6.1743	0.613585	9.23583e-09
Endo-pro	SLK	6.16889	0.413078	9.54727e-09
Endo-pro	PLIN2	6.16856	0.582441	9.5569e-09
Endo-pro	PTPRD	6.164	0.508791	9.81505e-09
Endo-pro	PSMD14	6.16185	0.595661	9.93884e-09
Endo-pro	USP22	6.15804	0.37465	1.017e-08
Endo-pro	MAP7D3	6.15347	0.404793	1.04454e-08
Endo-pro	HMGN1	6.152	1.07889	1.05317e-08
Endo-pro	ARF4	6.14668	0.625007	1.08794e-08
Endo-pro	CEBPZ	6.13882	0.664793	1.1419e-08
Endo-pro	PSMB1	6.13465	0.946419	1.16984e-08
Endo-pro	COG5	6.13338	0.401112	1.17791e-08
Endo-pro	EOGT	6.13032	0.528938	1.19957e-08
Endo-pro	LIN9	6.12772	1.07833	1.21804e-08
Endo-pro	FRRS1	6.12753	0.794542	1.2182e-08
Endo-pro	KIF5B	6.12212	0.37518	1.25764e-08
Endo-pro	BAG3	6.11941	0.737035	1.27792e-08
Endo-pro	EIF1AX	6.11374	0.804124	1.32275e-08
Endo-pro	MBNL1	6.11354	0.380524	1.32303e-08
Endo-pro	FRMD4A	6.11324	0.394115	1.32415e-08
Endo-pro	MAP3K1	6.10978	0.373869	1.35176e-08
Endo-pro	PITPNB	6.10747	0.586574	1.37007e-08
Endo-pro	ERCC6L	6.10466	2.02865	1.39287e-08
Endo-pro	DUSP6	6.09798	0.802718	1.45082e-08
Endo-pro	RAB8A	6.09396	0.584366	1.48622e-08
Endo-pro	RPS7	6.09212	0.563752	1.50191e-08
Endo-pro	ETNK1	6.09126	0.386685	1.50841e-08
Endo-pro	HIPK3	6.09076	0.40081	1.50995e-08
Endo-pro	LETM1	6.0875	0.739623	1.53944e-08
Endo-pro	CCT7	6.08332	0.800634	1.57854e-08
Endo-pro	VPS29	6.0816	0.826564	1.59387e-08
Endo-pro	RPS6KB1	6.07902	0.768911	1.61805e-08
Endo-pro	GULP1	6.07599	0.415924	1.64727e-08
Endo-pro	LGMN	6.07294	0.738556	1.67712e-08
Endo-pro	ATP5B	6.07046	0.877164	1.70145e-08
Endo-pro	MCM6	6.06648	0.668993	1.74235e-08
Endo-pro	RPL31	6.06393	0.629406	1.76843e-08
Endo-pro	MRC1	6.06087	0.528187	1.80059e-08
Endo-pro	G3BP2	6.0558	0.472591	1.85626e-08
Endo-pro	DYRK1A	6.05423	0.419859	1.87251e-08
Endo-pro	NUP98	6.05335	0.571692	1.88073e-08
Endo-pro	ITPKA	6.0532	0.662814	1.88073e-08
Endo-pro	C5orf24	6.05193	0.524619	1.89372e-08
Endo-pro	GALNT2	6.05053	0.466947	1.90828e-08
Endo-pro	CCDC50	6.03916	0.362232	2.04559e-08
Endo-pro	PSMC1	6.03887	0.640834	2.04724e-08
Endo-pro	HACD3	6.03692	1.01428	2.07005e-08
Endo-pro	PSMB7	6.03145	0.621865	2.13912e-08
Endo-pro	CEP192	6.02963	0.474399	2.16116e-08
Endo-pro	GLS2	6.02552	0.375463	2.21454e-08
Endo-pro	RPS6	6.02362	0.39443	2.23854e-08
Endo-pro	RHOJ	6.02335	0.419028	2.23999e-08
Endo-pro	LUC7L2	6.02049	0.430895	2.27762e-08
Endo-pro	NUTF2	6.01911	0.923149	2.29483e-08
Endo-pro	LARP1	6.01883	0.420792	2.29643e-08
Endo-pro	TTC27	6.0136	0.626465	2.36941e-08
Endo-pro	PHF3	5.99916	0.364485	2.58736e-08
Endo-pro	KLF6	5.99654	0.37841	2.6268e-08
Endo-pro	STAG2	5.99462	0.372281	2.65534e-08
Endo-pro	HNRNPA2B1	5.99311	0.369794	2.67757e-08
Endo-pro	PHIP	5.99243	0.368611	2.68597e-08
Endo-pro	UBE2I	5.97373	0.838509	3.00995e-08
Endo-pro	PCNP	5.96952	0.577394	3.0825e-08
Endo-pro	SNRPE	5.96619	1.07736	3.14226e-08
Endo-pro	MAP3K5	5.96606	0.496832	3.14226e-08
Endo-pro	EP400	5.96377	0.378178	3.18344e-08
Endo-pro	GGH	5.96189	0.570057	3.2171e-08
Endo-pro	ABHD2	5.96166	0.516529	3.21844e-08
Endo-pro	KCNJ2	5.96028	0.812353	3.24257e-08
Endo-pro	WAPL	5.95958	0.373498	3.25323e-08
Endo-pro	HNRNPA1	5.95612	0.536204	3.31959e-08
Endo-pro	FANCD2	5.95024	1.22518	3.43767e-08
Endo-pro	ZC3H3	5.94609	0.387464	3.52245e-08
Endo-pro	PTGES3	5.93432	0.794691	3.78086e-08
Endo-pro	STRN3	5.93403	0.351581	3.78365e-08
Endo-pro	VPS13C	5.93297	0.525318	3.80453e-08
Endo-pro	ARID1A	5.92453	0.381467	4.00132e-08
Endo-pro	PAFAH1B2	5.91891	0.515909	4.13637e-08
Endo-pro	PSMA2	5.90843	0.857824	4.39948e-08
Endo-pro	TRA2B	5.90679	0.38733	4.43485e-08
Endo-pro	VCP	5.90592	0.523167	4.45392e-08
Endo-pro	DDX21	5.89694	0.995894	4.69404e-08
Endo-pro	CEP250	5.89558	0.495412	4.72824e-08
Endo-pro	MDH1	5.89278	0.819375	4.80424e-08
Endo-pro	MAD1L1	5.88737	0.364303	4.95934e-08
Endo-pro	MIA3	5.88656	0.390031	4.97384e-08
Endo-pro	AIDA	5.88656	0.687403	4.97384e-08
Endo-pro	WDHD1	5.88233	1.20161	5.09782e-08
Endo-pro	PPP6R3	5.87748	0.424218	5.24428e-08
Endo-pro	RTEL1	5.87693	0.981624	5.25667e-08
Endo-pro	RPS13	5.87016	0.641811	5.46882e-08
Endo-pro	SH3BGRL3	5.87005	0.764106	5.46882e-08
Endo-pro	CDCA7L	5.86871	0.782361	5.50815e-08
Endo-pro	STAU1	5.86397	0.501027	5.65736e-08
Endo-pro	EIF3I	5.86395	0.811717	5.65736e-08
Endo-pro	SENP6	5.86108	0.366549	5.74495e-08
Endo-pro	ECPAS	5.8566	0.390757	5.89657e-08
Endo-pro	TNFAIP1	5.84938	0.673276	6.14635e-08
Endo-pro	NUDCD1	5.84529	0.818015	6.29325e-08
Endo-pro	RBL1	5.83849	0.604153	6.54929e-08
Endo-pro	CCDC6	5.83504	0.465407	6.67992e-08
Endo-pro	GNE	5.83039	0.390982	6.86215e-08
Endo-pro	ATAD5	5.82843	1.04855	6.93627e-08
Endo-pro	CD276	5.82676	0.80258	6.99961e-08
Endo-pro	POLR3A	5.82437	0.655965	7.09344e-08
Endo-pro	AFAP1L2	5.82401	0.386738	7.10208e-08
Endo-pro	ARSB	5.82343	0.593691	7.12023e-08
Endo-pro	USP12-like	5.82157	0.698633	7.19301e-08
Endo-pro	CSNK1D	5.82011	0.386721	7.2493e-08
Endo-pro	PTPN11	5.81949	0.625517	7.26914e-08
Endo-pro	RPL9	5.81615	0.469877	7.40887e-08
Endo-pro	ELAVL1	5.81513	0.385804	7.43891e-08
Endo-pro	WWC1	5.81504	0.482764	7.43891e-08
Endo-pro	KIAA1328	5.81436	0.57729	7.46013e-08
Endo-pro	R3HDM1	5.81421	0.42571	7.46016e-08
Endo-pro	MET	5.81343	1.3148	7.48593e-08
Endo-pro	ZDHHC14	5.81324	0.436688	7.48593e-08
Endo-pro	EPN2	5.81316	0.38481	7.48593e-08
Endo-pro	RNF20	5.81076	0.494559	7.58649e-08
Endo-pro	DDRGK1	5.80921	0.509564	7.6503e-08
Endo-pro	USP1	5.80578	0.784712	7.80122e-08
Endo-pro	YY2	5.80052	0.674627	8.04242e-08
Endo-pro	LMO4	5.79619	0.474499	8.24489e-08
Endo-pro	MLLT1	5.79588	0.581347	8.2524e-08
Endo-pro	RPS15A	5.79371	0.569733	8.35205e-08
Endo-pro	ADD1	5.78968	0.356541	8.53893e-08
Endo-pro	RNGTT	5.78838	0.428777	8.59701e-08
Endo-pro	CBX1	5.77328	0.543549	9.38703e-08
Endo-pro	EFNB2	5.76435	0.417039	9.88866e-08
Endo-pro	ZBTB10	5.76204	0.558019	1.00153e-07
Endo-pro	LAMP1	5.75999	0.553306	1.01286e-07
Endo-pro	KNSTRN	5.7493	2.10466	1.07605e-07
Endo-pro	DDOST	5.74343	0.687357	1.11301e-07
Endo-pro	RAP2C	5.74145	0.663756	1.12402e-07
Endo-pro	PSMB2	5.73958	0.997162	1.13547e-07
Endo-pro	NUP155	5.73817	0.609243	1.14387e-07
Endo-pro	SPRED2	5.73032	0.419706	1.19703e-07
Endo-pro	RPL24	5.72479	0.612441	1.23434e-07
Endo-pro	NUP58	5.72453	0.718273	1.2351e-07
Endo-pro	PPP2R5C	5.71957	0.378707	1.26939e-07
Endo-pro	CDK13	5.71892	0.363677	1.27311e-07
Endo-pro	EDF1	5.71444	0.541155	1.30593e-07
Endo-pro	RTN4	5.7087	0.410095	1.34948e-07
Endo-pro	RBM26	5.70741	0.344915	1.35848e-07
Endo-pro	GLYR1	5.70712	0.43099	1.35957e-07
Endo-pro	MTFR2	5.70619	0.841382	1.36579e-07
Endo-pro	FTSJ3	5.7037	0.713586	1.38466e-07
Endo-pro	RPS17	5.70061	0.696793	1.40868e-07
Endo-pro	ROCK1	5.69814	0.381483	1.42793e-07
Endo-pro	TRIM24	5.6958	0.492781	1.44501e-07
Endo-pro	SYT1	5.69481	0.455952	1.45213e-07
Endo-pro	COPS3	5.68533	0.788116	1.53245e-07
Endo-pro	CSNK2A1	5.68531	0.506783	1.53245e-07
Endo-pro	GAS2L3	5.68513	2.06215	1.53269e-07
Endo-pro	ETF1	5.68412	0.610009	1.54037e-07
Endo-pro	GABPA	5.68149	0.590348	1.56282e-07
Endo-pro	RPS6KA2	5.67518	0.392998	1.62012e-07
Endo-pro	SNRPN	5.67355	1.04564	1.63412e-07
Endo-pro	EIF3M	5.66786	0.569029	1.68776e-07
Endo-pro	BST1	5.66669	0.456485	1.69776e-07
Endo-pro	ITSN1	5.66592	0.339226	1.70396e-07
Endo-pro	CENPN	5.66547	1.80547	1.70686e-07
Endo-pro	RAPGEF6	5.66503	0.333758	1.70969e-07
Endo-pro	SCAF8	5.66038	0.39809	1.75516e-07
Endo-pro	TUBB2B	5.65993	1.39191	1.75819e-07
Endo-pro	XPA	5.65819	0.810343	1.77314e-07
Endo-pro	TARS	5.65817	0.738935	1.77314e-07
Endo-pro	TOR1AIP1	5.65767	0.914814	1.77671e-07
Endo-pro	TSPAN18	5.65223	0.35861	1.83064e-07
Endo-pro	SMYD3	5.64232	0.672323	1.93749e-07
Endo-pro	KCNK4	5.64152	0.914461	1.94479e-07
Endo-pro	DNAJA2	5.63928	0.600956	1.9685e-07
Endo-pro	MAD2L1	5.63797	1.97801	1.98173e-07
Endo-pro	IK	5.62983	0.584032	2.07391e-07
Endo-pro	RPL38	5.62664	0.820343	2.11075e-07
Endo-pro	CFL2	5.62577	0.651462	2.11948e-07
Endo-pro	ELMOD2	5.61709	0.601989	2.22672e-07
Endo-pro	ANKIB1	5.60991	0.417236	2.3171e-07
Endo-pro	PTPN12	5.60842	0.356172	2.33505e-07
Endo-pro	AP3B1	5.60574	0.381226	2.36945e-07
Endo-pro	UBAP2L	5.60288	0.409809	2.40666e-07
Endo-pro	NT5E	5.60247	0.484146	2.41031e-07
Endo-pro	NDST2	5.60203	0.417888	2.41435e-07
Endo-pro	SRSF10	5.59856	0.487653	2.45928e-07
Endo-pro	SRSF5A	5.59853	0.455674	2.45928e-07
Endo-pro	RALGAPA2	5.59443	0.473023	2.51581e-07
Endo-pro	AKT1	5.58879	0.414447	2.59659e-07
Endo-pro	RAD54B	5.58648	1.02422	2.62906e-07
Endo-pro	ZNF131	5.5831	0.798746	2.6777e-07
Endo-pro	PRMT3	5.58299	0.718753	2.6777e-07
Endo-pro	KPNA4	5.58283	0.452993	2.67792e-07
Endo-pro	SNX5	5.58251	0.417735	2.68042e-07
Endo-pro	PTPRE	5.57394	0.650467	2.81096e-07
Endo-pro	DNAJC2	5.56961	0.71087	2.87917e-07
Endo-pro	DRG2	5.56896	0.886841	2.88741e-07
Endo-pro	SEPHS1	5.56764	0.608837	2.90681e-07
Endo-pro	CCDC88A	5.56523	0.339002	2.94471e-07
Endo-pro	DNAJA1	5.56457	0.591241	2.95339e-07
Endo-pro	RPL30	5.5591	0.670005	3.04478e-07
Endo-pro	ACSL4	5.55076	0.402693	3.19096e-07
Endo-pro	IL1RAP	5.54919	0.656398	3.21692e-07
Endo-pro	STT3A	5.54366	0.693963	3.31735e-07
Endo-pro	NSL1	5.54282	0.983448	3.3304e-07
Endo-pro	LARS1	5.54009	0.514158	3.37998e-07
Endo-pro	UCHL5	5.53746	1.05017	3.42813e-07
Endo-pro	SDF4	5.53318	0.549209	3.50983e-07
Endo-pro	EIF3H	5.52638	0.38132	3.64544e-07
Endo-pro	NSRP1	5.52461	0.696484	3.67916e-07
Endo-pro	LYPLA2	5.52339	0.813197	3.70163e-07
Endo-pro	PKP4	5.5205	0.421805	3.75987e-07
Endo-pro	NNT	5.51433	0.529458	3.89077e-07
Endo-pro	SPPL2C	5.51401	0.565705	3.89446e-07
Endo-pro	GEN1	5.51284	0.904006	3.91728e-07
Endo-pro	FAM133B	5.50836	0.698439	4.01473e-07
Endo-pro	PPA1	5.50676	0.630145	4.04794e-07
Endo-pro	USP7	5.50283	0.332119	4.13567e-07
Endo-pro	DNAJC7	5.50086	0.598394	4.1787e-07
Endo-pro	CAND1	5.49652	0.460207	4.27905e-07
Endo-pro	CDC2L1	5.49444	0.338891	4.32622e-07
Endo-pro	TK1	5.49322	1.48184	4.35243e-07
Endo-pro	F2RL1	5.49257	0.582549	4.36476e-07
Endo-pro	RPN1	5.49055	0.664107	4.4076e-07
Endo-pro	AIMP1	5.48904	0.678507	4.4415e-07
Endo-pro	CYBA	5.48413	1.10464	4.55899e-07
Endo-pro	ATF7IP	5.48242	0.341273	4.59932e-07
Endo-pro	ALG12	5.48114	0.624076	4.62902e-07
Endo-pro	NMT1	5.4806	0.709533	4.63916e-07
Endo-pro	WDR36	5.47968	0.640441	4.65955e-07
Endo-pro	ATXN3	5.47849	0.500464	4.68683e-07
Endo-pro	PVALB	5.47631	1.25065	4.741e-07
Endo-pro	MASTL	5.47068	1.65642	4.89001e-07
Endo-pro	MAP3K7	5.46842	0.419056	4.94866e-07
Endo-pro	ANP32A	5.46689	0.351528	4.98735e-07
Endo-pro	SLC39A10	5.46604	0.476967	5.0071e-07
Endo-pro	PPP4R3A	5.46238	0.541532	5.10706e-07
Endo-pro	CLINT1	5.46062	0.348842	5.15363e-07
Endo-pro	BTBD9	5.45853	0.357264	5.21036e-07
Endo-pro	PPFIBP1	5.45561	0.326096	5.2919e-07
Endo-pro	RPS20	5.45548	0.670775	5.2919e-07
Endo-pro	RBM27	5.45289	0.560766	5.36077e-07
Endo-pro	CCNB3	5.45288	1.88522	5.36077e-07
Endo-pro	IFNGR1	5.45171	0.423973	5.39158e-07
Endo-pro	TMTC3	5.44821	0.447454	5.48517e-07
Endo-pro	DDX1	5.44738	0.561809	5.50627e-07
Endo-pro	VASH1	5.44376	0.454968	5.61456e-07
Endo-pro	ANXA11	5.44341	0.673557	5.62123e-07
Endo-pro	RPS15	5.44161	0.634393	5.67344e-07
Endo-pro	ARPC3	5.43929	0.948398	5.74313e-07
Endo-pro	ZMPSTE24	5.43905	0.949271	5.74605e-07
Endo-pro	IDE	5.43797	0.395992	5.77633e-07
Endo-pro	LPIN2	5.43702	0.709457	5.80234e-07
Endo-pro	ARL6IP1	5.434	1.16645	5.89664e-07
Endo-pro	MRPS5	5.43372	0.533838	5.90102e-07
Endo-pro	EBNA1BP2	5.43299	0.960361	5.92018e-07
Endo-pro	ARHGAP5	5.4322	0.356306	5.94154e-07
Endo-pro	ATP5C1	5.43189	0.743417	5.94722e-07
Endo-pro	RAD23B	5.43149	0.350881	5.95569e-07
Endo-pro	BRIX1	5.4307	1.08817	5.97706e-07
Endo-pro	ETV1	5.42133	0.516958	6.29411e-07
Endo-pro	PRIMA1	5.4197	0.644254	6.34648e-07
Endo-pro	CTTN	5.41238	0.362746	6.60609e-07
Endo-pro	SKIV2L2	5.40664	0.636318	6.81552e-07
Endo-pro	TSPAN14	5.40475	0.349705	6.87661e-07
Endo-pro	TAF2	5.39941	0.601577	7.07852e-07
Endo-pro	CMSS1	5.39658	0.385597	7.18541e-07
Endo-pro	ETFDH	5.39572	0.612507	7.21378e-07
Endo-pro	GNA13	5.39376	0.418248	7.28717e-07
Endo-pro	PSME3	5.39043	0.574325	7.41751e-07
Endo-pro	ZNF644	5.38286	0.37455	7.73007e-07
Endo-pro	SRSF7L-1	5.38128	0.764151	7.79184e-07
Endo-pro	CLTCL1	5.37616	0.352528	8.00379e-07
Endo-pro	RNF19A	5.37475	0.35757	8.05339e-07
Endo-pro	CYGB	5.37016	0.684109	8.25468e-07
Endo-pro	POLR2B	5.36893	0.61231	8.3045e-07
Endo-pro	FAM168A	5.36332	0.332398	8.55971e-07
Endo-pro	KTN1	5.35734	0.311951	8.84077e-07
Endo-pro	SMAD3	5.3539	0.375306	9.00297e-07
Endo-pro	PTEN	5.35344	0.407482	9.01867e-07
Endo-pro	CNOT2	5.34959	0.368736	9.19812e-07
Endo-pro	CHSY1	5.3416	0.350868	9.5974e-07
Endo-pro	IQGAP2	5.33772	0.341565	9.79706e-07
Endo-pro	KDM3A	5.33618	0.45519	9.87271e-07
Endo-pro	GTF3C1	5.33068	0.449604	1.01687e-06
Endo-pro	GTF2A1	5.32871	0.582544	1.0271e-06
Endo-pro	GLRX3	5.32383	0.629605	1.05425e-06
Endo-pro	PPP1R8	5.32161	0.634893	1.0663e-06
Endo-pro	CDC42BPB	5.31992	0.335772	1.07541e-06
Endo-pro	RARRES1	5.31905	0.521409	1.07969e-06
Endo-pro	TRA2A	5.31683	0.324916	1.09207e-06
Endo-pro	ZRANB3	5.31217	0.99783	1.11949e-06
Endo-pro	C8H1ORF21	5.3098	0.349922	1.13325e-06
Endo-pro	EIF6	5.3074	0.968199	1.14737e-06
Endo-pro	LRIG1	5.30335	0.356347	1.17221e-06
Endo-pro	IRAK2	5.29961	0.756846	1.19455e-06
Endo-pro	GNL2	5.29078	0.650781	1.25172e-06
Endo-pro	CREBBP	5.29019	0.321698	1.25479e-06
Endo-pro	OXCT1	5.28843	0.348068	1.26592e-06
Endo-pro	RPS2	5.28746	0.818327	1.2716e-06
Endo-pro	POLR1A	5.28463	0.66559	1.28992e-06
Endo-pro	GRAMD4	5.28455	0.464767	1.28992e-06
Endo-pro	RASA3	5.27177	0.319596	1.38201e-06
Endo-pro	MARF1	5.27097	0.618124	1.38696e-06
Endo-pro	MYCBP2	5.27066	0.340688	1.38824e-06
Endo-pro	SPECC1L	5.26855	0.330227	1.40319e-06
Endo-pro	LCOR	5.26295	0.35983	1.44546e-06
Endo-pro	UBXN4	5.2561	0.486785	1.49912e-06
Endo-pro	PPP4R2	5.25191	0.691543	1.53248e-06
Endo-pro	ATR	5.24997	0.763814	1.5475e-06
Endo-pro	TM9SF2	5.24819	0.449887	1.56129e-06
Endo-pro	EIF3D	5.23687	0.496921	1.65752e-06
Endo-pro	RPL10A	5.23463	0.645341	1.67644e-06
Endo-pro	TFRC	5.23205	0.563054	1.69864e-06
Endo-pro	ARL5B	5.23135	0.581714	1.70374e-06
Endo-pro	CEP152	5.23032	0.900331	1.71197e-06
Endo-pro	SHCBP1	5.22833	1.82551	1.72915e-06
Endo-pro	BTBD7	5.22805	0.428408	1.72929e-06
Endo-pro	XPO5	5.22778	0.446827	1.7302e-06
Endo-pro	PDSS2	5.22133	0.437604	1.78879e-06
Endo-pro	SARNP	5.22057	0.526726	1.79347e-06
Endo-pro	PHF20	5.22056	0.342453	1.79347e-06
Endo-pro	SERTAD2	5.21935	0.358442	1.80381e-06
Endo-pro	SETX	5.21764	0.408102	1.81914e-06
Endo-pro	ZNF618	5.21563	0.324705	1.83617e-06
Endo-pro	EEF2	5.21422	0.33939	1.84878e-06
Endo-pro	UBA52	5.21288	0.812571	1.86073e-06
Endo-pro	CTNNA1	5.20997	0.332459	1.88875e-06
Endo-pro	CENPT	5.20711	1.21608	1.91659e-06
Endo-pro	AP3M1	5.20675	0.740471	1.91882e-06
Endo-pro	ACTG1	5.20624	0.866682	1.92258e-06
Endo-pro	MED1	5.2024	0.569648	1.96132e-06
Endo-pro	SPRY3	5.20209	0.615197	1.96301e-06
Endo-pro	NSA2	5.1996	0.713148	1.98803e-06
Endo-pro	PHF20L1	5.19857	0.398288	1.99748e-06
Endo-pro	OLA1	5.19821	0.476246	1.99826e-06
Endo-pro	CLTC	5.19697	0.304556	2.01012e-06
Endo-pro	TMEM26	5.1958	0.346921	2.02034e-06
Endo-pro	CD2AP	5.19574	0.424767	2.02034e-06
Endo-pro	PLD1	5.19499	0.31973	2.02706e-06
Endo-pro	PIN1	5.19397	0.920339	2.03664e-06
Endo-pro	NCOA3	5.19045	0.312324	2.07394e-06
Endo-pro	EXOC4	5.18877	0.349101	2.08947e-06
Endo-pro	DDX18	5.18837	0.969178	2.09242e-06
Endo-pro	RPL26L1	5.18787	0.441644	2.09648e-06
Endo-pro	ATXN2	5.18714	0.314951	2.1031e-06
Endo-pro	TRIP12	5.18674	0.330479	2.10598e-06
Endo-pro	MAEA	5.17903	0.465933	2.19155e-06
Endo-pro	UBR4	5.17636	0.318367	2.22144e-06
Endo-pro	EP300	5.17465	0.30772	2.23851e-06
Endo-pro	NEK1	5.16926	0.451474	2.30228e-06
Endo-pro	BRD7	5.16626	0.604795	2.33784e-06
Endo-pro	OSBPL3	5.16179	0.79319	2.39248e-06
Endo-pro	MAOA	5.15707	0.361779	2.45182e-06
Endo-pro	DDX3X	5.15623	0.332225	2.46091e-06
Endo-pro	RCN1	5.14929	0.545959	2.55047e-06
Endo-pro	RPL22	5.14902	0.67731	2.55163e-06
Endo-pro	AKAP8L	5.14473	0.547542	2.60878e-06
Endo-pro	IMMP2L	5.14189	0.718971	2.64644e-06
Endo-pro	MYBBP1A	5.14084	0.693743	2.65939e-06
Endo-pro	SRSF6	5.1373	0.339603	2.70791e-06
Endo-pro	CARS	5.1371	0.412463	2.70871e-06
Endo-pro	RPL23A	5.13228	0.597086	2.77698e-06
Endo-pro	MYO18B	5.1274	0.415063	2.84565e-06
Endo-pro	TRIP11	5.12571	0.365106	2.86918e-06
Endo-pro	FANCC	5.12212	0.91768	2.92215e-06
Endo-pro	DDB1	5.12156	0.644516	2.9287e-06
Endo-pro	ATP2A2	5.11928	0.305181	2.95981e-06
Endo-pro	TLN1	5.1129	0.311039	3.05935e-06
Endo-pro	TAB3	5.11059	0.504904	3.09478e-06
Endo-pro	RSL24D1	5.10785	0.771725	3.13755e-06
Endo-pro	SF3A3	5.10468	0.820779	3.18828e-06
Endo-pro	PICALM	5.09933	0.302647	3.27527e-06
Endo-pro	UBR7	5.09931	0.771604	3.27527e-06
Endo-pro	KATNBL1	5.09889	0.689974	3.2801e-06
Endo-pro	C1QBP	5.09393	1.12365	3.36455e-06
Endo-pro	CEP128	5.09098	0.972172	3.41479e-06
Endo-pro	NCOR1	5.08965	0.315225	3.43635e-06
Endo-pro	DNMT3A	5.08928	0.296534	3.44045e-06
Endo-pro	ARID3A	5.08846	0.835569	3.45281e-06
Endo-pro	UPF1	5.08597	0.568998	3.49041e-06
Endo-pro	STARD3NL	5.08596	0.77891	3.49041e-06
Endo-pro	RNMT	5.08596	0.721123	3.49041e-06
Endo-pro	LRRK1	5.08585	0.340247	3.49041e-06
Endo-pro	EIF2S1	5.07935	0.756158	3.60936e-06
Endo-pro	VMP1	5.07834	0.42906	3.62583e-06
Endo-pro	GRSF1	5.07809	0.97326	3.62793e-06
Endo-pro	HDAC1	5.07405	0.6416	3.70059e-06
Endo-pro	RPN2	5.07064	0.487465	3.76194e-06
Endo-pro	IQGAP3-1	5.06973	1.33035	3.77713e-06
Endo-pro	PHLDA2	5.06678	0.375543	3.83338e-06
Endo-pro	FKBP9	5.05863	0.349037	3.99794e-06
Endo-pro	SPC25	5.05613	1.66106	4.04772e-06
Endo-pro	ABHD17B	5.05554	0.294308	4.05728e-06
Endo-pro	DCK	5.05098	1.0802	4.15238e-06
Endo-pro	RIN3	5.04362	0.369267	4.31227e-06
Endo-pro	MAGT1	5.0427	0.782979	4.32986e-06
Endo-pro	MOB4	5.04212	0.660633	4.33997e-06
Endo-pro	SLC25A3	5.04086	0.504639	4.36534e-06
Endo-pro	RPS14	5.03962	0.646139	4.39067e-06
Endo-pro	REPS1	5.03743	0.412273	4.43798e-06
Endo-pro	TGFBR3	5.03693	0.296503	4.44624e-06
Endo-pro	DLG1	5.03668	0.316494	4.44889e-06
Endo-pro	VPS26A	5.03449	0.860664	4.49347e-06
Endo-pro	WDR75	5.03386	0.687044	4.50503e-06
Endo-pro	UBE2D3	5.03301	0.489792	4.52179e-06
Endo-pro	VPS13D	5.02562	0.302512	4.69598e-06
Endo-pro	DNAJB11	5.02478	0.737806	4.71323e-06
Endo-pro	CA2	5.02411	0.424422	4.72646e-06
Endo-pro	CCNK	5.01894	0.656381	4.85194e-06
Endo-pro	FZR1	5.01223	0.840694	5.02068e-06
Endo-pro	MGA	5.00713	0.312724	5.15154e-06
Endo-pro	EHBP1	5.00579	0.310786	5.18381e-06
Endo-pro	BIRC5	5.00502	1.88622	5.20105e-06
Endo-pro	HAT1	4.99453	1.08312	5.48712e-06
Endo-pro	PPM1G	4.99442	0.896267	5.48712e-06
Endo-pro	SEH1L	4.99304	0.627247	5.52249e-06
Endo-pro	POGLUT1	4.99098	0.610025	5.57778e-06
Endo-pro	ZFC3H1	4.98657	0.311339	5.70228e-06
Endo-pro	FXR1	4.97509	0.326514	6.04219e-06
Endo-pro	HADHB	4.97295	0.762162	6.10486e-06
Endo-pro	SSR3	4.97143	0.890582	6.14884e-06
Endo-pro	CSTF3	4.97085	0.550411	6.16281e-06
Endo-pro	SLC12A4	4.96903	0.38597	6.21293e-06
Endo-pro	TEX10	4.969	0.436248	6.21293e-06
Endo-pro	CHMP1B	4.96601	0.584652	6.30486e-06
Endo-pro	LONRF2	4.9636	0.394174	6.37933e-06
Endo-pro	ACTR6	4.95851	0.8104	6.5441e-06
Endo-pro	VPS35	4.95701	0.527047	6.58985e-06
Endo-pro	GORASP2	4.95495	0.517264	6.65552e-06
Endo-pro	CYFIP1	4.95322	0.308603	6.71036e-06
Endo-pro	CNOT4	4.95061	0.397555	6.79108e-06
Endo-pro	PPIL2	4.95061	0.363171	6.79108e-06
Endo-pro	GNAI3	4.94945	0.746104	6.82696e-06
Endo-pro	ASAP2	4.94376	0.335007	7.01962e-06
Endo-pro	PUF60	4.94153	0.50506	7.09019e-06
Endo-pro	SEPTIN2L	4.94008	0.382584	7.13823e-06
Endo-pro	LRPAP1	4.93901	0.539645	7.17241e-06
Endo-pro	NCOA4	4.9348	0.425946	7.32199e-06
Endo-pro	LCORL-1	4.93471	0.384752	7.32199e-06
Endo-pro	CTSB	4.93098	0.313201	7.45801e-06
Endo-pro	RAB5C	4.92896	0.656371	7.52996e-06
Endo-pro	ARHGAP32	4.92832	0.319696	7.54959e-06
Endo-pro	EXT2	4.92587	0.398599	7.63384e-06
Endo-pro	JAK1	4.92313	0.290592	7.73635e-06
Endo-pro	WEE1	4.92016	1.25043	7.84896e-06
Endo-pro	NOVA1-1	4.91873	0.301397	7.90119e-06
Endo-pro	PIK3CA	4.91841	0.454496	7.90848e-06
Endo-pro	CDC20	4.91491	1.87894	8.03988e-06
Endo-pro	ERP44	4.90367	0.487015	8.5071e-06
Endo-pro	LARP7	4.90356	0.570945	8.5071e-06
Endo-pro	GIT2	4.89859	0.433956	8.71917e-06
Endo-pro	SNX32	4.89755	0.496096	8.75927e-06
Endo-pro	TPST1	4.89375	0.620638	8.92378e-06
Endo-pro	SEPTIN8	4.88919	0.480962	9.12672e-06
Endo-pro	PAFAH1B1	4.88787	0.394924	9.17366e-06
Endo-pro	HAND2	4.88778	0.33128	9.17366e-06
Endo-pro	CREB1	4.88777	0.460574	9.17366e-06
Endo-pro	ATP5F1AZ	4.88277	0.671424	9.40311e-06
Endo-pro	HAUS3	4.88019	1.30501	9.51339e-06
Endo-pro	EIF4A3	4.86535	0.602968	1.02276e-05
Endo-pro	ACAD9	4.86184	0.373907	1.04038e-05
Endo-pro	ZZZ3	4.84693	0.539859	1.1201e-05
Endo-pro	ROCK2	4.84608	0.30109	1.12415e-05
Endo-pro	CCNL2	4.84593	0.353143	1.12419e-05
Endo-pro	ZFP36L1	4.84542	0.447016	1.12635e-05
Endo-pro	CDK17	4.84319	0.303972	1.1383e-05
Endo-pro	PSMA3	4.84146	0.826287	1.14747e-05
Endo-pro	THYN1	4.84069	0.763064	1.15109e-05
Endo-pro	RPF2	4.83979	0.721239	1.15556e-05
Endo-pro	DNAJC8	4.83952	0.655874	1.15633e-05
Endo-pro	TAX1BP1	4.83549	0.338528	1.1792e-05
Endo-pro	PSMC3	4.83454	0.577646	1.18402e-05
Endo-pro	GAD2	4.83115	0.325941	1.20357e-05
Endo-pro	AGPAT4	4.82917	0.510073	1.21474e-05
Endo-pro	TMEM71	4.82814	0.859914	1.22023e-05
Endo-pro	PDCD6IP	4.82713	0.306342	1.22556e-05
Endo-pro	ARMC1	4.82166	0.59625	1.25875e-05
Endo-pro	PSMD2	4.82154	0.696359	1.25875e-05
Endo-pro	ITGAV	4.82085	0.451454	1.26223e-05
Endo-pro	BRD9	4.81722	0.419673	1.28428e-05
Endo-pro	SS18	4.81712	0.506323	1.28428e-05
Endo-pro	HHEX	4.81422	0.772632	1.30219e-05
Endo-pro	CIAPIN1	4.80248	0.549358	1.37998e-05
Endo-pro	AP2B1	4.80233	0.348513	1.38009e-05
Endo-pro	UTP6	4.79913	0.655685	1.40136e-05
Endo-pro	MED23	4.79863	0.40971	1.40393e-05
Endo-pro	MIF	4.79687	1.20888	1.41538e-05
Endo-pro	TMEM201	4.79635	0.569847	1.41811e-05
Endo-pro	CUL2	4.7955	0.472463	1.42312e-05
Endo-pro	RPL37A	4.79304	0.636471	1.43975e-05
Endo-pro	GLG1	4.78634	0.320187	1.48763e-05
Endo-pro	ANAPC1	4.7862	0.715074	1.48769e-05
Endo-pro	CHD2	4.78092	0.303002	1.52627e-05
Endo-pro	PHF6	4.78026	0.576667	1.53021e-05
Endo-pro	TBC1D22A	4.77933	0.340958	1.53528e-05
Endo-pro	TMEM30A	4.77672	0.580252	1.55324e-05
Endo-pro	NVL	4.7748	0.661725	1.56704e-05
Endo-pro	CDC37	4.77195	0.57143	1.58833e-05
Endo-pro	PHB2	4.76804	0.691454	1.61836e-05
Endo-pro	TSN	4.7674	0.740119	1.62244e-05
Endo-pro	CUL3	4.76541	0.349628	1.63744e-05
Endo-pro	MRPS35	4.75506	0.839214	1.72246e-05
Endo-pro	KMT2A	4.74921	0.302344	1.77015e-05
Endo-pro	POMP	4.74814	0.952627	1.77771e-05
Endo-pro	RARS	4.74631	0.528276	1.79261e-05
Endo-pro	ATP5PO	4.74231	0.74508	1.82719e-05
Endo-pro	RCOR1	4.74216	0.284149	1.82733e-05
Endo-pro	HDGFRP2	4.74013	0.47828	1.84446e-05
Endo-pro	COBLL1	4.73322	0.685159	1.90587e-05
Endo-pro	TGS1	4.73092	0.424333	1.92632e-05
Endo-pro	XPO4	4.72616	0.487652	1.97071e-05
Endo-pro	TDG	4.72399	0.617761	1.99056e-05
Endo-pro	TAF1	4.72348	0.339435	1.9942e-05
Endo-pro	ARHGAP12	4.71677	0.413206	2.05973e-05
Endo-pro	STX2	4.71156	0.427986	2.11172e-05
Endo-pro	SP3	4.71032	0.528514	2.12304e-05
Endo-pro	PTP4A1	4.7102	0.574534	2.12304e-05
Endo-pro	CEP290	4.70515	0.43144	2.17348e-05
Endo-pro	PLOD1	4.70403	0.507296	2.18398e-05
Endo-pro	HMGA1	4.70131	0.930956	2.21185e-05
Endo-pro	VIM	4.69924	0.272362	2.23286e-05
Endo-pro	THOC1	4.68894	0.569801	2.34667e-05
Endo-pro	STAM2	4.68673	0.634401	2.37061e-05
Endo-pro	SHISA5	4.68279	0.438551	2.41505e-05
Endo-pro	GOT2	4.68251	0.927735	2.41672e-05
Endo-pro	GNAS	4.67983	0.29227	2.44702e-05
Endo-pro	CX3CL1	4.6745	1.35017	2.50967e-05
Endo-pro	BRD1	4.67039	0.303645	2.55877e-05
Endo-pro	RBM12	4.66998	0.452621	2.56217e-05
Endo-pro	EIF2A	4.66265	0.604281	2.65354e-05
Endo-pro	FHL3	4.66104	0.501602	2.67252e-05
Endo-pro	CHORDC1	4.65723	0.485289	2.72003e-05
Endo-pro	SLC4A4	4.65715	0.272135	2.72003e-05
Endo-pro	PHB1	4.65364	1.31101	2.76494e-05
Endo-pro	SLC29A1	4.65119	0.971733	2.79618e-05
Endo-pro	CHM	4.65069	0.3601	2.80107e-05
Endo-pro	RPA1	4.65046	0.684227	2.80242e-05
Endo-pro	TUBGCP3	4.64838	0.653601	2.82894e-05
Endo-pro	PIAS1	4.64796	0.432581	2.8329e-05
Endo-pro	PDPK1	4.6477	0.492715	2.83458e-05
Endo-pro	TLK2	4.64713	0.357539	2.84068e-05
Endo-pro	RBM17	4.64595	0.652318	2.85139e-05
Endo-pro	TBC1D15	4.64067	0.582961	2.92322e-05
Endo-pro	DIP2A	4.63884	0.274822	2.94743e-05
Endo-pro	NARS	4.63726	0.463032	2.96781e-05
Endo-pro	MAP1S	4.63714	0.504046	2.96781e-05
Endo-pro	PPP2R2D	4.63399	0.430654	3.01145e-05
Endo-pro	PBX3	4.63278	0.316324	3.02719e-05
Endo-pro	SDCBP2	4.62818	0.723198	3.09325e-05
Endo-pro	HADHA	4.62784	0.568317	3.09633e-05
Endo-pro	COPB1	4.62427	0.492124	3.14599e-05
Endo-pro	PHAX	4.61807	0.615254	3.23728e-05
Endo-pro	RXRA	4.61678	0.27415	3.25539e-05
Endo-pro	DEPDC1	4.6149	1.75373	3.28283e-05
Endo-pro	SNX8	4.6138	0.567823	3.29813e-05
Endo-pro	TNIK	4.61252	0.302834	3.31638e-05
Endo-pro	WASL	4.61103	0.42849	3.33813e-05
Endo-pro	KHDRBS2	4.61079	0.69994	3.33981e-05
Endo-pro	CFLAR	4.60621	0.361671	3.41206e-05
Endo-pro	LRRFIP2	4.60577	0.34786	3.41707e-05
Endo-pro	MLF2	4.60429	0.701574	3.43926e-05
Endo-pro	LRP8	4.60171	0.881471	3.47984e-05
Endo-pro	PREX2	4.60054	0.269692	3.49722e-05
Endo-pro	TXK	4.59706	0.892047	3.55388e-05
Endo-pro	KIAA1429	4.59631	0.626314	3.56444e-05
Endo-pro	COPE	4.59473	0.777114	3.58923e-05
Endo-pro	MKLN1	4.59412	0.27877	3.59755e-05
Endo-pro	EXO1	4.59323	1.67993	3.61058e-05
Endo-pro	HIF1AN	4.59152	0.810543	3.63799e-05
Endo-pro	LSM7	4.59078	0.996196	3.6486e-05
Endo-pro	ZZEF1	4.58818	0.321632	3.6916e-05
Endo-pro	ANKRD17	4.58807	0.272799	3.6916e-05
Endo-pro	RPL39L	4.58551	0.611828	3.73475e-05
Endo-pro	FAM64A	4.58424	1.88642	3.75512e-05
Endo-pro	MMD	4.58376	0.557135	3.76128e-05
Endo-pro	PRPF19	4.58363	0.757966	3.76128e-05
Endo-pro	ALDH5A1	4.58023	0.776816	3.82058e-05
Endo-pro	RSRC1	4.57722	0.360202	3.87334e-05
Endo-pro	CLCN3	4.5752	0.385976	3.90844e-05
Endo-pro	NAT10	4.57245	0.651691	3.95765e-05
Endo-pro	CTBP2	4.5721	0.329368	3.96186e-05
Endo-pro	RBL2	4.57187	0.976178	3.96357e-05
Endo-pro	ACAA2	4.57008	0.767819	3.9952e-05
Endo-pro	DUT	4.56742	0.886748	4.04364e-05
Endo-pro	FAF1	4.56468	0.310863	4.09278e-05
Endo-pro	BTAF1	4.56462	0.417987	4.09278e-05
Endo-pro	PDE10A	4.56278	0.34496	4.12629e-05
Endo-pro	HIPK1	4.56255	0.415462	4.12814e-05
Endo-pro	INO80	4.56151	0.25329	4.14601e-05
Endo-pro	MIS18A	4.55799	1.56814	4.21336e-05
Endo-pro	MTHFD1	4.5544	0.67082	4.28328e-05
Endo-pro	PTGR2	4.55368	0.912626	4.29531e-05
Endo-pro	ETS2	4.5508	0.59829	4.3519e-05
Endo-pro	TMEM168	4.54838	0.758054	4.39949e-05
Endo-pro	ATP8	4.54752	0.491986	4.4146e-05
Endo-pro	FKBP3	4.54647	0.841752	4.43405e-05
Endo-pro	HERC1	4.54372	0.268794	4.48949e-05
Endo-pro	EIF3B	4.54318	0.502319	4.49803e-05
Endo-pro	PSMA6	4.5426	0.736524	4.50765e-05
Endo-pro	PTPN2	4.54097	0.342721	4.53975e-05
Endo-pro	PANK3	4.54046	0.380985	4.54807e-05
Endo-pro	HMGCR	4.53918	0.400815	4.57291e-05
Endo-pro	SEC16A	4.5387	0.325729	4.5803e-05
Endo-pro	WBP2NL	4.53654	0.48923	4.62342e-05
Endo-pro	CLNS1A	4.53586	0.667454	4.63371e-05
Endo-pro	SMCO4	4.53268	0.964892	4.70128e-05
Endo-pro	ATP6V0C	4.5317	0.57522	4.72008e-05
Endo-pro	QSER1	4.53122	0.390092	4.72804e-05
Endo-pro	DARS	4.53073	0.442909	4.73602e-05
Endo-pro	DERL1	4.52593	0.577249	4.84105e-05
Endo-pro	SOD1	4.52583	0.783097	4.84105e-05
Endo-pro	SDCBP	4.52338	0.436076	4.89141e-05
Endo-pro	ANKRD52	4.52228	0.470694	4.91375e-05
Endo-pro	NUDT21	4.51886	1.03187	4.99081e-05
Endo-pro	CRNKL1	4.51816	0.451341	5.00412e-05
Endo-pro	PCID2	4.50787	0.653038	5.2473e-05
Endo-pro	DYNC1LI1	4.50779	0.540022	5.2473e-05
Endo-pro	HACD2	4.50771	0.649176	5.2473e-05
Endo-pro	HIST1H2B5	4.50526	1.23532	5.30487e-05
Endo-pro	WDR3	4.50448	0.716699	5.32115e-05
Endo-pro	TFDP1	4.50284	0.526614	5.35907e-05
Endo-pro	ARHGAP31	4.5016	0.286789	5.38708e-05
Endo-pro	NDC1	4.5006	0.94194	5.40928e-05
Endo-pro	UBE2K	4.49546	0.357484	5.5382e-05
Endo-pro	USP9Y	4.49443	0.282467	5.56168e-05
Endo-pro	CTBP1	4.49372	0.302256	5.57684e-05
Endo-pro	MCMBP	4.49055	0.76961	5.65688e-05
Endo-pro	HM13	4.4894	0.64318	5.68416e-05
Endo-pro	IL6ST	4.48004	0.272098	5.932e-05
Endo-pro	SEC31A	4.47857	0.276829	5.9692e-05
Endo-pro	WFS1	4.47617	0.421188	6.03302e-05
Endo-pro	ARHGEF6	4.47534	0.558708	6.05272e-05
Endo-pro	STON2	4.4726	1.08766	6.12713e-05
Endo-pro	ARID3B	4.47089	0.499044	6.17258e-05
Endo-pro	RNPS1	4.46951	0.598958	6.20513e-05
Endo-pro	ZCCHC8	4.46755	0.521788	6.2582e-05
Endo-pro	ENOX2	4.46636	0.47011	6.28947e-05
Endo-pro	NOC2L	4.46398	0.511817	6.35577e-05
Endo-pro	SHOC2	4.45327	0.437099	6.67311e-05
Endo-pro	PAICS	4.45313	0.780257	6.6734e-05
Endo-pro	AP3D1	4.45261	0.288026	6.68556e-05
Endo-pro	GPD1L	4.4513	0.615039	6.72253e-05
Endo-pro	SKP2	4.45028	0.806189	6.74943e-05
Endo-pro	PPP4R1	4.45018	0.299039	6.74943e-05
Endo-pro	EFTUD2	4.4479	0.600869	6.81723e-05
Endo-pro	CDC7	4.44732	1.18401	6.83157e-05
Endo-pro	CMPK1	4.44352	0.936732	6.94941e-05
Endo-pro	ITCH	4.43828	0.326214	7.11635e-05
Endo-pro	ASH1L	4.43448	0.247899	7.23862e-05
Endo-pro	PARN	4.43309	0.585267	7.28093e-05
Endo-pro	PXN	4.43268	0.301529	7.29058e-05
Endo-pro	SART3	4.42949	0.521485	7.39456e-05
Endo-pro	TGFBR1	4.42907	0.319308	7.40461e-05
Endo-pro	SERINC3	4.42786	0.704636	7.44198e-05
Endo-pro	THADA	4.42539	0.26156	7.52285e-05
Endo-pro	NUFIP2	4.42157	0.570376	7.65256e-05
Endo-pro	RAB10	4.4211	0.302852	7.66482e-05
Endo-pro	MRE11	4.41847	0.644914	7.75395e-05
Endo-pro	SEC24C	4.41788	0.268622	7.7703e-05
Endo-pro	SH3KBP1	4.41605	0.27544	7.83156e-05
Endo-pro	EEF1D	4.41402	0.342743	7.90072e-05
Endo-pro	BID	4.41309	0.922538	7.93009e-05
Endo-pro	TMEM57	4.40801	0.533004	8.11331e-05
Endo-pro	TMX3	4.40359	0.341917	8.27573e-05
Endo-pro	ATP6V1G1	4.40319	0.742393	8.28606e-05
Endo-pro	MFAP3	4.40014	0.499483	8.39383e-05
Endo-pro	CPSF6	4.40013	0.317815	8.39383e-05
Endo-pro	UBQLN1	4.39601	0.677654	8.54925e-05
Endo-pro	APOOL	4.39536	0.306197	8.56974e-05
Endo-pro	ITSN2	4.39087	0.327629	8.74323e-05
Endo-pro	SALL1	4.39075	1.41185	8.74323e-05
Endo-pro	CIR1	4.38777	0.437841	8.8584e-05
Endo-pro	LSG1	4.3865	1.00265	8.9049e-05
Endo-pro	RPL35A	4.38581	0.675768	8.92321e-05
Endo-pro	NRF1	4.3858	0.846125	8.92321e-05
Endo-pro	AHCY	4.38411	0.711275	8.98718e-05
Endo-pro	EPAS1	4.3837	0.332801	8.99899e-05
Endo-pro	PTCD3	4.38353	0.675367	9.00051e-05
Endo-pro	HEATR5A	4.3833	0.331263	9.00356e-05
Endo-pro	PPP1CC	4.3832	0.289212	9.00356e-05
Endo-pro	TXN	4.38259	0.968349	9.01929e-05
Endo-pro	GRID1	4.38256	0.289803	9.01929e-05
Endo-pro	GLB1	4.38116	0.35938	9.07227e-05
Endo-pro	GTF2H1	4.37958	0.516714	9.13283e-05
Endo-pro	PTDSS2	4.37931	0.455492	9.13866e-05
Endo-pro	COPA	4.37461	0.333302	9.32731e-05
Endo-pro	DPYSL2	4.3746	0.282095	9.32731e-05
Endo-pro	NXT2	4.36807	1.00145	9.5935e-05
Endo-pro	RPS10	4.36321	0.612531	9.79767e-05
Endo-pro	SMARCA4	4.36224	0.252241	9.83545e-05
Endo-pro	MRPL57	4.36101	0.67744	9.8848e-05
Endo-pro	CHP1	4.36022	0.530572	9.91486e-05
Endo-pro	CHD1	4.36008	0.292688	9.9152e-05
Endo-pro	UBE2J2	4.35971	0.496549	9.92615e-05
Endo-pro	ALDOC	4.35553	0.548913	0.000101056
Endo-pro	TMX4	4.35498	0.539659	0.000101252
Endo-pro	COX4I1	4.34963	0.648685	0.000103633
Endo-pro	SKA3	4.34943	1.58279	0.000103668
Endo-pro	KPNA1	4.34657	0.390826	0.000104965
Endo-pro	DHX29	4.34555	0.487832	0.000105392
Endo-pro	MLF1	4.34476	0.393541	0.000105714
Endo-pro	BRIP1	4.34424	0.657476	0.000105898
Endo-pro	GNG5	4.34365	0.93131	0.000106122
Endo-pro	SV2B	4.34257	1.10514	0.000106585
Endo-pro	ATP1B3	4.34149	0.227993	0.000107046
Endo-pro	DCK2	4.33591	1.56843	0.000109609
Endo-pro	RFC3	4.33533	1.5234	0.000109836
Endo-pro	ANO5	4.33463	0.241816	0.000110119
Endo-pro	CLTA	4.32831	0.886491	0.000113259
Endo-pro	TRIB2	4.31969	0.484076	0.000117637
Endo-pro	KCTD10	4.31935	0.542053	0.000117754
Endo-pro	MAPK1IP1L	4.31522	0.565891	0.000119909
Endo-pro	KDM1A	4.31096	0.328148	0.000122169
Endo-pro	BAZ2B	4.30733	0.29795	0.000124119
Endo-pro	UCHL3	4.30579	0.689459	0.000124911
Endo-pro	RAD18	4.30566	1.04804	0.000124916
Endo-pro	CCSER2	4.3036	0.340398	0.000126012
Endo-pro	PCDH20	4.29965	0.574993	0.000128205
Endo-pro	FKBP1A	4.29893	0.603944	0.000128544
Endo-pro	CLDN34	4.29857	0.877424	0.000128608
Endo-pro	TTLL12	4.29857	0.485287	0.000128608
Endo-pro	VPS4B	4.29504	0.370935	0.000130593
Endo-pro	RGL1	4.29459	0.302687	0.000130782
Endo-pro	RLF	4.29026	0.558877	0.00013328
Endo-pro	PIEZO1	4.29006	0.366722	0.000133326
Endo-pro	HS2ST1	4.28789	0.351005	0.000134483
Endo-pro	HIBCH	4.28657	0.569096	0.000135126
Endo-pro	CCDC47	4.28408	0.730448	0.00013649
Endo-pro	IDH3A	4.28187	0.687975	0.000137779
Endo-pro	CCDC12	4.28082	0.45606	0.000138272
Endo-pro	LAP3	4.27537	1.16189	0.000141614
Endo-pro	RPLP0	4.27039	0.389717	0.000144732
Endo-pro	TNRC6A	4.26621	0.240967	0.000147385
Endo-pro	RAB6A	4.26406	0.268473	0.000148726
Endo-pro	SRP19	4.2635	0.992953	0.000149013
Endo-pro	PSME4	4.26173	0.262326	0.000150116
Endo-pro	NAE1	4.26136	0.692924	0.000150277
Endo-pro	RAB3GAP1	4.25987	0.508891	0.000151197
Endo-pro	ATP1A1	4.2588	0.315417	0.000151833
Endo-pro	F2RL2	4.25405	0.571703	0.000154921
Endo-pro	DHX36	4.25326	0.322903	0.00015538
Endo-pro	FAR2	4.25278	0.245049	0.000155619
Endo-pro	PEAK1	4.25256	0.242353	0.000155686
Endo-pro	IL1RL1	4.25145	0.33867	0.000156374
Endo-pro	LIPA	4.251	0.744818	0.00015651
Endo-pro	MYO6	4.24922	0.241715	0.000157671
Endo-pro	FRG1BP	4.24839	0.714017	0.000158165
Endo-pro	TPD52L2	4.24684	0.336524	0.000159174
Endo-pro	EPS15	4.24649	0.356084	0.000159328
Endo-pro	DPH6	4.24499	0.348108	0.000160312
Endo-pro	DBF4	4.24306	0.85734	0.000161601
Endo-pro	MBTPS1	4.24184	0.430974	0.00016239
Endo-pro	ASNS	4.24119	1.05073	0.000162769
Endo-pro	MKRN4P	4.23966	0.340824	0.000163795
Endo-pro	TMF1	4.2335	0.409468	0.000168253
Endo-pro	AFG3L2	4.2312	0.529799	0.000169884
Endo-pro	PRPF3	4.22588	0.601647	0.000173852
Endo-pro	PRKCE	4.22458	0.295952	0.000174661
Endo-pro	DYNC1LI2	4.22331	0.340487	0.000175552
Endo-pro	PLK2	4.22236	0.333199	0.000176196
Endo-pro	RASA2	4.22133	0.28425	0.000176899
Endo-pro	STRAP	4.22119	0.5659	0.000176909
Endo-pro	SAFB	4.22026	0.277617	0.000177546
Endo-pro	WDR33	4.21559	0.299181	0.000181154
Endo-pro	USP45	4.21473	0.371233	0.000181751
Endo-pro	ACSL1	4.2141	0.360741	0.000182151
Endo-pro	API5	4.21229	0.518415	0.000183514
Endo-pro	SEC23IP	4.21118	0.607076	0.000184321
Endo-pro	RASGRP3	4.20913	0.271542	0.000185892
Endo-pro	CST3	4.20766	0.314531	0.000187
Endo-pro	PSEN1	4.20743	0.421185	0.000187086
Endo-pro	CENPU	4.20548	1.35579	0.000188606
Endo-pro	BDH1A	4.20409	0.69928	0.00018966
Endo-pro	METAP2	4.20389	0.600269	0.000189719
Endo-pro	NUP214	4.20129	0.433948	0.000191699
Endo-pro	INO80C	4.20035	0.548724	0.00019239
Endo-pro	CLIP2	4.19755	0.317535	0.00019468
Endo-pro	NEMF	4.19505	0.44517	0.000196615
Endo-pro	DHRS7	4.19372	0.710113	0.000197661
Endo-pro	RAB35	4.19215	0.492362	0.000198932
Endo-pro	CTNND1	4.1899	0.288044	0.0002008
Endo-pro	PSMC2	4.18747	0.722421	0.000202848
Endo-pro	F2RL3	4.18655	1.02035	0.00020356
Endo-pro	PHF14	4.1832	0.249073	0.000206473
Endo-pro	GATA2	4.17828	0.463714	0.00021064
Endo-pro	TWF1	4.17718	0.631891	0.000211543
Endo-pro	USP34	4.17628	0.263632	0.00021226
Endo-pro	AGO1	4.17137	0.471863	0.00021677
Endo-pro	JAZF1	4.1709	0.271197	0.000217096
Endo-pro	POLR3B	4.17075	0.54593	0.00021712
Endo-pro	DLD	4.16905	0.547268	0.000218628
Endo-pro	DENND1B	4.16836	0.268402	0.000219168
Endo-pro	MLLT10	4.16668	0.244118	0.000220664
Endo-pro	PPAT	4.16215	0.646054	0.000224967
Endo-pro	MGME1	4.16133	1.05638	0.000225648
Endo-pro	RWDD1	4.1576	0.822128	0.000229245
Endo-pro	HECTD4	4.15511	0.242806	0.000231628
Endo-pro	NEDD1	4.15294	0.698745	0.000233449
Endo-pro	MYO1C	4.14865	0.278075	0.00023774
Endo-pro	KPNA3	4.14185	0.324158	0.000244497
Endo-pro	TSSC4	4.14169	0.879998	0.000244533
Endo-pro	PSMB3	4.13627	1.06182	0.000250236
Endo-pro	TMEM131	4.13399	0.236029	0.000252466
Endo-pro	IPO5	4.13178	0.276829	0.000254762
Endo-pro	MED14	4.12853	0.479605	0.000258246
Endo-pro	ANKFY1	4.12531	0.365987	0.000261745
Endo-pro	LEPROT	4.1236	0.342166	0.000263424
Endo-pro	WHSC1L1	4.12359	0.291238	0.000263424
Endo-pro	TMTC2	4.12342	0.332993	0.00026347
Endo-pro	FAM126B	4.12187	0.452996	0.000265108
Endo-pro	RPL34	4.12077	0.455859	0.000266231
Endo-pro	PSMC6	4.12055	0.697469	0.000266349
Endo-pro	CPSF2	4.11911	0.702633	0.000267867
Endo-pro	CYYR1	4.11885	0.426399	0.000268025
Endo-pro	PREX1	4.11697	0.232365	0.000270069
Endo-pro	ZFX	4.11342	0.457472	0.000274114
Endo-pro	CUL1	4.11299	0.267896	0.000274477
Endo-pro	GABPB1	4.11209	0.663607	0.000275395
Endo-pro	JAG1	4.10826	0.234489	0.000279706
Endo-pro	PBK	4.10593	1.76101	0.000282236
Endo-pro	TPT1	4.1043	0.310897	0.000283919
Endo-pro	COPS2	4.10381	0.480375	0.000284369
Endo-pro	UFL1	4.10304	0.472534	0.000285169
Endo-pro	BRE	4.10065	0.296073	0.000287976
Endo-pro	SERINC1	4.1001	0.378558	0.000288498
Endo-pro	KDM3B	4.09964	0.265721	0.000288927
Endo-pro	PWP2	4.09651	0.707	0.000292379
Endo-pro	ACER3	4.09445	0.272452	0.00029483
Endo-pro	UHRF2	4.09192	0.354288	0.000297911
Endo-pro	SECISBP2	4.09105	0.297471	0.000298868
Endo-pro	GOLT1B	4.09039	0.579278	0.000299566
Endo-pro	PCBP2	4.0902	0.394726	0.000299649
Endo-pro	NPM3	4.08505	1.95488	0.000306206
Endo-pro	APOO	4.08462	0.721682	0.00030657
Endo-pro	PALM	4.08317	0.60188	0.000308041
Endo-pro	AP1M1	4.08251	0.650309	0.000308748
Endo-pro	TM9SF4	4.07979	0.490613	0.000312054
Endo-pro	PDHB	4.0748	0.73746	0.000318644
Endo-pro	HVCN1	4.07377	0.251407	0.000319888
Endo-pro	RPAP1	4.07323	0.465864	0.000320455
Endo-pro	XPO7	4.07214	0.341454	0.000321789
Endo-pro	USP16	4.06825	0.344276	0.000327044
Endo-pro	EIF1	4.06595	0.534	0.0003301
Endo-pro	RCC2	4.06171	0.446581	0.000335637
Endo-pro	VKORC1L1	4.0617	0.773383	0.000335637
Endo-pro	EGLN1	4.0609	0.528366	0.000336606
Endo-pro	MLEC	4.05973	0.738734	0.000338118
Endo-pro	SHE	4.05262	0.814374	0.000348207
Endo-pro	PPTC7	4.04885	0.770785	0.000353487
Endo-pro	ARHGEF7	4.04793	0.255149	0.000354632
Endo-pro	PDS5B	4.04784	0.247319	0.000354632
Endo-pro	ADD3	4.04646	0.229733	0.000356543
Endo-pro	SLU7	4.04631	0.714053	0.000356585
Endo-pro	PDHA2	4.04552	0.785494	0.000357543
Endo-pro	CLSTN1	4.04543	0.475116	0.000357543
Endo-pro	CSNK2A2	4.04438	0.464825	0.000358966
Endo-pro	RBM33	4.03888	0.219401	0.00036729
Endo-pro	GTF2B	4.03542	0.620213	0.000372542
Endo-pro	UQCRHL	4.03315	1.04397	0.000375974
Endo-pro	DEGS1	4.03149	0.583144	0.000378431
Endo-pro	FOXK2	4.02991	0.280674	0.000380793
Endo-pro	RPL22L1	4.02959	0.75515	0.000381107
Endo-pro	CWC22	4.02731	0.344315	0.000384222
Endo-pro	PRKACB	4.02383	0.233853	0.000389727
Endo-pro	GXYLT1	4.0199	0.432082	0.000395873
Endo-pro	BRD8	4.01952	0.544608	0.000396306
Endo-pro	SLC16A1	4.01887	0.73448	0.000397199
Endo-pro	NRP1	4.01715	0.33944	0.000399889
Endo-pro	RRM2	4.01592	1.00965	0.000401786
Endo-pro	TMED10	4.01314	0.389577	0.000406336
Endo-pro	PIP4K2A	4.01209	0.297847	0.000407934
Endo-pro	SETD7	4.01092	0.433748	0.000409749
Endo-pro	LIG3	4.01043	0.558614	0.000410374
Endo-pro	ARRDC3	4.00951	0.372246	0.000411771
Endo-pro	FZD6	4.00709	0.281697	0.000415795
Endo-pro	TIA1	4.00615	0.237274	0.000417236
Endo-pro	ATP5PF	4.00566	0.951666	0.000417872
Endo-pro	N4BP2	4.00474	0.352267	0.000419293
Endo-pro	GPSM2	4.00266	0.693077	0.000422779
Endo-pro	LIMS2	4.00228	0.26787	0.000423228
Endo-pro	PSMD6	3.99995	0.815485	0.000427201
Endo-pro	VCL	3.99869	0.226884	0.000429038
Endo-pro	FBXO5	3.99796	1.6849	0.000430145
Endo-pro	BIRC6	3.99773	0.307821	0.000430333
Endo-pro	ABI2	3.99689	0.318349	0.000431516
Endo-pro	XRN2	3.99683	0.32778	0.000431516
Endo-pro	RUFY1	3.99296	0.782497	0.000438177
Endo-pro	ATP11C	3.98662	0.244251	0.000449582
Endo-pro	ARID4A	3.98136	0.320644	0.00045894
Endo-pro	PSMA4	3.97897	0.294242	0.000463324
Endo-pro	UQCRB	3.97859	0.876731	0.000463843
Endo-pro	DCLRE1A	3.97772	0.85154	0.000465301
Endo-pro	HOOK1	3.97697	0.603956	0.000466533
Endo-pro	PHYKPL	3.9727	0.854473	0.000474729
Endo-pro	CHTOP	3.97172	0.53133	0.000476445
Endo-pro	VGLL4	3.9713	0.247867	0.000477031
Endo-pro	WASF2	3.97015	0.279265	0.000479089
Endo-pro	NDUFA9	3.96525	0.504095	0.000488514
Endo-pro	RAPH1	3.96275	0.245594	0.000492927
Endo-pro	MRI1	3.96198	0.59767	0.000494267
Endo-pro	TIE1	3.96088	0.225882	0.000496293
Endo-pro	TTYH3	3.95951	0.254477	0.000498895
Endo-pro	GMPS	3.95862	0.486969	0.00050024
Endo-pro	MAP3K15	3.95691	0.829462	0.00050332
Endo-pro	NCAPH2	3.95555	1.55478	0.000505941
Endo-pro	DESI1	3.95078	0.506251	0.00051586
Endo-pro	DPAGT1	3.94565	0.760375	0.000526507
Endo-pro	ACTL6A	3.94406	0.886872	0.000529733
Endo-pro	PDZRN3	3.94283	0.355311	0.000532181
Endo-pro	MYEF2	3.94183	0.367354	0.000534135
Endo-pro	LRRCC1	3.93947	1.03247	0.000538869
Endo-pro	DNA2	3.93865	1.13569	0.000540446
Endo-pro	SEC13	3.93585	0.636606	0.000546408
Endo-pro	TMEM178B	3.93577	0.234856	0.000546408
Endo-pro	VAPA	3.93532	0.356535	0.000547171
Endo-pro	PLA2R1	3.93331	0.296283	0.000551487
Endo-pro	RNASET2	3.93298	0.929316	0.000551752
Endo-pro	ZC3H11A	3.93295	0.363503	0.000551752
Endo-pro	BIN1	3.93247	0.206948	0.000552574
Endo-pro	GPR107	3.93111	0.401362	0.000555436
Endo-pro	ATF2	3.93029	0.356519	0.000557042
Endo-pro	REEP3	3.92627	0.462625	0.000566139
Endo-pro	TBL3	3.91623	0.895266	0.000589646
Endo-pro	PRPF6	3.916	0.392773	0.000589893
Endo-pro	GARNL3	3.91195	0.312419	0.000599588
Endo-pro	CDCA4	3.91135	0.495745	0.000600759
Endo-pro	KBTBD8	3.91094	0.83466	0.000601309
Endo-pro	COX7B	3.91089	0.918598	0.000601309
Endo-pro	YTHDC1	3.91067	0.213914	0.000601542
Endo-pro	USP3	3.90482	0.338815	0.000615679
Endo-pro	SLC10A7	3.90429	0.22393	0.000616707
Endo-pro	ASB9	3.90335	0.362339	0.000618797
Endo-pro	PPP1R2	3.90298	0.754891	0.000619443
Endo-pro	PLXDC2	3.9009	0.288154	0.000624479
Endo-pro	RABEP1	3.89131	0.289642	0.000649367
Endo-pro	MCM3	3.89102	0.660666	0.0006498
Endo-pro	ZBED4	3.89007	0.452697	0.000652016
Endo-pro	SCML2	3.88447	0.326582	0.000666582
Endo-pro	MYOF	3.88249	0.345009	0.000671684
Endo-pro	PRKCA	3.8798	0.250802	0.000678484
Endo-pro	LTN1	3.87259	0.419621	0.000698168
Endo-pro	FASTKD2	3.87089	1.17906	0.000702374
Endo-pro	PLEKHO1	3.87026	0.515327	0.000703842
Endo-pro	UQCRC1	3.86979	0.934072	0.000704822
Endo-pro	NR2F2	3.8635	0.316696	0.000722884
Endo-pro	OTUD4	3.86195	0.420902	0.000726769
Endo-pro	TPM4	3.86089	0.298059	0.000729558
Endo-pro	TMEM181	3.85985	0.456342	0.000732313
Endo-pro	DUSP22	3.85896	0.295158	0.000733871
Endo-pro	SCFD1	3.85728	0.276805	0.000738589
Endo-pro	NHLRC2	3.85714	0.378688	0.000738622
Endo-pro	UBE2G1	3.85399	0.550499	0.000747452
Endo-pro	SLC25A5	3.85332	1.17147	0.000749148
Endo-pro	TXLNA	3.85249	0.647336	0.000751323
Endo-pro	EYA1	3.85143	0.469858	0.000754214
Endo-pro	PPP1CA	3.84687	0.765489	0.000767986
Endo-pro	DISP1	3.8464	0.295918	0.000769086
Endo-pro	AZIN1	3.846	0.352652	0.000769951
Endo-pro	ZNF706	3.84588	0.62921	0.000769962
Endo-pro	CDC42SE2	3.84371	0.61065	0.000776044
Endo-pro	SULF1	3.83909	0.224921	0.000790396
Endo-pro	CWC15	3.83638	0.623359	0.00079837
Endo-pro	SUN1	3.83518	0.442229	0.000801874
Endo-pro	PTPN1	3.8288	0.407498	0.000822548
Endo-pro	CDK12	3.8283	0.453129	0.000823835
Endo-pro	SMIM7	3.82817	0.921997	0.000823835
Endo-pro	SYTL2	3.82416	0.410234	0.000836961
Endo-pro	TMLHE	3.82308	0.711663	0.000840224
Endo-pro	SHFM1	3.8228	0.813019	0.000840751
Endo-pro	ENAH	3.81987	0.226359	0.000850008
Endo-pro	VPS13A	3.81919	0.246492	0.000851909
Endo-pro	AP1S2	3.81681	0.243238	0.00085932
Endo-pro	NUP35	3.81633	1.19553	0.00086057
Endo-pro	UBR1	3.81458	0.230283	0.000866274
Endo-pro	USPL1	3.81409	0.399669	0.000867574
Endo-pro	ANXA1	3.81351	0.492025	0.000869167
Endo-pro	ZNF654	3.81262	0.365032	0.000871909
Endo-pro	STRN	3.80997	0.220979	0.000880868
Endo-pro	CPD	3.80813	0.29416	0.000886862
Endo-pro	VAV2	3.8064	0.228159	0.000892349
Endo-pro	CAMSAP2	3.80586	0.257164	0.000893862
Endo-pro	NES	3.80487	0.239741	0.000897033
Endo-pro	THUMPD3	3.80103	0.618695	0.00091061
Endo-pro	HYPK	3.79818	1.01232	0.00092067
Endo-pro	GPATCH1	3.79474	0.48493	0.00093309
Endo-pro	TXNDC9	3.79216	0.800604	0.000941907
Endo-pro	DBR1	3.7913	0.731411	0.00094472
Endo-pro	MAPK14	3.78811	0.368084	0.000956005
Endo-pro	MMP15	3.78655	0.532749	0.000961571
Endo-pro	AMMECR1	3.78429	0.273616	0.000969888
Endo-pro	CHUK	3.78394	0.267786	0.000970758
Endo-pro	IPO11	3.78317	0.397035	0.000973283
Endo-pro	TIAL1	3.78291	0.272217	0.000973846
Endo-pro	AGO2	3.78211	0.304535	0.000976497
Endo-pro	JAK2	3.78018	0.280706	0.00098355
Endo-pro	MTIF2	3.77997	0.610652	0.00098355
Endo-pro	NUP93	3.77996	0.480568	0.00098355
Endo-pro	ASAP1	3.77889	0.21809	0.000987303
Endo-pro	ALDH9A1	3.77762	0.774238	0.000991897
Endo-pro	TTC37	3.77626	0.282356	0.000996812
Endo-pro	TRIM33	3.77571	0.470558	0.000998538
Endo-pro	LYPLA1	3.77313	0.499937	0.00100844
Endo-pro	CCNG2	3.76781	0.828447	0.0010297
Endo-pro	PPP3CA	3.76678	0.262456	0.00103345
Endo-pro	IFNAR1	3.76632	0.365496	0.00103484
Endo-pro	TAF5	3.76579	0.859012	0.00103655
Endo-pro	PREP	3.76563	0.291643	0.00103671
Endo-pro	GCLM	3.76492	0.792512	0.00103918
Endo-pro	TMCO1	3.76455	0.793107	0.0010402
Endo-pro	UGT8	3.7599	0.296731	0.00105922
Endo-pro	SOAT1	3.75853	0.509733	0.00106451
Endo-pro	WARS	3.75489	0.843412	0.00107958
Endo-pro	DDX47	3.75326	0.800698	0.00108613
Endo-pro	ZFP36L2	3.75271	0.811939	0.00108766
Endo-pro	SLX4	3.75267	0.60277	0.00108766
Endo-pro	GPBP1L1	3.7518	0.309939	0.00109088
Endo-pro	MPHOSPH9	3.7449	0.886145	0.00112077
Endo-pro	PSMC5	3.7416	0.833905	0.00113508
Endo-pro	PPP3CB	3.73685	0.28486	0.00115616
Endo-pro	SNRPGP15	3.73314	1.05714	0.00117219
Endo-pro	COX6C	3.73145	0.760789	0.00117955
Endo-pro	UBAP2	3.73075	0.197909	0.00118228
Endo-pro	NOC3L	3.73039	0.413416	0.0011834
Endo-pro	RPL29	3.72966	0.465648	0.00118626
Endo-pro	NEK6	3.72802	0.198093	0.00119284
Endo-pro	ATP6V0A1	3.72736	0.258556	0.00119542
Endo-pro	2025-03-07	3.72419	0.277885	0.00120998
Endo-pro	KIF2A	3.72296	0.247683	0.00121532
Endo-pro	TMEM123	3.72246	0.926008	0.00121714
Endo-pro	ANKRD44	3.71975	0.219324	0.00122966
Endo-pro	H2AFY	3.71941	0.369096	0.00123073
Endo-pro	KIAA0319L	3.71839	0.374811	0.00123455
Endo-pro	ARID4B	3.71645	0.21074	0.00124287
Endo-pro	RAD54L	3.71572	0.847093	0.00124587
Endo-pro	CASP3	3.71549	0.714599	0.00124642
Endo-pro	SUMO1	3.71348	0.722297	0.00125519
Endo-pro	DGKE	3.71298	0.639747	0.00125709
Endo-pro	ZNF280D	3.71085	0.251887	0.00126713
Endo-pro	CCDC124	3.7102	0.786039	0.00126975
Endo-pro	FAM98A	3.70987	0.676856	0.00127082
Endo-pro	MAP2K6	3.70764	0.746988	0.00128144
Endo-pro	KPNA5	3.70676	0.626507	0.0012853
Endo-pro	GCN1	3.70646	0.309177	0.0012862
Endo-pro	COPS8	3.70614	0.607249	0.00128723
Endo-pro	TIMM23B	3.70602	0.645862	0.00128724
Endo-pro	PLAGL2	3.70571	0.648114	0.0012882
Endo-pro	UBAC1	3.70218	0.601357	0.00130506
Endo-pro	ELK3	3.6996	0.215109	0.00131713
Endo-pro	VPS35L	3.69541	0.317319	0.00133841
Endo-pro	ZC3H18	3.69269	0.400423	0.00135219
Endo-pro	EIF3K	3.69215	0.885184	0.00135443
Endo-pro	PPWD1	3.69145	0.652841	0.00135752
Endo-pro	ND3	3.68869	0.474825	0.00137171
Endo-pro	RLIM	3.68765	0.374253	0.00137619
Endo-pro	METTL14	3.68762	0.511345	0.00137619
Endo-pro	SDAD1	3.68747	0.955682	0.00137634
Endo-pro	UEVLD	3.68504	0.413848	0.0013889
Endo-pro	ARHGDIB	3.68004	0.518034	0.00141574
Endo-pro	EMILIN2	3.67609	0.206871	0.00143716
Endo-pro	ZBTB11	3.67281	0.661783	0.00145509
Endo-pro	NTN1	3.67078	0.224612	0.001466
Endo-pro	UTP15	3.66935	1.06812	0.00147354
Endo-pro	AGGF1	3.66713	0.632413	0.00148567
Endo-pro	CZH18ORF25	3.66671	0.561267	0.00148746
Endo-pro	TMEM245	3.66502	0.230515	0.00149661
Endo-pro	LARP4	3.66323	0.306821	0.00150641
Endo-pro	TAF15	3.66159	0.243191	0.00151535
Endo-pro	NOP2	3.65972	0.871534	0.00152574
Endo-pro	COX7C	3.65619	0.813463	0.00154547
Endo-pro	MPZL1	3.65607	0.296058	0.00154547
Endo-pro	SPTAN1	3.65246	0.296852	0.00156591
Endo-pro	GNA11	3.64795	0.341559	0.00159292
Endo-pro	EIF3G	3.64478	0.613383	0.00161121
Endo-pro	TMEM87A	3.64359	0.414193	0.00161732
Endo-pro	UGDH	3.64356	0.481492	0.00161732
Endo-pro	KANSL1L	3.64114	0.219752	0.00163184
Endo-pro	SMC5	3.63988	0.299254	0.00163912
Endo-pro	ATP5J2	3.63963	0.90948	0.00163998
Endo-pro	MTPAP	3.6336	0.555275	0.00167726
Endo-pro	LATS1	3.6325	0.338841	0.00168364
Endo-pro	CCSER1	3.63211	0.202109	0.00168535
Endo-pro	EIF3E	3.63133	0.334659	0.00168969
Endo-pro	SSR2	3.62887	0.731395	0.00170509
Endo-pro	C1D	3.62628	0.778577	0.00172149
Endo-pro	PAPD7	3.62546	0.576714	0.00172619
Endo-pro	NOL8	3.62517	0.433222	0.00172728
Endo-pro	TSPAN3	3.62344	0.244882	0.00173808
Endo-pro	TIMM17B	3.61986	0.970513	0.00176154
Endo-pro	NACA	3.61923	0.32811	0.001765
Endo-pro	CWC25	3.61812	0.739837	0.0017718
Endo-pro	PAXBP1	3.61625	0.307152	0.00178379
Endo-pro	CWC27	3.61586	0.304189	0.00178486
Endo-pro	SZRD1	3.61508	0.586155	0.0017894
Endo-pro	ARFGEF1	3.61424	0.212899	0.00179441
Endo-pro	GAPVD1	3.61353	0.310237	0.00179848
Endo-pro	CASP8AP2	3.61199	0.431866	0.00180837
Endo-pro	JAKMIP1	3.60462	0.326468	0.00185877
Endo-pro	SLC16A9	3.60449	0.572257	0.00185881
Endo-pro	MSH6	3.60252	0.432478	0.00187214
Endo-pro	EXTL3	3.60112	0.616277	0.00188106
Endo-pro	SH3GLB1	3.60105	0.365919	0.00188106
Endo-pro	FYTTD1	3.6007	0.286402	0.00188269
Endo-pro	TMEM209	3.59358	0.793127	0.00193086
Endo-pro	SMNDC1	3.59353	0.730587	0.00193086
Endo-pro	PTPN4	3.58924	0.421343	0.00196204
Endo-pro	WBP4	3.58461	0.547737	0.00199627
Endo-pro	PAPD5	3.58442	0.383567	0.0019968
Endo-pro	NUP210	3.58086	0.541314	0.00202235
Endo-pro	EPS8	3.57879	0.426446	0.00203756
Endo-pro	SDHB	3.57676	0.618444	0.00205173
Endo-pro	SNAP29	3.57654	0.714563	0.00205173
Endo-pro	HBS1L	3.57648	0.283452	0.00205173
Endo-pro	GATAD2A	3.57645	0.340455	0.00205173
Endo-pro	ZC3H8	3.57638	0.373262	0.00205173
Endo-pro	CNIH1	3.57436	0.808679	0.00206669
Endo-pro	CACYBP	3.57353	0.766017	0.0020723
Endo-pro	ZNF217	3.5712	0.242313	0.00208899
Endo-pro	QRICH1	3.57093	0.41583	0.00209018
Endo-pro	ATF1	3.57015	0.367852	0.00209453
Endo-pro	DBI	3.56825	0.842211	0.00210787
Endo-pro	FAM160B1	3.5681	0.452738	0.0021081
Endo-pro	PPP2R5A	3.56642	0.286839	0.00212067
Endo-pro	PITRM1	3.56577	0.513654	0.00212503
Endo-pro	RBBP8	3.56353	0.626822	0.00214215
Endo-pro	CXXC5	3.56343	0.406863	0.00214215
Endo-pro	NOL10	3.56273	0.336938	0.00214689
Endo-pro	NR2C2	3.56189	0.219848	0.00215276
Endo-pro	RRP15	3.55882	0.78279	0.00217615
Endo-pro	SPTY2D1	3.5578	0.440652	0.0021836
Endo-pro	XRCC3	3.55626	0.783518	0.00219519
Endo-pro	SMG7	3.55617	0.281098	0.00219519
Endo-pro	STK26	3.55526	0.342329	0.00220181
Endo-pro	KRR1	3.55434	0.818608	0.00220861
Endo-pro	CLIC4	3.55415	0.224519	0.00220921
Endo-pro	ATP5PB	3.55324	0.733121	0.00221587
Endo-pro	TNPO1	3.55296	0.211123	0.0022172
Endo-pro	TBC1D5	3.5521	0.209934	0.00222344
Endo-pro	FARSB	3.54968	0.506748	0.00224304
Endo-pro	MRTO4	3.54954	1.32535	0.00224316
Endo-pro	MFN2	3.54703	0.540763	0.00226308
Endo-pro	ZMAT2	3.54698	0.626292	0.00226308
Endo-pro	FAM177A1	3.5468	0.915402	0.0022636
Endo-pro	SEC11A	3.54598	0.657056	0.00226963
Endo-pro	TOMM22	3.54262	0.80573	0.00229773
Endo-pro	SBDS	3.54181	0.547729	0.00230381
Endo-pro	GID8	3.53818	0.666851	0.0023346
Endo-pro	ZNF451	3.53794	0.347532	0.00233573
Endo-pro	NUP107	3.53693	0.495926	0.00234362
Endo-pro	AARS1	3.53538	0.679313	0.00235635
Endo-pro	SLC4A7	3.53502	0.193362	0.00235853
Endo-pro	ISYNA1	3.53338	0.726592	0.00237109
Endo-pro	DYNLT1	3.53152	1.261	0.00238675
Endo-pro	RHOG2	3.53114	0.745448	0.00238909
Endo-pro	KREMEN1	3.52916	0.634536	0.00240603
Endo-pro	MAST4	3.52884	0.211266	0.00240788
Endo-pro	ROMO1	3.52856	0.752627	0.00240935
Endo-pro	SRFBP1	3.52546	0.391642	0.0024355
Endo-pro	LARP4B	3.52489	0.213492	0.00243858
Endo-pro	CHRNA7	3.52274	0.770982	0.00245646
Endo-pro	COL6A1	3.52253	0.517667	0.00245646
Endo-pro	TEK	3.52249	0.231943	0.00245646
Endo-pro	SCFD2	3.52205	0.368419	0.0024594
Endo-pro	CLPX	3.52094	0.519407	0.00246856
Endo-pro	TTF1	3.52083	0.848093	0.00246856
Endo-pro	LRRC28	3.51781	0.318473	0.00249576
Endo-pro	PGD	3.51694	0.795634	0.00250284
Endo-pro	CPSF3	3.51273	0.59439	0.00254175
Endo-pro	TEAD4	3.51099	0.246279	0.00255729
Endo-pro	BECN1	3.50958	0.58137	0.00256977
Endo-pro	CTR9	3.50851	0.416662	0.00257895
Endo-pro	PARPBP	3.50745	1.78837	0.00258697
Endo-pro	MACF1	3.50532	0.283522	0.00260661
Endo-pro	ASCC3	3.50329	0.247725	0.00262538
Endo-pro	FAM45A	3.5028	0.654098	0.00262911
Endo-pro	DDX5	3.49568	0.334972	0.00269787
Endo-pro	SFSWAP	3.49166	0.183224	0.00273762
Endo-pro	PCNX1	3.48807	0.190472	0.00277336
Endo-pro	CARD9	3.48773	0.543464	0.00277567
Endo-pro	TSKU	3.48718	0.620846	0.00278025
Endo-pro	EPC1	3.48133	0.205417	0.00284037
Endo-pro	HSBP1	3.48019	0.693461	0.00285127
[truncated: 13,895 more rows]

## Sheet: Epi DEG
group	names	scores	logfoldchanges	pvals_adj
Epi-mature	PTPRF	42.4032	3.87625	0
Epi-mature	IGFBP5	39.4177	4.81958	0
Epi-mature	SPON1	39.3125	3.57077	0
Epi-mature	KRT7	38.143	4.02077	0
Epi-mature	COL18A1	37.543	3.51408	4.76215e-305
Epi-mature	BNC2	34.9364	2.91237	4.50775e-264
Epi-mature	LRP2	34.6185	4.33515	2.46861e-259
Epi-mature	ALCAM	34.1397	2.86138	3.08755e-252
Epi-mature	ELN	31.1015	3.73276	3.31527e-209
Epi-mature	KRT24	31.0869	4.02599	4.70499e-209
Epi-mature	DMD	30.3096	2.78401	1.01184e-198
Epi-mature	MYO7A	30.1696	3.41442	6.42797e-197
Epi-mature	LAMA5	29.8007	2.17708	3.54321e-192
Epi-mature	SMOC2	29.7797	2.99413	6.20226e-192
Epi-mature	LRRN4	29.2886	3.66708	1.17412e-185
Epi-mature	CXCR7	28.5252	3.97626	4.35343e-176
Epi-mature	CCDC85C	27.6623	2.88337	1.43116e-165
Epi-mature	FOXP2	27.048	2.16587	2.61629e-158
Epi-mature	MYRF	26.6166	2.5052	2.69848e-153
Epi-mature	DAG1	25.9236	3.21082	1.95433e-145
Epi-mature	SOX6	25.7855	2.59683	6.69629e-144
Epi-mature	SEMA3D	25.7407	2.62621	2.04485e-143
Epi-mature	COL4A6	25.6175	2.19305	4.6778e-142
Epi-mature	PTRF	25.4404	3.16111	4.17841e-140
Epi-mature	PTPN3	25.2588	3.47959	4.05823e-138
Epi-mature	MFGE8	25.2313	3.13361	7.86281e-138
Epi-mature	FGFRL1	24.7489	2.14222	1.33559e-132
Epi-mature	NREP	24.1006	2.1439	9.69854e-126
Epi-mature	LOX	23.6539	2.83235	4.11242e-121
Epi-mature	ZFYVE28	23.4677	2.58797	3.23594e-119
Epi-mature	ANXA2	23.1651	2.39313	3.69373e-116
Epi-mature	DST	23.0649	1.77108	3.65957e-115
Epi-mature	DLG2	23.0519	2.18023	4.80964e-115
Epi-mature	KCNQ1	23.0397	2.39618	6.2169e-115
Epi-mature	AFDN	22.9156	1.97285	1.05296e-113
Epi-mature	CCDC85A	22.7352	3.62038	6.3657e-112
Epi-mature	CRB2	22.6989	2.58828	1.4197e-111
Epi-mature	FRY	22.5421	2.10808	4.73623e-110
Epi-mature	TNFAIP8L3	22.4457	2.90104	4.06865e-109
Epi-mature	KRT18	22.2724	2.90606	1.9305e-107
Epi-mature	COL4A5	22.0433	1.88556	3.06168e-105
Epi-mature	SAMD11	21.9744	2.52592	1.36784e-104
Epi-mature	CSMD2	21.7821	2.26007	9.08519e-103
Epi-mature	DOCK5	21.6995	2.24744	5.37944e-102
Epi-mature	MYO16	21.6943	2.54563	5.91034e-102
Epi-mature	BTBD11	21.506	2.2017	3.41212e-100
Epi-mature	SGCD	21.4158	2.1683	2.33308e-99
Epi-mature	PTPN13	21.3717	2.08659	5.88402e-99
Epi-mature	PTPN14	21.2967	1.97608	2.87519e-98
Epi-mature	PTPRK	20.7733	1.70454	1.74997e-93
Epi-mature	NFATC1	20.6926	2.11074	9.1912e-93
Epi-mature	KIF13B	20.6227	2.16516	3.77527e-92
Epi-mature	RDH10	20.5494	2.62179	1.68706e-91
Epi-mature	PAPPA	20.4894	2.11781	5.69903e-91
Epi-mature	FGF12	20.4251	2.52335	2.09573e-90
Epi-mature	MAGI1	20.4107	1.76441	2.77013e-90
Epi-mature	CDH6	20.1955	3.14624	2.17611e-88
Epi-mature	COL3A1	20.1158	1.42003	1.07215e-87
Epi-mature	CPZ	20.0902	3.7928	1.76913e-87
Epi-mature	NCOR2	20.0183	1.38157	7.38758e-87
Epi-mature	PLD5	19.9477	4.09428	2.99474e-86
Epi-mature	OBSCN	19.837	2.4559	2.68565e-85
Epi-mature	ITGB8	19.7606	3.36088	1.20543e-84
Epi-mature	ANK3	19.7091	1.84139	3.2929e-84
Epi-mature	WIPF3	19.6382	3.15377	1.31361e-83
Epi-mature	PDGFD	19.5623	1.96627	5.75913e-83
Epi-mature	MCAM	19.533	2.40936	1.00973e-82
Epi-mature	NTRK2	19.4721	4.10509	3.27974e-82
Epi-mature	EGFR	19.4553	1.63494	4.49274e-82
Epi-mature	BNC1	19.2776	3.34346	1.39593e-80
Epi-mature	SGCZ	18.9635	4.14928	5.61204e-78
Epi-mature	AGRN	18.9041	1.61636	1.71118e-77
Epi-mature	DOCK9	18.7619	2.14743	2.47883e-76
Epi-mature	FGF18	18.7331	3.81882	4.20707e-76
Epi-mature	NCALD	18.6803	2.3096	1.10668e-75
Epi-mature	PARD3B	18.4227	1.64118	1.31985e-73
Epi-mature	LIFR	18.3686	2.07558	3.49675e-73
Epi-mature	SIPA1L2	18.3038	1.92882	1.13927e-72
Epi-mature	PDGFA	18.2421	2.40574	3.48999e-72
Epi-mature	LAMA3	18.1598	2.37771	1.51638e-71
Epi-mature	FRMD4B	18.0422	1.62548	1.25522e-70
Epi-mature	ABCB11	18.0344	3.59274	1.42999e-70
Epi-mature	BMPER	18.0318	2.14898	1.4826e-70
Epi-mature	FRMD1	17.9168	2.34133	1.16753e-69
Epi-mature	APLP2	17.9134	1.6865	1.2269e-69
Epi-mature	SSBP2	17.8766	1.75378	2.35394e-69
Epi-mature	RYR2	17.8267	1.64871	5.69301e-69
Epi-mature	PSAP	17.7403	1.84352	2.63209e-68
Epi-mature	EHD2	17.66	3.11146	1.08408e-67
Epi-mature	PODXL	17.5927	1.74442	3.53014e-67
Epi-mature	SLIT3	17.4568	1.4145	3.77886e-66
Epi-mature	PATJ	17.4125	2.34197	8.1208e-66
Epi-mature	SLC4A4	17.3303	1.97704	3.34084e-65
Epi-mature	BOC	17.3144	1.89052	4.36319e-65
Epi-mature	SPARC	17.2475	1.38208	1.37808e-64
Epi-mature	PPL	17.1778	4.3738	4.55222e-64
Epi-mature	PAWR	17.1487	2.69136	7.45188e-64
Epi-mature	INF2	17.0514	2.36879	3.91991e-63
Epi-mature	MAP2	17.0338	1.85431	5.24943e-63
Epi-mature	EPHA4	16.9827	2.17197	1.24386e-62
Epi-mature	MDK	16.8977	2.53206	5.18707e-62
Epi-mature	IKZF2	16.887	2.53022	6.17238e-62
Epi-mature	NLGN1	16.8444	3.09097	1.25863e-61
Epi-mature	MEIS2	16.8221	1.46825	1.8173e-61
Epi-mature	NELL1	16.7841	2.32498	3.42152e-61
Epi-mature	CAMSAP2	16.7711	1.72036	4.22531e-61
Epi-mature	KCNJ2	16.7604	4.40676	5.01744e-61
Epi-mature	SLC35F1	16.7569	1.76694	5.28012e-61
Epi-mature	PLCB1	16.7555	1.5323	5.35648e-61
Epi-mature	BSG	16.747	2.19501	6.13863e-61
Epi-mature	IMMP2L	16.7361	2.35001	7.31583e-61
Epi-mature	AFAP1	16.7	1.39443	1.32869e-60
Epi-mature	ENOX1	16.6501	1.49935	3.04025e-60
Epi-mature	GABRG3	16.6307	2.24792	4.13674e-60
Epi-mature	CGNL1	16.605	1.5639	6.26159e-60
Epi-mature	ZMIZ1	16.565	1.07218	1.20776e-59
Epi-mature	SCEL	16.564	2.72912	1.22082e-59
Epi-mature	EFEMP1	16.4806	3.29465	4.82451e-59
Epi-mature	MTURN	16.4156	2.59244	1.40031e-58
Epi-mature	SLIT2	16.3117	1.37338	7.61399e-58
Epi-mature	OXCT1	16.2347	1.65642	2.65957e-57
Epi-mature	COLEC12	16.1837	1.54125	6.04723e-57
Epi-mature	MAGI2	16.1444	1.32634	1.13594e-56
Epi-mature	PLCD1	16.1249	2.12717	1.54839e-56
Epi-mature	FBXL7	16.0725	1.42381	3.58598e-56
Epi-mature	GLI3	16.0119	1.44227	9.44364e-56
Epi-mature	TENM4	16.011	1.4869	9.52683e-56
Epi-mature	PERPB	15.9679	3.08033	1.88899e-55
Epi-mature	DISP1	15.9483	1.70551	2.56773e-55
Epi-mature	FBXO34	15.945	2.23084	2.68661e-55
Epi-mature	SLC6A6	15.9406	2.60012	2.86368e-55
Epi-mature	ATP10A	15.8484	2.86191	1.23993e-54
Epi-mature	MPP7	15.8249	1.79347	1.78839e-54
Epi-mature	NR3C2	15.7901	1.46151	3.09012e-54
Epi-mature	NDST3	15.7566	2.35201	5.21759e-54
Epi-mature	TENM2	15.711	1.95934	1.06437e-53
Epi-mature	ITGA6	15.6737	2.16584	1.90574e-53
Epi-mature	PLXNB3	15.5991	1.85257	6.104e-53
Epi-mature	AKAP12	15.5724	1.39116	9.2047e-53
Epi-mature	EMB	15.5243	2.77037	1.94068e-52
Epi-mature	TSNARE1	15.4732	1.51212	4.27159e-52
Epi-mature	LRBA	15.4475	1.45103	6.32564e-52
Epi-mature	WT1	15.3629	1.39527	2.32579e-51
Epi-mature	TENM1	15.3066	2.04732	5.50043e-51
Epi-mature	PALM2AKAP2	15.2574	1.72583	1.16289e-50
Epi-mature	CPD	15.199	1.94578	2.82558e-50
Epi-mature	TPK1	15.1215	1.31555	9.13247e-50
Epi-mature	VAV2	15.0982	1.54345	1.29358e-49
Epi-mature	CA10	15.0502	1.69503	2.66065e-49
Epi-mature	TRANK1	15.0015	1.56973	5.51687e-49
Epi-mature	CSMD1	14.9904	2.27069	6.48112e-49
Epi-mature	SPATA13	14.984	2.08555	7.0954e-49
Epi-mature	EHD3	14.9694	1.69896	8.782e-49
Epi-mature	PCLO	14.9555	1.75445	1.07579e-48
Epi-mature	DSP	14.8687	1.4356	3.92775e-48
Epi-mature	GRIP1	14.7787	1.92161	1.49025e-47
Epi-mature	ITGA11	14.5983	4.1706	2.11035e-46
Epi-mature	PALS2	14.5913	1.81331	2.32626e-46
Epi-mature	NKAIN2	14.5792	1.68266	2.76344e-46
Epi-mature	HEPH	14.5689	2.87457	3.19497e-46
Epi-mature	HIC2	14.5159	1.46486	6.85159e-46
Epi-mature	NHS	14.5125	1.97391	7.16156e-46
Epi-mature	CTNND2	14.4242	1.48649	2.57136e-45
Epi-mature	FGF9	14.3832	3.01786	4.62716e-45
Epi-mature	PLEKHH1	14.3679	1.6648	5.73865e-45
Epi-mature	TJP2	14.3342	1.99565	9.28522e-45
Epi-mature	GALNT13	14.3092	2.99126	1.32454e-44
Epi-mature	ADGRD1	14.2923	1.51059	1.67776e-44
Epi-mature	EPHB2	14.2839	1.36309	1.88419e-44
Epi-mature	PTPN21	14.2436	1.27069	3.33976e-44
Epi-mature	PARP8	14.2247	2.64804	4.35169e-44
Epi-mature	GULP1	14.2157	1.40456	4.92464e-44
Epi-mature	USP54	14.1382	1.43181	1.47867e-43
Epi-mature	ANGPT1	14.0684	1.51235	3.95377e-43
Epi-mature	TGFB3	13.9863	1.81749	1.25173e-42
Epi-mature	JCAD	13.9541	1.3747	1.95768e-42
Epi-mature	ATP1A1	13.9411	1.25328	2.3349e-42
Epi-mature	EPPK1	13.8696	4.59917	6.31451e-42
Epi-mature	LY6E	13.7822	2.56528	2.11702e-41
Epi-mature	SH3BP4	13.7403	1.51897	3.7581e-41
Epi-mature	DTNA	13.677	1.31752	8.91005e-41
Epi-mature	CALR	13.6701	1.26548	9.74788e-41
Epi-mature	SHISA9	13.6582	1.89016	1.1422e-40
Epi-mature	PARD6B	13.6123	3.79072	2.13233e-40
Epi-mature	RBM20	13.5882	1.78815	2.94936e-40
Epi-mature	CFTR	13.5712	5.56369	3.70259e-40
Epi-mature	ABCC1	13.5361	1.69451	5.94426e-40
Epi-mature	COL1A2	13.4839	1.06232	1.20312e-39
Epi-mature	STXBP4	13.4714	1.47834	1.41061e-39
Epi-mature	CDH3	13.4546	3.41143	1.76243e-39
Epi-mature	SEMA3C	13.4216	2.66459	2.74202e-39
Epi-mature	STOX2	13.3771	1.5422	4.97058e-39
Epi-mature	TSPAN7	13.3571	2.34398	6.47186e-39
Epi-mature	GJA1	13.2251	2.70313	3.76045e-38
Epi-mature	KLF5	13.2147	4.60493	4.29823e-38
Epi-mature	NAV2	13.2002	1.41236	5.18657e-38
Epi-mature	KDM4C	13.1669	1.78001	8.02678e-38
Epi-mature	MPP5	13.1447	1.52899	1.07232e-37
Epi-mature	ITM2B	13.1059	1.71423	1.78034e-37
Epi-mature	IL1RL1	13.093	2.06405	2.10061e-37
Epi-mature	NRXN3	13.0895	1.85163	2.19216e-37
Epi-mature	PLEKHA7	13.0842	1.83317	2.33986e-37
Epi-mature	TRPC6	13.067	2.17391	2.92026e-37
Epi-mature	MYO10	13.0251	1.42916	5.03709e-37
Epi-mature	THSD4	13.0201	1.12189	5.35245e-37
Epi-mature	TGM2	13.0137	2.08509	5.79611e-37
Epi-mature	FOXP1	13.003	1.15511	6.63566e-37
Epi-mature	BRCA2	12.9934	1.90428	7.48976e-37
Epi-mature	NCK1	12.9401	1.3096	1.49485e-36
Epi-mature	ARL15	12.9015	1.28798	2.45964e-36
Epi-mature	THSD7A	12.8768	1.65427	3.37297e-36
Epi-mature	ATP2B2	12.8641	1.19733	3.95081e-36
Epi-mature	SHROOM3	12.8639	2.01414	3.95081e-36
Epi-mature	SLC9A3R2	12.8401	2.38266	5.35022e-36
Epi-mature	RHOU	12.8365	2.69285	5.58229e-36
Epi-mature	ITGA3	12.8306	2.43795	6.00122e-36
Epi-mature	ATP2B4	12.8194	1.42164	6.90493e-36
Epi-mature	KCNIP4	12.7339	1.96347	2.04702e-35
Epi-mature	MYH9	12.7318	0.939497	2.09343e-35
Epi-mature	COBLL1	12.7255	1.75196	2.25995e-35
Epi-mature	CSRNP1	12.6689	1.7891	4.64143e-35
Epi-mature	LMNB2	12.6562	1.12904	5.43118e-35
Epi-mature	FAT1	12.6266	1.10389	7.88151e-35
Epi-mature	CD151	12.5805	1.94487	1.40866e-34
Epi-mature	PHLDB2	12.551	1.11344	2.03767e-34
Epi-mature	MADD	12.473	1.56112	5.42056e-34
Epi-mature	ITPK1	12.4561	1.33835	6.64562e-34
Epi-mature	CAST	12.3315	1.31596	3.10686e-33
Epi-mature	GFPT2	12.3122	1.65085	3.93328e-33
Epi-mature	RND3	12.3044	1.49649	4.31638e-33
Epi-mature	RUSC2	12.2839	3.40531	5.53699e-33
Epi-mature	TMEM132B	12.2701	3.20301	6.54237e-33
Epi-mature	ADGRG2	12.2152	2.21345	1.27782e-32
Epi-mature	COL26A1	12.132	1.36222	3.52605e-32
Epi-mature	NRP2	12.1008	1.51563	5.12266e-32
Epi-mature	GATA6	12.0676	1.15141	7.63886e-32
Epi-mature	MYOZ2	12.0214	2.57386	1.32834e-31
Epi-mature	SNTG2	12.0138	1.34198	1.45142e-31
Epi-mature	KTN1	11.9889	1.11312	1.95225e-31
Epi-mature	NRXN1	11.974	1.35672	2.32933e-31
Epi-mature	COL4A2	11.9695	1.12755	2.44858e-31
Epi-mature	MICAL3	11.9686	1.05989	2.46671e-31
Epi-mature	RBMS1	11.9446	0.921938	3.28011e-31
Epi-mature	KIF21A	11.9146	1.83154	4.69057e-31
Epi-mature	PKLR	11.9	1.14606	5.56908e-31
Epi-mature	ARL4C	11.898	1.9123	5.68324e-31
Epi-mature	GALNT2	11.8966	1.1867	5.75828e-31
Epi-mature	CDH7	11.8913	2.35202	6.10758e-31
Epi-mature	MITF	11.8883	1.7506	6.31309e-31
Epi-mature	CTSD	11.8304	1.48291	1.25374e-30
Epi-mature	FLRT3	11.8302	2.04076	1.25374e-30
Epi-mature	KIRREL3	11.8192	1.23731	1.42402e-30
Epi-mature	GPC6	11.8063	1.15647	1.65431e-30
Epi-mature	RREB1	11.8051	1.09074	1.67301e-30
Epi-mature	NPAS2	11.8029	1.16973	1.71139e-30
Epi-mature	GAP43	11.7982	3.15781	1.80348e-30
Epi-mature	PLCE1	11.7949	1.12081	1.86834e-30
Epi-mature	NCKAP1	11.7776	1.10122	2.28689e-30
Epi-mature	IL1RAPL1	11.7553	1.66643	2.96822e-30
Epi-mature	ASIC4	11.6796	3.16789	7.23074e-30
Epi-mature	CP	11.6704	2.29458	8.02612e-30
Epi-mature	SLC28A3	11.6225	5.16666	1.39877e-29
Epi-mature	MYO9A	11.6154	1.14843	1.51433e-29
Epi-mature	PDIA3	11.5706	1.11366	2.5479e-29
Epi-mature	CHRM3	11.5452	1.53881	3.41082e-29
Epi-mature	BMPR2	11.5402	1.03848	3.60247e-29
Epi-mature	SORCS3	11.4942	1.37568	6.12411e-29
Epi-mature	CNTNAP2	11.4918	0.996217	6.27973e-29
Epi-mature	SULF2	11.4661	1.04881	8.42505e-29
Epi-mature	NBEAL2	11.4653	2.44967	8.46881e-29
Epi-mature	ROR1	11.4592	1.13757	9.05411e-29
Epi-mature	ADAMTS2	11.452	1.10235	9.8158e-29
Epi-mature	MAP3K1	11.4312	1.09546	1.24238e-28
Epi-mature	APOA1	11.3589	2.57665	2.84107e-28
Epi-mature	PAK1	11.334	2.54113	3.75111e-28
Epi-mature	MTSS1	11.3321	1.21415	3.82433e-28
Epi-mature	TJP1	11.3307	1.00936	3.86956e-28
Epi-mature	PAIP1	11.3102	1.70911	4.85924e-28
Epi-mature	DDX10	11.2868	1.2193	6.32426e-28
Epi-mature	FBLN1	11.2708	1.00121	7.56059e-28
Epi-mature	COL1A1	11.27	0.979466	7.60209e-28
Epi-mature	LPGAT1	11.2641	1.43227	8.10444e-28
Epi-mature	SH2D4A	11.2297	4.18276	1.19315e-27
Epi-mature	EFNB1	11.2229	1.03469	1.28508e-27
Epi-mature	CHKA	11.1766	1.16114	2.15347e-27
Epi-mature	MYO1C	11.1499	1.21741	2.899e-27
Epi-mature	RXFP2	11.1473	2.44167	2.974e-27
Epi-mature	ADAM23	11.1231	1.49889	3.88997e-27
Epi-mature	SVEP1	11.1165	2.13946	4.1763e-27
Epi-mature	TM4SF1	11.0409	2.39062	9.66308e-27
Epi-mature	BAIAP2	11.0334	2.28815	1.04687e-26
Epi-mature	ZFPM1	11.0126	1.30834	1.3144e-26
Epi-mature	KIAA1217	11.0097	1.12344	1.35323e-26
Epi-mature	RASSF7	11.0069	3.58007	1.39292e-26
Epi-mature	PDPN	10.9894	3.7544	1.68029e-26
Epi-mature	LDLRAD3	10.9812	1.46615	1.83382e-26
Epi-mature	IMMP2L-1	10.9485	2.34904	2.62572e-26
Epi-mature	ERC2	10.9329	2.19353	3.10743e-26
Epi-mature	INTS6	10.9033	1.12664	4.29428e-26
Epi-mature	TNFSF10	10.8907	2.12639	4.91924e-26
Epi-mature	CAB39L	10.8342	1.35202	9.10009e-26
Epi-mature	CNTN3	10.7964	1.9277	1.3701e-25
Epi-mature	EDARADD	10.7717	3.03923	1.78689e-25
Epi-mature	KIAA1522	10.7514	2.12969	2.22118e-25
Epi-mature	UNC5C	10.7494	0.989171	2.26414e-25
Epi-mature	ZNF516	10.7338	0.936027	2.67302e-25
Epi-mature	SAMD4A	10.732	1.01319	2.71611e-25
Epi-mature	MAD1L1	10.7178	1.01227	3.15858e-25
Epi-mature	CDH11	10.6909	0.954719	4.21228e-25
Epi-mature	ANOS1	10.6735	2.54462	5.06686e-25
Epi-mature	HMGN2P46	10.6034	1.38313	1.06878e-24
Epi-mature	DIRAS2	10.598	1.58916	1.12887e-24
Epi-mature	SNCAIP	10.5729	1.23683	1.47101e-24
Epi-mature	ALDH1A3	10.571	1.55728	1.4979e-24
Epi-mature	SLC16A1	10.5612	2.09376	1.65819e-24
Epi-mature	LMO7	10.5593	0.989067	1.68699e-24
Epi-mature	BICD1	10.5482	1.0241	1.89376e-24
Epi-mature	DOT1L	10.5473	1.08504	1.90511e-24
Epi-mature	PDE4B	10.5432	1.53506	1.98631e-24
Epi-mature	ITM2A	10.4885	1.18435	3.52944e-24
Epi-mature	TULP4	10.4851	0.98324	3.64778e-24
Epi-mature	ARHGAP39	10.4786	1.26515	3.89433e-24
Epi-mature	MYEF2	10.4501	1.16628	5.24676e-24
Epi-mature	FAM83H	10.417	2.60733	7.37861e-24
Epi-mature	KANSL1L	10.382	1.12889	1.06173e-23
Epi-mature	LYST	10.3666	1.15119	1.2439e-23
Epi-mature	SOX11	10.3613	1.22403	1.31148e-23
Epi-mature	STMN1	10.3592	0.947966	1.33771e-23
Epi-mature	DUSP8	10.3559	1.13322	1.38006e-23
Epi-mature	KCNC2	10.353	1.97775	1.41892e-23
Epi-mature	ZBTB20	10.351	2.52374	1.44508e-23
Epi-mature	ACTN4	10.3063	0.99802	2.2965e-23
Epi-mature	SOBP	10.2917	0.954538	2.66627e-23
Epi-mature	CRMP1	10.2702	1.38594	3.32201e-23
Epi-mature	UBAP2	10.2495	0.922879	4.10788e-23
Epi-mature	THSD7B	10.2165	1.86344	5.76022e-23
Epi-mature	SIPA1L1	10.2116	0.938896	6.04033e-23
Epi-mature	ACVR2A	10.1648	1.06328	9.74767e-23
Epi-mature	P4HB	10.1608	0.946751	1.0128e-22
Epi-mature	SH3BGRL3	10.1419	2.1012	1.22624e-22
Epi-mature	IFRD1	10.121	1.31931	1.51147e-22
Epi-mature	CHGB	10.1031	1.30329	1.80853e-22
Epi-mature	ESYT2	10.0857	1.14923	2.15451e-22
Epi-mature	RALGPS1	10.0636	1.7143	2.69034e-22
Epi-mature	PHKA2	10.0441	1.89619	3.27061e-22
Epi-mature	GRM8	10.0426	3.67037	3.31413e-22
Epi-mature	FNDC5	10.0394	2.5176	3.41209e-22
Epi-mature	ANGPT2	10.0126	2.76857	4.46726e-22
Epi-mature	CELSR1	10.012	1.8717	4.48123e-22
Epi-mature	RRAS	9.98074	1.33885	6.08208e-22
Epi-mature	CNP	9.97869	3.49178	6.19326e-22
Epi-mature	SFRP1	9.96474	1.35113	7.10935e-22
Epi-mature	COL12A1	9.94843	1.06661	8.35503e-22
Epi-mature	CCSER1	9.94379	0.91527	8.73235e-22
Epi-mature	FOSL2	9.93861	1.41954	9.17544e-22
Epi-mature	VTI1A	9.91871	0.952362	1.11737e-21
Epi-mature	TSPAN3	9.91472	1.12344	1.15966e-21
Epi-mature	PER2	9.9145	1.07785	1.15966e-21
Epi-mature	UBAC2	9.89927	0.893284	1.34729e-21
Epi-mature	GLS2	9.86762	0.948265	1.84322e-21
Epi-mature	PRKCI	9.83664	1.22652	2.50267e-21
Epi-mature	TBX18	9.83365	0.876612	2.57192e-21
Epi-mature	PRR16	9.82878	0.957843	2.69265e-21
Epi-mature	CPAMD8	9.80566	0.869474	3.37837e-21
Epi-mature	DMXL2	9.78857	1.53641	3.99112e-21
Epi-mature	RHPN2	9.76154	2.15295	5.19958e-21
Epi-mature	EIF4A2	9.75737	0.863998	5.40457e-21
Epi-mature	MAPKAPK2	9.75208	1.40709	5.67973e-21
Epi-mature	NUMB	9.71862	0.903711	7.85549e-21
Epi-mature	CADM2	9.70148	0.947033	9.24951e-21
Epi-mature	ASTN2	9.69505	1.79147	9.82801e-21
Epi-mature	NEK6	9.68207	1.01647	1.11322e-20
Epi-mature	PRKAR2A	9.67448	1.00617	1.19614e-20
Epi-mature	ST6GALNAC3	9.66792	0.995015	1.27239e-20
Epi-mature	PCNX2	9.65776	1.0115	1.40164e-20
Epi-mature	SLC25A48	9.64891	1.92702	1.52445e-20
Epi-mature	MKX	9.62024	2.83382	2.01067e-20
Epi-mature	FOXP4	9.61433	1.16678	2.11957e-20
Epi-mature	SAMD12	9.60977	1.9133	2.21023e-20
Epi-mature	ZNF385D	9.5995	0.876064	2.43616e-20
Epi-mature	GJC2	9.56149	2.68665	3.50382e-20
Epi-mature	LAMP1	9.5575	1.32087	3.63312e-20
Epi-mature	DDR1	9.5557	1.05067	3.68826e-20
Epi-mature	ARHGAP32	9.54735	0.863523	3.98842e-20
Epi-mature	PBX3	9.54319	0.893532	4.14252e-20
Epi-mature	GTF2E2	9.51646	1.68438	5.34648e-20
Epi-mature	NPTN	9.44902	1.17804	1.01822e-19
Epi-mature	TMSB15B	9.43473	0.932712	1.16431e-19
Epi-mature	CLSTN1	9.42636	1.12377	1.25815e-19
Epi-mature	FHL2	9.42327	0.998789	1.29284e-19
Epi-mature	LGMN	9.40848	1.68636	1.48498e-19
Epi-mature	SIK3	9.40688	1.04101	1.50433e-19
Epi-mature	NPNT	9.40149	2.06108	1.5798e-19
Epi-mature	REEP5	9.39645	1.55116	1.65356e-19
Epi-mature	ADAMTS17	9.39322	1.52224	1.70116e-19
Epi-mature	DENND5B	9.38685	1.13895	1.79926e-19
Epi-mature	TMEM245	9.34829	1.34318	2.5808e-19
Epi-mature	JAM3	9.33839	0.839983	2.82748e-19
Epi-mature	DOCK4	9.33577	1.03123	2.8919e-19
Epi-mature	KCNH5	9.33412	2.81979	2.93074e-19
Epi-mature	HDGFL3	9.32751	1.25977	3.10555e-19
Epi-mature	EEF1B2	9.32347	0.857225	3.21539e-19
Epi-mature	CTSV	9.32336	1.39239	3.21539e-19
Epi-mature	LAPTM4A	9.29766	1.28395	4.08667e-19
Epi-mature	TPM3	9.29252	0.828825	4.2798e-19
Epi-mature	CDKL5	9.28923	1.18741	4.40419e-19
Epi-mature	CLBA1	9.27285	2.30428	5.12527e-19
Epi-mature	RPL7	9.25052	0.865921	6.30359e-19
Epi-mature	ST6GAL1	9.24175	2.67278	6.82755e-19
Epi-mature	ARHGEF12	9.23128	0.904662	7.51347e-19
Epi-mature	DDX1	9.22903	1.05506	7.656e-19
Epi-mature	FAR1	9.22408	0.940261	8.00091e-19
Epi-mature	SRFBP1	9.18924	1.24244	1.09733e-18
Epi-mature	KANK1	9.17824	0.812165	1.21271e-18
Epi-mature	FAM46A	9.16571	2.39999	1.35934e-18
Epi-mature	ZNRF2	9.16159	3.0362	1.40935e-18
Epi-mature	ASAP2	9.15556	0.953062	1.4871e-18
Epi-mature	CANX	9.14182	0.79092	1.68161e-18
Epi-mature	STRBP	9.14132	1.21239	1.68587e-18
Epi-mature	AXL	9.1409	1.25237	1.68892e-18
Epi-mature	CAMK2D	9.11681	0.836161	2.10533e-18
Epi-mature	GALNT18	9.11419	0.863417	2.15234e-18
Epi-mature	BEGAIN	9.11274	1.14643	2.17673e-18
Epi-mature	MYZAP	9.1023	1.02533	2.39158e-18
Epi-mature	NFYC	9.08139	1.08994	2.89279e-18
Epi-mature	BMP7	9.05343	1.74738	3.72339e-18
Epi-mature	GFPT1	9.01197	0.918363	5.42767e-18
Epi-mature	ANTXR1	9.00897	0.805552	5.56645e-18
Epi-mature	AMOTL2	8.99521	1.71993	6.29739e-18
Epi-mature	PCNX1	8.97101	0.812379	7.83098e-18
Epi-mature	ZC3H7B	8.96644	1.19359	8.14553e-18
Epi-mature	CACHD1	8.96421	0.967659	8.29499e-18
Epi-mature	GPCPD1	8.96049	0.937735	8.5627e-18
Epi-mature	DDOST	8.9512	1.39676	9.29612e-18
Epi-mature	KIDINS220	8.93395	0.85407	1.08443e-17
Epi-mature	GRID2	8.90839	1.36415	1.36326e-17
Epi-mature	LMCD1	8.87917	1.64773	1.76991e-17
Epi-mature	KANSL1	8.86339	1.03717	2.03525e-17
Epi-mature	CDIN1	8.85192	1.0021	2.25122e-17
Epi-mature	SLC38A2	8.84558	0.765686	2.37794e-17
Epi-mature	PDLIM1	8.82033	0.98857	2.97453e-17
Epi-mature	CTNND1	8.81172	1.06331	3.20568e-17
Epi-mature	SIK1	8.79307	0.850041	3.77795e-17
Epi-mature	CDC42BPB	8.77751	0.771669	4.3299e-17
Epi-mature	UBL3	8.77377	1.00014	4.46769e-17
Epi-mature	PDGFC	8.766	1.49601	4.77707e-17
Epi-mature	DNM3	8.7654	1.35821	4.79336e-17
Epi-mature	DYRK2	8.74447	1.46942	5.75923e-17
Epi-mature	FOS	8.71501	1.21617	7.45809e-17
Epi-mature	GLG1	8.70492	0.770523	8.13636e-17
Epi-mature	ZC3H3	8.69479	0.828776	8.8784e-17
Epi-mature	PLEKHO2	8.68029	1.48915	1.00468e-16
Epi-mature	EIF2AK3	8.67625	0.990389	1.039e-16
Epi-mature	YWHAZ	8.66001	0.77538	1.19589e-16
Epi-mature	PI15	8.6578	2.52109	1.21689e-16
Epi-mature	GSE1	8.65731	1.22099	1.2198e-16
Epi-mature	FLNB	8.64269	0.755184	1.38348e-16
Epi-mature	TENM3	8.6425	0.766908	1.38348e-16
Epi-mature	DIAPH2	8.63196	0.763958	1.5141e-16
Epi-mature	CUX1	8.631	0.762984	1.524e-16
Epi-mature	WWC2	8.62996	0.836903	1.53492e-16
Epi-mature	HIBADH	8.62323	1.15268	1.62482e-16
Epi-mature	KHDRBS2	8.62268	1.00597	1.62952e-16
Epi-mature	PDIA5	8.61506	0.943241	1.73824e-16
Epi-mature	WLS	8.61317	1.25107	1.76371e-16
Epi-mature	TNFSF15	8.60475	2.6811	1.89454e-16
Epi-mature	YAP1	8.5993	0.768363	1.98287e-16
Epi-mature	NUCB2	8.58225	0.783308	2.29572e-16
Epi-mature	FOXN3	8.57503	0.75927	2.43986e-16
Epi-mature	CD24	8.55941	1.74865	2.78889e-16
Epi-mature	DAP	8.54764	0.800045	3.08266e-16
Epi-mature	EPB41L4A	8.53664	2.35525	3.38409e-16
Epi-mature	KCNA1	8.52456	1.29703	3.74948e-16
Epi-mature	AGPAT3	8.5119	1.67695	4.16676e-16
Epi-mature	FLRT2	8.50723	0.766011	4.33016e-16
Epi-mature	ATG2A	8.49745	0.986074	4.69306e-16
Epi-mature	CLASP1	8.49671	0.7388	4.71439e-16
Epi-mature	EHBP1	8.48566	0.755488	5.16525e-16
Epi-mature	USP22	8.45984	0.749242	6.43576e-16
Epi-mature	TRERF1	8.44391	1.26987	7.36318e-16
Epi-mature	RAB11B	8.4341	1.00687	7.97036e-16
Epi-mature	SETD5	8.42674	0.761366	8.46507e-16
Epi-mature	CTSB	8.42101	0.831902	8.87357e-16
Epi-mature	ARHGEF1	8.41977	2.51265	8.95139e-16
Epi-mature	UNC79	8.41852	1.28199	9.03049e-16
Epi-mature	RIPOR1	8.37522	1.38043	1.30081e-15
Epi-mature	CCDC88C	8.35439	1.15957	1.54934e-15
Epi-mature	ARID5B	8.34504	0.754892	1.67406e-15
Epi-mature	OSBPL6	8.31797	1.01941	2.10027e-15
Epi-mature	FAM13B	8.3018	0.895192	2.40271e-15
Epi-mature	CECR2	8.28409	0.945583	2.7835e-15
Epi-mature	PPFIBP1	8.25708	0.727853	3.48498e-15
Epi-mature	APC	8.23916	0.730296	4.04142e-15
Epi-mature	RTN4	8.2367	0.801442	4.11781e-15
Epi-mature	PSMA4	8.23628	0.868564	4.12498e-15
Epi-mature	APP	8.23	0.725962	4.33949e-15
Epi-mature	GPHN	8.22218	0.767478	4.62368e-15
Epi-mature	CAMTA1	8.21528	0.98849	4.88871e-15
Epi-mature	DEPTOR	8.20775	3.16338	5.19589e-15
Epi-mature	SPNS2	8.15048	2.75847	8.32754e-15
Epi-mature	IRF2	8.14656	0.859957	8.58634e-15
Epi-mature	WNT2B	8.12227	5.0908	1.04742e-14
Epi-mature	SDC1	8.11529	1.60594	1.10749e-14
Epi-mature	YWHAB	8.11215	0.747421	1.13444e-14
Epi-mature	EEA1	8.10892	0.697772	1.16295e-14
Epi-mature	AKT3	8.10644	0.749321	1.1849e-14
Epi-mature	FOXN2	8.10617	1.65478	1.18544e-14
Epi-mature	CLIP1	8.1015	0.689086	1.22966e-14
Epi-mature	ATP6V0A1	8.09977	0.92741	1.24512e-14
Epi-mature	STXBP3	8.0986	1.23129	1.25503e-14
Epi-mature	PLD1	8.09441	0.716399	1.29667e-14
Epi-mature	ARHGAP29	8.08591	1.00454	1.38797e-14
Epi-mature	SPTAN1	8.07745	0.704647	1.48518e-14
Epi-mature	GALNT1	8.07693	0.929517	1.48895e-14
Epi-mature	EMP2	8.06518	1.53162	1.63661e-14
Epi-mature	HFM1	8.05215	2.02312	1.81434e-14
Epi-mature	TANC1	8.04462	0.709754	1.92613e-14
Epi-mature	SSBP3	8.0384	0.813547	2.02304e-14
Epi-mature	LARGE1	8.02815	0.709147	2.19568e-14
Epi-mature	VASN	8.02671	2.39147	2.21769e-14
Epi-mature	ZNF704	8.014	1.11999	2.45531e-14
Epi-mature	TSC22D2	7.99052	1.1962	2.96619e-14
Epi-mature	KLHDC1	7.98943	0.918699	2.98736e-14
Epi-mature	CLTC	7.98781	0.747552	3.02179e-14
Epi-mature	MSI2	7.97398	0.721194	3.37456e-14
Epi-mature	SDCBP	7.96958	1.02276	3.49094e-14
Epi-mature	SIN3A	7.96483	0.998633	3.62154e-14
Epi-mature	WDSUB1	7.96162	1.07397	3.71039e-14
Epi-mature	PIK3R1	7.95424	0.830599	3.9317e-14
Epi-mature	RHOA	7.94888	0.772704	4.09882e-14
Epi-mature	NKD1	7.94573	0.918314	4.19729e-14
Epi-mature	PROM1	7.94034	1.26586	4.3766e-14
Epi-mature	BAZ1A	7.93179	0.870293	4.68071e-14
Epi-mature	SHROOM2	7.91901	0.693776	5.17927e-14
Epi-mature	MAN1C1	7.89383	1.44035	6.32915e-14
Epi-mature	GYPC	7.89235	0.682136	6.39398e-14
Epi-mature	RNF111	7.88604	0.868398	6.71423e-14
Epi-mature	YWHAQ	7.88006	0.692254	7.03221e-14
Epi-mature	RAPGEF2	7.8783	0.685704	7.12025e-14
Epi-mature	UBR3	7.87773	0.783317	7.14054e-14
Epi-mature	DENND4C	7.8727	0.785728	7.42178e-14
Epi-mature	NID1	7.86359	0.690631	7.96886e-14
Epi-mature	RPL8	7.85822	0.680163	8.30466e-14
Epi-mature	TMEM64	7.85782	1.60975	8.31705e-14
Epi-mature	BRINP3	7.85413	1.37371	8.55176e-14
Epi-mature	TRIM2	7.84982	0.675151	8.83648e-14
Epi-mature	CAMK2G	7.83661	0.718217	9.80084e-14
Epi-mature	TRIM24	7.83544	0.891907	9.87698e-14
Epi-mature	ACTG1-1	7.83045	0.698956	1.02601e-13
Epi-mature	SYTL2	7.8217	1.60996	1.09811e-13
Epi-mature	RPL4	7.82122	0.674711	1.10055e-13
Epi-mature	HECW2	7.81677	0.687921	1.13827e-13
Epi-mature	OTUD7B	7.80578	1.59168	1.24001e-13
Epi-mature	WWC3	7.8015	0.668062	1.28079e-13
Epi-mature	FRMPD4	7.79459	0.860298	1.34627e-13
Epi-mature	ATL2	7.79419	0.792675	1.34838e-13
Epi-mature	BMERB1	7.7938	1.04844	1.35037e-13
Epi-mature	TGM4	7.78438	5.06229	1.45259e-13
Epi-mature	MFAP5	7.78398	1.29405	1.45487e-13
Epi-mature	LRATD2	7.78173	3.50853	1.4786e-13
Epi-mature	CD44	7.77266	1.62043	1.58592e-13
Epi-mature	B3GALT5	7.75112	3.44864	1.87668e-13
Epi-mature	JUN	7.7367	0.734064	2.09881e-13
Epi-mature	RPS6KA6	7.72973	1.00204	2.21348e-13
Epi-mature	ABL1	7.71951	0.709891	2.3915e-13
Epi-mature	BZW1	7.71947	0.753843	2.3915e-13
Epi-mature	EVL	7.71895	1.05856	2.39758e-13
Epi-mature	FAM168A	7.70196	0.689159	2.73032e-13
Epi-mature	EPB41	7.70027	0.879672	2.76234e-13
Epi-mature	COL4A1	7.67933	0.661555	3.2486e-13
Epi-mature	CNOT6	7.67856	0.66665	3.26288e-13
Epi-mature	ST8SIA6	7.67755	1.38296	3.28378e-13
Epi-mature	SCCPDH	7.67138	1.46058	3.44016e-13
Epi-mature	FKBP10	7.66744	1.02855	3.5421e-13
Epi-mature	RAF1	7.66712	0.815566	3.54524e-13
Epi-mature	PIK3CB	7.66179	1.34981	3.68423e-13
Epi-mature	USP6NL	7.65998	0.744463	3.73088e-13
Epi-mature	PLSCR1	7.63956	2.56856	4.3593e-13
Epi-mature	AP1G1	7.63607	0.678566	4.47226e-13
Epi-mature	FGFR1	7.62348	1.04508	4.92323e-13
Epi-mature	PRICKLE1	7.62143	0.69683	4.99433e-13
Epi-mature	L3MBTL3	7.6204	1.10318	5.02692e-13
Epi-mature	SESN3	7.59752	0.785836	5.98208e-13
Epi-mature	BCL11A	7.59369	0.865148	6.15221e-13
Epi-mature	FIBIN	7.59319	1.57464	6.16633e-13
Epi-mature	BCR	7.59008	0.774183	6.30684e-13
Epi-mature	VPS35	7.58296	0.999224	6.65271e-13
Epi-mature	LIMS1	7.5825	0.659111	6.66625e-13
Epi-mature	RAB30	7.5812	1.01426	6.72308e-13
Epi-mature	PRDM11	7.57234	0.804998	7.187e-13
Epi-mature	GRIN3A	7.55479	1.39079	8.18916e-13
Epi-mature	SLC35B4	7.55233	1.28108	8.33233e-13
Epi-mature	ARHGAP28	7.54067	0.715066	9.09866e-13
Epi-mature	ITPR3	7.53927	1.43856	9.18333e-13
Epi-mature	ASAP3	7.5382	0.997929	9.24496e-13
Epi-mature	CD9	7.53296	3.12949	9.60967e-13
Epi-mature	ANXA7	7.52954	2.33804	9.84984e-13
Epi-mature	FMO3	7.52213	4.40659	1.0409e-12
Epi-mature	PRPF8	7.51981	0.635676	1.05797e-12
Epi-mature	SDF4	7.51471	0.941317	1.0984e-12
Epi-mature	SEMA4D	7.51128	1.35355	1.12596e-12
Epi-mature	CD81	7.50674	0.660979	1.16394e-12
Epi-mature	SERINC3	7.49606	1.64381	1.26093e-12
Epi-mature	NAALADL2	7.49093	0.749586	1.3092e-12
Epi-mature	ST7	7.48739	1.01523	1.34307e-12
Epi-mature	SYNJ2	7.48269	0.984752	1.38996e-12
Epi-mature	ARHGAP8	7.47529	2.96684	1.46823e-12
Epi-mature	NHSL1	7.45115	0.62614	1.75935e-12
Epi-mature	BMPR1B	7.45108	1.72279	1.75935e-12
Epi-mature	RPLP0	7.42407	0.850982	2.15343e-12
Epi-mature	CRY1	7.42399	0.981013	2.15343e-12
Epi-mature	YBX3	7.41448	1.24341	2.31035e-12
Epi-mature	ME1	7.39323	2.22159	2.70589e-12
Epi-mature	TMEM135	7.39312	0.659302	2.70589e-12
Epi-mature	LINGO2	7.38963	2.36557	2.77374e-12
Epi-mature	KIAA1549	7.38734	0.641882	2.81798e-12
Epi-mature	LOXL3	7.36333	1.50942	3.36942e-12
Epi-mature	ARIH1	7.36115	0.795255	3.42017e-12
Epi-mature	2025-03-08	7.36008	1.46119	3.44266e-12
Epi-mature	SKIL	7.35918	1.26619	3.46089e-12
Epi-mature	ARHGAP10	7.35033	0.645174	3.69272e-12
Epi-mature	SEMA7A	7.34852	2.19242	3.73749e-12
Epi-mature	UTRN	7.34279	0.649374	3.8955e-12
Epi-mature	OXSR1	7.34242	0.674818	3.90079e-12
Epi-mature	KRT14	7.33975	4.47734	3.97361e-12
Epi-mature	SPIN1	7.32883	0.660556	4.30524e-12
Epi-mature	NUP93	7.32842	1.20535	4.31219e-12
Epi-mature	P4HA1	7.32755	0.676806	4.33388e-12
Epi-mature	PDXK	7.32397	1.07409	4.44506e-12
Epi-mature	FTH1	7.32155	0.831325	4.51948e-12
Epi-mature	PACSIN2	7.31795	0.884112	4.63586e-12
Epi-mature	GLI2	7.31775	0.6701	4.63606e-12
Epi-mature	SEMA5B	7.31573	0.685613	4.69975e-12
Epi-mature	PFDN1	7.31029	0.717189	4.88721e-12
Epi-mature	INSC	7.3025	2.46038	5.1713e-12
Epi-mature	PLOD1	7.30002	0.722855	5.26004e-12
Epi-mature	SMURF1	7.29955	0.759199	5.27108e-12
Epi-mature	PARP4	7.28615	0.876112	5.81412e-12
Epi-mature	ALDH1A2	7.28485	0.703795	5.86245e-12
Epi-mature	USP24	7.28144	0.637526	6.004e-12
Epi-mature	NEK7	7.27156	0.984581	6.4421e-12
Epi-mature	SRSF6	7.26981	0.616742	6.51701e-12
Epi-mature	ABCA1	7.25976	0.723548	7.01036e-12
Epi-mature	ZNF609	7.25898	0.757826	7.04094e-12
Epi-mature	INSR	7.24805	1.23713	7.62247e-12
Epi-mature	CNOT1	7.2478	0.600797	7.62611e-12
Epi-mature	CDC27	7.24338	0.722782	7.86785e-12
Epi-mature	BCOR	7.24039	0.742864	8.03201e-12
Epi-mature	CDV3	7.23639	0.853118	8.26108e-12
Epi-mature	AKR1D1	7.23046	1.21036	8.6183e-12
Epi-mature	TFDP2	7.22857	0.75458	8.72678e-12
Epi-mature	PRPF40A	7.21235	0.68632	9.81913e-12
Epi-mature	TNRC18	7.21139	0.642692	9.8749e-12
Epi-mature	RSBN1L	7.20825	0.878109	1.0091e-11
Epi-mature	GAN	7.19791	1.34754	1.0872e-11
Epi-mature	UBE2J1	7.18727	0.961259	1.17368e-11
Epi-mature	BASP1	7.18577	0.63312	1.185e-11
Epi-mature	MYO1D	7.18012	1.46756	1.23334e-11
Epi-mature	DDX3X	7.17978	0.625606	1.23475e-11
Epi-mature	RPL3	7.17471	0.62324	1.27964e-11
Epi-mature	ETF1	7.16809	0.812266	1.34122e-11
Epi-mature	ISX	7.15881	2.98987	1.43321e-11
Epi-mature	GNS	7.15751	0.939197	1.44492e-11
Epi-mature	P2RY2	7.15336	2.02684	1.48736e-11
Epi-mature	PHLPP1	7.14486	0.628749	1.58017e-11
Epi-mature	FBXO11	7.1435	0.594139	1.59371e-11
Epi-mature	ATXN7	7.13479	0.942037	1.69575e-11
Epi-mature	2025-03-06	7.13286	0.761738	1.71737e-11
Epi-mature	PCASP1	7.12988	1.24412	1.75255e-11
Epi-mature	CCPG1	7.12592	1.11073	1.80133e-11
Epi-mature	MOB2	7.1233	0.658536	1.83338e-11
Epi-mature	ADAM10	7.11327	0.636724	1.96647e-11
Epi-mature	COL6A3	7.10388	0.628217	2.09932e-11
Epi-mature	RPL5	7.1008	0.580267	2.1412e-11
Epi-mature	SEMA3A	7.10078	0.725475	2.1412e-11
Epi-mature	PTMA	7.0972	0.610376	2.19452e-11
Epi-mature	SGK3	7.08848	2.01116	2.33416e-11
Epi-mature	PGAP1	7.08322	1.12124	2.41805e-11
Epi-mature	C20H20ORF112	7.08304	1.71729	2.41805e-11
Epi-mature	SGPL1	7.08267	0.76274	2.42138e-11
Epi-mature	KRAS	7.07655	0.810205	2.52741e-11
Epi-mature	PCDH15	7.07484	2.05175	2.55546e-11
Epi-mature	ARHGAP26	7.06622	1.1184	2.71551e-11
Epi-mature	FAM189A1	7.06224	0.881435	2.79086e-11
Epi-mature	TAX1BP3	7.06171	0.80482	2.79789e-11
Epi-mature	CRYBG1	7.059	2.07608	2.84923e-11
Epi-mature	CNBP	7.05095	0.690119	3.01517e-11
Epi-mature	NFAT5	7.04815	0.623162	3.07242e-11
Epi-mature	RPN2	7.04404	0.811875	3.15618e-11
Epi-mature	UNC5B	7.03573	0.749498	3.34569e-11
Epi-mature	RIMBP2	7.03458	0.95414	3.36912e-11
Epi-mature	ELL	7.02497	0.942045	3.60003e-11
Epi-mature	HIF1A	7.01998	0.662671	3.72114e-11
Epi-mature	TRAPPC9	7.01495	0.614422	3.85258e-11
Epi-mature	ADAMTS14	7.01195	1.13294	3.93122e-11
Epi-mature	ANAPC10	7.01054	0.878015	3.96575e-11
Epi-mature	MATN4	7.00623	4.51152	4.08468e-11
Epi-mature	KMT2C	7.00577	0.603139	4.0884e-11
Epi-mature	BBOX1	7.00574	1.02619	4.0884e-11
Epi-mature	RPS12	7.00403	0.647253	4.12813e-11
Epi-mature	EPHB6	7.0011	0.773228	4.21004e-11
Epi-mature	EMP1	7.00064	3.62907	4.2184e-11
Epi-mature	DNMBP	6.99374	1.38452	4.42008e-11
Epi-mature	DAB2	6.99068	0.708752	4.51193e-11
Epi-mature	CEP350	6.98856	0.640832	4.57481e-11
Epi-mature	RANBP3L	6.98802	2.7129	4.58649e-11
Epi-mature	ID2	6.95198	0.854504	5.91063e-11
Epi-mature	SZT2	6.95012	0.906331	5.98135e-11
Epi-mature	GBE1	6.94041	0.685564	6.39932e-11
Epi-mature	CTNNAL1	6.9377	0.930276	6.51531e-11
Epi-mature	AGTR2	6.93028	0.940265	6.85771e-11
Epi-mature	ERGIC1	6.92123	0.696792	7.30127e-11
Epi-mature	MAPKAPK3	6.91906	2.34658	7.40442e-11
Epi-mature	PHF2	6.91788	0.68936	7.45722e-11
Epi-mature	MGEA5	6.91593	0.685661	7.55068e-11
Epi-mature	RPL27	6.90588	0.661058	8.09532e-11
Epi-mature	ATN1	6.9045	0.648539	8.16402e-11
Epi-mature	FTO	6.90251	1.0774	8.26902e-11
Epi-mature	SLCO5A1	6.88866	0.741787	9.10376e-11
Epi-mature	PKD1	6.88818	0.622133	9.12335e-11
Epi-mature	APBA1	6.88617	0.739953	9.23019e-11
Epi-mature	HBP1	6.88462	1.23999	9.31971e-11
Epi-mature	TANC2	6.88441	0.585666	9.322e-11
Epi-mature	DMXL1	6.87182	0.67072	1.01704e-10
Epi-mature	RASAL2	6.87108	0.601272	1.02109e-10
Epi-mature	VPS16	6.87044	1.70496	1.02437e-10
Epi-mature	LARP4B	6.86623	0.637	1.05377e-10
Epi-mature	RTFDC1	6.86447	0.922008	1.06552e-10
Epi-mature	YEATS2	6.86078	0.717065	1.09209e-10
Epi-mature	RBM3	6.85857	0.572481	1.10775e-10
Epi-mature	TXN	6.85707	1.17186	1.11805e-10
Epi-mature	PRPF6	6.85652	0.791615	1.121e-10
Epi-mature	FGL1A	6.84019	0.836725	1.25345e-10
Epi-mature	PLCB2	6.83822	3.02708	1.26924e-10
Epi-mature	TRAF3	6.83593	1.43296	1.28808e-10
Epi-mature	CASP8	6.82942	2.16093	1.34627e-10
Epi-mature	CCNL1	6.82848	0.608799	1.35346e-10
Epi-mature	CCDC186	6.82724	0.693403	1.36356e-10
Epi-mature	PLA2R1	6.82373	0.890753	1.39567e-10
Epi-mature	PPP6R2	6.81473	0.816833	1.48293e-10
Epi-mature	REPS2	6.81467	1.14388	1.48293e-10
Epi-mature	TINAGL1	6.81102	3.36637	1.51915e-10
Epi-mature	ETNK1	6.80974	0.601349	1.53091e-10
Epi-mature	MAST4	6.80869	0.603618	1.54025e-10
Epi-mature	ATP13A3	6.80438	0.571962	1.58513e-10
Epi-mature	TEF	6.80002	0.877907	1.63002e-10
Epi-mature	GPBP1L1	6.79933	0.6926	1.63589e-10
Epi-mature	ATP2A2	6.79551	0.568939	1.67779e-10
Epi-mature	CNTLN	6.7942	0.787733	1.69106e-10
Epi-mature	TPT1	6.792	0.756669	1.715e-10
Epi-mature	CERS6	6.79152	1.12943	1.71861e-10
Epi-mature	AHDC1	6.78935	0.784585	1.74261e-10
Epi-mature	SLC44A3	6.78701	1.13831	1.76897e-10
Epi-mature	TUFT1	6.78536	1.53903	1.78721e-10
Epi-mature	CCDC91	6.78447	0.572979	1.79617e-10
Epi-mature	HELZ	6.78041	0.610828	1.84518e-10
Epi-mature	LSP1P1	6.77278	0.589776	1.9428e-10
Epi-mature	ARHGAP1	6.77199	0.680643	1.95116e-10
Epi-mature	SCML2	6.771	1.10193	1.96221e-10
Epi-mature	CPNE4	6.76668	1.55259	2.01928e-10
Epi-mature	PDIA4	6.76398	0.586308	2.05493e-10
Epi-mature	GSAP	6.76371	0.963502	2.05636e-10
Epi-mature	PPP1CB	6.75878	0.60599	2.12505e-10
Epi-mature	ADCY2	6.75718	0.829658	2.14605e-10
Epi-mature	CYR61	6.75619	0.656951	2.15831e-10
Epi-mature	STAG3	6.75459	0.704457	2.17964e-10
Epi-mature	ARHGAP21	6.75391	0.590876	2.18736e-10
Epi-mature	MCC	6.74812	0.568251	2.27371e-10
Epi-mature	PPIB	6.74705	1.12212	2.28788e-10
Epi-mature	DNAJC13	6.73595	0.654573	2.4667e-10
Epi-mature	CTNNA2	6.72973	0.563356	2.57141e-10
Epi-mature	JUP	6.72926	1.00713	2.57682e-10
Epi-mature	SLC44A5	6.7279	1.2616	2.59802e-10
Epi-mature	KIFAP3	6.72327	0.688619	2.6778e-10
Epi-mature	F3	6.72236	1.13823	2.68942e-10
Epi-mature	TMOD1	6.71624	1.31869	2.79811e-10
Epi-mature	CELF1	6.70305	0.569277	3.05584e-10
Epi-mature	PCGF5	6.69711	1.37418	3.1789e-10
Epi-mature	ARF1	6.69632	0.564144	3.19241e-10
Epi-mature	ITSN2	6.69201	0.870307	3.28414e-10
Epi-mature	PLK2	6.68614	1.46901	3.41469e-10
Epi-mature	RPS6	6.68489	0.548976	3.44007e-10
Epi-mature	AMD1	6.67601	0.602182	3.65059e-10
Epi-mature	HNRNPA1	6.67324	0.642593	3.7159e-10
Epi-mature	RPN1	6.67088	0.858226	3.77188e-10
Epi-mature	B3GNT2	6.66455	1.86304	3.93377e-10
Epi-mature	FMR1	6.65844	0.548831	4.09603e-10
Epi-mature	NEDD4L	6.65812	0.640488	4.1002e-10
Epi-mature	MT4	6.65609	4.11641	4.15245e-10
Epi-mature	HNRNPAB	6.65428	0.544142	4.19933e-10
Epi-mature	LIMK2	6.65203	1.46324	4.25915e-10
Epi-mature	CPEB2	6.64291	1.33916	4.5262e-10
Epi-mature	IQSEC3	6.64059	2.9535	4.59258e-10
Epi-mature	TTC3	6.63962	0.546713	4.61789e-10
Epi-mature	RACK1	6.62145	0.688539	5.21683e-10
Epi-mature	CPT1A	6.61695	0.681405	5.37214e-10
Epi-mature	GLUL	6.60747	1.27109	5.72043e-10
Epi-mature	RAB1B	6.60732	0.635293	5.72043e-10
Epi-mature	CORO1C	6.60683	0.56185	5.7328e-10
Epi-mature	ACLY	6.59964	0.706714	6.0112e-10
Epi-mature	UBB	6.5869	0.81462	6.54232e-10
Epi-mature	PRR5L	6.58153	1.8967	6.77589e-10
Epi-mature	BRD2	6.58108	0.629794	6.78859e-10
Epi-mature	FNDC3A	6.5654	0.545343	7.53463e-10
Epi-mature	RPS6KA1	6.56168	1.45344	7.71639e-10
Epi-mature	AP3D1	6.5578	0.566206	7.91064e-10
Epi-mature	KHDRBS3	6.55488	0.775613	8.05818e-10
Epi-mature	ATXN2	6.55099	0.536339	8.26188e-10
Epi-mature	STAU1	6.54929	0.619747	8.34703e-10
Epi-mature	MPPED2	6.54859	0.70763	8.37659e-10
Epi-mature	TUBAL3	6.54183	2.45124	8.75446e-10
Epi-mature	ZBTB46	6.53715	0.91382	9.02278e-10
Epi-mature	PHACTR4	6.53668	1.0039	9.04124e-10
Epi-mature	MAEA	6.53446	0.641855	9.16655e-10
Epi-mature	CYLD	6.53326	1.1168	9.23009e-10
Epi-mature	RALGAPA2	6.5304	0.659305	9.39742e-10
Epi-mature	GCN1	6.5301	0.712192	9.40575e-10
Epi-mature	FZD1	6.52872	1.0595	9.48263e-10
Epi-mature	DPH6	6.52783	0.597456	9.52841e-10
Epi-mature	H3F3C	6.52717	0.948702	9.55693e-10
Epi-mature	IREB2	6.52706	0.872194	9.55693e-10
Epi-mature	PER3	6.52465	1.25058	9.69037e-10
Epi-mature	EYA2	6.52306	1.36299	9.7831e-10
Epi-mature	LCORL-1	6.51762	0.649925	1.01331e-09
Epi-mature	CAP1	6.51149	0.698456	1.05439e-09
Epi-mature	BRWD1	6.51046	0.603919	1.06048e-09
Epi-mature	LASP1	6.50483	0.57222	1.09976e-09
Epi-mature	ATP6AP1	6.50403	1.24311	1.10447e-09
Epi-mature	JAZF1	6.49964	0.690478	1.1359e-09
Epi-mature	EFNB2	6.4989	1.1259	1.14026e-09
Epi-mature	ZNF207	6.49735	0.571283	1.15085e-09
Epi-mature	HNRNPDL	6.48965	0.51591	1.20856e-09
Epi-mature	TMTC2	6.48168	0.554698	1.27287e-09
Epi-mature	PARVA	6.48142	0.603568	1.27292e-09
Epi-mature	RALB	6.48134	0.814533	1.27292e-09
Epi-mature	NUDT3	6.48033	1.09983	1.28016e-09
Epi-mature	USP7	6.47988	0.526461	1.28256e-09
Epi-mature	MAML3	6.47796	0.581185	1.29762e-09
Epi-mature	SEC31A	6.47358	0.539609	1.33438e-09
Epi-mature	RIPOR3	6.47302	0.656423	1.33785e-09
Epi-mature	RPS24	6.47019	0.608339	1.36171e-09
Epi-mature	FOXK2	6.46958	0.567769	1.3658e-09
Epi-mature	SURF4	6.46847	0.656152	1.37439e-09
Epi-mature	DCBLD2	6.46634	0.533622	1.39241e-09
Epi-mature	NBR1	6.46323	0.748814	1.41981e-09
Epi-mature	PRSS35	6.45826	1.32122	1.46564e-09
Epi-mature	MPRIP	6.44984	0.555783	1.54781e-09
Epi-mature	PKIA	6.44707	1.20458	1.57462e-09
Epi-mature	U4-1	6.44362	0.994912	1.60915e-09
Epi-mature	ARAP2	6.4413	1.50842	1.63225e-09
Epi-mature	RPL36	6.42503	0.687411	1.81477e-09
Epi-mature	MAPKAP1	6.41867	0.591023	1.89016e-09
Epi-mature	SERBP1	6.41471	0.503768	1.9335e-09
Epi-mature	AFF4	6.41467	0.554368	1.9335e-09
Epi-mature	CEP170B	6.41458	0.609665	1.9335e-09
Epi-mature	LDB2	6.41041	0.670777	1.98497e-09
Epi-mature	EIF4EBP3	6.40996	0.540133	1.98826e-09
Epi-mature	PDCD6IP	6.40984	0.580744	1.98826e-09
Epi-mature	TNPO1	6.40963	0.538367	1.98887e-09
Epi-mature	IGF2R	6.40866	0.701654	1.99956e-09
Epi-mature	SEC61A1	6.40761	0.579672	2.01114e-09
Epi-mature	NAMPTP1	6.40702	1.01015	2.01685e-09
Epi-mature	MAP7D1	6.40137	0.946113	2.09081e-09
Epi-mature	MAP3K2	6.40071	0.758501	2.09757e-09
Epi-mature	ADSS2	6.40032	0.883565	2.10077e-09
Epi-mature	ERC1	6.39846	0.5537	2.12429e-09
Epi-mature	MPDZ	6.39693	0.522548	2.14347e-09
Epi-mature	SYNJ1	6.39302	0.939072	2.1967e-09
Epi-mature	FGGY	6.38926	0.67312	2.24913e-09
Epi-mature	TRAPPC8	6.38734	0.79378	2.27517e-09
Epi-mature	ARID2	6.38352	0.547877	2.33028e-09
Epi-mature	RBM47	6.379	2.74744	2.39754e-09
Epi-mature	HIPK3	6.37232	0.549813	2.50178e-09
Epi-mature	TMEM104	6.36756	1.36564	2.57804e-09
Epi-mature	ERP29	6.35608	0.837681	2.77519e-09
Epi-mature	RPS3A	6.35371	0.542545	2.81538e-09
Epi-mature	LRIG3	6.34838	1.41862	2.91165e-09
Epi-mature	ADAM17	6.34713	0.706771	2.93242e-09
Epi-mature	NDEL1	6.34429	0.97359	2.98396e-09
Epi-mature	KLHDC3	6.34232	2.30756	3.01925e-09
Epi-mature	CLVS2	6.34002	2.63948	3.06162e-09
Epi-mature	WDR33	6.33941	0.627899	3.07064e-09
Epi-mature	EFNA5	6.33707	0.514958	3.11424e-09
Epi-mature	AQP1	6.33379	0.827035	3.17815e-09
Epi-mature	HOOK1	6.33208	0.937197	3.21019e-09
Epi-mature	PBX1	6.33056	0.578897	3.23867e-09
Epi-mature	HSPA2	6.32518	0.644619	3.3501e-09
Epi-mature	PKDCC	6.32182	1.79619	3.42031e-09
Epi-mature	PLS3	6.31628	0.531015	3.54156e-09
Epi-mature	FAM171B	6.3072	1.38095	3.75187e-09
Epi-mature	SKP1	6.30147	0.669291	3.88921e-09
Epi-mature	EEF1A1	6.30055	0.621317	3.9084e-09
Epi-mature	ARHGAP17	6.29823	0.553245	3.96341e-09
Epi-mature	CRIP1	6.2954	1.06104	4.03209e-09
Epi-mature	SLTM	6.29424	0.516933	4.05419e-09
Epi-mature	ABCC3	6.29356	0.558936	4.06805e-09
Epi-mature	HMGN4	6.29071	0.684526	4.13912e-09
Epi-mature	YES1	6.28966	0.684226	4.16308e-09
Epi-mature	SNX13	6.28922	0.61286	4.17062e-09
Epi-mature	CADM1	6.28812	0.766667	4.19598e-09
Epi-mature	SLC43A2	6.28022	1.33335	4.41049e-09
Epi-mature	GATSL2	6.28001	0.8381	4.41194e-09
Epi-mature	SRPK2	6.27969	0.524705	4.41672e-09
Epi-mature	KCTD1	6.27408	1.21446	4.56974e-09
Epi-mature	ITPKB	6.27243	0.787883	4.61378e-09
Epi-mature	SLK	6.2703	0.559284	4.67282e-09
Epi-mature	PKD2	6.26846	1.03019	4.72355e-09
Epi-mature	MMD	6.2673	1.11584	4.75417e-09
Epi-mature	MARK1	6.26664	0.521404	4.76937e-09
Epi-mature	CDH4	6.26208	1.43616	4.90635e-09
Epi-mature	HECTD4	6.2598	0.542359	4.96868e-09
Epi-mature	DLG1	6.25759	0.521031	5.03448e-09
Epi-mature	LRIG1	6.25588	0.878467	5.08512e-09
Epi-mature	KDM3A	6.25244	0.662917	5.19305e-09
Epi-mature	TMED2	6.2478	0.677231	5.34293e-09
Epi-mature	ANKIB1	6.24769	0.484058	5.34293e-09
Epi-mature	ZBTB1	6.24188	0.601708	5.5387e-09
Epi-mature	AHR1A	6.24176	0.669963	5.5387e-09
Epi-mature	NAV3	6.23904	0.543502	5.62937e-09
Epi-mature	KDM7A	6.23891	0.627536	5.62937e-09
Epi-mature	MAFB	6.23414	2.19163	5.79794e-09
Epi-mature	ATP2C1	6.23354	0.677086	5.81434e-09
Epi-mature	LARP1B	6.23246	0.824335	5.84893e-09
Epi-mature	EHMT1	6.22884	0.518054	5.97701e-09
Epi-mature	ABCC5	6.22876	0.668947	5.97701e-09
Epi-mature	LRCH1	6.22634	0.564105	6.06385e-09
Epi-mature	RAC1	6.22102	0.58702	6.26722e-09
Epi-mature	PRKACB	6.21725	0.542805	6.40933e-09
Epi-mature	C2H6orf52	6.21719	0.987529	6.40933e-09
Epi-mature	PCF11	6.21073	0.529615	6.67219e-09
Epi-mature	COPA	6.21005	0.610203	6.6944e-09
Epi-mature	TSTD1	6.20912	0.997907	6.72749e-09
Epi-mature	FSCN1	6.20685	0.572041	6.81908e-09
Epi-mature	HMGCR	6.20594	0.649652	6.85163e-09
Epi-mature	NPM1	6.20407	0.53954	6.92691e-09
Epi-mature	UBR1	6.20264	0.558687	6.98354e-09
Epi-mature	RERG	6.1946	0.841264	7.33502e-09
Epi-mature	EEF2K	6.19316	1.02459	7.39545e-09
Epi-mature	PEBP1	6.19288	1.02457	7.40141e-09
Epi-mature	LPP	6.18803	0.52503	7.62557e-09
Epi-mature	KIAA0930	6.18777	0.619351	7.63062e-09
Epi-mature	NBEA	6.18729	0.523186	7.64648e-09
Epi-mature	MGAT4A	6.18278	1.63412	7.86094e-09
Epi-mature	PHIP	6.18247	0.539957	7.86842e-09
Epi-mature	FASN	6.17803	0.531451	8.08547e-09
Epi-mature	NPAS3	6.17698	0.670496	8.13134e-09
Epi-mature	RBBP8	6.17255	0.980065	8.35466e-09
Epi-mature	SCAI	6.17226	0.799926	8.36202e-09
Epi-mature	ARFGAP3	6.17042	0.811549	8.45167e-09
Epi-mature	DPP9	6.16805	0.840954	8.57125e-09
Epi-mature	SMARCE1	6.16352	0.544358	8.8118e-09
Epi-mature	CTDSPL2	6.16111	0.723701	8.93826e-09
Epi-mature	ASPH	6.15992	0.488736	8.99701e-09
Epi-mature	PRSS23	6.15511	0.76444	9.26551e-09
Epi-mature	RPL7A	6.15279	0.534552	9.39363e-09
Epi-mature	TSPAN5	6.13728	0.514572	1.03481e-08
Epi-mature	SPOPL	6.13487	0.533233	1.04958e-08
Epi-mature	ANKRD11	6.13472	0.531758	1.04958e-08
Epi-mature	WWC1	6.13211	0.69109	1.06596e-08
Epi-mature	LAMP2	6.12926	0.600735	1.08419e-08
Epi-mature	MXD4	6.12897	0.965632	1.08512e-08
Epi-mature	VPS8	6.12486	0.624701	1.11246e-08
Epi-mature	FAM60A	6.11458	0.600988	1.18547e-08
Epi-mature	MCU	6.10914	0.54072	1.22545e-08
Epi-mature	GDI1	6.10009	0.539039	1.2957e-08
Epi-mature	RAPGEF6	6.08913	0.486956	1.38492e-08
Epi-mature	SCAF8	6.08554	0.457749	1.41496e-08
Epi-mature	COPB2	6.08481	0.547067	1.4201e-08
Epi-mature	AMBRA1	6.08425	0.547459	1.42372e-08
Epi-mature	MBOAT2	6.07757	0.890733	1.48291e-08
Epi-mature	ARCN1	6.07681	0.497354	1.48861e-08
Epi-mature	RAI14	6.07543	0.43744	1.5e-08
Epi-mature	TMPO	6.07183	0.657093	1.53262e-08
Epi-mature	C2CD5	6.06672	0.565409	1.5807e-08
Epi-mature	SMC3	6.06584	0.499022	1.58789e-08
Epi-mature	SHKBP1	6.05955	1.38632	1.64969e-08
Epi-mature	ST14	6.05905	1.49726	1.6533e-08
Epi-mature	HNRNPM	6.05555	0.495257	1.68809e-08
Epi-mature	HTR2A	6.04958	2.27128	1.75027e-08
Epi-mature	LBH	6.04571	0.482525	1.79115e-08
Epi-mature	KIAA0232	6.04511	0.500819	1.79616e-08
Epi-mature	SLC12A4	6.04374	0.492805	1.80976e-08
Epi-mature	MGAT5	6.04301	0.496927	1.81627e-08
Epi-mature	ZNF335	6.04152	0.77392	1.83151e-08
Epi-mature	TUBB6	6.03786	0.930202	1.87179e-08
Epi-mature	ZEB1	6.03544	0.48449	1.89826e-08
Epi-mature	SMYD1	6.03442	1.60517	1.90677e-08
Epi-mature	RPL23	6.03322	0.495989	1.91927e-08
Epi-mature	PHF14	6.02714	0.481034	1.98929e-08
Epi-mature	LEMD3	6.02713	0.607737	1.98929e-08
Epi-mature	LPAR1	6.02607	0.620645	1.99968e-08
Epi-mature	TET1	6.02599	0.533828	1.99968e-08
Epi-mature	MAN2B2	6.02308	1.7281	2.03304e-08
Epi-mature	TRAM1L1	6.02302	0.501421	2.03304e-08
Epi-mature	SPG11	6.02158	0.740265	2.04935e-08
Epi-mature	HERC2	6.01456	0.516536	2.13811e-08
Epi-mature	SGCG	6.01254	0.490667	2.16298e-08
Epi-mature	SF3B1	6.01206	0.479544	2.16751e-08
Epi-mature	CASC4	6.01126	0.534077	2.17614e-08
Epi-mature	CMTM4	6.00704	1.07015	2.23156e-08
Epi-mature	BZW2	6.00005	0.571656	2.32771e-08
Epi-mature	HMG20B	5.99964	1.17209	2.33138e-08
Epi-mature	ANKRD17	5.99303	0.482599	2.42596e-08
Epi-mature	STAU2	5.9918	0.470542	2.44222e-08
Epi-mature	EVC	5.9882	0.718785	2.49466e-08
Epi-mature	ANKRD28	5.98424	0.521274	2.55369e-08
Epi-mature	DENND1B	5.97763	0.567161	2.65716e-08
Epi-mature	HSF3	5.97361	0.849433	2.721e-08
Epi-mature	ID3	5.97086	0.569936	2.76477e-08
Epi-mature	JPH1	5.97068	1.60968	2.76535e-08
Epi-mature	PITPNA	5.96883	0.849257	2.79188e-08
Epi-mature	RAB14	5.96641	0.558579	2.831e-08
Epi-mature	NONO	5.96405	0.525416	2.86458e-08
Epi-mature	PLCL2	5.96404	0.778358	2.86458e-08
Epi-mature	SHOC2	5.96185	0.775539	2.90068e-08
Epi-mature	ARHGEF10	5.95481	0.518809	3.0229e-08
Epi-mature	RCAN2	5.95301	0.520569	3.05374e-08
Epi-mature	COPG1	5.95107	0.558859	3.08724e-08
Epi-mature	GABARAPL1	5.94863	0.753256	3.1309e-08
Epi-mature	RGS12	5.94771	0.785992	3.14581e-08
Epi-mature	ADGRB3	5.93774	1.3795	3.3401e-08
Epi-mature	SUPT5H	5.93565	0.848113	3.37992e-08
Epi-mature	WDR26	5.93465	0.611909	3.39755e-08
Epi-mature	RNF20	5.93174	0.635099	3.45522e-08
Epi-mature	RAB11FIP1	5.92935	2.003	3.50273e-08
Epi-mature	CCDC50	5.9218	0.595215	3.66422e-08
Epi-mature	HSD17B4	5.9179	0.84165	3.74883e-08
Epi-mature	ADARB2	5.91653	1.09447	3.77682e-08
Epi-mature	PLA2G4A	5.91406	0.630557	3.83073e-08
Epi-mature	MPP3	5.9101	1.04774	3.92025e-08
Epi-mature	ANPEP	5.90034	1.30848	4.15593e-08
Epi-mature	MYO5A	5.89721	0.503308	4.2317e-08
Epi-mature	STRN	5.89488	0.599662	4.2879e-08
Epi-mature	NFIC	5.89279	0.648691	4.33887e-08
Epi-mature	UBE2R2	5.89061	0.609956	4.39244e-08
Epi-mature	NRIP1	5.88624	0.488385	4.49912e-08
Epi-mature	PPP2R5A	5.88621	0.697434	4.49912e-08
Epi-mature	TBC1D9	5.88058	0.65299	4.65084e-08
Epi-mature	NFATC2	5.87394	0.640874	4.83696e-08
Epi-mature	XRCC5	5.8737	0.655198	4.83966e-08
Epi-mature	STRN3	5.86994	0.447545	4.94652e-08
Epi-mature	SNX2	5.86618	0.764985	5.05532e-08
Epi-mature	RALGPS2	5.86423	0.434633	5.11063e-08
Epi-mature	GTF2I	5.86291	0.607079	5.14695e-08
Epi-mature	RAB41	5.86089	0.836915	5.20548e-08
Epi-mature	SUN1	5.85976	0.721106	5.23652e-08
Epi-mature	ARSJ	5.85429	0.585709	5.40708e-08
Epi-mature	SBNO1	5.85131	0.500329	5.50009e-08
Epi-mature	MN1	5.84183	0.450761	5.81728e-08
Epi-mature	ARFGEF3	5.83244	1.19801	6.14384e-08
Epi-mature	ZFAND6	5.83157	0.801928	6.17053e-08
Epi-mature	SECISBP2L	5.82937	0.627729	6.24713e-08
Epi-mature	SKAP2	5.82885	0.765029	6.26123e-08
Epi-mature	SOX5	5.82828	0.522938	6.27735e-08
Epi-mature	BDNF	5.82673	2.60763	6.33045e-08
Epi-mature	MLXIP	5.82512	0.596599	6.3863e-08
Epi-mature	PPP1R9A	5.81914	1.16694	6.61326e-08
Epi-mature	SLC38A6	5.81791	0.539647	6.65605e-08
Epi-mature	HOOK3	5.81055	0.425237	6.94941e-08
Epi-mature	SSR1	5.80629	0.450607	7.1226e-08
Epi-mature	PLAGL1	5.804	0.673543	7.21425e-08
Epi-mature	UPF1	5.79867	0.626403	7.44107e-08
Epi-mature	AACS	5.79632	0.792395	7.53941e-08
Epi-mature	FNDC3B	5.79333	0.525156	7.66825e-08
Epi-mature	REEP3	5.79281	0.76583	7.68583e-08
Epi-mature	RPL9	5.79101	0.483687	7.76182e-08
Epi-mature	DIDO1	5.78971	0.482615	7.81551e-08
Epi-mature	CTTN	5.78275	0.437483	8.13899e-08
Epi-mature	SLC25A25	5.78003	0.720814	8.2648e-08
Epi-mature	PFKP	5.77756	0.48348	8.37991e-08
Epi-mature	JDP2	5.77003	1.04914	8.7554e-08
Epi-mature	MAP4K5	5.76974	0.479611	8.76304e-08
Epi-mature	NCOR1	5.76715	0.464097	8.89105e-08
Epi-mature	USP47	5.76492	0.478153	9.00193e-08
Epi-mature	POLG2	5.76212	1.31714	9.14498e-08
Epi-mature	TMEM86A	5.76065	1.97212	9.21702e-08
Epi-mature	PPP1R7	5.75803	0.960351	9.35315e-08
Epi-mature	SGSM2	5.75776	1.33584	9.36049e-08
Epi-mature	FCHO2	5.75237	0.5645	9.6556e-08
Epi-mature	NDUFS4	5.7486	0.964787	9.86469e-08
Epi-mature	CSNK2A2	5.74501	0.635885	1.00681e-07
Epi-mature	CCAR1	5.7446	0.4616	1.00838e-07
Epi-mature	ACER3	5.74221	0.549295	1.0216e-07
Epi-mature	BTBD9	5.74211	0.452939	1.0216e-07
Epi-mature	SPAG9	5.74038	0.482277	1.03126e-07
Epi-mature	CHST13	5.73728	0.870987	1.04943e-07
Epi-mature	SPECC1L	5.7369	0.434947	1.05086e-07
Epi-mature	LMOD3	5.73609	1.68669	1.05506e-07
Epi-mature	BCO1	5.73202	1.51626	1.07977e-07
Epi-mature	ANKRD50	5.73109	0.500774	1.08481e-07
Epi-mature	RTN1	5.73004	1.96118	1.0906e-07
Epi-mature	BMP4	5.72892	1.18787	1.09693e-07
Epi-mature	LONRF1	5.72842	1.28826	1.09926e-07
Epi-mature	LY75	5.72525	0.726553	1.11902e-07
Epi-mature	MSRA	5.72103	0.587743	1.14623e-07
Epi-mature	CFDP1	5.72035	0.709504	1.14986e-07
Epi-mature	NYX	5.71603	1.61258	1.1785e-07
Epi-mature	C1R	5.71472	1.46133	1.18659e-07
Epi-mature	METTL14	5.71261	0.710906	1.20042e-07
Epi-mature	PLEKHH2	5.69709	0.563143	1.31367e-07
Epi-mature	KATNBL1	5.69697	0.651563	1.31367e-07
Epi-mature	ARID4B	5.69673	0.485882	1.31447e-07
Epi-mature	WASF2	5.69625	0.563767	1.31701e-07
Epi-mature	TUBB3	5.69572	0.684973	1.32006e-07
Epi-mature	CDK14	5.69365	0.502897	1.33507e-07
Epi-mature	CDC42	5.69337	0.418359	1.33616e-07
Epi-mature	PPM1B	5.69128	0.494352	1.35147e-07
Epi-mature	PCBP2	5.69007	0.60221	1.35996e-07
Epi-mature	ZC3H12C	5.68957	1.20467	1.36287e-07
Epi-mature	MAPK12	5.68629	1.0314	1.38699e-07
Epi-mature	CSE1L	5.68401	0.481145	1.40448e-07
Epi-mature	DNAJC1	5.68317	0.437875	1.41022e-07
Epi-mature	GAPVD1	5.68272	0.607395	1.41273e-07
Epi-mature	TCP11X2	5.68154	0.797965	1.42139e-07
Epi-mature	CD99L2	5.6792	0.778025	1.43981e-07
Epi-mature	PAK3	5.67894	0.433524	1.44075e-07
Epi-mature	PDE7A	5.67494	0.578365	1.47347e-07
Epi-mature	PEAK1	5.67482	0.421365	1.47347e-07
Epi-mature	BNIP3L	5.67348	0.534192	1.48386e-07
Epi-mature	ANKS1B	5.6731	0.542625	1.48517e-07
Epi-mature	TNNT3	5.67305	1.18027	1.48517e-07
Epi-mature	PSEN1	5.67161	0.621983	1.49646e-07
Epi-mature	RBM6	5.66634	0.559231	1.54191e-07
Epi-mature	CUL4A	5.66547	0.965448	1.54854e-07
Epi-mature	ATRX	5.66434	0.521153	1.55752e-07
Epi-mature	TPM4	5.6642	0.403234	1.55756e-07
Epi-mature	GALC	5.6639	1.31185	1.55897e-07
Epi-mature	SREBF2	5.66281	1.11056	1.5676e-07
Epi-mature	EIF4G1	5.65982	0.46242	1.59301e-07
Epi-mature	EIF3J	5.65978	0.740576	1.59301e-07
Epi-mature	GOPC	5.65492	0.582257	1.63741e-07
Epi-mature	TMEM63B	5.64788	0.63154	1.70448e-07
Epi-mature	WASF1	5.64559	1.57133	1.72593e-07
Epi-mature	RPL26L1	5.64435	0.479737	1.73706e-07
Epi-mature	MBTPS1	5.63998	0.563718	1.78023e-07
Epi-mature	SFT2D2	5.63074	1.49233	1.87525e-07
Epi-mature	RPS3	5.62893	0.515508	1.89359e-07
Epi-mature	SRGAP3	5.62576	0.774662	1.92709e-07
Epi-mature	SART3	5.62438	0.566792	1.94097e-07
Epi-mature	GNAI1	5.62135	0.494047	1.97377e-07
Epi-mature	TPD52	5.61772	1.33011	2.01409e-07
Epi-mature	SEPTIN2L	5.61326	0.503206	2.06509e-07
Epi-mature	M6PR	5.61188	0.810367	2.07993e-07
Epi-mature	GNAL	5.60925	0.477792	2.11008e-07
Epi-mature	C16orf72	5.60631	0.551474	2.14449e-07
Epi-mature	RFX7	5.60473	0.722361	2.16247e-07
Epi-mature	OLFML2A	5.60426	1.65372	2.16663e-07
Epi-mature	ATP6V1A	5.59935	0.930195	2.22709e-07
Epi-mature	RAB7A	5.59765	0.596203	2.24716e-07
Epi-mature	PDS5A	5.59473	0.456711	2.28358e-07
Epi-mature	MRC2	5.59275	0.483747	2.30785e-07
Epi-mature	VGLL4	5.59235	0.474189	2.31139e-07
Epi-mature	EZR	5.58822	0.638781	2.36515e-07
Epi-mature	USP53	5.58025	0.686026	2.47411e-07
Epi-mature	NSD1	5.5783	0.417631	2.50013e-07
Epi-mature	CNTN1	5.57793	1.75223	2.503e-07
Epi-mature	RNF13	5.57782	0.505293	2.503e-07
Epi-mature	MSI1	5.57001	1.14457	2.61573e-07
Epi-mature	ARHGAP12	5.55748	0.574227	2.80842e-07
Epi-mature	UBR2	5.55017	0.429195	2.92598e-07
Epi-mature	DERL1	5.54762	0.628625	2.96662e-07
Epi-mature	GATA5	5.54715	0.442156	2.97241e-07
Epi-mature	HTR1B	5.54585	2.4259	2.99212e-07
Epi-mature	TOB1	5.54301	0.799888	3.03876e-07
Epi-mature	EIF4H	5.54275	0.428298	3.04082e-07
[truncated: 18,488 more rows]

## Sheet: Fib DEG
group	names	scores	logfoldchanges	pvals_adj
[truncated: 8,231 more rows]

[truncated: 2 more sheets: vCM-LAL ORA, FN1+ Endo-LAL ORA]
