# Supplementary material for: Spatiotemporal Atlas of Heart Development Reveals Blood-Flow-Dependent Cellular, Structural, Metabolic, and Spatial Remodeling
Source: bioRxiv. 2025 Dec 12:2025.12.09.693024. Preprint. [Version 1] doi: 10.64898/2025.12.09.693024 (PMC12714022; doi:10.64898/2025.12.09.693024)
Supplement: Supplement 2 [file media-2.xlsx]

## Sheet: D10 LAL LV vs RV
group	names	scores	logfoldchanges	pvals_adj
LV	MYL1	68.1525	2.62433	0
LV	ITGB1BP3	68.1378	0.521164	0
LV	TNNI1	63.1639	0.619603	0
LV	VCAM1	59.5445	2.86526	0
LV	VIM	57.9468	0.675831	0
LV	TMSB15B	57.0834	0.560793	0
LV	ENO1	56.0723	0.456987	0
LV	MDGA2	54.7396	2.61676	0
LV	FSTL4	54.1969	2.84213	0
LV	PPP1R3B	53.5438	1.12161	0
LV	UBB	53.2867	0.420154	0
LV	RPL15	52.6371	0.415252	0
LV	SLN	52.5885	1.92135	0
LV	RCSD1	52.2763	0.996995	0
LV	TBX5	51.761	1.66036	0
LV	TMEM158	50.1067	1.79472	0
LV	MEIS2	50.0749	1.14082	0
LV	EEF1A1	49.834	0.26883	0
LV	EPHA7	49.1738	2.01579	0
LV	RPL4	48.2631	0.328245	0
LV	IGFBP7	48.2454	0.498864	0
LV	TGM4	47.8558	1.859	0
LV	CKB	47.8489	0.470175	0
LV	SQRDL	46.5332	1.93667	0
LV	MDK	46.3454	0.625412	0
LV	LDHB	46.2809	0.52439	0
LV	PTN	46.1534	1.07395	0
LV	ACTBL2	45.181	1.95014	0
LV	TNNT2	44.9585	0.340426	0
LV	RALGPS2	44.6989	1.00232	0
LV	RNF122	44.3574	0.958281	0
LV	IL20RA	44.1166	1.64185	0
LV	RPS16	43.9634	0.358124	0
LV	TSPAN7	43.6147	1.15698	0
LV	TMEM163	43.4874	1.06864	0
LV	COL11A1	43.0952	2.01252	0
LV	SOUL	42.6878	2.28783	0
LV	FAM210B	42.5649	1.54712	0
LV	MYL4	42.4794	1.17221	0
LV	SBSPON	42.393	1.49409	0
LV	PKIA	42.202	0.742734	0
LV	NDNF	41.5646	2.61525	0
LV	STMN1	41.4747	0.501413	0
LV	FEZ1	41.4568	0.661789	0
LV	PA2G4	40.6935	0.490639	0
LV	RPS6	40.4896	0.268674	0
LV	ANK1	40.4791	0.951661	0
LV	SNX30	40.2914	0.826896	0
LV	MGST3	40.2738	0.419991	0
LV	RPLP0	40.0934	0.290346	0
LV	AK2	39.7641	0.554404	0
LV	NUDT1	39.5596	0.733143	0
LV	TGFB3	39.4902	0.756614	0
LV	THBS4	39.4828	1.61003	0
LV	HTR1B	39.3927	1.86755	0
LV	SNX3	39.2505	0.59967	0
LV	TCF21	39.1876	0.784806	0
LV	PPIB	39.1806	0.275739	0
LV	RTRAF	39.0977	0.548021	0
LV	HOMER1	39.0649	2.06191	0
LV	ALYREF	39.0549	0.478805	0
LV	KRT18	39.0303	0.951104	0
LV	CXCL12	39.0236	1.04071	0
LV	HNRNPA1	38.938	0.29482	0
LV	SLC16A3	38.8546	1.84109	0
LV	NTN4	38.2779	1.75215	0
LV	ASCL2	38.1476	1.10043	0
LV	SOX17	38.0996	1.34045	0
LV	EMILIN2	37.8189	1.11215	0
LV	RPL18A	37.5885	0.31818	8.66518e-307
LV	ADCYAP1R1	37.5499	1.18506	3.66773e-306
LV	HNRNPA3	37.535	0.394802	6.36367e-306
LV	RPL8	37.2582	0.277711	1.9781e-301
LV	KIRREL3	37.2336	0.890004	4.90445e-301
LV	DAP	37.1949	0.67815	2.05329e-300
LV	TNNC2	37.1446	0.874561	1.31258e-299
LV	HABP4	37.089	1.39135	1.02457e-298
LV	ACTA2	37.062	1.06742	2.75068e-298
LV	TCAP	37.0102	1.31519	1.85724e-297
LV	STRAP	36.9675	0.795493	8.97596e-297
LV	RPL7A	36.6002	0.249104	6.48479e-291
LV	MGAT3	36.5932	1.31257	8.30678e-291
LV	STXBP5L	36.525	2.58766	9.91783e-290
LV	NIM1K	36.5099	1.55849	1.69864e-289
LV	HTR2A	36.2765	5.28531	8.1033e-286
LV	MYL2	35.9856	0.29158	2.9347e-281
LV	TACC2	35.749	0.64298	1.4153e-277
LV	TUBB2B	35.6921	0.508835	1.06831e-276
LV	PLAC9	35.6174	1.40638	1.51255e-275
LV	SFXN1	35.5923	0.672934	3.67249e-275
LV	RPL27A	35.5363	0.294531	2.66097e-274
LV	RPS17	35.4809	0.22984	1.88421e-273
LV	HMGN4	35.2721	0.301357	3.03828e-270
LV	MAP7D2	35.2071	2.35097	2.96735e-269
LV	ESYT1	35.0943	0.257627	1.55204e-267
LV	ST14	35.046	1.56189	8.38956e-267
LV	EEF1A2	35.0083	0.308556	3.12998e-266
LV	MLF1	34.5703	0.325617	1.25717e-259
LV	CD164	34.4555	0.511395	6.56826e-258
LV	DCUN1D1	34.4527	0.677449	7.17294e-258
LV	SULF2	34.4142	1.28036	2.65669e-257
LV	HNRNPR	34.2795	0.442768	2.69698e-255
LV	RPL6	34.1939	0.235418	4.90086e-254
LV	PAIP2B	34.1376	0.417588	3.3295e-253
LV	RASL11B	34.1004	0.644095	1.17741e-252
LV	EIF3K	34.0967	0.386047	1.32804e-252
LV	LINGO3	34.0742	1.23899	2.85189e-252
LV	CADM2	34.0633	1.60881	4.11475e-252
LV	ADRA2C	34.0383	2.48456	9.58046e-252
LV	SNRPF	33.9857	0.47689	5.71161e-251
LV	CNR1	33.9624	0.796496	1.25039e-250
LV	GUCY1A2	33.9583	1.68371	1.42718e-250
LV	DCK2	33.934	0.667028	3.24855e-250
LV	RPL13	33.8712	0.254327	2.69079e-249
LV	CALB2	33.8648	20.9479	3.324e-249
LV	VILL	33.767	1.90066	9.00353e-248
LV	ADCYAP1	33.6914	0.2832	1.14751e-246
LV	LIMD2	33.6616	0.958256	3.11585e-246
LV	CHEK1	33.5806	1.09649	4.73057e-245
LV	RRM2	33.5487	0.645938	1.3741e-244
LV	DOK5	33.5364	1.15657	2.06455e-244
LV	ASB2	33.4864	0.973941	1.10175e-243
LV	MGAT4B	33.1447	0.505532	9.62351e-239
LV	FAM124A	33.0678	4.32387	1.22694e-237
LV	HNRNPH1	33.015	0.293431	6.99205e-237
LV	PPIA	32.9846	0.206839	1.89407e-236
LV	PLCL2	32.9736	2.1524	2.7111e-236
LV	RDH10	32.9489	1.03171	6.08385e-236
LV	ENOX1	32.9011	1.16977	2.9169e-235
LV	MAP2	32.8983	1.42877	3.17656e-235
LV	RPS3	32.8739	0.256497	7.04835e-235
LV	RD3L	32.857	1.05045	1.22352e-234
LV	IRX4	32.6913	0.476746	2.76506e-232
LV	RPL22	32.6773	0.21754	4.34898e-232
LV	AMIGO2	32.5544	1.23039	2.36395e-230
LV	CSRP1	32.5475	0.674305	2.94695e-230
LV	YBX1	32.4625	0.13601	4.62187e-229
LV	FREM1	32.4207	0.939165	1.78737e-228
LV	GINS1	32.2106	0.909308	1.55186e-225
LV	HDDC2	32.0065	0.48284	1.07428e-222
LV	BMP3	31.9826	2.01886	2.29914e-222
LV	EGFL6	31.9395	1.17532	9.09552e-222
LV	RPS24	31.8606	0.206497	1.11859e-220
LV	HMGB2	31.8037	0.455724	6.75839e-220
LV	RPS7	31.7911	0.252873	1.00817e-219
LV	MIB1	31.6751	0.871944	3.96588e-218
LV	RGS7BP	31.6298	1.35764	1.65655e-217
LV	NRN1L	31.5611	1.26341	1.44713e-216
LV	MRPS6	31.4409	0.570508	6.36067e-215
LV	TCP1	31.3439	0.456613	1.32368e-213
LV	HES5	31.3081	1.32156	4.03821e-213
LV	CACNG4	31.2565	1.42851	2.02391e-212
LV	PLBD1	31.1623	1.16115	3.7932e-211
LV	LSP1P1	31.1502	0.722201	5.48304e-211
LV	KCNV1	31.1228	3.06176	1.28364e-210
LV	MBD3	31.0884	0.624035	3.72669e-210
LV	SOCS2	31.0515	1.75256	1.17255e-209
LV	GLIPR2	31.0158	1.28951	3.52543e-209
LV	SCRN1	30.9961	1.04871	6.41838e-209
LV	MB	30.9759	1.58142	1.19987e-208
LV	SPRY2	30.9522	0.961287	2.49055e-208
LV	KANSL3	30.8372	1.07225	8.66619e-207
LV	DNAJC17	30.7345	0.803161	2.02556e-205
LV	BTG1	30.6337	0.354067	4.46231e-204
LV	HMGN1	30.5601	0.60862	4.232e-203
LV	ACAT2	30.5413	0.811206	7.48814e-203
LV	MEF2C	30.4762	0.879112	5.43983e-202
LV	RPS23	30.4548	0.249587	1.04089e-201
LV	MYO1A	30.4008	1.37855	5.36103e-201
LV	HSPA9	30.3592	0.340785	1.89554e-200
LV	GOT2	30.3332	0.422264	4.13975e-200
LV	CTXN2	30.239	3.27649	7.12815e-199
LV	TCEANC	30.1393	0.984117	1.43908e-197
LV	GPRIN3	30.1046	1.64531	4.06618e-197
LV	PHACTR1	30.0804	2.35645	8.39968e-197
LV	GPR1	29.8922	1.21673	2.36581e-194
LV	CALM2	29.866	0.246578	5.17286e-194
LV	METTL2B	29.8433	0.978106	1.01092e-193
LV	NEFL	29.7751	1.10277	7.72692e-193
LV	RACK1	29.7718	0.166798	8.50078e-193
LV	MTURN	29.7617	1.25679	1.14412e-192
LV	CSRP3	29.7512	0.345519	1.55874e-192
LV	RNH1	29.742	0.597006	2.04695e-192
LV	RPS27A	29.7385	0.275831	2.26566e-192
LV	CARHSP1	29.6517	0.700307	2.98073e-191
LV	RPL7	29.6451	0.262885	3.61248e-191
LV	TMSB4X	29.5612	0.424509	4.30176e-190
LV	CA8	29.5055	2.10594	2.22666e-189
LV	RPL11	29.4341	0.276149	1.81837e-188
LV	ARHGAP1	29.4141	0.451272	3.26428e-188
LV	RPLP2	29.4099	0.189867	3.67306e-188
LV	LIFR	29.3537	0.796367	1.90123e-187
LV	NDFIP1	29.3007	0.321624	8.93847e-187
LV	ELAVL1	29.2733	0.5293	1.99179e-186
LV	UQCRHL	29.2334	0.318656	6.37368e-186
LV	KCNJ3	29.1479	0.872559	7.68313e-185
LV	PPL	29.1328	1.47007	1.19127e-184
LV	NKAIN1	29.1253	0.979938	1.47709e-184
LV	RPL26L1	29.1032	0.26217	2.79929e-184
LV	ABCC1	29.0842	0.937692	4.84069e-184
LV	RBM3	29.0568	0.359172	1.0698e-183
LV	HNRNPH3	29.0564	0.286011	1.07966e-183
LV	ARMC9	29.0422	1.02987	1.62371e-183
LV	PFDN2	29.0297	0.313987	2.32712e-183
LV	SRD5A2	29.0292	1.90478	2.35533e-183
LV	MARS2	28.8833	1.10354	1.61169e-181
LV	NGFR	28.7921	1.7074	2.22566e-180
LV	TMEM245	28.777	1.45214	3.43476e-180
LV	PGM1	28.7531	0.710101	6.82037e-180
LV	DACT1	28.7148	0.669741	2.04794e-179
LV	NECAB3	28.6674	1.13025	7.92724e-179
LV	ALDH1A2	28.6532	0.665305	1.18152e-178
LV	RPL29	28.6475	0.270466	1.38597e-178
LV	QDPR	28.6191	0.784825	3.11306e-178
LV	HMOX1	28.6177	1.03073	3.229e-178
LV	PARP16	28.5966	1.0696	5.894e-178
LV	PTGDR	28.5942	1.07203	6.30793e-178
LV	GTF2IRD1	28.5565	1.62011	1.84641e-177
LV	SS18	28.5533	0.488633	2.01906e-177
LV	RAB6A	28.525	0.399418	4.51706e-177
LV	RPS14	28.4991	0.211645	9.3967e-177
LV	RBFA	28.4222	1.02079	8.34742e-176
LV	CDK2AP1	28.399	0.556742	1.60155e-175
LV	ESM1	28.3177	0.747553	1.60238e-174
LV	INKA2	28.2393	0.989853	1.45525e-173
LV	RPSAP58	28.2327	0.238568	1.74643e-173
LV	TMOD1	28.2278	0.571304	2.00261e-173
LV	RPS4Y1	28.2171	0.1849	2.7022e-173
LV	SERBP1	28.2089	0.2212	3.39608e-173
LV	TP53I11	28.2046	0.661687	3.82859e-173
LV	PIEZO2	28.2005	1.21426	4.28455e-173
LV	NME2	28.175	0.169331	8.71554e-173
LV	ATP5H	28.1358	0.318558	2.61513e-172
LV	LZTS1	28.0997	1.23414	7.20441e-172
LV	MGP	28.0919	1.23027	8.95563e-172
LV	FAM53A	28.0333	1.02134	4.60689e-171
LV	AHCY	28.021	0.512999	6.4857e-171
LV	ETS2	27.8834	0.699266	3.01734e-169
LV	GDAP2	27.8502	1.2203	7.601e-169
LV	PDE4D	27.8489	0.901873	7.86848e-169
LV	MCM2	27.7424	0.541102	1.50515e-167
LV	H3F3C	27.7198	0.296151	2.8098e-167
LV	RNF19A	27.6643	0.779028	1.30322e-166
LV	KCNA2	27.6146	1.99782	5.11392e-166
LV	ASB12	27.6076	0.699735	6.2054e-166
LV	PTPN13	27.5962	0.794654	8.46668e-166
LV	MYCN	27.5841	0.892249	1.17715e-165
LV	TNFRSF11B	27.5611	2.81857	2.22085e-165
LV	ADAMTS17	27.5516	1.66124	2.87747e-165
LV	MRPL41	27.5424	0.678924	3.69978e-165
LV	API5	27.5328	0.480233	4.81105e-165
LV	RBM34	27.5017	0.441823	1.12496e-164
LV	DNAJA4	27.4572	0.96994	3.81207e-164
LV	GRIA3	27.4454	1.34616	5.25947e-164
LV	MDH1	27.4106	0.27899	1.35971e-163
LV	ERH	27.4047	0.337581	1.59615e-163
LV	ABCB10	27.3833	0.794214	2.86504e-163
LV	PDE5A	27.3589	0.673059	5.57136e-163
LV	DPYSL3	27.3395	0.507753	9.46818e-163
LV	RPL19	27.3342	0.188233	1.09135e-162
LV	HNRNPAB	27.3277	0.199834	1.30259e-162
LV	TSPAN12	27.3269	1.0282	1.32763e-162
LV	TPM4	27.3036	0.189901	2.49112e-162
LV	CHCHD1	27.2747	0.44522	5.47241e-162
LV	COL21A1	27.2443	1.17375	1.25323e-161
LV	MCM10	27.2047	1.11565	3.67233e-161
LV	TMEM132A	27.2035	0.845675	3.79459e-161
LV	RPS8	27.1932	0.185241	5.00314e-161
LV	APELA	27.1554	1.08094	1.3914e-160
LV	RPL30	27.1384	0.243094	2.20208e-160
LV	RBMXL1	27.133	0.340825	2.54928e-160
LV	TENM2	27.1003	1.22663	6.17791e-160
LV	GEM	27.0757	0.750047	1.19948e-159
LV	MAP1B	27.0283	0.703309	4.30044e-159
LV	PAWR	27.0157	0.774792	6.02487e-159
LV	DEK	27.005	0.345025	8.03162e-159
LV	HDAC9	26.9804	0.830936	1.55802e-158
LV	LAMB4	26.9155	2.47676	8.8951e-158
LV	LRP11	26.8806	3.197	2.27177e-157
LV	CBX1	26.857	0.439997	4.26766e-157
LV	PDE7B	26.8378	1.9216	7.11805e-157
LV	U2AF1	26.8199	0.380119	1.14729e-156
LV	NSMCE1	26.8016	0.783669	1.87024e-156
LV	SMAD1	26.7987	0.896246	2.01808e-156
LV	SNRPN	26.7909	0.403393	2.48234e-156
LV	SMARCE1	26.7863	0.250993	2.80697e-156
LV	NONO	26.7481	0.367197	7.79442e-156
LV	PMS1	26.7245	0.995208	1.46404e-155
LV	RPL12	26.7076	0.211676	2.29656e-155
LV	GPR20	26.6913	9.58238	3.5457e-155
LV	HSP90AA1	26.6196	0.272577	2.39372e-154
LV	PTPRD	26.6111	1.37478	2.98923e-154
LV	EAF1	26.541	0.656416	1.92379e-153
LV	EPHA3	26.5321	0.857625	2.43139e-153
LV	ANP32B	26.5225	0.349727	3.12804e-153
LV	CLP1	26.4735	0.73142	1.14731e-152
LV	SHFM1	26.4525	0.249257	1.99092e-152
LV	LRRC17	26.3684	0.29095	1.83296e-151
LV	NDUFAF1	26.3606	0.603188	2.24412e-151
LV	PLIN2	26.3345	0.531408	4.4455e-151
LV	VRK1	26.3184	0.53166	6.77863e-151
LV	LSM3	26.2654	0.457333	2.72046e-150
LV	BLEC3	26.2397	1.74091	5.29952e-150
LV	ZDHHC3	26.2377	0.518845	5.57167e-150
LV	SRSF3	26.2332	0.295437	6.26186e-150
LV	B3GALT1	26.204	1.0756	1.34397e-149
LV	GAS6	26.1907	1.83923	1.89994e-149
LV	BCAS2	26.1857	0.562911	2.16545e-149
LV	CDK7	26.1476	0.683363	5.85586e-149
LV	SPATS2L	26.0964	0.736121	2.22682e-148
LV	FANCC	26.0894	0.8414	2.66383e-148
LV	GNL3	26.0858	0.403875	2.92237e-148
LV	RPL3	26.0843	0.233711	3.03524e-148
LV	URM1	26.0046	0.301772	2.41675e-147
LV	CCT2	25.9915	0.314403	3.38581e-147
LV	CAPZA1	25.9888	0.396305	3.62511e-147
LV	RAP2A	25.945	0.696241	1.12737e-146
LV	CD24	25.94	1.70373	1.27979e-146
LV	PDLIM5	25.8519	0.374329	1.2474e-145
LV	COX7B	25.8016	0.252509	4.56951e-145
LV	SELENOM	25.797	0.747535	5.11912e-145
LV	TPD52L1	25.7375	1.58343	2.36619e-144
LV	SKA3	25.7369	0.757617	2.40117e-144
LV	TET2	25.6816	0.847972	9.91729e-144
LV	NUP43	25.6766	0.735022	1.12611e-143
LV	EXOSC2	25.6649	0.548532	1.517e-143
LV	TENM4	25.6409	1.05751	2.80778e-143
LV	ABR	25.5845	0.945378	1.18583e-142
LV	SESTD1	25.5255	0.376137	5.34867e-142
LV	BZFP1	25.5171	0.810635	6.61567e-142
LV	C9H3orf58	25.4499	0.867952	3.66516e-141
LV	BLOC1S6	25.4486	0.830353	3.7831e-141
LV	GSN	25.4392	0.455196	4.78871e-141
LV	COX7A2	25.4376	0.300689	4.97998e-141
LV	TIMM21	25.4233	0.598207	7.14049e-141
LV	RBM12B	25.4107	0.811823	9.83247e-141
LV	UFL1	25.3986	0.825666	1.33593e-140
LV	PTPN3	25.3662	1.64408	3.03132e-140
LV	PGM2	25.3469	0.893747	4.92615e-140
LV	ZNF236	25.3293	1.33834	7.68245e-140
LV	MRPL27	25.3247	0.381415	8.61606e-140
LV	NUTF2	25.2893	0.391624	2.10072e-139
LV	FAM103A1	25.2629	0.540011	4.08699e-139
LV	COL8A2	25.2463	0.60168	6.21122e-139
LV	LRRC40	25.2433	0.830596	6.69005e-139
LV	COPS4	25.2298	0.356354	9.39802e-139
LV	FHL3	25.2135	0.719904	1.41196e-138
LV	RAB20	25.1923	0.762735	2.403e-138
LV	ADSL	25.1909	0.347481	2.4889e-138
LV	LIN9	25.1198	0.932824	1.49115e-137
LV	MIF	25.0962	0.500602	2.6909e-137
LV	RPS15	25.0842	0.141637	3.62501e-137
LV	MTF2	25.0695	0.545769	5.23984e-137
LV	TMEM175	25.0613	0.781055	6.42215e-137
LV	ZNF346	25.0424	0.973791	1.0293e-136
LV	HEY2	25.0092	0.945445	2.35666e-136
LV	KRR1	24.9939	0.509686	3.44437e-136
LV	PRNP	24.9863	0.68192	4.16702e-136
LV	FBXO3	24.9825	0.723863	4.56893e-136
LV	PTGR1	24.9504	0.586828	1.01514e-135
LV	NPTX2	24.9416	1.27245	1.25883e-135
LV	RHOB	24.9174	0.538208	2.28973e-135
LV	RPS12	24.8651	0.205471	8.38206e-135
LV	ENY2	24.8237	0.53684	2.33932e-134
LV	SORBS2	24.7726	0.334028	8.27591e-134
LV	PAG1	24.7362	1.05446	2.03538e-133
LV	TMEM63C	24.7054	0.7899	4.34927e-133
LV	PRIMA1	24.6692	0.782126	1.06367e-132
LV	EIF3L	24.6656	0.274967	1.15992e-132
LV	ARID5B	24.661	1.00796	1.2979e-132
LV	TMED11	24.6201	1.9856	3.55604e-132
LV	UCHL5	24.5641	0.471383	1.40676e-131
LV	TUBA1A	24.5473	0.257037	2.12098e-131
LV	KIF26A	24.5386	0.767033	2.62176e-131
LV	TNNC1	24.496	0.242716	7.4438e-131
LV	MCM5	24.4468	0.605367	2.47016e-130
LV	HSPE1	24.4412	0.27649	2.8332e-130
LV	H2AFY2	24.4342	0.449965	3.35075e-130
LV	MRPS21	24.431	0.360018	3.62122e-130
LV	LSM4	24.4062	0.541144	6.60261e-130
LV	NKIRAS1	24.4021	0.70708	7.27238e-130
LV	AKTIP	24.3816	0.883036	1.19646e-129
LV	COL3A1	24.3687	0.193347	1.63968e-129
LV	ADAP1	24.3577	1.02724	2.13228e-129
LV	H3F3B	24.3528	0.23768	2.40045e-129
LV	PCDH18	24.3111	0.514985	6.61936e-129
LV	AIFM1	24.2303	0.328405	4.69175e-128
LV	RICTOR	24.2079	0.702978	8.06334e-128
LV	HBP1	24.1982	0.779662	1.01654e-127
LV	FAM107A	24.1614	1.64592	2.46663e-127
LV	KCNQ3	24.1298	0.881664	5.30036e-127
LV	IAH1	24.1123	0.625485	8.06788e-127
LV	HP1BP3	24.091	0.269647	1.3458e-126
LV	REXO4	24.0665	0.709735	2.42789e-126
LV	DSTN	24.0452	0.223988	4.04564e-126
LV	USP44	24.0133	0.980053	8.70038e-126
LV	RPS28	23.9698	0.146625	2.467e-125
LV	BIN1	23.9683	0.744709	2.55632e-125
LV	RPS15A	23.9575	0.185636	3.30496e-125
LV	PRDX1	23.9503	0.265797	3.92059e-125
LV	SEPTIN6	23.9498	0.333056	3.96652e-125
LV	ISOC1	23.9455	0.921137	4.37869e-125
LV	RSBN1L	23.9216	0.649853	7.70589e-125
LV	ALAS1	23.8976	0.497779	1.36672e-124
LV	POPDC3	23.8944	0.40965	1.47308e-124
LV	SDHAF4	23.8914	0.541351	1.58138e-124
LV	FMNL2	23.8883	1.08551	1.69846e-124
LV	CDK5RAP1	23.8647	0.703269	2.97705e-124
LV	STRIP2	23.8559	0.754689	3.66819e-124
LV	PYGO1	23.8542	1.81701	3.81299e-124
LV	CDC45	23.8194	0.7972	8.73998e-124
LV	LRFN5	23.8099	1.04459	1.09529e-123
LV	NDUFA6	23.7987	0.28341	1.42951e-123
LV	DNAJB13	23.7943	0.687685	1.58382e-123
LV	PTRHD1	23.7686	0.828545	2.91542e-123
LV	PERPB	23.7411	0.484212	5.60163e-123
LV	GAS1	23.7394	0.609823	5.82919e-123
LV	TARDBP	23.7337	0.52044	6.65861e-123
LV	LARP6	23.7123	1.156	1.10477e-122
LV	NME7	23.7119	0.552978	1.11568e-122
LV	LRRC73	23.71	1.52709	1.16515e-122
LV	RPS10	23.6936	0.179198	1.71701e-122
LV	GJD2	23.6914	1.0252	1.80714e-122
LV	BARD1	23.6279	0.837224	8.10678e-122
LV	RAD18	23.6121	0.552673	1.17195e-121
LV	SCN4B	23.598	0.909204	1.6313e-121
LV	S1PR3	23.5927	0.994192	1.84714e-121
LV	P3H2	23.5806	2.27164	2.45641e-121
LV	KATNBL1	23.5732	0.706448	2.91514e-121
LV	MLIP	23.5732	0.500743	2.91733e-121
LV	VAC14	23.5621	0.854586	3.78138e-121
LV	PSMA3	23.5451	0.314286	5.64597e-121
LV	DDTL	23.5307	0.618475	7.9201e-121
LV	NELFE	23.5262	0.524238	8.7833e-121
LV	ANGPTL2	23.522	0.592653	9.66587e-121
LV	LRPAP1	23.5191	0.336841	1.03393e-120
LV	RPL35A	23.4827	0.181145	2.42457e-120
LV	SET	23.4501	0.233415	5.20167e-120
LV	YWHAQ	23.4488	0.179368	5.35352e-120
LV	PSMA5	23.4446	0.422461	5.90223e-120
LV	KHDRBS1	23.442	0.344873	6.25636e-120
LV	CACNA1E	23.3869	1.87627	2.27514e-119
LV	RBM17	23.3709	0.393569	3.30577e-119
LV	POLG	23.3417	0.985663	6.52836e-119
LV	CHST13	23.3402	0.618889	6.74978e-119
LV	HAT1	23.3271	0.53715	9.13718e-119
LV	MATN2	23.3067	1.44102	1.46928e-118
LV	HYPK	23.297	0.223469	1.83688e-118
LV	AQP1	23.2863	0.512591	2.35405e-118
LV	RBMXL3	23.2621	0.342878	4.12995e-118
LV	PDCL3	23.2439	0.4246	6.30075e-118
LV	EIF3H	23.2363	0.227979	7.50309e-118
LV	PPP1R14C	23.212	0.430923	1.3202e-117
LV	EMC6	23.2115	0.517341	1.33427e-117
LV	LACTB	23.1761	0.537916	3.02397e-117
LV	RPL31	23.1743	0.250298	3.14909e-117
LV	CHP1	23.155	0.608543	4.91624e-117
LV	GTF2H5	23.061	0.3799	4.32466e-116
LV	APMAP	23.0576	0.638067	4.66954e-116
LV	TUBA5	23.0451	0.278351	6.22114e-116
LV	PLEKHH1	22.9966	0.827498	1.89343e-115
LV	HMGB1	22.9094	0.234881	1.40458e-114
LV	OAZ1	22.8209	0.267113	1.05965e-113
LV	THSD7A	22.8147	0.83623	1.21763e-113
LV	RPL5	22.7902	0.186242	2.13002e-113
LV	STBD1	22.7755	0.654052	2.97358e-113
LV	NAPA	22.7715	0.647786	3.25655e-113
LV	C4orf54	22.7602	0.461862	4.19798e-113
LV	CUL3	22.754	0.368469	4.83021e-113
LV	BACH2	22.7485	0.605477	5.47053e-113
LV	CAMK4	22.7241	1.01687	9.51181e-113
LV	DBN1	22.7119	0.784387	1.25417e-112
LV	SAAL1	22.6927	0.607186	1.93684e-112
LV	TM9SF2L	22.6682	0.52596	3.3714e-112
LV	LRRC31	22.6625	1.65764	3.83063e-112
LV	RPL32	22.635	0.16441	7.10676e-112
LV	OAZ2	22.6206	0.30121	9.80199e-112
LV	RAN	22.5719	0.326444	2.94789e-111
LV	FAM177A1	22.5237	0.764827	8.72644e-111
LV	CASP3	22.5216	0.537265	9.12288e-111
LV	LMOD2	22.5135	0.461749	1.09526e-110
LV	RAD52	22.4566	0.562096	3.92762e-110
LV	CRADD	22.4535	0.848289	4.20135e-110
LV	IFT74	22.4499	0.754376	4.55705e-110
LV	METTL24	22.4393	1.54931	5.76542e-110
LV	EBF1	22.4252	0.687204	7.88763e-110
LV	HERC3	22.3844	0.495565	1.96959e-109
LV	PLEKHF1	22.3675	0.63586	2.8642e-109
LV	HNRNPK	22.3565	0.208818	3.65985e-109
LV	HPS3	22.3561	0.744902	3.68423e-109
LV	TRIP13	22.3471	0.747888	4.49882e-109
LV	OTUB1	22.3447	0.545741	4.74264e-109
LV	EXOSC7	22.339	0.491439	5.38112e-109
LV	HSPA2	22.3101	0.152275	1.02423e-108
LV	VTN	22.3083	0.977678	1.06554e-108
LV	LPP	22.2964	1.37855	1.38461e-108
LV	ATP1B3	22.292	0.435257	1.5264e-108
LV	NOL7	22.2844	0.524448	1.80185e-108
LV	SFPQ	22.2772	0.265498	2.11724e-108
LV	LMNB2	22.2761	0.359758	2.16426e-108
LV	PDDC1	22.2756	0.637375	2.18752e-108
LV	TRAPPC6A	22.263	0.478089	2.88856e-108
LV	KCNE4	22.2511	0.761676	3.76355e-108
LV	PPP4R2	22.2479	0.385199	4.03851e-108
LV	FBXO28	22.206	0.661386	1.02097e-107
LV	HPF1	22.1903	0.313437	1.44439e-107
LV	NMRK2	22.176	0.389651	1.97985e-107
LV	PACRG	22.1659	0.696476	2.47575e-107
LV	CTNNA1	22.1568	0.382502	3.0272e-107
LV	NEURL2	22.1543	0.683626	3.18637e-107
LV	CHCHD4	22.1274	0.735861	5.78035e-107
LV	ANXA2	22.1206	0.437208	6.7112e-107
LV	COMMD1	22.1007	0.449226	1.04215e-106
LV	SNRPD3	22.0927	0.251583	1.2409e-106
LV	DDX41	22.0882	1.8721	1.37052e-106
LV	TRMT44	22.0777	1.18732	1.72611e-106
LV	FAM135A	22.07	0.81413	2.0456e-106
LV	HINT2	22.0593	0.309713	2.58566e-106
LV	GLRX3	22.0545	0.305615	2.87427e-106
LV	CHCHD2	22.0508	0.196894	3.11365e-106
LV	CENPX	22.0421	0.49975	3.76717e-106
LV	DEPDC7	22.0345	0.733274	4.44717e-106
LV	HIGD2A	22.0262	0.534642	5.32992e-106
LV	PITX2	22.0216	0.633548	5.8958e-106
LV	AKT2	22.0131	1.02827	7.09843e-106
LV	B4GALT3	22.0105	0.879376	7.51495e-106
LV	ACAT1	21.9945	0.221835	1.06669e-105
LV	CDCA9	21.9925	1.05748	1.11407e-105
LV	NEK3	21.9835	0.412351	1.35484e-105
LV	DEDD-1	21.9809	0.604568	1.43392e-105
LV	IPO7	21.9778	0.243399	1.53277e-105
LV	HSPB11	21.9625	0.555332	2.14425e-105
LV	HNRNPDL	21.936	0.240884	3.82241e-105
LV	MAP3K21	21.9328	1.01501	4.0929e-105
LV	TGIF1	21.9205	1.16867	5.34629e-105
LV	CD248	21.9143	0.932184	6.11128e-105
LV	TSN	21.8752	0.35954	1.43539e-104
LV	DPP10	21.8279	0.681628	4.0362e-104
LV	METTL27	21.7902	0.612305	9.17792e-104
LV	NPM1	21.7817	0.139114	1.10253e-103
LV	ABCF3	21.7762	1.59677	1.24316e-103
LV	WNT5A	21.7514	0.636094	2.12417e-103
LV	TBCE	21.7182	0.787066	4.37778e-103
LV	PTX3	21.6907	1.22189	7.92845e-103
LV	KLHL35	21.6694	0.806767	1.25463e-102
LV	ARG2	21.6525	0.446065	1.8064e-102
LV	AKAP11	21.6396	1.54915	2.38719e-102
LV	PPP1CB	21.6394	0.240727	2.39157e-102
LV	MAP1LC3C	21.639	0.632446	2.4131e-102
LV	PDGFRA	21.6387	0.357878	2.42552e-102
LV	HIC1	21.6331	0.552142	2.73861e-102
LV	MED28	21.6051	0.546949	5.00957e-102
LV	GLCE	21.5989	0.832601	5.7283e-102
LV	AIF1L	21.5557	0.360525	1.45351e-101
LV	UBE2R2	21.5464	0.414506	1.77422e-101
LV	SHISA2	21.5413	0.648985	1.97693e-101
LV	SH2D3C	21.5344	0.809221	2.29148e-101
LV	GART	21.5259	0.925424	2.753e-101
LV	SPAST	21.508	0.637219	4.03997e-101
LV	POLR3F	21.4893	0.675897	6.04624e-101
LV	ATP6V1D	21.4805	0.354928	7.28655e-101
LV	LSM8	21.477	0.526058	7.85502e-101
LV	TRIP4	21.4738	0.62316	8.40126e-101
LV	PSMA2	21.4491	0.29895	1.42449e-100
LV	ITGA9	21.4018	0.536069	3.9215e-100
LV	LRRC38	21.4014	0.646206	3.9544e-100
LV	NCOA1	21.398	0.720236	4.24091e-100
LV	LMNB1	21.362	0.452806	9.1558e-100
LV	ELAVL4	21.2961	0.614623	3.72599e-99
LV	VGLL3	21.2927	1.45295	4.00742e-99
LV	CDK17	21.2901	0.696637	4.23093e-99
LV	EIF4E	21.2811	0.494257	5.11577e-99
LV	LIMD1	21.256	0.631469	8.72143e-99
LV	CCDC80	21.2549	0.462911	8.92004e-99
LV	NKAIN2	21.2499	0.864726	9.9228e-99
LV	IWS1	21.2479	0.354609	1.03322e-98
LV	SNX32	21.2471	0.401637	1.04981e-98
LV	ACTR3	21.2195	0.31169	1.88047e-98
LV	TXNL4A	21.2149	0.46041	2.07045e-98
LV	MYO1B	21.2144	0.659425	2.09031e-98
LV	REPS1	21.194	0.596848	3.22256e-98
LV	RPS29	21.1883	0.182433	3.63794e-98
LV	AGL	21.1848	0.749386	3.90929e-98
LV	TRIM54	21.1841	0.329726	3.96612e-98
LV	SLC44A5	21.182	0.645882	4.14114e-98
LV	GNG2	21.1732	0.672112	4.99206e-98
LV	SLC30A7	21.1559	0.881238	7.19065e-98
LV	CAMK2A	21.1291	0.483894	1.26205e-97
LV	GNL3L	21.1235	0.499114	1.41687e-97
LV	PRCC	21.1171	0.666893	1.62111e-97
LV	SEMA3G	21.0724	0.84793	4.15312e-97
LV	PHF6	21.0688	0.432266	4.47819e-97
LV	CA3A	21.057	1.94627	5.73164e-97
LV	RALB	21.0469	0.324102	7.09013e-97
LV	GDE1	21.0416	1.03191	7.91595e-97
LV	SH3PXD2A	21.0208	0.525199	1.2252e-96
LV	KIF7	21.0201	0.683537	1.24225e-96
LV	NCL	21.0087	0.15168	1.57842e-96
LV	NSA2	21.0044	0.246468	1.72697e-96
LV	COX5A	20.9962	0.242757	2.049e-96
LV	LSM11	20.9758	0.996989	3.13658e-96
LV	TOMM22	20.9651	0.264584	3.92472e-96
LV	PARP9	20.9569	0.715897	4.65353e-96
LV	NDUFB10	20.9499	0.214044	5.37927e-96
LV	SEC13	20.9474	0.385397	5.66043e-96
LV	DDX10	20.9448	0.495398	5.97174e-96
LV	VAPA	20.9388	0.36553	6.77314e-96
LV	SLC25A32	20.9264	0.60552	8.76619e-96
LV	PPP1R2	20.9063	0.310031	1.33392e-95
LV	GCAT	20.8852	0.527683	2.06682e-95
LV	TBCA	20.8555	0.37127	3.83715e-95
LV	MIER3	20.8524	1.36368	4.08265e-95
LV	GPC5	20.8349	1.2855	5.8883e-95
LV	GPX7	20.8257	0.644344	7.11891e-95
LV	SNRPE	20.8059	0.219067	1.07196e-94
LV	FHL5	20.8056	0.81584	1.07921e-94
LV	ZC3H4	20.8002	3.29598	1.20491e-94
LV	FNDC5	20.7924	0.628942	1.41619e-94
LV	PRDM1	20.7849	3.11137	1.65358e-94
LV	ANO3	20.7776	2.16048	1.9214e-94
LV	RPL10A	20.7733	0.164762	2.09549e-94
LV	YIPF5	20.7729	0.4828	2.11182e-94
LV	DAZAP1	20.7638	0.287538	2.55153e-94
LV	RUFY3	20.7333	0.451427	4.80137e-94
LV	ANXA6	20.7285	0.177334	5.29288e-94
LV	MRPS35	20.7156	0.474359	6.90844e-94
LV	FAM96B	20.7125	0.984074	7.36858e-94
LV	PRKN	20.7091	0.525416	7.90506e-94
LV	RPL39L	20.6833	0.194583	1.34667e-93
LV	MRPL35	20.6813	0.334006	1.4006e-93
LV	FAM43A	20.6681	0.339851	1.83819e-93
LV	EIF3M	20.6608	0.317805	2.13872e-93
LV	MUL1	20.6466	0.675756	2.85622e-93
LV	NWD2	20.6245	2.64612	4.5104e-93
LV	SMARCAL1	20.6227	0.578639	4.67817e-93
LV	COMMD3	20.619	0.506943	5.03574e-93
LV	SLX4IP	20.6188	0.35356	5.04346e-93
LV	NAP1L1	20.6152	0.163462	5.43539e-93
LV	LIMK1	20.6124	0.536362	5.74654e-93
LV	CXCR4	20.6067	1.28976	6.46358e-93
LV	RFC4	20.5914	0.375295	8.85392e-93
LV	NOM1	20.5885	0.746071	9.38582e-93
LV	SNF8	20.5799	0.342752	1.11837e-92
LV	SPSB1	20.5672	0.46121	1.4484e-92
LV	CCNI	20.5614	0.230378	1.63119e-92
LV	BRINP2	20.5499	2.44204	2.06409e-92
LV	EXOC3L1	20.5416	0.661798	2.448e-92
LV	DFNA5	20.5401	0.544225	2.51904e-92
LV	TMEM119	20.5382	1.76582	2.62058e-92
LV	QSOX2	20.5356	1.88479	2.76224e-92
LV	NCS1	20.5207	0.620422	3.75115e-92
LV	ATPAF2	20.5199	0.557021	3.80999e-92
LV	RPP30	20.5135	0.478417	4.3324e-92
LV	SLC16A9	20.5031	0.535746	5.35364e-92
LV	WSB1	20.4689	0.26072	1.07946e-91
LV	RPL35	20.4658	0.228802	1.1497e-91
LV	SUMO2	20.462	0.278016	1.24091e-91
LV	RNPS1	20.4608	0.619206	1.26924e-91
LV	PTH2R	20.4323	1.27993	2.273e-91
LV	TMEM234	20.4212	7.59343	2.85444e-91
LV	TTC21B	20.4166	0.820787	3.13364e-91
LV	UCHL3	20.4127	0.390628	3.38969e-91
LV	FRMPD4	20.383	1.01251	6.1705e-91
LV	UHRF1	20.3805	0.385592	6.48659e-91
LV	DLK2	20.3777	1.22021	6.85514e-91
LV	KIF1B	20.3688	0.304649	8.22022e-91
LV	PTPRK	20.3444	0.542033	1.35076e-90
LV	SERTAD4	20.3423	0.758657	1.40673e-90
LV	BNIP1	20.3376	0.487286	1.54565e-90
LV	DUSP28	20.3153	0.573755	2.4279e-90
LV	CEBPG	20.303	0.395977	3.11796e-90
LV	MMP2	20.2865	0.583214	4.35266e-90
LV	DCPS	20.2858	0.922086	4.40748e-90
LV	FEN1	20.2822	0.312812	4.74444e-90
LV	CDCA4	20.2681	0.541022	6.30636e-90
LV	GPR52	20.2604	0.654839	7.35798e-90
LV	C1QTNF4	20.2584	2.31991	7.65676e-90
LV	PHB1	20.2528	0.273243	8.56951e-90
LV	C1R	20.2353	0.576924	1.21997e-89
LV	TMPO	20.2299	0.375755	1.36042e-89
LV	MSH2	20.2151	0.737486	1.83085e-89
LV	PLEKHG1	20.2064	1.20449	2.18512e-89
LV	C11orf58	20.1953	0.258903	2.73143e-89
LV	SLBP	20.1884	0.761903	3.13653e-89
LV	GPM6B	20.1856	0.449497	3.3157e-89
LV	RGN	20.1798	0.610238	3.72535e-89
LV	NEDD4	20.1743	0.74266	4.16022e-89
LV	BCORL1	20.172	1.88265	4.35689e-89
LV	PTMA	20.1718	0.163323	4.36492e-89
LV	LYRM2	20.1673	0.413341	4.78419e-89
LV	YPEL5	20.1664	0.468126	4.86437e-89
LV	GLI2	20.1598	1.13721	5.55436e-89
LV	C8orf59	20.1506	0.670324	6.67579e-89
LV	WDTC1	20.1337	0.747177	9.36312e-89
LV	FAM109A	20.1335	0.595355	9.39154e-89
LV	GOPC	20.1155	0.608611	1.34803e-88
LV	GPHN	20.1008	0.518515	1.80863e-88
LV	ZGPAT	20.0812	0.659774	2.67313e-88
LV	EMG1	20.065	0.701317	3.68942e-88
LV	SEMA6D	20.0595	0.553244	4.11623e-88
LV	PPM1H	20.0309	0.842969	7.29729e-88
LV	RBM45	20.0199	0.510894	9.09575e-88
LV	EPB41L3	20.0151	0.249789	1.00129e-87
LV	TRIM63	20.0048	0.331049	1.22956e-87
LV	YPEL2	19.9986	0.688529	1.38973e-87
LV	UQCRB	19.9835	0.265864	1.87781e-87
LV	NDUFA2	19.9811	0.416604	1.96925e-87
LV	ZNF800	19.9785	1.43117	2.0704e-87
LV	TMEM65	19.9745	0.30091	2.24472e-87
LV	MRPL51	19.9691	0.236331	2.49541e-87
LV	C5orf34	19.9668	0.731367	2.61477e-87
LV	DDB1	19.9565	0.48354	3.20673e-87
LV	TMEM237	19.9337	0.478595	5.03696e-87
LV	C12orf57	19.9213	0.256781	6.44555e-87
LV	AATF	19.9209	0.703896	6.49041e-87
LV	L3HYPDH	19.9109	0.512138	7.91727e-87
LV	TJP3	19.9099	1.28296	8.07134e-87
LV	CYP7B1	19.9062	0.999185	8.68184e-87
LV	SH3BGRL3	19.9027	0.336769	9.2819e-87
LV	PDF	19.8959	0.858153	1.06293e-86
LV	PTBP2	19.8584	0.576966	2.24222e-86
LV	RPL7L1	19.8581	0.259331	2.25404e-86
LV	BZW2	19.853	0.264291	2.48788e-86
LV	WDR5B	19.8297	0.470951	3.95466e-86
LV	IMMP1L	19.8293	0.410279	3.97858e-86
LV	NAT10	19.8178	0.594669	4.99668e-86
LV	TUB	19.815	0.496749	5.27583e-86
LV	ADK	19.815	0.506638	5.27583e-86
LV	GPSM2	19.8084	0.488428	6.0035e-86
LV	PEPD	19.796	0.443765	7.67044e-86
LV	PNOC	19.7907	0.623262	8.50332e-86
LV	S100A11	19.7872	0.499744	9.09839e-86
LV	ENDOD1	19.784	1.25678	9.68482e-86
LV	PREX1	19.7813	0.873787	1.02152e-85
LV	TOMM6	19.7787	0.257011	1.07337e-85
LV	VASN	19.7786	0.528778	1.07462e-85
LV	RAB33A	19.776	0.395406	1.13103e-85
LV	MAP3K7	19.7738	0.388098	1.1814e-85
LV	ECHS1	19.7722	0.317852	1.21684e-85
LV	NDUFB3	19.7638	0.238008	1.43444e-85
LV	RPL36	19.7546	0.165327	1.72001e-85
LV	IFT22	19.7406	0.856798	2.2655e-85
LV	TRIM36	19.7296	0.803758	2.81278e-85
LV	MTFMT	19.7074	0.520532	4.35203e-85
LV	PFDN4	19.705	0.366462	4.55136e-85
LV	MCM6	19.7016	0.380443	4.86755e-85
LV	ZBTB25	19.6928	0.855538	5.77986e-85
LV	DYNLT2	19.6895	1.58121	6.16384e-85
LV	NARS2	19.6805	0.50396	7.35029e-85
LV	RPS13	19.6659	0.193206	9.79308e-85
LV	NCBP2-1	19.6542	0.363165	1.23229e-84
LV	VCP	19.6504	0.184241	1.32675e-84
LV	TBCK	19.6469	0.920563	1.42032e-84
LV	SCML2	19.6469	0.918613	1.42032e-84
LV	PTK2	19.6432	0.511426	1.52489e-84
LV	SETDB2	19.6371	0.627896	1.71781e-84
LV	GEMIN8	19.6281	0.381721	2.04969e-84
LV	HS6ST3	19.6253	1.20537	2.16545e-84
LV	NDUFS5	19.6249	0.153912	2.17952e-84
LV	EBNA1BP2	19.6197	0.281447	2.41341e-84
LV	AQR	19.6191	0.455057	2.44084e-84
LV	MBIP	19.6039	0.458133	3.28666e-84
LV	ACTG1	19.5876	0.237193	4.51851e-84
LV	AP4E1	19.5776	1.06173	5.49339e-84
LV	PTPRG	19.5695	0.704384	6.43011e-84
LV	RPL22L1	19.5645	0.201897	7.08533e-84
LV	WNT4	19.564	3.35451	7.15196e-84
LV	SIRT4	19.5624	0.386667	7.36792e-84
LV	HMGN5	19.5582	0.239903	7.9898e-84
LV	CREB5	19.5474	0.798648	9.85315e-84
LV	FGFR1OP	19.5377	0.747872	1.1901e-83
LV	ARHGDIB	19.5144	0.360899	1.87352e-83
LV	APOBEC2	19.5098	0.289593	2.05049e-83
LV	RPS2	19.4952	0.146132	2.72286e-83
LV	C6orf203	19.4949	0.396965	2.73941e-83
LV	GTF3C4	19.48	0.981527	3.65759e-83
LV	RERGL	19.4758	1.69659	3.96612e-83
LV	HMGB3	19.4601	0.201306	5.38486e-83
LV	HMGN2P46	19.4557	0.230923	5.86269e-83
LV	NUDT21	19.4536	0.295641	6.10442e-83
LV	FAM192A	19.4292	0.254354	9.80261e-83
LV	FH	19.4244	0.23447	1.0756e-82
LV	SNRPC	19.4195	0.311907	1.181e-82
LV	NUF2	19.4133	0.373264	1.33321e-82
LV	KATNAL1	19.411	0.279267	1.39337e-82
LV	UGGT2	19.4043	0.660887	1.58508e-82
LV	NRXN3	19.4041	0.308665	1.58967e-82
LV	ARPC3	19.3954	0.225204	1.88193e-82
LV	DIXDC1	19.3688	1.01747	3.14791e-82
LV	PSD	19.3672	0.897768	3.24575e-82
LV	CTDP1	19.3652	0.496708	3.36966e-82
LV	PARD3	19.3631	0.431967	3.51298e-82
LV	STK39	19.3629	0.617873	3.5191e-82
LV	NASP	19.3621	0.218992	3.57596e-82
LV	PPP2R2B	19.3564	0.802645	3.98957e-82
LV	AQP4	19.342	1.67958	5.25778e-82
LV	CDH11	19.3388	0.600325	5.59814e-82
LV	OXLD1	19.3272	0.692404	6.98926e-82
LV	DSCC1	19.3136	0.563429	9.09165e-82
LV	SLC1A4	19.3098	0.593126	9.78008e-82
LV	TOMM20	19.3088	0.267257	9.95943e-82
LV	NFKB2	19.287	1.29192	1.51486e-81
LV	PHF5A	19.2793	0.337876	1.75725e-81
LV	DR1	19.2741	0.559525	1.94185e-81
LV	FUBP1	19.2463	0.221575	3.31558e-81
LV	DACH1	19.2342	0.574608	4.18079e-81
LV	NFYB	19.2341	0.506397	4.19043e-81
LV	SLC37A4	19.2302	0.156528	4.51024e-81
LV	ADGRL2	19.2297	0.429503	4.55714e-81
LV	AGAP1	19.2262	0.468289	4.8688e-81
LV	ARF5	19.2106	0.452661	6.55895e-81
LV	C6H10orf54	19.1957	0.532774	8.73363e-81
LV	OZFL	19.1942	0.782156	8.97642e-81
LV	ARL1	19.1516	0.279894	2.03124e-80
LV	KDM1A	19.1297	0.442295	3.08602e-80
LV	KIF2A	19.1103	0.351448	4.47443e-80
LV	BAG5	19.0936	0.504003	6.15204e-80
LV	ZNF341	19.0851	1.29474	7.23286e-80
LV	ATP6V1C2	19.0588	1.08495	1.19469e-79
LV	NT5C2	19.0581	0.707519	1.20938e-79
LV	BARX2	19.0574	0.709331	1.22449e-79
LV	C11orf54	19.0516	1.58066	1.36666e-79
LV	C10orf88	19.0464	0.556064	1.50875e-79
LV	PHF2	19.0388	0.462002	1.74184e-79
LV	VWF	19.0361	0.442294	1.83485e-79
LV	FABP3	19.0142	0.202291	2.78298e-79
LV	KATNA1	19.0125	0.647984	2.87006e-79
LV	NPY7R	19.0059	1.7589	3.25259e-79
LV	MIB2	19.0015	0.521098	3.53595e-79
LV	PSMA7	18.9991	0.289437	3.69837e-79
LV	CYBRD1	18.9839	1.55435	4.92811e-79
LV	AK5	18.9679	1.27978	6.67158e-79
LV	SHB	18.9569	0.776622	8.21399e-79
LV	NUBPL	18.9458	0.307106	1.01274e-78
LV	DUSP14	18.9292	0.502757	1.38436e-78
LV	NMB	18.9259	0.91308	1.4719e-78
LV	SNRPD1	18.9189	0.187076	1.67883e-78
LV	TPT1	18.9128	0.125606	1.88323e-78
LV	PRICKLE2	18.907	1.30409	2.10185e-78
LV	HIST1H3H-3	18.8956	0.83409	2.60492e-78
LV	RPP25L	18.881	0.487653	3.42748e-78
LV	BPNT1	18.8661	0.670424	4.53402e-78
LV	TCF12	18.863	0.320664	4.80305e-78
LV	COPS2	18.8541	0.387689	5.68586e-78
LV	KDSR	18.8495	0.633177	6.18549e-78
LV	CYGB	18.8402	0.499489	7.37397e-78
LV	HAUS1	18.8139	0.482099	1.2075e-77
LV	MIPOL1	18.8121	1.0649	1.24929e-77
LV	SSPO	18.8065	0.583598	1.38522e-77
LV	SNAI1	18.7993	0.651503	1.58674e-77
LV	SARNP	18.7981	0.433358	1.61974e-77
LV	MYL12B	18.79	0.366522	1.887e-77
LV	SYF2	18.7824	0.326623	2.17589e-77
LV	NEIL1	18.7684	0.732653	2.82371e-77
LV	TSSC4	18.7488	0.373212	4.08434e-77
LV	CDC25A	18.7281	0.519638	6.01201e-77
LV	SNRNP40	18.7184	0.405309	7.21141e-77
LV	ARPC5	18.7018	0.216427	9.83057e-77
LV	MED1	18.6998	0.606514	1.01927e-76
LV	PDCD2	18.6989	0.428447	1.03578e-76
LV	SLC43A2	18.686	0.999909	1.31925e-76
LV	EEF2	18.6851	0.113343	1.34084e-76
LV	BMPR2	18.6728	0.62171	1.68604e-76
LV	EIF4H	18.6646	0.222856	1.96244e-76
LV	LFNG	18.6618	0.450436	2.07029e-76
LV	WISP1	18.6584	0.529298	2.19979e-76
LV	POFUT1	18.6551	0.685437	2.33733e-76
LV	PSPC1	18.6541	0.361306	2.38164e-76
LV	NDRG4	18.6456	0.210311	2.78609e-76
LV	RPL23A	18.6393	0.167971	3.13424e-76
LV	MOB3C	18.6378	0.60296	3.21891e-76
LV	ZCRB1	18.6378	0.399517	3.22116e-76
LV	TSPO	18.6271	0.717208	3.9315e-76
LV	ATG13	18.6194	0.451956	4.52887e-76
LV	TUBA1C	18.6151	0.327624	4.90832e-76
LV	COL1A1	18.6128	0.149789	5.10891e-76
LV	NUDT15	18.6108	0.689339	5.30714e-76
LV	EVA1B	18.607	0.543004	5.69361e-76
LV	PRKCD	18.5914	0.468666	7.59694e-76
LV	BOLA1	18.5783	0.293883	9.70381e-76
LV	SLC52A3	18.5749	1.41201	1.03286e-75
LV	NAT9	18.5478	0.457034	1.70377e-75
LV	CACNG3	18.5394	1.06698	1.98991e-75
LV	EFR3B	18.5286	0.498655	2.42409e-75
LV	LRP2BP	18.5003	0.83859	4.08278e-75
LV	ABCE1	18.4877	0.336906	5.15513e-75
LV	RPS20	18.4865	0.178163	5.27455e-75
LV	SKP1	18.4817	0.217485	5.74978e-75
LV	PALD1	18.4753	0.201929	6.47873e-75
LV	FAM110B	18.449	0.344444	1.04969e-74
LV	SNRNP25	18.4424	0.310269	1.18629e-74
LV	TLDC1	18.4414	0.914289	1.20678e-74
LV	RARS2	18.4367	0.498128	1.31611e-74
LV	WEE1	18.4364	0.470999	1.32122e-74
LV	EIF3J	18.4363	0.249664	1.3242e-74
LV	KCNB2	18.4319	2.83573	1.43616e-74
LV	UQCRFS1	18.4305	0.231872	1.47093e-74
LV	USP5	18.4165	0.369953	1.90221e-74
LV	TST	18.4071	0.312077	2.26048e-74
LV	TIMM22	18.3979	0.399638	2.66744e-74
LV	AKAP12	18.3961	0.415608	2.75701e-74
LV	RPS3A	18.3858	0.130152	3.32979e-74
LV	LTA4H	18.3469	0.472831	6.81127e-74
LV	BASP1	18.3337	0.294398	8.67176e-74
LV	PRELP	18.3277	0.694945	9.67954e-74
LV	SCARB2	18.3233	0.556914	1.04892e-73
LV	RUVBL1	18.3198	0.416702	1.11744e-73
LV	CALM1	18.3047	0.129727	1.4711e-73
LV	PPWD1	18.3037	0.430956	1.49728e-73
LV	SIAH2	18.2991	0.450911	1.62968e-73
LV	DCUN1D3	18.298	2.14247	1.66151e-73
LV	HMGA1	18.2965	0.40635	1.70699e-73
LV	EPHB6	18.2819	0.953058	2.22963e-73
LV	FBXL8	18.2766	0.582518	2.45506e-73
LV	ZCCHC4	18.2523	0.4921	3.82271e-73
LV	DUSP22	18.2518	0.396881	3.85335e-73
LV	FAM114A1	18.236	0.504712	5.14866e-73
LV	POLR2L	18.2297	0.31556	5.7752e-73
LV	TK1	18.2275	0.39076	6.00171e-73
LV	THOC3	18.2215	0.400718	6.70099e-73
LV	CLINT1	18.2141	0.334112	7.65513e-73
LV	EIF4EBP2	18.1928	0.250262	1.12884e-72
LV	RTFDC1	18.1912	0.272581	1.16091e-72
LV	FOXP2	18.1901	0.857842	1.18356e-72
LV	DBNL	18.1768	0.432373	1.50822e-72
LV	NSD2	18.1754	0.464245	1.54507e-72
LV	ICOSLG	18.1719	0.989358	1.64797e-72
LV	DENND2B	18.1669	0.443344	1.80012e-72
LV	COMMD7	18.1663	0.292655	1.81708e-72
LV	COPS5	18.1551	0.408492	2.22655e-72
LV	PIK3CB	18.1524	1.10942	2.3393e-72
LV	CERCAM	18.1165	0.7795	4.47746e-72
LV	SLF1	18.1107	0.873324	4.96783e-72
LV	ICA1	18.1093	0.280407	5.0947e-72
LV	ACOX2	18.0907	1.01416	7.1297e-72
LV	MID1	18.081	0.713755	8.48925e-72
LV	ADCY9	18.0672	0.492939	1.09007e-71
LV	SLC35A3	18.061	0.681779	1.21861e-71
LV	ABHD11	18.0459	0.703963	1.59747e-71
LV	UFM1	18.0223	0.449052	2.44484e-71
LV	CLK3	17.9997	1.39415	3.67331e-71
LV	IFFO2	17.9711	0.938272	6.13888e-71
LV	NIP7	17.9711	0.340542	6.13888e-71
LV	TAOK3	17.9642	0.314341	6.95096e-71
LV	BTBD8	17.9287	0.91794	1.3124e-70
LV	CHTF8	17.9188	0.646749	1.56811e-70
LV	DUSP8	17.9005	0.831036	2.17698e-70
LV	CCDC32	17.8976	0.352593	2.28908e-70
LV	ADAR	17.8953	0.580744	2.38772e-70
LV	PEBP1	17.8929	0.274896	2.48774e-70
LV	SIRT6	17.8788	0.481914	3.1991e-70
LV	ZBTB11	17.8755	0.709197	3.39246e-70
LV	COPE	17.8558	0.254153	4.8245e-70
LV	SNRPA1	17.8056	0.420253	1.17869e-69
LV	DHRS3	17.8049	0.636878	1.19293e-69
LV	ANAPC2	17.7984	0.470243	1.33943e-69
LV	WHSC1L1	17.7952	0.55839	1.41468e-69
LV	GDI1	17.79	0.27125	1.55026e-69
LV	NELFB	17.7783	0.450923	1.90866e-69
LV	WASF2	17.7563	0.531096	2.82379e-69
LV	VANGL2	17.7551	3.49434	2.88239e-69
LV	BPNT2	17.7445	0.521756	3.47526e-69
LV	MAP2K1	17.7438	0.421901	3.51803e-69
LV	NDE1	17.7412	0.441503	3.68341e-69
LV	N4BP3	17.7283	0.860387	4.62991e-69
LV	LRIG3	17.722	1.66778	5.17015e-69
LV	FAM214A	17.7192	0.427696	5.43374e-69
LV	TSC2	17.7146	0.872632	5.88923e-69
LV	SIPA1L2	17.7116	0.771896	6.1985e-69
LV	METTL21A	17.7101	0.383721	6.37166e-69
LV	KCND2	17.6953	0.962817	8.27811e-69
LV	SDC2	17.6866	0.45651	9.63335e-69
LV	DCK	17.6749	0.390209	1.18441e-68
LV	ASNS	17.6431	0.299928	2.07597e-68
LV	CMTM8	17.6214	0.895326	3.03357e-68
LV	EIF4A3	17.6178	0.214392	3.2327e-68
LV	ASAP2	17.6138	0.81128	3.46377e-68
LV	FGGY	17.6084	0.397781	3.80284e-68
LV	PHGDH	17.6082	0.446908	3.81642e-68
LV	TOE1	17.606	0.397187	3.9624e-68
LV	MND1	17.5995	0.310476	4.44603e-68
LV	DTD1	17.5874	0.376013	5.49752e-68
LV	PCMT1	17.5869	0.277793	5.54347e-68
LV	ILF2	17.5845	0.200474	5.77872e-68
LV	OLA1	17.5832	0.326456	5.90878e-68
LV	MYBL2	17.5785	0.326531	6.41015e-68
LV	RDM1	17.5754	0.487085	6.76874e-68
LV	MTRF1L	17.5653	0.201013	8.0772e-68
LV	HIBCH	17.5613	0.241892	8.6632e-68
LV	XRN2	17.5509	0.553643	1.03943e-67
LV	COPB1	17.548	0.39675	1.0937e-67
LV	DPY19L1	17.5473	0.279987	1.10559e-67
LV	SUMO1	17.5356	0.258938	1.35624e-67
LV	ZNF143	17.5337	0.791225	1.401e-67
LV	DBNDD1	17.5198	0.411733	1.78678e-67
LV	ROBO1	17.5167	1.017	1.88692e-67
LV	TMEM38A	17.5096	0.393439	2.13417e-67
LV	PRMT3	17.494	0.226628	2.8044e-67
LV	APRT	17.493	0.780481	2.8512e-67
LV	GTF3A	17.4728	0.572861	4.05564e-67
LV	ABTB1	17.4699	0.317934	4.26534e-67
LV	CUEDC2	17.4667	0.442438	4.50828e-67
LV	EFHC1	17.4615	1.02893	4.93592e-67
LV	RTKN2	17.4577	0.90258	5.27326e-67
LV	PGD	17.4454	0.312343	6.53384e-67
LV	SNTA1	17.442	0.35483	6.92697e-67
LV	YWHAH	17.4232	0.349282	9.6063e-67
LV	SLC35F5	17.4158	0.786366	1.09297e-66
LV	TM4SF1	17.4053	0.592606	1.31358e-66
LV	RIOK2	17.4025	0.433683	1.3771e-66
LV	BCHE	17.3963	0.691322	1.53372e-66
LV	TMEM129	17.3945	0.342457	1.58082e-66
LV	DCAF7	17.3888	0.504465	1.74386e-66
LV	NIT2	17.3863	0.738544	1.82155e-66
LV	EZH2	17.3829	0.303915	1.92879e-66
LV	ASRGL1	17.3684	0.348497	2.48476e-66
LV	ANAPC16	17.3458	0.357658	3.67872e-66
LV	RRM1	17.3263	0.383085	5.15315e-66
LV	GUF1	17.3197	1.72214	5.77009e-66
LV	HSPA4	17.312	0.30272	6.59102e-66
LV	TBX2	17.3034	0.671765	7.63858e-66
LV	MCFD2	17.3011	0.429801	7.9467e-66
LV	PCSK5	17.2978	1.69831	8.40603e-66
LV	EIF4EBP1	17.2966	0.240647	8.56957e-66
LV	LRRC51	17.2884	1.09033	9.87891e-66
LV	SNX7	17.287	0.427573	1.0114e-65
LV	BTBD3	17.28	0.337005	1.14065e-65
LV	C1QBP	17.2777	0.181007	1.18681e-65
LV	MTX3	17.2742	0.737762	1.25931e-65
LV	AGAP3	17.2734	0.224235	1.27736e-65
LV	TXN	17.2717	0.19274	1.31441e-65
LV	PID1	17.2678	0.370232	1.40564e-65
LV	PHB2	17.2563	0.234621	1.71453e-65
LV	ELF2	17.256	0.456183	1.72231e-65
LV	RAB8A	17.2507	0.438381	1.88638e-65
LV	LRRC20	17.2497	0.379183	1.91907e-65
LV	GPR183	17.249	0.852903	1.94075e-65
LV	RPS6KA6	17.2426	0.36779	2.16727e-65
LV	PIGX	17.1915	0.463004	5.22652e-65
LV	PKIG	17.1825	0.248753	6.10263e-65
LV	TBX3	17.1812	1.16223	6.23481e-65
LV	PHPT1	17.1756	0.36393	6.85229e-65
LV	COLEC10	17.1724	0.575536	7.24082e-65
LV	INTU	17.1667	0.573158	7.99035e-65
LV	MCC	17.1634	0.391956	8.44389e-65
LV	CEP97	17.1626	0.645216	8.55184e-65
LV	DRAM2	17.1617	0.487997	8.68094e-65
LV	SSBP3	17.1512	0.258673	1.03958e-64
LV	ACY1	17.1478	0.502636	1.10215e-64
LV	SLC35C1	17.1394	0.413152	1.2728e-64
LV	GUK1	17.1188	0.434825	1.81014e-64
LV	MIS12	17.1165	0.722603	1.8819e-64
LV	FNIP1	17.1154	0.669056	1.91443e-64
LV	ACTB	17.1138	0.18781	1.9683e-64
LV	PRKCQ	17.1036	1.76316	2.34166e-64
LV	RP2	17.0978	0.317004	2.58565e-64
LV	RO60	17.0977	0.845414	2.58726e-64
LV	BMP6	17.0663	0.560483	4.42027e-64
LV	MFAP1	17.0634	0.438274	4.64232e-64
LV	PPP1R21	17.0566	0.505673	5.20195e-64
LV	EPRS	17.0434	0.259755	6.52071e-64
LV	LRR1	17.0384	1.51266	7.09101e-64
LV	NFKB1	17.0339	0.37344	7.65303e-64
LV	NTPCR	17.0317	0.482028	7.93962e-64
LV	PSMB1	17.0302	0.188801	8.15376e-64
LV	MRPL15	17.03	0.286861	8.16499e-64
LV	RTCA	17.0284	0.454864	8.3855e-64
LV	TRAP1	17.026	0.345536	8.72895e-64
LV	SSR2	17.018	0.215434	9.99857e-64
LV	STX11	17.0111	0.616413	1.12298e-63
LV	ANGEL2	17.0015	0.517529	1.32162e-63
LV	DNA2	16.9928	0.698258	1.5328e-63
LV	RCC1	16.9904	0.410529	1.59579e-63
LV	ABL1	16.9822	0.776927	1.83182e-63
LV	PTER	16.9676	0.54086	2.34925e-63
LV	PRR5L	16.9617	0.875694	2.59657e-63
LV	SYTL4	16.9603	0.702531	2.65465e-63
LV	ACSF3	16.9543	0.340776	2.93177e-63
LV	RABGEF1	16.9541	0.375797	2.939e-63
LV	ACADS	16.9449	0.341696	3.43562e-63
LV	PCDHA6	16.9443	0.44963	3.47003e-63
LV	NMRAL1	16.9346	0.444583	4.08521e-63
LV	AKAP8	16.932	0.361514	4.26923e-63
LV	CORIN	16.9148	0.870196	5.70192e-63
LV	MYH7	16.9113	0.549311	6.04391e-63
LV	HSP90AB1	16.9051	0.232272	6.71928e-63
LV	EIF1AX	16.9033	0.232411	6.92163e-63
LV	GATD3A	16.8909	0.220383	8.51866e-63
LV	VEGFC	16.8818	0.750233	9.93298e-63
LV	EXO1	16.8793	0.691115	1.03644e-62
LV	ANKRD39	16.8767	0.40116	1.08261e-62
LV	RBM48	16.8747	0.701201	1.11915e-62
LV	HNRNPU	16.8637	0.204934	1.34704e-62
LV	YWHAZ	16.8519	0.246312	1.64465e-62
LV	NDUFB6	16.8509	0.215596	1.67127e-62
LV	IKZF4	16.8488	2.08659	1.73103e-62
LV	FSBP	16.8475	0.919278	1.766e-62
LV	NDUFA10	16.8451	0.168736	1.83948e-62
LV	OIP5	16.8313	0.424974	2.31783e-62
LV	CHRD	16.8294	1.17305	2.39288e-62
LV	CADM3	16.8286	2.95764	2.42212e-62
LV	TUBB1	16.8238	0.0626327	2.62221e-62
LV	PTK7	16.8043	0.624416	3.6457e-62
LV	TIMM23B	16.7982	0.367975	4.03904e-62
LV	SLC25A34	16.7929	0.41428	4.40801e-62
LV	HK1	16.7884	0.207112	4.7554e-62
LV	AHSA1	16.7585	0.220562	7.8324e-62
LV	E2F8	16.7553	0.467262	8.25953e-62
LV	HDAC2	16.7487	0.197484	9.22186e-62
LV	THAP4	16.7451	0.372155	9.78365e-62
LV	RCAN3	16.7307	0.407178	1.24477e-61
LV	MAD2L1	16.7271	0.340722	1.32318e-61
LV	MED29	16.7248	0.248877	1.3749e-61
LV	SCN2B	16.7229	2.25767	1.41832e-61
LV	ANGPT4	16.7175	0.757756	1.55181e-61
LV	CDK2	16.6987	0.639717	2.12555e-61
LV	CELF2	16.6955	0.346881	2.23994e-61
LV	CASP9	16.6902	0.583068	2.44449e-61
LV	SDCBP	16.6901	0.285569	2.44863e-61
LV	C7orf50	16.6856	0.365301	2.63692e-61
LV	CORO2B	16.6845	0.618295	2.68603e-61
LV	CCT5	16.6802	0.180271	2.88255e-61
LV	ZBTB43	16.6742	0.682833	3.18766e-61
LV	CGAS	16.6721	0.458888	3.29603e-61
LV	SLC35B4	16.6665	0.479921	3.61435e-61
LV	RASL11AL	16.6607	0.300347	3.98428e-61
LV	TIMM13	16.6435	0.22393	5.29452e-61
LV	SFR1	16.6412	1.0798	5.50344e-61
LV	TNIK	16.635	0.536584	6.09272e-61
LV	TRAF4	16.6341	0.951609	6.18101e-61
LV	SPSB2	16.6308	0.746261	6.52999e-61
LV	SOX5	16.6302	0.522329	6.58816e-61
LV	PHTF1	16.6263	0.480648	7.03144e-61
LV	LZTS2	16.6242	0.520835	7.27125e-61
LV	PCM1	16.6227	0.367381	7.4579e-61
LV	ETF1	16.6161	0.285649	8.31861e-61
LV	MRPL1	16.6093	0.292649	9.30358e-61
LV	CHST2	16.6013	0.414803	1.06204e-60
LV	SLIT1	16.5932	0.472379	1.21394e-60
LV	SRSF10	16.5847	0.346793	1.39618e-60
LV	ABRACL	16.5658	0.4037	1.91037e-60
LV	CNOT7	16.5593	0.301852	2.12198e-60
LV	LRP12	16.5452	0.356532	2.68042e-60
LV	MRPS28	16.5364	0.335192	3.09871e-60
LV	RNF146	16.5306	0.512707	3.41386e-60
LV	PPP1R9A	16.4831	0.965176	7.48406e-60
LV	MRPL13	16.4825	0.319149	7.55957e-60
LV	APC	16.4793	0.484296	7.97274e-60
LV	RAB26	16.4719	0.504907	8.9977e-60
LV	ODC	16.4702	0.361283	9.2543e-60
LV	CA9	16.4674	0.264523	9.68953e-60
LV	P4HA3	16.4666	0.682433	9.80707e-60
LV	SMN	16.465	0.287472	1.0072e-59
LV	NAMPTP1	16.4619	0.369823	1.05943e-59
LV	CDCA3	16.4605	0.265247	1.08311e-59
LV	TTC26	16.4564	0.310755	1.15798e-59
LV	SOX11	16.4561	0.269296	1.16417e-59
LV	RBM15B	16.438	0.467981	1.56663e-59
LV	TOMM40L	16.4353	0.364676	1.63712e-59
LV	DET1	16.4344	0.656687	1.65865e-59
LV	UBE2N	16.4329	0.274769	1.70047e-59
LV	SUB1	16.4306	0.20943	1.76649e-59
LV	NEK1	16.4211	0.361337	2.05994e-59
LV	COMMD4	16.4179	0.31366	2.17135e-59
LV	MED16	16.4166	0.430228	2.21546e-59
LV	CPSF4	16.4144	0.360004	2.29563e-59
LV	WDR91	16.3977	0.333013	3.02395e-59
LV	TMEM5	16.3947	0.404542	3.17271e-59
LV	TSPAN2	16.3946	0.564575	3.1788e-59
LV	MTSS1	16.3928	0.302128	3.26904e-59
LV	DDX24	16.3717	0.372626	4.61494e-59
LV	EFHD1	16.3715	0.451314	4.63088e-59
LV	UBR5	16.3707	0.440306	4.69242e-59
LV	CCDC59	16.3631	0.343345	5.31245e-59
LV	TUBG1	16.3513	0.328196	6.43537e-59
LV	MYO10	16.3482	0.896675	6.7682e-59
LV	RAC1	16.3375	0.17339	8.05829e-59
LV	MTPN	16.3308	0.263444	8.98899e-59
LV	PHETA2	16.33	0.384345	9.1023e-59
LV	CCN2	16.3288	0.189663	9.27578e-59
LV	RDH5	16.3278	0.617377	9.42903e-59
LV	ABHD17A	16.3247	0.265459	9.91158e-59
LV	ADAMTSL2	16.3156	0.760987	1.15019e-58
LV	ELOVL7	16.3147	0.937148	1.16721e-58
LV	GBX2	16.3145	0.48119	1.17001e-58
LV	CMKLR1	16.3122	0.685295	1.21364e-58
LV	CBR3	16.3089	0.335835	1.28114e-58
LV	CSTF1	16.3069	0.288046	1.32273e-58
LV	HSPD1	16.3007	0.167209	1.46364e-58
LV	MRPS33	16.2892	0.260247	1.76609e-58
LV	RNASEH2B	16.2759	0.435706	2.19223e-58
LV	PHF11	16.2452	0.569667	3.60426e-58
LV	AASS	16.2377	0.570496	4.06444e-58
LV	LGI2	16.2247	0.361227	5.01796e-58
LV	NBEAL1	16.2247	0.516022	5.01796e-58
LV	PAK1IP1	16.2207	0.392245	5.35549e-58
LV	SUSD1	16.2194	1.58619	5.46693e-58
LV	RPL37	16.1991	0.141692	7.57964e-58
LV	ARNT	16.1949	0.332343	8.1197e-58
LV	FZR1	16.1948	0.440586	8.12089e-58
LV	ACLY	16.1933	0.394595	8.3213e-58
LV	TMEM43	16.1907	0.302832	8.68042e-58
LV	MYSM1	16.1702	0.574484	1.20959e-57
LV	SYT12	16.1652	0.622766	1.30918e-57
LV	PPARGC1B	16.1627	1.14129	1.36121e-57
LV	KLHL12	16.1527	0.337708	1.60109e-57
LV	SMPD2	16.1278	0.529496	2.39145e-57
LV	DDX23	16.1264	0.464784	2.44365e-57
LV	PLN	16.1246	0.214427	2.51268e-57
LV	RCOR1	16.1099	0.451306	3.18389e-57
LV	GRSF1	16.1057	0.19089	3.40269e-57
LV	PRKACB	16.1048	0.369182	3.45045e-57
LV	GPD2	16.1022	1.24329	3.59912e-57
LV	TMEM150C	16.0984	0.786514	3.8205e-57
LV	RIPK2	16.0962	1.10019	3.95829e-57
LV	CFAP36	16.0893	0.32247	4.41643e-57
LV	SIK1	16.085	0.424278	4.73531e-57
LV	FAM129A	16.0766	0.488993	5.4147e-57
LV	DBI	16.0735	0.189562	5.69518e-57
LV	ST8SIA1	16.0631	1.29093	6.7285e-57
LV	TTK	16.0392	0.426854	9.87005e-57
LV	MPHOSPH6	16.0339	0.440275	1.07301e-56
LV	ABTB2	16.032	1.01711	1.10621e-56
LV	RAB21	16.0296	0.368613	1.15002e-56
LV	TCTN1	16.0292	0.761589	1.15694e-56
LV	LECT1	16.0252	0.357807	1.23175e-56
LV	KLHL21	16.0227	0.462244	1.28e-56
LV	NCAPH	16.0205	0.492682	1.32541e-56
LV	KAT7	16.0194	0.323137	1.34701e-56
LV	PFDN5	16.0127	0.24229	1.4993e-56
LV	UBE3B	16.0088	0.9731	1.59378e-56
LV	SLC35F6	16.0034	1.07496	1.7398e-56
LV	JPT2	15.9999	0.284738	1.8363e-56
LV	EIF2B1	15.9955	0.591379	1.97077e-56
LV	NUAK1	15.98	0.424716	2.52597e-56
LV	HARBI1	15.975	0.368753	2.73191e-56
LV	EXOSC9	15.9675	0.36498	3.08131e-56
LV	SLC18B1	15.9529	0.458727	3.89192e-56
LV	DYNLT2B	15.9526	0.459263	3.90569e-56
LV	VMA21	15.9389	0.350115	4.85679e-56
LV	C8orf82	15.9371	0.414922	4.99441e-56
LV	MARCKS	15.8942	0.246198	9.90459e-56
LV	HMCN1	15.8818	0.581223	1.206e-55
LV	CNN3	15.8813	0.219057	1.21556e-55
LV	PPP2R2A	15.8701	0.220468	1.4487e-55
LV	ACBD6	15.8691	0.320665	1.47083e-55
LV	DTYMK	15.8523	0.350239	1.92117e-55
LV	TMOD3	15.8521	0.425974	1.92612e-55
LV	TUBB6	15.8473	0.351976	2.07554e-55
LV	KIAA1755	15.8327	1.19931	2.61413e-55
LV	FBXL7	15.8262	0.427541	2.893e-55
LV	GAPDH	15.8257	0.0995658	2.9145e-55
LV	MMS19	15.8244	0.503333	2.9751e-55
LV	SLC16A14	15.8223	1.16425	3.07578e-55
LV	ELP3	15.8168	0.467176	3.35053e-55
LV	NUP210L	15.8083	1.75068	3.83087e-55
LV	RRP7A	15.8038	0.475977	4.11278e-55
LV	CPZ	15.8035	0.767497	4.1301e-55
LV	SOS1	15.8028	0.711867	4.17536e-55
LV	ACBD3	15.8009	0.303104	4.29871e-55
LV	GPR68	15.7938	0.866583	4.80657e-55
LV	ATP6V1B2	15.7838	0.303287	5.62995e-55
LV	ATCAY	15.7754	1.06391	6.41634e-55
LV	RPL37A	15.7741	0.11255	6.55341e-55
LV	TGFBR1	15.7558	0.437767	8.73086e-55
LV	MRPL46	15.7555	0.266562	8.77028e-55
LV	EZR	15.754	0.347134	8.96923e-55
LV	RAP1GAP3	15.7419	0.61022	1.08585e-54
LV	MYBBP1A	15.7205	0.337379	1.52115e-54
LV	GALNT17	15.7185	1.24705	1.56828e-54
LV	UBE2U	15.7146	0.269778	1.6672e-54
LV	ATP5MC1	15.7132	0.196209	1.70229e-54
LV	MED8	15.7069	0.585053	1.87957e-54
LV	TIMM8A	15.6989	0.258007	2.13133e-54
LV	DGKE	15.6911	0.334422	2.40623e-54
LV	PLAGL1	15.6889	0.335798	2.48948e-54
LV	DPYSL2	15.6805	0.262518	2.8431e-54
LV	THAP12	15.6771	0.754213	2.99529e-54
LV	TUBB4B	15.6487	0.157773	4.6719e-54
LV	RAD51AP1	15.6448	0.458652	4.96639e-54
LV	RAD54L	15.6415	0.54532	5.23038e-54
LV	FKBP4	15.6391	0.231278	5.42705e-54
LV	TRMT1L	15.6347	0.414681	5.80823e-54
LV	ARHGAP10	15.6281	0.189873	6.4396e-54
LV	CDCA2	15.6255	0.496267	6.70063e-54
LV	CACNB2	15.6242	0.394972	6.83928e-54
LV	EIF3D	15.6238	0.181551	6.87627e-54
LV	PTPN4	15.6175	0.424139	7.58873e-54
LV	ST6GALNAC5	15.6165	1.06662	7.69401e-54
LV	TCEANC2	15.5857	0.335587	1.24314e-53
LV	AGPAT3	15.584	0.419098	1.2773e-53
LV	NES	15.5777	0.48084	1.40756e-53
LV	BTF3L4	15.5722	0.206905	1.5312e-53
LV	THYN1	15.5692	0.221965	1.60493e-53
LV	GOLGA3	15.5549	0.343982	2.00278e-53
LV	PDIA2	15.5443	1.67711	2.36246e-53
LV	SKIV2L2	15.5151	0.385797	3.71769e-53
LV	RCHY1	15.514	0.233671	3.78192e-53
LV	KDM3B	15.5137	0.59714	3.7976e-53
LV	CDC26	15.5135	0.377714	3.80809e-53
LV	CLTA	15.5113	0.259953	3.93745e-53
LV	MRPS18A	15.508	0.314926	4.14305e-53
LV	STK25	15.5056	0.374919	4.30181e-53
LV	TMCO3	15.5034	0.694325	4.44587e-53
LV	CEP162	15.4961	0.324516	4.97188e-53
LV	RAI14	15.4837	0.323456	6.02632e-53
LV	CREB3L1	15.4778	0.22944	6.59698e-53
LV	UBASH3B	15.4773	1.00146	6.644e-53
LV	REXO2	15.4623	0.357917	8.37657e-53
LV	MYOCD	15.4587	0.396242	8.85091e-53
LV	WFDC1	15.457	0.700816	9.08179e-53
LV	RNF19B	15.4486	0.347648	1.03495e-52
LV	ORMDL3	15.443	0.397822	1.12695e-52
LV	CSF1R	15.4381	0.622257	1.21577e-52
LV	RPS6KA3	15.4373	1.26051	1.23086e-52
LV	ZNFY3	15.4325	0.68419	1.32441e-52
LV	SMTNL2	15.4162	0.595188	1.70133e-52
LV	DOLK	15.4161	0.521149	1.70239e-52
LV	ARPC5L	15.4159	0.361357	1.70707e-52
LV	UNC5B	15.4145	0.645643	1.74513e-52
LV	TRAPPC12	15.4077	0.229639	1.93779e-52
LV	PCYOX1L	15.4022	0.65766	2.10609e-52
LV	MCAT	15.391	0.341121	2.50251e-52
LV	PHF10	15.3733	0.376007	3.28509e-52
LV	DBNDD2	15.3674	0.371463	3.5952e-52
LV	SEPTIN7	15.3547	0.154855	4.36924e-52
LV	CEBPA	15.3502	0.589215	4.68596e-52
LV	TUBGCP2	15.3455	0.282356	5.02971e-52
LV	PLA2G4F	15.3352	0.505344	5.89201e-52
LV	TBC1D31	15.3283	0.656853	6.54262e-52
LV	SURF6	15.3283	0.297486	6.54262e-52
LV	SPG21	15.3278	0.365813	6.58634e-52
LV	TENT2	15.3238	0.148024	7.00312e-52
LV	CAPN3	15.3173	1.61017	7.72997e-52
LV	FBP1	15.3137	1.06696	8.17094e-52
LV	TMEM150B	15.3076	0.868375	8.96823e-52
LV	COPS8	15.2955	0.508002	1.07985e-51
LV	RAB7A	15.2927	0.218016	1.12573e-51
LV	GEN1	15.2845	0.228071	1.27505e-51
LV	STAU1	15.2793	0.279454	1.38051e-51
LV	SIAH1	15.2748	0.476322	1.47899e-51
LV	RAC3	15.2668	0.234254	1.66939e-51
LV	DECR2	15.2593	0.308991	1.87023e-51
LV	LRRN2	15.2521	1.94378	2.08861e-51
LV	C8orf34	15.2368	1.80258	2.63727e-51
LV	CWC25	15.2314	0.459785	2.86114e-51
LV	CCDC167	15.2264	0.445949	3.08628e-51
LV	GTPBP2	15.2262	0.422056	3.09537e-51
LV	MED27	15.2248	0.292611	3.16256e-51
LV	FAM222A	15.2137	0.436372	3.74205e-51
LV	PSMD13	15.2106	0.214389	3.91954e-51
LV	DISC1	15.2096	0.271289	3.97939e-51
LV	RIOK3	15.2005	0.401999	4.56337e-51
LV	SMCO4	15.1998	0.384508	4.61121e-51
LV	COX14	15.1984	1.035	4.71148e-51
LV	PDGFRL	15.1952	0.40648	4.94545e-51
LV	CETN2	15.1947	0.602393	4.97897e-51
LV	UGP2	15.194	0.380304	5.02776e-51
LV	HRH2	15.1932	2.22012	5.09225e-51
LV	HEATR1	15.1783	0.645502	6.37156e-51
LV	MIDEAS	15.1778	0.399653	6.42383e-51
LV	NLGN4Y	15.1734	0.814366	6.86667e-51
LV	BAIAP2L1	15.1668	0.97057	7.57467e-51
LV	KIAA1217	15.1633	0.38821	7.98695e-51
LV	COA7	15.1632	0.258631	7.99324e-51
LV	ODF2	15.1632	0.276853	7.99519e-51
LV	SULF1	15.1613	0.931778	8.22191e-51
LV	KAT6A	15.1547	0.418656	9.07575e-51
LV	PIP4K2B	15.1527	0.293748	9.3539e-51
LV	NEMF	15.1526	0.288893	9.35968e-51
LV	ILDR2	15.1491	0.867732	9.87971e-51
LV	RAB24	15.1484	0.727149	9.98222e-51
LV	CMTM6	15.1461	0.554717	1.03265e-50
LV	TICRR	15.1342	0.271241	1.2374e-50
LV	GSTZ1	15.1324	0.676002	1.26986e-50
LV	GLT8D1	15.1296	0.405614	1.32453e-50
LV	PAK3	15.1246	0.577948	1.42972e-50
LV	FNTB	15.1211	0.314051	1.50598e-50
LV	GTF2A2	15.1196	0.230011	1.54131e-50
LV	GET4	15.1138	0.261163	1.68033e-50
LV	SLC38A6	15.1124	0.477749	1.71654e-50
LV	PRKAR1B	15.1094	0.50474	1.79608e-50
LV	TAF13	15.108	0.530351	1.83436e-50
LV	RANBP3	15.1069	0.310572	1.86275e-50
LV	PSMD4	15.1058	0.2178	1.89454e-50
LV	GXYLT2	15.1016	0.302367	2.01685e-50
LV	RPL24	15.0997	0.177461	2.07536e-50
LV	FXN	15.0958	0.490347	2.20137e-50
LV	NDUFB5	15.0927	0.185598	2.3048e-50
LV	HAPLN1	15.0901	0.593979	2.39507e-50
LV	ZNF609	15.0856	0.648581	2.56252e-50
LV	FEM1B	15.0856	0.37963	2.56252e-50
LV	ADORA1	15.0826	1.36609	2.68026e-50
LV	IFT20	15.0808	0.26505	2.75402e-50
LV	C11orf74	15.0738	0.404601	3.05659e-50
LV	TBRG4	15.0665	0.330364	3.40864e-50
LV	C4	15.0633	0.437204	3.57654e-50
LV	B3GNT9	15.0485	0.551793	4.46913e-50
LV	METRN	15.0472	0.679629	4.55422e-50
LV	CYB561D2	15.046	0.209557	4.6337e-50
LV	CAMTA1	15.041	0.354301	4.99372e-50
LV	NIPSNAP2	15.0402	0.173542	5.05604e-50
LV	CENPH	15.0337	0.297648	5.57296e-50
LV	KLF3	15.0323	0.0599001	5.68332e-50
LV	EPB41L1	15.0322	0.47773	5.69105e-50
LV	POMP	15.031	0.302614	5.79156e-50
LV	ATIC	15.0267	0.307206	6.18404e-50
LV	MAIP1	15.0116	0.247788	7.74694e-50
LV	GMPS	15.0048	0.304699	8.5773e-50
LV	ATF2	14.994	0.221721	1.00811e-49
LV	ANP32A	14.9854	0.204116	1.14686e-49
LV	BLVRA	14.9807	0.730069	1.23032e-49
LV	AGPAT4	14.9806	0.531851	1.23145e-49
LV	FAM3B	14.976	1.97254	1.31853e-49
LV	STC2	14.9745	0.450393	1.34693e-49
LV	PCID2	14.9743	0.329359	1.35105e-49
LV	TNFAIP8	14.9701	0.163809	1.43864e-49
LV	INIP	14.9698	0.238491	1.44347e-49
LV	KIZ	14.9668	0.593543	1.50883e-49
LV	KIF3B	14.9649	0.41327	1.55256e-49
LV	LDB2	14.9611	0.43138	1.64416e-49
LV	PSMB2	14.9601	0.234578	1.66585e-49
LV	C8H1orf123	14.9572	0.318021	1.74039e-49
LV	SLC29A1	14.9552	0.50714	1.79304e-49
LV	PAPSS1	14.9544	0.446341	1.81196e-49
LV	RDH11	14.9427	0.0679571	2.15818e-49
LV	IBTK	14.9335	0.547539	2.47358e-49
LV	LIPT2	14.9229	0.459461	2.89688e-49
LV	STIL	14.9191	0.636779	3.06753e-49
LV	SNX17	14.9122	0.324524	3.39593e-49
LV	FANCM	14.9071	0.569071	3.66008e-49
LV	KAT2A	14.9061	0.438243	3.71463e-49
LV	L2HGDH	14.9044	0.397579	3.81233e-49
LV	ACSF2	14.9027	0.426331	3.9057e-49
LV	NT5C1A	14.9025	0.198386	3.91846e-49
LV	TCEB1	14.9013	0.242434	3.98475e-49
LV	UBXN4	14.9009	0.248658	4.00864e-49
LV	SVIL	14.8964	0.206483	4.28797e-49
LV	UBE2I	14.8677	0.257328	6.55146e-49
LV	MAPRE3	14.8662	0.456355	6.69777e-49
LV	TVP23A	14.8643	0.515416	6.89364e-49
LV	PSMB5	14.8639	0.243373	6.92676e-49
LV	MRTO4	14.8636	0.223549	6.96362e-49
LV	RIMS4	14.8608	0.424022	7.25513e-49
LV	ASB6	14.8584	0.443882	7.5133e-49
LV	AP1B1	14.8121	0.394663	1.49168e-48
LV	DMRT1	14.8005	1.743	1.76955e-48
LV	SLAIN2	14.7961	0.813273	1.88712e-48
LV	BEND5	14.7923	0.31947	1.99499e-48
LV	H2AFX	14.7636	0.431107	3.05158e-48
LV	SKAP2	14.7628	0.492359	3.08729e-48
LV	ATP11A	14.7594	0.628077	3.24327e-48
LV	COG1	14.75	0.629463	3.72475e-48
LV	SACS	14.7483	0.260919	3.81837e-48
LV	SLC25A22	14.7479	0.479165	3.83742e-48
LV	KCTD1	14.7424	0.43985	4.16145e-48
LV	MYOM1	14.7351	0.238987	4.62992e-48
LV	H2AFZ	14.7342	0.229599	4.69236e-48
LV	KLHL24	14.729	0.384138	5.06665e-48
LV	MRPL28	14.7251	0.339025	5.36354e-48
LV	DOK7	14.7248	0.417503	5.38322e-48
LV	PWP2	14.7168	0.275414	6.05047e-48
LV	TES	14.7131	0.429063	6.39356e-48
LV	DEF8	14.6982	0.681748	7.93874e-48
LV	GNG7	14.698	0.438678	7.96553e-48
LV	SAP30	14.6855	0.297625	9.56711e-48
LV	HYLS1	14.6758	0.380482	1.10161e-47
LV	SMC3	14.6651	0.243247	1.28891e-47
LV	CHD7	14.6596	0.37588	1.39713e-47
LV	ALX4	14.6586	19.2441	1.41659e-47
LV	DACT2	14.6498	0.22056	1.61078e-47
LV	SDC4	14.646	0.563436	1.7033e-47
LV	SHMT1	14.639	0.578141	1.88794e-47
LV	RAD54B	14.6331	0.766236	2.05637e-47
LV	LACC1	14.633	10.4393	2.05837e-47
LV	CEP128	14.6235	0.869489	2.36699e-47
LV	PDK3	14.6216	0.218726	2.42957e-47
LV	RC3H1	14.6159	0.301554	2.63788e-47
LV	MRPL12	14.6111	0.163387	2.82799e-47
LV	NHSL2	14.6042	0.40631	3.12727e-47
LV	TRIT1	14.5935	0.291305	3.6511e-47
LV	WDHD1	14.5878	0.73238	3.9668e-47
LV	GARNL3	14.5876	0.376787	3.9781e-47
LV	FAM91A1	14.5667	0.48213	5.39658e-47
LV	LIMK2	14.5537	0.698259	6.51542e-47
LV	ITGA6	14.5458	0.764928	7.30538e-47
LV	FBXL2	14.5428	0.265288	7.62953e-47
LV	DUT	14.5309	0.280537	9.07074e-47
LV	HIF1A	14.5275	0.348201	9.52517e-47
LV	PISD	14.5256	0.764668	9.78971e-47
LV	GMNN	14.5225	0.369111	1.0233e-46
LV	PPP6C	14.5224	0.34111	1.02481e-46
LV	UBE3A	14.5186	0.373141	1.08354e-46
LV	DTL	14.5151	0.19884	1.13949e-46
LV	NT5DC1	14.5132	0.517517	1.17119e-46
LV	BET1L	14.5104	0.335006	1.22007e-46
LV	MXD4	14.4987	0.32589	1.44455e-46
LV	PSIP1	14.497	0.210685	1.47961e-46
LV	UBR1	14.4918	0.345719	1.59467e-46
LV	MTSS2	14.4718	0.560252	2.13064e-46
LV	GPSM1	14.4533	0.516502	2.78658e-46
LV	GLI3	14.4509	0.58934	2.88129e-46
LV	ELMOD2	14.4504	0.248953	2.90304e-46
LV	FZD9	14.4482	0.280532	2.99708e-46
LV	GCLM	14.4409	0.293589	3.33102e-46
LV	ERBB2	14.4326	0.629841	3.75396e-46
LV	WDR90	14.4293	1.01531	3.93574e-46
LV	ADAMTS14	14.4248	0.565727	4.19522e-46
LV	SEPSECS	14.4225	0.455219	4.3355e-46
LV	TNFRSF21	14.4204	0.341417	4.46505e-46
LV	ARL6IP5	14.4148	0.231171	4.8421e-46
LV	SIVA1	14.4138	0.362478	4.91021e-46
LV	DHRS11	14.3998	0.453052	6.00764e-46
LV	MRPL17	14.3978	0.218918	6.18443e-46
LV	C9orf85	14.393	0.297373	6.6224e-46
LV	NPY2R	14.3901	0.460902	6.90138e-46
LV	TRPT1	14.3869	0.82381	7.21748e-46
LV	MT4	14.3868	0.284423	7.227e-46
LV	USP3	14.3833	0.318863	7.59514e-46
LV	CLASP1	14.3791	0.382874	8.07126e-46
LV	VASH1	14.3756	0.380868	8.48674e-46
LV	CUL5	14.3752	0.427324	8.5269e-46
LV	NUBP1	14.3746	0.35237	8.59193e-46
LV	MPC2	14.3701	0.300514	9.16391e-46
LV	IKZF2	14.3662	1.28572	9.69792e-46
LV	TTI1	14.3642	0.554481	9.97488e-46
LV	NDUFAF2	14.3641	0.2627	9.98662e-46
LV	MTG2	14.3539	0.269598	1.15516e-45
LV	NUDT3	14.3451	0.27614	1.30972e-45
LV	STXBP3	14.3436	0.475016	1.33644e-45
LV	DST	14.3366	0.357394	1.47791e-45
LV	LPAR1	14.3336	0.379786	1.54086e-45
LV	PBK	14.3334	0.284157	1.54606e-45
LV	EIF3G	14.3294	0.170609	1.63673e-45
LV	TRPV3	14.324	2.38475	1.76854e-45
LV	TOMM7	14.3139	0.193065	2.04232e-45
LV	SFXN2	14.3077	0.468367	2.23108e-45
LV	DCTN3	14.292	0.219606	2.78977e-45
LV	H3-IX	14.2918	0.243435	2.79521e-45
LV	OCIAD1	14.2875	0.250381	2.97091e-45
LV	MYEF2	14.2753	0.293347	3.53414e-45
LV	AK1	14.256	0.213373	4.65389e-45
LV	ECD	14.2526	0.409723	4.87974e-45
LV	ARHGAP18	14.238	0.32769	6.01071e-45
LV	LIPT1	14.2312	0.533099	6.61469e-45
LV	ZMYND12	14.2246	0.259457	7.27512e-45
LV	MCCC1	14.2211	0.298672	7.63721e-45
LV	FBXO4	14.2182	0.38293	7.95825e-45
LV	SVIP	14.2102	0.290053	8.90756e-45
LV	HAUS6	14.2043	0.375975	9.68279e-45
LV	SEPTIN8	14.1971	0.314096	1.0719e-44
LV	AKR1E2	14.184	0.493904	1.2914e-44
LV	KCNE2	14.1817	0.313931	1.33247e-44
LV	DPM2	14.1782	0.272425	1.40002e-44
LV	SULT1B1	14.1777	0.221343	1.40952e-44
LV	PYCR1	14.1774	0.37741	1.41442e-44
LV	RGS4	14.1761	0.550379	1.44023e-44
LV	NOP16	14.1588	0.373491	1.84286e-44
LV	KCNF1	14.1556	1.88805	1.92539e-44
LV	ARSI	14.1539	7.44464	1.97365e-44
LV	DONSON	14.1535	0.413286	1.98466e-44
LV	DUSP26	14.1504	0.215529	2.07265e-44
LV	SEPTIN2	14.1436	0.289259	2.28123e-44
LV	PTPN21	14.1412	0.810776	2.35976e-44
LV	CBX5	14.1309	0.601292	2.72989e-44
LV	CKAP2	14.1261	0.239394	2.92128e-44
LV	TRPS1	14.1221	1.41086	3.08652e-44
LV	RPL23	14.1209	0.100035	3.13593e-44
LV	RECQL5	14.1151	0.672854	3.40158e-44
LV	PIGQ	14.1109	0.506498	3.60996e-44
LV	ENC1	14.1107	0.642098	3.61718e-44
LV	FMC1	14.11	0.440844	3.65175e-44
LV	TYW5	14.1032	0.862599	4.01613e-44
LV	ALDH1A3	14.1001	0.726086	4.19601e-44
LV	NCOR2	14.0975	0.341203	4.34796e-44
LV	SEMA5A	14.0934	1.62263	4.60228e-44
LV	LRP6	14.085	2.38713	5.18081e-44
LV	EIF4B	14.0845	0.218065	5.21428e-44
LV	IFITM10	14.083	0.907145	5.32617e-44
LV	MIOS	14.0811	0.187336	5.47075e-44
LV	SF3A1	14.0771	0.252038	5.78789e-44
LV	USP40	14.0697	0.554381	6.42182e-44
LV	MEOX2	14.0684	0.376276	6.5413e-44
LV	ID2	14.0629	0.139823	7.05864e-44
LV	XIRP1	14.0629	0.217874	7.059e-44
LV	INTS8	14.0392	0.302136	9.8541e-44
LV	RNASEL	14.0347	1.67334	1.04806e-43
LV	AKAP7	14.0335	0.202929	1.06655e-43
LV	LDLRAD1	14.0265	0.58876	1.17652e-43
LV	PGPEP1	14.0107	0.463293	1.46612e-43
LV	YTHDC2	14.0097	0.532826	1.48547e-43
LV	MYBPHL	14.0061	0.587183	1.56148e-43
LV	RUNDC1	14.0014	0.322128	1.6694e-43
LV	PRIMPOL	13.999	0.618392	1.72443e-43
LV	SAMD8	13.9949	1.35246	1.82603e-43
LV	WDR77	13.9932	0.280805	1.86855e-43
LV	SMIM15	13.9892	0.392389	1.97642e-43
LV	EEF1D	13.987	0.115224	2.03743e-43
LV	SH3D19	13.9775	0.290595	2.32583e-43
LV	NUDT7	13.9757	0.29459	2.38369e-43
LV	TTC30B	13.9688	0.242346	2.62413e-43
LV	OSCP1	13.9619	1.27041	2.88879e-43
LV	FYB1	13.9615	1.51569	2.9047e-43
LV	DNAJA2	13.9598	0.190763	2.97262e-43
LV	NT5M	13.9582	0.91904	3.03648e-43
LV	KYAT1	13.9567	2.03912	3.09957e-43
LV	MICU3	13.955	0.61533	3.17482e-43
LV	LSAMP	13.9503	0.513709	3.38777e-43
LV	IL1RL1	13.9447	0.416422	3.66323e-43
LV	HAUS2	13.9313	0.366962	4.41221e-43
LV	DTD2	13.9294	0.374505	4.53475e-43
LV	PRPSAP2	13.9291	0.27854	4.54841e-43
LV	PCASP1	13.9274	0.501309	4.65772e-43
LV	CLN6	13.9212	0.340576	5.08102e-43
LV	NUDT2	13.9166	0.538385	5.4091e-43
LV	EMC8	13.9099	0.29903	5.94204e-43
LV	STARD8	13.9053	0.228398	6.33286e-43
LV	HTRA3	13.8978	2.02816	7.02027e-43
LV	ATG3	13.8955	0.25693	7.25096e-43
LV	DCDC2B	13.8929	1.10605	7.50872e-43
LV	VPS18	13.8878	0.425408	8.06183e-43
LV	SCAF4	13.8846	0.259428	8.42336e-43
LV	NSL1	13.8813	0.300876	8.81548e-43
LV	HCFC2	13.8686	0.342454	1.05099e-42
LV	CDH23	13.8598	1.887	1.18637e-42
LV	CSNK1A1	13.8568	0.186197	1.23635e-42
LV	CHAF1A	13.8541	0.446779	1.28296e-42
LV	PIN4	13.8475	0.188562	1.40486e-42
LV	DAZAP2	13.8459	0.402453	1.43598e-42
LV	PAIP1	13.8439	0.252222	1.47671e-42
LV	THAP5	13.8422	0.758213	1.51023e-42
LV	C22orf39	13.8417	0.348015	1.52025e-42
LV	WRN	13.8387	0.239692	1.58562e-42
LV	LAPTM4B	13.8275	3.37273	1.84949e-42
LV	TMEM251	13.822	0.263239	1.99569e-42
LV	SOS2	13.8194	0.353456	2.06907e-42
LV	ATRNL1	13.8099	1.45527	2.35997e-42
LV	SRP19	13.8029	0.281893	2.59807e-42
LV	CKS1B	13.8018	0.167061	2.63993e-42
LV	TCEA1	13.8009	0.357415	2.67172e-42
LV	THAP1	13.7942	1.46703	2.92994e-42
LV	PPP2CA	13.7909	0.329598	3.06461e-42
LV	DNAJC19	13.7901	0.181801	3.09832e-42
LV	RBX1	13.7792	0.205668	3.59698e-42
LV	DIP2A	13.7786	0.512247	3.62438e-42
LV	PRDM15	13.7726	0.413139	3.93514e-42
LV	CLSPN	13.7708	0.372773	4.03383e-42
LV	LARS1	13.7704	0.231887	4.05631e-42
LV	VLDLR	13.7691	0.424523	4.12516e-42
LV	BTG1L	13.765	0.51458	4.36689e-42
LV	NMI	13.7635	0.415347	4.45638e-42
LV	CD48	13.7634	1.39643	4.46027e-42
LV	ACP1	13.7624	0.219347	4.51873e-42
LV	FHIT	13.7557	0.525201	4.95512e-42
LV	DGCR14	13.7454	0.386974	5.70833e-42
LV	TBCC	13.7438	0.362377	5.82944e-42
LV	KNSTRN	13.7434	0.415383	5.85671e-42
LV	LLGL1	13.7427	0.941972	5.90924e-42
LV	TTC27	13.7327	0.353398	6.77906e-42
LV	NSUN3	13.731	0.618562	6.93925e-42
LV	PEX14	13.7271	0.438343	7.31993e-42
LV	CPT2	13.7203	0.321751	8.03049e-42
LV	ZNF503	13.7137	0.293466	8.79832e-42
LV	DFFA	13.7061	0.179843	9.75113e-42
LV	TFB1M	13.7061	0.600895	9.7517e-42
LV	PCDH7	13.7048	0.915819	9.92653e-42
LV	PCNA	13.7043	0.235452	9.98634e-42
LV	COTL1	13.704	0.272108	1.00255e-41
LV	ATP23	13.7035	0.28595	1.00879e-41
LV	MAK16	13.7015	0.331527	1.03607e-41
LV	MRPL16	13.6929	0.321119	1.16568e-41
LV	IDH3B	13.6927	0.171925	1.16866e-41
LV	LAPTM5	13.6914	1.02693	1.18878e-41
LV	PSMD14	13.6898	0.209347	1.21506e-41
LV	RPS6KA1	13.685	0.353639	1.29622e-41
LV	GPX8	13.6769	0.0772882	1.44847e-41
LV	ITGB2	13.6703	1.86765	1.58631e-41
LV	RFFL	13.6698	0.355887	1.59596e-41
LV	CUX2	13.669	0.435552	1.61326e-41
LV	YKT6	13.668	0.318341	1.63636e-41
LV	JPH1	13.6569	0.29409	1.90463e-41
LV	DTWD1	13.643	0.355996	2.30064e-41
LV	PARVG	13.643	0.453087	2.30202e-41
LV	GPX1	13.6401	0.213488	2.3941e-41
LV	IMPACT	13.6383	0.0614458	2.45242e-41
LV	SERGEF	13.6378	0.794271	2.46713e-41
LV	GEMIN2	13.6377	0.353987	2.4716e-41
LV	TCF3	13.6362	0.269776	2.51942e-41
LV	THG1L	13.6342	0.0801123	2.58719e-41
LV	FUNDC1	13.6306	0.287682	2.71679e-41
LV	ZFYVE1	13.63	0.12609	2.73878e-41
LV	CNTN4	13.628	0.943071	2.81606e-41
LV	UNK	13.6269	0.631059	2.85626e-41
LV	MAP10	13.6258	1.27603	2.89743e-41
LV	TUBB3	13.6251	1.06724	2.92461e-41
LV	LRRC42	13.6131	0.397759	3.44384e-41
LV	GALNTL6	13.6126	1.513	3.46609e-41
LV	DHX15	13.6106	0.32564	3.55992e-41
LV	EIF2S1	13.6083	0.173455	3.67352e-41
LV	AACS	13.6076	0.259075	3.70942e-41
LV	ZYX	13.6068	0.322383	3.7487e-41
LV	MRPS11	13.6044	0.209751	3.8727e-41
LV	ZDHHC6	13.5966	0.305703	4.30455e-41
LV	YWHAE	13.5886	0.177196	4.79511e-41
LV	TP53BP2	13.5865	0.256531	4.9343e-41
LV	TUBAL3	13.5856	0.136858	4.99449e-41
LV	RNF145	13.584	0.359743	5.09964e-41
LV	SIRT5	13.5804	0.569499	5.35735e-41
LV	E2F2	13.5801	0.332075	5.3771e-41
LV	DYNLT1	13.5797	0.205687	5.40234e-41
LV	CACFD1	13.5695	1.06236	6.20585e-41
LV	PEX10	13.5637	0.482259	6.70986e-41
LV	HIST1H101	13.5599	0.24638	7.05831e-41
LV	MRPL21	13.5544	0.265183	7.60671e-41
LV	VCL	13.544	0.270527	8.7552e-41
LV	JAG1	13.5424	0.359921	8.94554e-41
LV	KYAT3	13.5398	0.636445	9.26477e-41
LV	RMC1	13.5398	0.184008	9.26535e-41
LV	MCU	13.5345	0.225216	9.94749e-41
LV	ARL5B	13.5318	0.292664	1.03132e-40
LV	EMILIN3	13.5126	0.831333	1.33647e-40
LV	CCNB1	13.5119	0.184671	1.34954e-40
LV	ATMIN	13.4943	0.365219	1.7133e-40
LV	FRMD3	13.485	0.383273	1.942e-40
LV	AKIP1	13.4785	0.515122	2.11875e-40
LV	C6H10orf76	13.4683	0.289175	2.42979e-40
LV	ASF1A	13.4654	0.335529	2.52539e-40
LV	BRF2	13.4639	0.784216	2.57655e-40
LV	DOC2B	13.4611	1.00463	2.67488e-40
LV	RPA3	13.4608	0.304457	2.68234e-40
LV	TBPL1	13.4506	0.382549	3.07801e-40
LV	PCGF2	13.4455	0.445071	3.2915e-40
LV	BTF3	13.4448	0.206112	3.32375e-40
LV	HSD11B1L	13.4321	0.238177	3.9432e-40
LV	XPOT	13.4263	0.287791	4.25475e-40
LV	TARSL2	13.4255	0.292005	4.30349e-40
LV	RLIM	13.4248	0.225756	4.34213e-40
LV	NT5DC2	13.4219	0.267046	4.50915e-40
LV	TFAM	13.412	0.20902	5.1511e-40
LV	TMEFF2	13.409	0.769022	5.35718e-40
LV	CYB5RL	13.4059	0.264524	5.5818e-40
LV	XPO5	13.4048	0.358992	5.66697e-40
LV	NAF1	13.4039	0.290193	5.73141e-40
LV	RECQL	13.3997	0.395481	6.06032e-40
LV	TWIST2	13.3924	0.136906	6.68523e-40
LV	SIGMAR1	13.3922	0.288775	6.70646e-40
LV	TRMU	13.3892	0.28882	6.97714e-40
LV	HEYL	13.3713	1.94749	8.86334e-40
LV	PEX7	13.3711	0.272175	8.88031e-40
LV	CRCP	13.3659	0.252712	9.52523e-40
LV	CDCA7L	13.3648	0.253692	9.66249e-40
LV	SYT17	13.3628	0.538084	9.91874e-40
LV	PELI3	13.3606	0.154201	1.02147e-39
LV	TXNDC16	13.3599	0.281668	1.0306e-39
LV	PPIL3	13.3586	0.454404	1.04834e-39
LV	CNDP2	13.3529	0.328305	1.13027e-39
LV	AP5M1	13.3523	0.609191	1.13856e-39
LV	ETAA1	13.3484	0.397033	1.20009e-39
LV	SART3	13.3429	0.271542	1.29091e-39
LV	VPS29	13.3367	0.275097	1.40224e-39
LV	MSRA	13.336	0.480978	1.41401e-39
LV	SH3YL1	13.3344	0.726698	1.44514e-39
LV	EIF4G2	13.334	0.105089	1.45153e-39
LV	SYS1	13.3304	0.368708	1.52413e-39
LV	CCND2	13.324	0.223384	1.65665e-39
LV	HSPB7L	13.3167	0.1603	1.82516e-39
LV	GMPPB	13.3159	0.241833	1.84591e-39
LV	EGFR	13.3128	0.517899	1.92176e-39
LV	VASP	13.3114	0.187639	1.95781e-39
LV	MMADHC	13.3113	0.351083	1.96039e-39
LV	PDCD6	13.3112	0.301147	1.96219e-39
LV	CBFB	13.3067	0.378722	2.08247e-39
LV	TPCN2	13.3035	0.0981005	2.17297e-39
LV	TMCC2	13.301	0.417683	2.24635e-39
LV	ZCCHC9	13.3001	0.660909	2.27334e-39
LV	WDR61	13.2885	0.355272	2.64892e-39
LV	MRPL58	13.2874	0.215488	2.68776e-39
LV	PLLP	13.2853	1.89884	2.76316e-39
LV	PLPPR5	13.2801	1.52396	2.96252e-39
LV	MKRN2OS	13.2798	0.661962	2.97088e-39
LV	ZNF280D	13.2773	0.406129	3.06982e-39
LV	COLEC11	13.2765	0.610094	3.10502e-39
LV	KPNA5	13.2754	0.475271	3.14824e-39
LV	PAICS	13.2699	0.289161	3.38784e-39
LV	IGF2BP1	13.2645	0.367712	3.63698e-39
LV	DOP1A	13.2488	0.305754	4.47852e-39
LV	RAB15	13.2479	0.563392	4.52798e-39
LV	ESRRG	13.247	0.246931	4.58069e-39
LV	YY2	13.2455	0.297955	4.67537e-39
LV	PDGFB	13.2416	0.367605	4.92082e-39
LV	TNKS1BP1	13.2306	0.150819	5.6927e-39
LV	RARB	13.2248	0.2091	6.14088e-39
LV	LASP1	13.2239	0.248636	6.21385e-39
LV	DNAJA1	13.2216	0.171082	6.39987e-39
LV	USP15	13.2165	0.358241	6.85178e-39
LV	LONP1	13.1981	0.255157	8.73379e-39
LV	DCAF13	13.1922	0.279616	9.443e-39
LV	SAPCD2	13.1722	0.144307	1.23011e-38
LV	KDM4C	13.17	0.278302	1.26538e-38
LV	PPP1CA	13.1633	0.182905	1.38184e-38
LV	CRAMP1	13.1606	0.409048	1.4308e-38
LV	ARHGAP6	13.1578	0.539875	1.48379e-38
LV	CEP41	13.1578	0.651828	1.48476e-38
LV	ALS2	13.1544	0.275223	1.55127e-38
LV	DLD	13.1541	0.252669	1.55682e-38
LV	AP5Z1	13.1499	0.525554	1.64672e-38
LV	MT3	13.1459	0.574534	1.73457e-38
LV	CAAP1	13.145	0.247863	1.75472e-38
LV	MRPL40	13.143	0.229672	1.80026e-38
LV	CCSER2	13.1427	0.564557	1.80775e-38
LV	IFT80	13.1377	0.414853	1.92998e-38
LV	WWP1	13.1346	0.440865	2.01135e-38
LV	SERAC1	13.1238	0.485129	2.31754e-38
LV	IMP4	13.1208	0.297648	2.40982e-38
LV	GCC1	13.119	0.132339	2.46842e-38
LV	UBE2D3	13.1068	0.231017	2.89809e-38
LV	GLO1	13.104	0.265303	3.00384e-38
LV	TANGO2	13.1025	0.228684	3.06249e-38
LV	THSD4	13.1022	0.616779	3.07242e-38
LV	ORC6	13.0891	0.341556	3.64569e-38
LV	CHTOP	13.0875	0.246132	3.7204e-38
LV	SF3B4	13.0856	0.306884	3.81334e-38
LV	PRKAG2	13.0854	0.263369	3.82346e-38
LV	CEP290	13.0809	0.332477	4.05486e-38
LV	SHOC2	13.0802	0.538897	4.08984e-38
LV	ATP6AP1	13.0715	0.273767	4.57973e-38
LV	BLB2	13.0707	0.107278	4.62666e-38
LV	CLSTN1	13.0706	0.27488	4.63117e-38
LV	EIF3B	13.0692	0.162064	4.71105e-38
LV	HSPB3	13.0674	0.554439	4.82826e-38
LV	ABCF2	13.0629	0.270771	5.11707e-38
LV	AK6	13.0606	0.153931	5.2711e-38
LV	PTTG2	13.056	0.268595	5.60245e-38
LV	E2F7	13.0523	1.31474	5.87754e-38
LV	PRKAR2A	13.0518	0.298335	5.91098e-38
LV	CMC1	13.05	0.649487	6.05044e-38
LV	CAP1	13.0409	0.294744	6.811e-38
LV	FYTTD1	13.0406	0.220784	6.84047e-38
LV	DNAH10	13.0382	2.49056	7.05327e-38
LV	CAPRIN1	13.0265	0.175888	8.21159e-38
LV	COQ9	13.0257	0.247264	8.3008e-38
LV	ARPP19	13.0252	0.175624	8.34794e-38
LV	CNOT2	13.0246	0.314482	8.4175e-38
LV	GTPBP4	13.0231	0.164058	8.58198e-38
LV	PBRM1	13.0176	0.185934	9.21767e-38
LV	DIAPH2	13.0171	0.333579	9.27594e-38
LV	TINAGL1	13.0161	0.495125	9.396e-38
LV	MAFA	13.0134	7.36365	9.72529e-38
LV	H1-10	13.0131	0.329114	9.75037e-38
LV	ECT2	13.0124	0.341894	9.83856e-38
LV	ALDH7A1	13.0114	0.152518	9.97028e-38
LV	TRAPPC11	13.0087	0.303984	1.03148e-37
LV	MSH6	13.0084	0.2487	1.03553e-37
LV	ATP5F1AZ	13.0029	0.103714	1.11322e-37
LV	TAX1BP3	13.0009	0.183096	1.14232e-37
LV	ETV1	12.9972	0.00467619	1.19863e-37
LV	ECRG4	12.9959	0.0395014	1.21888e-37
LV	ELMOD1	12.9894	0.651297	1.32527e-37
LV	DNAAF1	12.9839	0.603167	1.42292e-37
LV	EBAG9	12.9823	0.264478	1.45315e-37
LV	CCNB3	12.9815	0.294684	1.4671e-37
LV	ACKR2	12.981	1.83967	1.47758e-37
LV	MRPL48	12.9776	0.257694	1.54298e-37
LV	SMU1	12.977	0.279654	1.55599e-37
LV	PPA1	12.9738	0.142635	1.62089e-37
LV	SMPD3	12.971	0.685252	1.68019e-37
LV	CCNH	12.9543	0.347686	2.08545e-37
LV	TBL3	12.9465	0.345998	2.30841e-37
LV	ZCCHC17	12.9396	0.355409	2.52119e-37
LV	CIAPIN1	12.9371	0.270982	2.6032e-37
LV	RP1-27O5.3	12.9343	0.377079	2.69954e-37
LV	BAHD1	12.9341	0.40458	2.70457e-37
LV	ATP5S	12.9319	0.46335	2.78091e-37
LV	RIOK1	12.9207	0.300397	3.21196e-37
LV	CDR2L	12.9039	2.37525	3.99251e-37
LV	VTI1A	12.8975	0.343139	4.33215e-37
LV	C3orf33	12.8946	0.156577	4.49915e-37
LV	RABL3	12.8912	0.368515	4.69401e-37
LV	GMPR2	12.8907	0.27266	4.72736e-37
LV	PSMC6	12.8898	0.161492	4.77698e-37
LV	CCT7	12.8817	0.189815	5.30421e-37
LV	SUDS3	12.8796	0.307607	5.4479e-37
LV	GINS3	12.8792	0.306728	5.47294e-37
LV	UBE2K	12.8743	0.252539	5.82519e-37
LV	KIAA2026	12.8692	0.562002	6.22358e-37
LV	GOLM1	12.8617	0.485997	6.8495e-37
LV	KLHL36	12.8611	0.48133	6.9015e-37
LV	HSCB	12.8601	0.287286	6.98797e-37
LV	CHN1	12.8591	0.233825	7.08001e-37
LV	MPPED2	12.8583	0.400773	7.15279e-37
LV	BICD2	12.8528	0.166063	7.68017e-37
LV	VPS4A	12.8471	0.214109	8.2645e-37
LV	CX3CR1	12.8463	5.41574	8.34144e-37
LV	GLE1	12.8452	0.133472	8.45895e-37
LV	PMP22	12.8383	0.324507	9.22797e-37
LV	SETD6	12.8302	0.520137	1.02435e-36
LV	ELMO2	12.8261	0.265832	1.07931e-36
LV	SMC5	12.8242	0.234257	1.10517e-36
LV	MIIP	12.8229	0.346033	1.12388e-36
LV	BID	12.8151	0.223254	1.2421e-36
LV	PRUNE1	12.812	0.154332	1.29114e-36
LV	FCF1	12.8099	0.279085	1.32591e-36
LV	SPRED1	12.8087	0.320631	1.34671e-36
LV	USP7	12.8077	0.225922	1.36429e-36
LV	YOD1	12.7944	0.315908	1.61831e-36
LV	TMEM171	12.7902	1.08585	1.70542e-36
LV	CCSER1	12.7888	1.72115	1.73585e-36
LV	STAM	12.7852	0.29112	1.81662e-36
LV	DYNC2H1	12.7824	0.548194	1.88447e-36
LV	EXOC4	12.7823	0.493037	1.88533e-36
LV	POC1B	12.7797	0.533882	1.94945e-36
LV	MRPL54	12.7582	0.147568	2.56678e-36
LV	CDK1	12.7557	0.182984	2.64774e-36
LV	DDHD2	12.7478	0.653159	2.93053e-36
LV	HSDL2	12.7427	0.240839	3.12813e-36
LV	ZC4H2	12.7384	0.378771	3.30413e-36
LV	KLHL30	12.7359	0.302001	3.40862e-36
LV	PDE7A	12.7331	0.403708	3.53171e-36
LV	GTSE1	12.7318	0.279749	3.58904e-36
LV	NOC3L	12.7277	0.323875	3.77981e-36
LV	SOCS6	12.7233	0.297113	3.99749e-36
LV	FAT3	12.7133	0.00206523	4.53986e-36
LV	PIGK	12.7112	0.279273	4.66121e-36
LV	TBC1D10A	12.7023	0.404845	5.2144e-36
LV	CHM	12.7016	0.349895	5.25879e-36
LV	FKBP3	12.7008	0.149581	5.31154e-36
LV	ZBTB33	12.6997	0.423699	5.38774e-36
LV	SEC22A	12.6991	0.307167	5.42508e-36
LV	CTBPL	12.6923	0.195355	5.91464e-36
LV	CBWD1	12.6844	0.333213	6.53303e-36
LV	NFYC	12.6831	0.125321	6.63992e-36
LV	C12orf50	12.6791	0.636079	6.98581e-36
LV	RPF2	12.6773	0.20823	7.14911e-36
LV	EML4	12.6696	0.22341	7.8773e-36
LV	OSBPL2	12.6687	0.233161	7.97106e-36
LV	RGMB	12.6666	0.299353	8.18585e-36
LV	RPF1	12.6639	0.301685	8.46123e-36
LV	METTL13	12.6585	0.166087	9.06412e-36
LV	PSMD9	12.6519	0.252008	9.85891e-36
LV	ELOVL6	12.6484	0.45172	1.03004e-35
LV	PGM3	12.6446	0.129142	1.0799e-35
LV	HIKESHI	12.6367	0.2415	1.1942e-35
LV	NRTN	12.6304	2.32694	1.29274e-35
LV	CEP83	12.6231	0.33592	1.4179e-35
LV	NOLC1	12.6168	0.29621	1.53571e-35
LV	WDFY1	12.6162	0.843958	1.54697e-35
LV	SOX8	12.6153	0.435595	1.56298e-35
LV	PSMD12	12.6124	0.209804	1.62093e-35
LV	TRMT10B	12.6027	0.2982	1.83039e-35
LV	ACTR6	12.6017	0.225307	1.8507e-35
LV	COBLL1	12.5988	0.315942	1.91973e-35
LV	BTBD6	12.5965	0.197903	1.97547e-35
LV	LGALS1A	12.5937	0.152606	2.04652e-35
LV	HSPA8	12.5851	0.11044	2.28141e-35
LV	VASH2	12.5815	0.3162	2.38747e-35
LV	ORC5	12.5812	0.545407	2.39419e-35
LV	TRAF7	12.5806	0.267876	2.41123e-35
LV	BET1	12.5723	0.561252	2.67794e-35
LV	RAPGEF3	12.5392	0.799708	4.05912e-35
LV	KHDRBS2	12.5366	0.773994	4.19482e-35
LV	DHTKD1	12.5351	0.30284	4.26906e-35
LV	POLA1	12.5337	0.488363	4.34562e-35
LV	MFSD9	12.5322	0.33191	4.42251e-35
LV	EFTUD2	12.5321	0.256556	4.42832e-35
LV	PICK1	12.5306	0.352306	4.51386e-35
LV	MECOM	12.5304	0.396878	4.52259e-35
LV	COX15	12.5214	0.333484	5.05751e-35
LV	MRPL39	12.5179	0.308363	5.28326e-35
LV	PWWP2A	12.516	0.384315	5.40462e-35
LV	CD38	12.5155	2.09615	5.43854e-35
LV	TOMM70	12.5153	0.152524	5.44702e-35
LV	PRODH	12.5134	0.505542	5.57686e-35
LV	SOD2	12.5075	0.178086	6.00537e-35
LV	SMARCD1	12.4977	0.340349	6.78842e-35
LV	KHDRBS3	12.4975	0.425226	6.80446e-35
LV	PIP5K1B	12.4956	0.0927653	6.97157e-35
LV	AMY2A	12.4887	18.9106	7.59915e-35
LV	SPATA7	12.4876	0.897507	7.69783e-35
LV	SEC23A	12.4807	0.270373	8.38554e-35
LV	STIP1	12.4777	0.356542	8.70538e-35
LV	LRRC14	12.4767	0.261357	8.80598e-35
LV	SMIM3	12.4762	0.59355	8.85998e-35
LV	WBP11	12.4628	0.278432	1.04636e-34
LV	SMC2	12.4625	0.198204	1.05012e-34
LV	MTIF2	12.4613	0.306593	1.06617e-34
LV	RERE	12.4563	0.410091	1.13305e-34
LV	UCHL1	12.4561	0.330765	1.13558e-34
LV	NRAS	12.4455	0.255205	1.29494e-34
LV	STX18	12.4452	0.326202	1.30078e-34
LV	TMEM200B	12.4362	0.134547	1.45265e-34
LV	ANOS1	12.4344	1.43957	1.48478e-34
LV	ALDH18A1	12.434	0.215075	1.49193e-34
LV	HSD17B7	12.425	0.486138	1.66915e-34
LV	UBALD1	12.4205	0.218478	1.76279e-34
LV	SMARCC2	12.413	0.205355	1.93666e-34
LV	ZNF767	12.4069	0.393153	2.08812e-34
LV	CABLES1	12.4051	0.341237	2.13394e-34
LV	VSNL1	12.4026	1.80418	2.20236e-34
LV	YPEL4	12.4008	2.07246	2.2519e-34
[truncated: 10,038 more rows]

## Sheet: D12 LAL LV vs RV
group	names	scores	logfoldchanges	pvals_adj
LV	LDHB	58.7209	0.677684	0
LV	SLN	55.4429	2.9075	0
LV	IGFBP7	54.5673	0.98322	0
LV	TMSB15B	50.8029	0.575433	0
LV	MYL1	50.6679	1.97546	0
LV	TBX5	48.4059	1.77479	0
LV	STMN1	46.5995	0.513206	0
LV	TGM4	46.5232	2.49604	0
LV	TNNI1	45.8821	0.458594	0
LV	CSRP3	42.8138	0.631149	0
LV	MGP	42.5411	2.15969	0
LV	ADCYAP1	42.4277	0.466357	0
LV	MDK	40.4038	0.6155	0
LV	PRDX1	40.2855	0.440408	0
LV	USH1C	39.0963	2.70401	0
LV	MGST3	38.2459	0.45713	0
LV	ITGB1BP3	37.9119	0.337975	0
LV	TMEM163	37.1567	1.32917	1.45064e-299
LV	SHFM1	36.9721	0.515539	1.30687e-296
LV	PPIA	35.8873	0.26209	1.77164e-279
LV	CD164	35.7418	0.571226	3.17413e-277
LV	UQCRHL	35.7003	0.386516	1.38452e-276
LV	MYL10	35.2627	0.464391	7.17863e-270
LV	EMILIN2	34.9499	0.94394	4.07557e-265
LV	NIM1K	34.0209	1.95051	3.07639e-251
LV	HDDC2	33.9904	0.604493	8.60397e-251
LV	UQCRB	33.0085	0.362826	1.52409e-236
LV	RBM3	32.7098	0.388332	2.70926e-232
LV	KIRREL3	32.6378	1.15961	2.83325e-231
LV	RPS16	32.1947	0.289263	4.60084e-225
LV	DOK5	32.1214	1.91267	4.80102e-224
LV	ERH	31.7784	0.447452	2.65448e-219
LV	SOCS2	31.5197	1.68131	9.2576e-216
LV	HTR2A	31.1976	2.91092	2.13439e-211
LV	RASL11B	31.1117	0.722007	3.05753e-210
LV	EPHA7	31.0858	2.07136	6.79893e-210
LV	MDGA2	31.0563	1.89939	1.69021e-209
LV	DERA	30.8832	0.565931	3.43225e-207
LV	ATP5E	30.7305	0.246416	3.75106e-205
LV	RPS3	30.6958	0.246657	1.08311e-204
LV	APELA	30.412	1.96242	6.22862e-201
LV	NME2	29.9687	0.207196	3.86008e-195
LV	ATP5PB	29.9537	0.247437	6.01994e-195
LV	NTN4	29.8891	1.49998	4.12263e-194
LV	SBSPON	29.8011	1.52148	5.5766e-193
LV	EIF4EBP1	29.7934	0.515369	6.97887e-193
LV	CHCHD2	29.763	0.345107	1.71043e-192
LV	UNG	29.4845	1.42768	6.38011e-189
LV	RPS12	29.4121	0.296743	5.35837e-188
LV	ACAT1	29.2811	0.328742	2.49351e-186
LV	SNRPD3	29.2396	0.415453	8.18886e-186
LV	PFDN5	29.1901	0.475454	3.46066e-185
LV	PBK	29.0454	0.887401	2.31573e-183
LV	COL8A2	29.0116	1.11738	6.14492e-183
LV	MAP1LC3C	28.8883	1.68134	2.17565e-181
LV	MRPL17	28.5194	0.797144	8.49029e-177
LV	SLC24A5	28.4958	1.73717	1.65478e-176
LV	TNNC1	28.4261	0.194856	1.19227e-175
LV	PSAT1	28.21	1.0145	5.40214e-173
LV	KRT40	28.1932	5.08068	8.62917e-173
LV	CALM2	28.1326	0.393864	4.75223e-172
LV	SNRPN	28.0273	0.54291	9.07015e-171
LV	CCDC171	28.027	1.69291	9.09009e-171
LV	RPS14	27.9767	0.220331	3.70418e-170
LV	RERGL	27.8994	2.47347	3.17955e-169
LV	TNNT2	27.8597	0.174551	9.48898e-169
LV	RPS7	27.816	0.252191	3.17168e-168
LV	SNRPE	27.756	0.363849	1.66763e-167
LV	AK2	27.7311	0.50481	3.32451e-167
LV	RPL11	27.6414	0.301193	3.89119e-166
LV	SNRPF	27.5837	0.454332	1.90931e-165
LV	PEBP1	27.3728	0.512731	6.13402e-163
LV	PKIA	27.3344	0.609108	1.73704e-162
LV	PERPB	27.2894	0.839348	5.90213e-162
LV	NDUFA4	27.1881	0.279729	9.19909e-161
LV	RPL18A	27.08	0.304985	1.71495e-159
LV	FKBP1B	26.597	0.398958	7.00443e-154
LV	VPS26A	26.5896	0.696147	8.51431e-154
LV	ATP5MC1	26.3748	0.243506	2.45395e-151
LV	SQRDL	26.3229	1.15955	9.53142e-151
LV	TSPAN7	26.3096	0.851983	1.3451e-150
LV	CARHSP1	26.2062	0.680554	2.0121e-149
LV	LUM	26.1914	1.48973	2.94199e-149
LV	UBL5	26.1684	0.38647	5.33809e-149
LV	TIMM21	26.0301	1.04125	1.9509e-147
LV	POLR2L	26.0174	0.478595	2.70225e-147
LV	BZW2	25.8027	0.44787	6.91296e-145
LV	COPS8	25.7849	1.10372	1.09288e-144
LV	SFXN1	25.7069	0.811535	8.02946e-144
LV	RPS28	25.6626	0.172244	2.47647e-143
LV	ATP5J2	25.6014	0.309454	1.18442e-142
LV	NUDT1	25.5464	0.638777	4.8029e-142
LV	KCNE2	25.3157	0.688281	1.66329e-139
LV	RFC4	25.1787	0.509177	5.19928e-138
LV	PCNA	25.1555	0.502561	9.22663e-138
LV	MRPS33	25.1355	0.573482	1.52306e-137
LV	NDUFS6	25.0461	0.290225	1.42758e-136
LV	PTN	24.9888	0.668704	5.95524e-136
LV	PRDX3	24.9763	0.328931	8.05736e-136
LV	RPL6	24.9202	0.214898	3.26002e-135
LV	UBB	24.8942	0.234062	6.20125e-135
LV	MYL4	24.7911	0.80206	7.96426e-134
LV	CRPPA	24.7449	1.38408	2.49573e-133
LV	COX6C	24.7331	0.219823	3.33699e-133
LV	MRPL51	24.6884	0.353228	1.00181e-132
LV	ATP5PO	24.6544	0.242816	2.30304e-132
LV	RPS2	24.6336	0.248849	3.84016e-132
LV	LDLRAD1	24.613	1.30151	6.34203e-132
LV	SCARB2	24.6044	1.17937	7.82152e-132
LV	ACTG1	24.446	0.378244	3.74089e-130
LV	COX7A2	24.4204	0.400545	6.97115e-130
LV	MSRA	24.2972	0.917158	1.38998e-128
LV	SFPQ	24.2235	0.380975	8.25415e-128
LV	UQCR10	24.1721	0.289983	2.84337e-127
LV	FAM107A	24.1571	2.83898	4.08289e-127
LV	RPL17	24.0595	0.235101	4.2512e-126
LV	CKS1B	24.022	0.383769	1.04275e-125
LV	RPL31	24.0042	0.289292	1.5939e-125
LV	NCS1	23.8937	1.2696	2.22451e-124
LV	LIN52	23.8805	1.13548	3.03166e-124
LV	C1QBP	23.8767	0.273874	3.31661e-124
LV	TIMM13	23.7929	0.278828	2.4268e-123
LV	MGAT3	23.7639	0.985811	4.82591e-123
LV	RGS7BP	23.73	1.5945	1.07405e-122
LV	MINOS1	23.6973	0.335828	2.32542e-122
LV	C11orf58	23.6749	0.336636	3.94647e-122
LV	ADPRM	23.6061	1.5901	1.9872e-121
LV	PKIG	23.5835	0.658307	3.38184e-121
LV	NDUFB5	23.5773	0.273156	3.89379e-121
LV	RBM34	23.5618	0.484564	5.60048e-121
LV	PLK1	23.5601	0.801465	5.82153e-121
LV	MANF	23.5559	0.640816	6.41684e-121
LV	RPS15A	23.5467	0.249241	7.95294e-121
LV	ALAS1	23.4756	0.590102	4.17065e-120
LV	RPS10	23.3805	0.198406	3.8441e-119
LV	SLC38A4	23.3507	3.2165	7.6948e-119
LV	CHURC1	23.3286	0.366018	1.2869e-118
LV	DCUN1D1	23.3012	0.625495	2.43752e-118
LV	RPA3	23.3002	0.618864	2.48134e-118
LV	RPL19	23.2816	0.193634	3.81418e-118
LV	UCHL3	23.2415	0.578141	9.66895e-118
LV	CTSS	23.2182	1.89566	1.65649e-117
LV	RPSAP58	23.1265	0.213006	1.3682e-116
LV	MYL2	23.0467	0.16433	8.57753e-116
LV	UCHL5	22.9669	0.488927	5.36897e-115
LV	PSMA2	22.9262	0.439669	1.3554e-114
LV	RPL9	22.9199	0.271143	1.56646e-114
LV	DCK2	22.9099	0.628159	1.96626e-114
LV	PSMB3	22.8421	0.329977	9.19712e-114
LV	HMGN5	22.8369	0.359839	1.03425e-113
LV	RTRAF	22.818	0.381195	1.58417e-113
LV	AMOTL2	22.7559	1.09231	6.49609e-113
LV	PSMC6	22.7527	0.462062	6.97516e-113
LV	CNOT7	22.7329	0.527136	1.08833e-112
LV	UCHL1	22.5997	0.774487	2.2087e-111
LV	CYB5B	22.5952	0.456031	2.43996e-111
LV	CEBPA	22.5509	3.23598	6.62041e-111
LV	IL20RA	22.4588	1.24582	5.18986e-110
LV	TACC2	22.4015	0.500477	1.85537e-109
LV	EEF1A1	22.3802	0.221165	2.98517e-109
LV	HMGN4	22.3737	0.20487	3.44207e-109
LV	DNAJC19	22.3717	0.461452	3.59364e-109
LV	HMGB2	22.3609	0.339525	4.57179e-109
LV	FBXO5	22.3259	0.903773	9.94188e-109
LV	ARG2	22.2207	0.864375	1.02741e-107
LV	ENY2	22.2121	0.560077	1.24089e-107
LV	LSAMP	22.1606	1.29986	3.87535e-107
LV	RPLP1	22.065	0.207777	3.15726e-106
LV	ATP5G3	22.0375	0.207551	5.78034e-106
LV	PSMA3	22.0156	0.319637	9.3337e-106
LV	MRPL58	22.0087	0.447681	1.08618e-105
LV	SRD5A2	21.9741	3.02051	2.30787e-105
LV	H2AFZ	21.9446	0.369232	4.39965e-105
LV	CYTH3	21.918	0.642395	7.85837e-105
LV	POPDC3	21.8993	0.537338	1.17954e-104
LV	VDAC2	21.865	0.208837	2.49426e-104
LV	TGFB3	21.8354	0.496307	4.74441e-104
LV	PGRMC2	21.8238	0.441156	6.10252e-104
LV	MRPL22	21.8192	0.544888	6.73469e-104
LV	HMGCL	21.8104	0.643115	8.1323e-104
LV	CDK1	21.7438	0.41558	3.4445e-103
LV	FSTL4	21.7121	1.42342	6.84482e-103
LV	SORBS2	21.6859	0.460254	1.2039e-102
LV	LDAF1	21.6707	0.618313	1.67326e-102
LV	ING2	21.6688	0.926017	1.73981e-102
LV	DDX28	21.6669	1.23433	1.80988e-102
LV	MDH2	21.6437	0.274693	2.98468e-102
LV	GGPS1	21.6371	0.804899	3.43187e-102
LV	PAPSS1	21.6173	1.50576	5.26219e-102
LV	DBNDD2	21.5787	0.748127	1.2045e-101
LV	TAF8	21.5696	1.20094	1.46154e-101
LV	ASCL2	21.5681	1.77095	1.50697e-101
LV	PARP16	21.4241	1.3562	3.27959e-100
LV	DYL1	21.4159	0.270668	3.9107e-100
LV	HSPB1	21.372	0.238396	9.90918e-100
LV	DPH5	21.3398	0.61418	1.96362e-99
LV	APOBEC2	21.2621	0.409677	1.0149e-98
LV	SSBP1	21.2501	0.347811	1.31026e-98
LV	YBX3	21.2497	0.312845	1.31817e-98
LV	FABP5	21.2471	0.513575	1.39276e-98
LV	MLIP	21.2365	0.756074	1.74308e-98
LV	SMIM4	21.2167	0.47567	2.64678e-98
LV	HYLS1	21.0753	0.83088	5.21783e-97
LV	DAP	21.071	0.549801	5.69899e-97
LV	TBC1D5	21.0152	1.2633	1.83836e-96
LV	METTL24	21.0077	20.85	2.14573e-96
LV	DNLZ	20.9999	0.664753	2.52544e-96
LV	TOMM6	20.8981	0.294188	2.12179e-95
LV	2025-03-08	20.8942	0.942036	2.29984e-95
LV	G3BP1	20.8868	0.456244	2.66835e-95
LV	SPATA13	20.8794	2.00619	3.1132e-95
LV	GNG5	20.8689	0.369218	3.86999e-95
LV	TBX3	20.8035	0.863993	1.50682e-94
LV	NDUFB9	20.7967	0.233747	1.73187e-94
LV	FEZ1	20.7701	0.607852	2.99682e-94
LV	GLRX3	20.7629	0.372506	3.47058e-94
LV	DKK3	20.7571	0.281588	3.90192e-94
LV	CACNG4	20.7568	3.58893	3.92578e-94
LV	MRPS6	20.7262	0.635615	7.40321e-94
LV	HNRNPKL	20.7241	0.450629	7.72806e-94
LV	COX17	20.6876	0.48571	1.63921e-93
LV	CINP	20.6111	0.718845	7.904e-93
LV	MGAT4B	20.5587	0.452572	2.30372e-92
LV	RPL7L1	20.5137	0.437015	5.79161e-92
LV	THBS4	20.492	1.09148	9.00921e-92
LV	NIPSNAP2	20.4829	0.301401	1.08315e-91
LV	COX4I1	20.4601	0.18738	1.72017e-91
LV	ADRA2C	20.4572	3.41654	1.82548e-91
LV	RPL8	20.4371	0.179311	2.73773e-91
LV	HRH2	20.4088	2.59895	4.87947e-91
LV	MRPL54	20.3838	0.345037	8.07504e-91
LV	C7orf73	20.3066	0.567966	3.87565e-90
LV	HNRNPA3	20.2816	0.197695	6.43052e-90
LV	CLNS1A	20.2781	0.410234	6.87153e-90
LV	HMGN2P46	20.2186	0.33548	2.28613e-89
LV	CSRP1	20.2024	0.506776	3.15607e-89
LV	ZBTB25	20.1952	0.866492	3.64889e-89
LV	RPL39L	20.168	0.260606	6.31906e-89
LV	MRPL23	20.1581	0.443747	7.7167e-89
LV	ESM1	20.1503	1.32228	9.01371e-89
LV	ILKAP	20.1454	0.485661	9.92199e-89
LV	GPRIN3	20.1144	1.37077	1.84391e-88
LV	PPL	20.091	0.932896	2.94537e-88
LV	VPS72	19.9433	0.517042	5.61838e-87
LV	CENPW	19.9108	0.450912	1.07075e-86
LV	MAP7D2	19.9003	1.49334	1.31784e-86
LV	PSMD13	19.8714	0.324617	2.3341e-86
LV	GRSF1	19.855	0.381256	3.21497e-86
LV	IRX4	19.8501	0.511111	3.54084e-86
LV	PPM1H	19.7392	1.49424	3.15764e-85
LV	SNRPD1	19.7242	0.275511	4.23137e-85
LV	RPL38	19.7069	0.257479	5.94507e-85
LV	CAV3	19.703	0.531629	6.41824e-85
LV	ATP5PF	19.6889	0.224803	8.46963e-85
LV	VCAN	19.688	0.583565	8.60649e-85
LV	MTG2	19.6408	0.713921	2.16151e-84
LV	SKP1	19.6274	0.331408	2.80693e-84
LV	FAM210B	19.6251	0.882805	2.93143e-84
LV	NDUFS5	19.6194	0.208931	3.27899e-84
LV	HSPD1	19.5725	0.224002	8.10821e-84
LV	RPL37	19.5411	0.194889	1.49448e-83
LV	ARPC5	19.5387	0.399356	1.56341e-83
LV	HIST1H3H-4	19.5316	1.23218	1.79191e-83
LV	SESTD1	19.4983	0.367366	3.4318e-83
LV	NDUFB8	19.4896	0.277299	4.064e-83
LV	LRP11	19.3874	2.06196	2.93021e-82
LV	POLE2	19.37	0.822179	4.09652e-82
LV	HSPE1	19.3413	0.219275	7.12842e-82
LV	RD3L	19.3243	0.904324	9.86655e-82
LV	CDK14	19.2995	2.07518	1.5905e-81
LV	ARL6IP5	19.2974	0.530629	1.65522e-81
LV	YBX1	19.2883	0.101098	1.97015e-81
LV	NDUFA9	19.2797	0.440797	2.32303e-81
LV	GTPBP6	19.2753	1.47003	2.52608e-81
LV	NPC2	19.268	0.776634	2.90162e-81
LV	AP4E1	19.2573	0.927419	3.55869e-81
LV	MRPL35	19.2439	0.474062	4.59602e-81
LV	UQCRFS1	19.2221	0.297702	6.96952e-81
LV	PTGES3	19.2148	0.374832	7.9917e-81
LV	RPL36	19.1988	0.185591	1.08545e-80
LV	MRPL12	19.1101	0.247884	5.89994e-80
LV	CACNG3	19.0879	1.49174	8.98723e-80
LV	CCDC61	19.0412	0.683842	2.18637e-79
LV	BTRC	19.036	0.820784	2.41153e-79
LV	TST	19.0244	0.495969	2.99941e-79
LV	NSL1	18.9893	0.666395	5.82713e-79
LV	HIKESHI	18.9849	0.568874	6.33032e-79
LV	N6AMT1	18.9164	0.543392	2.30091e-78
LV	PDP1	18.8752	0.982103	4.99312e-78
LV	RPL23	18.8733	0.164323	5.16612e-78
LV	MRPS31	18.8684	0.363606	5.64728e-78
LV	OAZ1	18.8474	0.256085	8.35708e-78
LV	REXO2	18.8446	0.575124	8.80159e-78
LV	USMG5	18.8421	0.23032	9.20504e-78
LV	RPL22	18.8283	0.192841	1.19325e-77
LV	STRAP	18.8238	0.459569	1.29864e-77
LV	DYNLRB1	18.8041	0.324641	1.8796e-77
LV	KCNH6	18.7629	0.708949	4.05762e-77
LV	PRPF38A	18.7583	0.678498	4.41353e-77
LV	PA2G4	18.7554	0.250597	4.66291e-77
LV	H2AFY2	18.7442	0.364421	5.7381e-77
LV	PHB1	18.6948	0.391607	1.44049e-76
LV	SHISA2	18.6666	0.496343	2.43498e-76
LV	CAMK2A	18.6652	0.632446	2.49815e-76
LV	ZRANB3	18.6617	1.38642	2.66176e-76
LV	NR2C1	18.6565	1.21331	2.9283e-76
LV	ASB2	18.6333	0.798629	4.50704e-76
LV	PFDN1	18.6232	0.258218	5.42219e-76
LV	BYSL	18.62	0.572989	5.74736e-76
LV	CDCA7L	18.6187	0.470509	5.87922e-76
LV	MCC	18.5818	1.09542	1.16858e-75
LV	CHCHD1	18.5167	0.549308	3.9031e-75
LV	USE1	18.4629	0.629903	1.05005e-74
LV	RPL13	18.4615	0.157391	1.07804e-74
LV	ATG16L1	18.4509	0.800111	1.30794e-74
LV	MEX3B	18.4309	0.672215	1.88926e-74
LV	NDUFB6	18.4113	0.270759	2.70325e-74
LV	ANGPTL2	18.3969	0.840196	3.52422e-74
LV	FMR1	18.3899	0.502624	3.99515e-74
LV	TENM2	18.3838	1.16962	4.46813e-74
LV	LRFN5	18.3687	1.44974	5.89881e-74
LV	FREM1	18.367	0.708706	6.07819e-74
LV	HADH	18.3616	0.228832	6.69831e-74
LV	ANLN	18.3401	0.526076	9.91892e-74
LV	SCNM1	18.3271	0.93773	1.25792e-73
LV	SULF2	18.3138	0.667824	1.60063e-73
LV	RPL27A	18.2931	0.184817	2.32379e-73
LV	PPIB	18.2803	0.205919	2.93106e-73
LV	TXN	18.2526	0.335798	4.85267e-73
LV	FAM96B	18.2502	1.96958	5.06211e-73
LV	HNRNPDL	18.2389	0.270429	6.2112e-73
LV	ABR	18.2268	1.19415	7.71353e-73
LV	SLC4A1AP	18.2211	0.951981	8.55191e-73
LV	MYCBP	18.1618	0.395047	2.49951e-72
LV	RNH1	18.1221	0.539657	5.12549e-72
LV	SNRPGP15	18.1023	0.386649	7.34466e-72
LV	RBFOX1	18.085	1.3422	1.00155e-71
LV	HSP90AB1	18.0818	0.246432	1.05992e-71
LV	RPS6	18.0628	0.152272	1.49345e-71
LV	TMSB4X	18.0354	0.252152	2.44439e-71
LV	TFAM	18.0217	0.330857	3.11612e-71
LV	MTURN	18.0121	1.43069	3.69946e-71
LV	MCCC2L	17.9888	0.674286	5.61962e-71
LV	RPS27A	17.984	0.180117	6.11215e-71
LV	ARHGAP1	17.9774	0.261833	6.88384e-71
LV	TMEM63C	17.9686	0.874707	8.04925e-71
LV	CTXN2	17.9217	3.9509	1.8658e-70
LV	SEC61B	17.9208	0.364496	1.89386e-70
LV	DEDD-1	17.9112	0.646018	2.24192e-70
LV	RFC3	17.9099	1.06889	2.29424e-70
LV	GRPEL1	17.9007	0.441005	2.70268e-70
LV	HMGB3	17.8693	0.259231	4.72186e-70
LV	NDUFA8	17.8631	0.263304	5.27228e-70
LV	RNF103	17.8582	0.877124	5.75365e-70
LV	ALYREF	17.8479	0.226115	6.89523e-70
LV	CFAP97	17.8168	0.733197	1.2001e-69
LV	TXNRD3	17.8112	1.6682	1.3249e-69
LV	CHCHD3	17.8071	0.279709	1.42267e-69
LV	COLEC11	17.7987	0.81069	1.64961e-69
LV	CHTF8	17.7852	0.877224	2.09293e-69
LV	LPAR1	17.7612	0.61339	3.19861e-69
LV	SNX3	17.716	0.367175	7.11125e-69
LV	RPS17	17.6739	0.129959	1.48961e-68
LV	RPL3	17.6493	0.192625	2.29961e-68
LV	FABP7	17.6484	0.764095	2.33338e-68
LV	RPL27	17.5995	0.143727	5.51778e-68
LV	PLAGL2	17.5726	1.46255	8.82062e-68
LV	NSFL1C	17.5608	0.558738	1.08415e-67
LV	KIF26A	17.5415	0.701649	1.51745e-67
LV	SDHB	17.5339	0.313759	1.73137e-67
LV	MED7	17.5294	0.556925	1.86889e-67
LV	HSDL2	17.5027	0.419489	2.97449e-67
LV	LFNG	17.4978	0.853715	3.24006e-67
LV	GEM	17.4917	0.667284	3.60543e-67
LV	LARP6	17.4679	1.11287	5.43944e-67
LV	PFDN2	17.4392	0.25839	8.95989e-67
LV	GATC	17.439	0.415244	8.97994e-67
LV	RWDD3	17.4106	0.626505	1.4728e-66
LV	ERBB3	17.3807	0.64404	2.46904e-66
LV	HINT2	17.379	0.325876	2.54092e-66
LV	ARHGAP22	17.3784	3.71476	2.56554e-66
LV	LINGO3	17.3689	0.891611	3.02067e-66
LV	AKT3	17.366	1.34302	3.17373e-66
LV	SOSTDC1	17.3512	1.04351	4.09782e-66
LV	ELP3	17.3455	0.903733	4.51107e-66
LV	POMT2	17.3179	1.24556	7.27292e-66
LV	PHB2	17.3047	0.195847	9.13595e-66
LV	TERF1	17.2927	0.628648	1.12481e-65
LV	COX5A	17.2787	0.214879	1.43327e-65
LV	C2orf69	17.2408	0.524961	2.74544e-65
LV	RPL12	17.2005	0.185464	5.46899e-65
LV	MRPS18C	17.1403	0.478961	1.53137e-64
LV	PDF	17.1243	0.891589	2.01311e-64
LV	NEK3	17.1099	1.04963	2.56816e-64
LV	H2AFX	17.1017	0.601077	2.94623e-64
LV	DHCR24	17.1004	1.11701	3.0109e-64
LV	EIF1AX	17.1001	0.336143	3.02593e-64
LV	SF3B6	17.079	0.643799	4.33326e-64
LV	SDHA	17.0757	0.314717	4.57874e-64
LV	YWHAE	17.0633	0.323943	5.65542e-64
LV	SUCLG1	17.0628	0.408607	5.7022e-64
LV	TRUB1	17.039	0.793655	8.52501e-64
LV	MOSPD2	17.034	0.739651	9.25779e-64
LV	FBXO4	17.0264	0.817478	1.05307e-63
LV	RBX1	16.982	0.316173	2.23256e-63
LV	CAPRIN2	16.9631	0.611845	3.07613e-63
LV	PSMD3	16.9365	0.334353	4.80438e-63
LV	LY86	16.93	2.15081	5.36416e-63
LV	STX12	16.9125	0.713664	7.2037e-63
LV	RPL7	16.9105	0.173662	7.43842e-63
LV	RPL24	16.9093	0.233989	7.59053e-63
LV	HES5	16.8926	1.01436	1.00376e-62
LV	NUDT12	16.8837	1.35214	1.16355e-62
LV	ZNF618	16.8745	0.968137	1.35936e-62
LV	MMP28	16.8695	1.20755	1.47885e-62
LV	FBN2	16.8521	2.26812	1.98126e-62
LV	PSMB2	16.8499	0.305502	2.0529e-62
LV	RPL37A	16.827	0.137862	3.02201e-62
LV	ANKRD1	16.8084	0.760639	4.1253e-62
LV	TCEA2	16.8025	0.430544	4.55746e-62
LV	AKAP7	16.8019	0.582909	4.5958e-62
LV	DCAF7	16.7961	0.531613	5.06264e-62
LV	AQR	16.7824	0.632225	6.37209e-62
LV	PPA2	16.7821	0.418318	6.39793e-62
LV	LMO2	16.7704	0.635836	7.78883e-62
LV	MCM3AP	16.7628	0.678518	8.82246e-62
LV	RPL5	16.7554	0.159084	9.98708e-62
LV	ESYT1	16.7508	0.171593	1.07717e-61
LV	GPN3	16.698	0.725248	2.59284e-61
LV	RPS19BP1	16.6933	0.497741	2.79745e-61
LV	SRSF3	16.6652	0.234021	4.46574e-61
LV	HSPA2	16.6601	0.347151	4.86104e-61
LV	SEC24B	16.6561	0.460108	5.19155e-61
LV	RPL30	16.649	0.170288	5.83874e-61
LV	CCNJ	16.6357	0.807394	7.27543e-61
LV	ERP29	16.6319	0.344834	7.74767e-61
LV	SMCO4	16.6203	0.607863	9.3913e-61
LV	GATA6	16.5979	0.410544	1.36243e-60
LV	ACTA2	16.5979	0.750662	1.36243e-60
LV	SUMO1	16.5912	0.316813	1.52063e-60
LV	MRPL18	16.5848	0.262768	1.6901e-60
LV	EIF3H	16.578	0.236308	1.89081e-60
LV	MSH2	16.567	0.546583	2.26888e-60
LV	SVBP	16.5667	0.259947	2.2766e-60
LV	TRPV2	16.5643	1.21266	2.37059e-60
LV	WARS	16.5605	0.661707	2.52191e-60
LV	SEC61G	16.5427	0.21418	3.3825e-60
LV	TRMT61B	16.5205	0.789212	4.87539e-60
LV	PYGO2	16.5035	1.37506	6.4493e-60
LV	SLIRP	16.4962	0.207775	7.26479e-60
LV	TNFRSF10B	16.4956	0.976833	7.33649e-60
LV	ZNF622	16.49	0.548851	8.03143e-60
LV	PSMD12	16.4897	0.319917	8.07238e-60
LV	SLC37A4	16.476	0.156063	1.01089e-59
LV	ZBTB17	16.4704	1.04677	1.10626e-59
LV	GLTP	16.4627	0.706566	1.25158e-59
LV	CCNB1	16.4475	0.282164	1.6069e-59
LV	COPE	16.4462	0.278626	1.63889e-59
LV	FAM49A	16.416	0.769344	2.69274e-59
LV	PTGDR	16.415	1.57647	2.73502e-59
LV	ST14	16.3917	0.884359	4.0026e-59
LV	NDUFA6	16.3464	0.239476	8.41587e-59
LV	JAGN1	16.3382	0.533357	9.60487e-59
LV	PTPRR	16.3376	3.78578	9.68951e-59
LV	FUNDC1	16.332	0.433753	1.06202e-58
LV	EDNRB	16.3065	0.269273	1.60426e-58
LV	KRT18	16.2994	0.354243	1.79771e-58
LV	YWHAQ	16.2811	0.18008	2.41721e-58
LV	CALD1	16.261	0.40365	3.35782e-58
LV	AK5	16.2548	2.08637	3.70528e-58
LV	PIK3R6	16.2446	0.487475	4.36959e-58
LV	PRPSAP2	16.241	0.463928	4.63262e-58
LV	GTF2A2	16.2399	0.275502	4.70911e-58
LV	CRYZL1	16.2349	0.552216	5.10594e-58
LV	PTRHD1	16.1949	0.769358	9.77229e-58
LV	CBX5	16.1759	0.819816	1.32677e-57
LV	SERF2	16.1357	0.153854	2.53311e-57
LV	IL18	16.1167	0.663484	3.43985e-57
LV	ATP6V1D	16.1142	0.43178	3.57759e-57
LV	MED28	16.1105	0.587541	3.79395e-57
LV	NUTF2	16.0971	0.357735	4.69352e-57
LV	CBR3	16.0483	0.480235	1.02355e-56
LV	CYP2R1	16.0451	1.52575	1.07626e-56
LV	SF3B5	16.023	0.337366	1.52431e-56
LV	RPL15	16.0186	0.170825	1.63418e-56
LV	ACOT13	16.0126	0.502198	1.7971e-56
LV	INTS7	15.9928	1.11672	2.46632e-56
LV	NDUFS3	15.9774	0.176287	3.14854e-56
LV	HSPB8	15.9672	0.268537	3.69655e-56
LV	SUGCT	15.9403	0.678659	5.67682e-56
LV	MCM6	15.9333	0.360326	6.34313e-56
LV	OPA3	15.9187	0.647506	7.98864e-56
LV	PLCL2	15.9061	0.860462	9.73272e-56
LV	LGI2	15.9014	0.527261	1.04913e-55
LV	NDUFAB1	15.8958	0.205723	1.14606e-55
LV	DNAJC27	15.869	0.919171	1.75246e-55
LV	ASB12	15.8309	0.762053	3.19431e-55
LV	OAZ2	15.8256	0.245479	3.47674e-55
LV	SMIM7	15.8147	0.361742	4.12336e-55
LV	ADAMTS17	15.8069	1.094	4.65899e-55
LV	CAPN3	15.8022	2.00029	5.01923e-55
LV	FAM96A	15.7827	0.346524	6.82713e-55
LV	GNAL	15.7611	0.606194	9.5669e-55
LV	P2RY6	15.7467	3.72789	1.1987e-54
LV	U2AF1	15.7416	0.297871	1.29958e-54
LV	MEIS2	15.7407	0.432746	1.31663e-54
LV	ERI1	15.7246	0.627021	1.69001e-54
LV	ZNFY1	15.7163	0.90508	1.92726e-54
LV	MRPL50	15.698	0.510271	2.56638e-54
LV	FKBP1A	15.6717	0.32669	3.86291e-54
LV	AP3M1	15.6717	0.490063	3.86291e-54
LV	C26H6ORF125	15.652	0.385878	5.24549e-54
LV	SAMM50	15.6314	0.300793	7.22839e-54
LV	TRIM37	15.6295	0.790314	7.43816e-54
LV	TIMM10	15.623	0.33504	8.23459e-54
LV	TXN2	15.5919	0.937222	1.33225e-53
LV	AARSD1	15.5725	0.481627	1.79835e-53
LV	NDUFB10	15.5686	0.157233	1.90764e-53
LV	DYNLL2	15.5683	0.28842	1.91736e-53
LV	CERS2	15.5509	0.689352	2.50647e-53
LV	SEC24A	15.5059	0.643274	5.02226e-53
LV	MIPOL1	15.4729	1.11711	8.36327e-53
LV	HAT1	15.4585	0.460365	1.04496e-52
LV	PITX2	15.4497	0.604894	1.19477e-52
LV	DUSP19	15.4326	0.594159	1.55409e-52
LV	HSPB7L	15.4274	0.156561	1.68237e-52
LV	PDCL3	15.4251	0.476717	1.74095e-52
LV	RPL34	15.4232	0.1529	1.79247e-52
LV	ARFGAP3	15.3892	0.504971	3.01912e-52
LV	SAMHD1	15.3802	0.84803	3.46409e-52
LV	EEFSEC	15.3641	0.930921	4.43783e-52
LV	TIMD4	15.3538	3.45053	5.19274e-52
LV	EPHA3	15.3414	0.807064	6.27562e-52
LV	RPS23	15.3402	0.177233	6.39037e-52
LV	CKAP2	15.3353	0.318644	6.88318e-52
LV	EIF4H	15.3173	0.182971	9.05735e-52
LV	DNAJA2	15.2993	0.294743	1.19173e-51
LV	PDE6D	15.2925	0.520527	1.31898e-51
LV	ITPA	15.2859	0.431342	1.45976e-51
LV	PKD2L2	15.2825	1.76734	1.53652e-51
LV	TSN	15.2717	0.382705	1.81135e-51
LV	ATP11A	15.263	0.619656	2.06848e-51
LV	MTHFS	15.2461	0.625963	2.66867e-51
LV	EBNA1BP2	15.2341	0.370329	3.20513e-51
LV	NUDT21	15.225	0.308928	3.67621e-51
LV	LSS	15.199	0.980118	5.44241e-51
LV	GMPR2	15.1942	0.41767	5.84546e-51
LV	ABCC6	15.1853	1.74919	6.67354e-51
LV	HMGCS1	15.1833	0.748012	6.87733e-51
LV	TIMM17B	15.1686	0.305397	8.59049e-51
LV	DDX1	15.163	0.29438	9.3457e-51
LV	PSMC5	15.161	0.180875	9.61829e-51
LV	PDCD4	15.1493	0.497272	1.14781e-50
LV	MRPL21	15.127	0.472188	1.6096e-50
LV	BPNT2	15.1219	0.511323	1.73654e-50
LV	CAPZA2	15.1216	0.362428	1.74265e-50
LV	DBX2	15.0946	1.29811	2.61457e-50
LV	EFNB2	15.0831	0.653246	3.11217e-50
LV	TIMM9	15.0819	0.545193	3.1643e-50
LV	PARVB	15.0691	0.281119	3.8386e-50
LV	CCNH	15.0679	0.81992	3.90413e-50
LV	XYLB	15.0627	1.03149	4.21689e-50
LV	ATP5I	15.0584	0.135716	4.4934e-50
LV	NDUFA13	15.0475	0.184068	5.28264e-50
LV	MED29	15.02	0.294156	7.98507e-50
LV	KNSTRN	14.9921	0.468327	1.21007e-49
LV	NANS	14.9824	0.614628	1.39676e-49
LV	EEPD1	14.9655	0.710021	1.79241e-49
LV	RABL3	14.9588	0.682168	1.97923e-49
LV	PFDN4	14.9374	0.368969	2.72246e-49
LV	SH3BGR	14.9186	0.18146	3.59559e-49
LV	PGD	14.8882	0.332934	5.64102e-49
LV	FDXR	14.8864	0.907329	5.79501e-49
LV	IL5RA	14.8762	2.95197	6.74063e-49
LV	SUGT1	14.8703	0.436945	7.35093e-49
LV	ACTR6	14.8658	0.43345	7.85263e-49
LV	ADAMTS19	14.8356	2.29782	1.22586e-48
LV	KDM8	14.822	0.61989	1.49727e-48
LV	MCM5	14.8066	0.461431	1.87992e-48
LV	DNAJC9	14.8043	0.365094	1.94245e-48
LV	RPLP0	14.7939	0.139673	2.26799e-48
LV	PARK7	14.7901	0.22793	2.3968e-48
LV	ISCU	14.7884	0.307445	2.45316e-48
LV	PCP4	14.7859	0.840484	2.54672e-48
LV	RNASEH2B	14.7827	0.544887	2.66746e-48
LV	DCLK2	14.7774	0.740577	2.88294e-48
LV	RNPS1	14.7121	0.674986	7.52051e-48
LV	COX7A2L	14.6939	0.422762	9.78429e-48
LV	CAPZA1	14.6851	0.307284	1.1116e-47
LV	HMGN1	14.6807	0.311578	1.18451e-47
LV	MTERF3	14.6806	0.447436	1.18704e-47
LV	DENND1A	14.6785	0.64236	1.2231e-47
LV	CDC7	14.673	0.818637	1.32317e-47
LV	CFAP20	14.6666	0.410894	1.45229e-47
LV	PPP1CA	14.65	0.300969	1.85097e-47
LV	SRP19	14.6397	0.50059	2.15137e-47
LV	RPL32	14.639	0.155137	2.17323e-47
LV	TNNC2	14.6367	0.382197	2.24631e-47
LV	DUT	14.6335	0.428289	2.35302e-47
LV	GLDC	14.6319	0.525365	2.40657e-47
LV	C8G	14.6071	1.17258	3.45698e-47
LV	SLC30A7	14.584	1.03799	4.83231e-47
LV	GCC1	14.5767	0.403951	5.37426e-47
LV	PPIF	14.5727	0.318378	5.69488e-47
LV	SEMA3C	14.5726	0.920862	5.70577e-47
LV	TRIQK	14.5561	0.531567	7.23663e-47
LV	SMC5	14.5472	0.553299	8.23397e-47
LV	COX7B	14.5392	0.150131	9.24922e-47
LV	RIOK3	14.5383	0.310663	9.35844e-47
LV	RBMXL3	14.5285	0.294349	1.0783e-46
LV	CTNNAL1	14.5209	0.644074	1.20544e-46
LV	PCDH18	14.5193	0.50821	1.23198e-46
LV	TPRKB	14.507	0.514501	1.47012e-46
LV	CAPZB	14.4776	0.204765	2.25196e-46
LV	XRCC2	14.4678	1.03888	2.59039e-46
LV	KIF1B	14.4455	0.311372	3.57331e-46
LV	RAD52	14.4062	0.498565	6.27305e-46
LV	EFCAB7	14.3897	1.31694	7.9287e-46
LV	GDPD4	14.3888	2.39324	8.03167e-46
LV	METTL8	14.37	1.51364	1.05103e-45
LV	SIKE1	14.3664	0.578571	1.10613e-45
LV	KLHL35	14.3575	1.80937	1.25557e-45
LV	LECT1	14.3453	0.645177	1.49689e-45
LV	LRR1	14.3329	1.35421	1.78709e-45
LV	PIGM	14.2969	19.7971	2.97794e-45
LV	RPL21	14.2832	0.108519	3.61729e-45
LV	OXNAD1	14.26	0.599922	5.02911e-45
LV	SCRN1	14.2591	0.603405	5.08912e-45
LV	POLR2H	14.2506	0.478125	5.74469e-45
LV	MYL12A	14.2501	0.183381	5.78094e-45
LV	NGLY1	14.2498	0.492653	5.80399e-45
LV	ZFAND2A	14.2316	1.35838	7.51989e-45
LV	SNX30	14.1821	0.495029	1.51364e-44
LV	DHDDS	14.1669	0.672904	1.87808e-44
LV	KIAA1143	14.1646	0.388902	1.9386e-44
LV	PCBD2	14.1528	0.607546	2.28974e-44
LV	UNC119B	14.1389	0.578526	2.78499e-44
LV	RRM2	14.1272	0.304044	3.28464e-44
LV	PSMB7	14.1184	0.261312	3.71211e-44
LV	RDH10	14.1022	0.481593	4.6645e-44
LV	HSP90AA1	14.1008	0.158147	4.75102e-44
LV	HASPIN	14.0953	1.72523	5.13486e-44
LV	C20H20ORF24	14.0839	0.31525	6.02617e-44
LV	TMEM170B	14.0838	0.870657	6.03365e-44
LV	RARS2	14.0832	1.01691	6.07635e-44
LV	EIF2B2	14.0586	0.484871	8.57973e-44
LV	TDRP	14.0498	0.852808	9.70684e-44
LV	GTF2IRD1	14.0391	0.46352	1.12782e-43
LV	GTF2F2	14.0159	0.37495	1.55584e-43
LV	FAM32A	14.0152	0.288129	1.57182e-43
LV	WWP2	13.9938	0.976648	2.11751e-43
LV	UST	13.9548	0.819884	3.6403e-43
LV	MAP3K12	13.9521	19.9231	3.77835e-43
LV	PRCP	13.9417	0.808283	4.36662e-43
LV	RHOBTB1	13.9343	1.39274	4.82953e-43
LV	DMA	13.9112	1.86377	6.65634e-43
LV	CARS2	13.9006	0.412473	7.70531e-43
LV	TADA2B	13.8992	0.987113	7.85031e-43
LV	VTA1	13.876	0.642427	1.08201e-42
LV	TMEM14C	13.8673	0.390807	1.21962e-42
LV	MRPL27	13.8541	0.237243	1.46312e-42
LV	AGL	13.8521	0.811285	1.50324e-42
LV	ENO1	13.8391	0.112997	1.79662e-42
LV	MYRIP	13.8359	1.63087	1.87812e-42
LV	OGFOD2	13.8308	1.87001	2.01358e-42
LV	SLC25A14	13.8218	0.339691	2.27966e-42
LV	ALDH4A1	13.8214	0.467967	2.29178e-42
LV	CMAS	13.8155	1.07424	2.48433e-42
LV	VKORC1L1	13.8155	0.570811	2.48433e-42
LV	B3GNTL1	13.8154	0.898198	2.48587e-42
LV	FAM181B	13.8053	1.3303	2.85322e-42
LV	DACT1	13.8011	0.412889	3.02418e-42
LV	MRPL47	13.7988	0.341458	3.1217e-42
LV	URAH	13.7067	0.447888	1.105e-41
LV	PYGL	13.7061	0.469289	1.1133e-41
LV	CRYBG1	13.7044	2.73408	1.14016e-41
LV	C8H1orf123	13.6959	0.551318	1.2779e-41
LV	ETFDH	13.6762	0.25533	1.67127e-41
LV	NDUFA10	13.6535	0.200121	2.2781e-41
LV	ORC3	13.6265	0.68056	3.29081e-41
LV	P4HA3	13.6257	2.66881	3.32506e-41
LV	DLD	13.6195	0.413357	3.61773e-41
LV	SERPINF1	13.6114	4.40508	4.0381e-41
LV	TCAP	13.5898	0.503713	5.39735e-41
LV	CETN1	13.5857	0.486992	5.70433e-41
LV	C9orf72	13.5702	1.91155	7.02718e-41
LV	SEMA6D	13.5669	0.632629	7.34635e-41
LV	LYN	13.5533	0.763576	8.81957e-41
LV	CDCA3	13.5358	0.368011	1.11683e-40
LV	PSMA7	13.5327	0.253976	1.16393e-40
LV	MMP17	13.4747	20.4322	2.5427e-40
LV	RAD51	13.472	0.483894	2.63529e-40
LV	PRKCI	13.4716	0.554998	2.64924e-40
LV	RPP30	13.4603	0.500134	3.07825e-40
LV	BUD31	13.4444	0.322784	3.81004e-40
LV	PANX3	13.4362	0.55496	4.2547e-40
LV	PIN1	13.4357	0.407096	4.28182e-40
LV	INTS11	13.4322	0.417781	4.48412e-40
LV	ARPC4	13.413	0.250122	5.80424e-40
LV	SEPSECS	13.4051	0.638076	6.44125e-40
LV	HDAC9	13.4038	0.498449	6.55825e-40
LV	RANBP1	13.396	0.338299	7.27404e-40
LV	DCUN1D5	13.3738	0.818723	9.76224e-40
LV	WDR34	13.3409	0.917554	1.51535e-39
LV	RPS29	13.3375	0.142028	1.5841e-39
LV	PRKAA2	13.3331	0.60069	1.67769e-39
LV	OSER1	13.3303	0.545	1.73893e-39
LV	NONO	13.3271	0.225982	1.81529e-39
LV	HN1	13.3064	0.174602	2.38633e-39
LV	SLC47A2	13.3051	3.78306	2.42698e-39
LV	SDCCAG3	13.294	1.30969	2.81305e-39
LV	UTP11	13.2869	0.407	3.08881e-39
LV	USP18	13.2626	1.11936	4.2639e-39
LV	TRNAU1AP	13.2494	0.835183	5.0656e-39
LV	DNAAF2	13.2359	20.1252	6.03896e-39
LV	USB1	13.2346	0.676034	6.14144e-39
LV	NDUFS1	13.2299	0.20444	6.53344e-39
LV	C3orf70	13.1617	0.796332	1.60877e-38
LV	RNGTT	13.1614	0.705599	1.61302e-38
LV	PALD1	13.152	0.183786	1.82622e-38
LV	SCARB1	13.1486	0.962616	1.90826e-38
LV	SCG2	13.1461	2.04628	1.97301e-38
LV	ELOB	13.1362	0.430533	2.24514e-38
LV	SNX1	13.135	0.354891	2.28202e-38
LV	UFD1L	13.1252	0.224362	2.59327e-38
LV	TMEM267	13.1242	0.512997	2.62718e-38
LV	EDC4	13.12	0.528132	2.77707e-38
LV	LCP1	13.1171	1.00739	2.88062e-38
LV	NHSL2	13.1149	0.440536	2.96377e-38
LV	BTF3L4	13.0747	0.305577	4.99487e-38
LV	SVIP	13.0685	0.416062	5.41376e-38
LV	UQCRC1	13.0667	0.159763	5.54109e-38
LV	S100A11	13.0618	0.467673	5.90286e-38
LV	GYG2	13.0519	0.390294	6.71139e-38
LV	TCEB1	13.0454	0.299215	7.30198e-38
LV	DCAF13	13.0352	0.490165	8.32388e-38
LV	ALPK2	13.035	0.882105	8.34675e-38
LV	FBXL2	13.0175	0.496611	1.04739e-37
LV	GJD2	13.0084	0.546615	1.1787e-37
LV	MCEE	12.9751	1.00419	1.81184e-37
LV	POP5	12.9734	0.344996	1.85114e-37
LV	RHOB	12.972	0.363237	1.88352e-37
LV	COQ6	12.9688	0.572774	1.96215e-37
LV	CADM2	12.9518	0.972024	2.44648e-37
LV	MYBL2	12.949	0.442929	2.53631e-37
LV	TMEM158	12.947	0.80785	2.60088e-37
LV	PDLIM5	12.9272	0.329158	3.36115e-37
LV	MFF	12.9255	0.445752	3.43412e-37
LV	RSL24D1	12.9207	0.269433	3.64983e-37
LV	PSME3	12.9185	0.477731	3.75444e-37
LV	MEF2C	12.9181	0.737662	3.7714e-37
LV	UBAP2	12.9178	0.424152	3.78483e-37
LV	C12orf49	12.9019	0.613789	4.64494e-37
LV	NDUFC2	12.8967	0.175653	4.96083e-37
LV	GCSH	12.8829	0.298228	5.92362e-37
LV	TSPAN12	12.8752	0.634352	6.53967e-37
LV	RSPO3	12.8637	1.1963	7.56454e-37
LV	FMN2	12.8627	3.88167	7.65453e-37
LV	SELENOP2	12.8508	0.363605	8.91331e-37
LV	LRRC51	12.8415	3.41389	1.00381e-36
LV	PSMD6	12.8395	0.294217	1.03062e-36
LV	HNRNPM	12.8341	0.207069	1.10242e-36
LV	COX20	12.834	0.424709	1.10371e-36
LV	CDCA4	12.8246	0.544318	1.24566e-36
LV	ECHDC3	12.8214	0.383137	1.29671e-36
LV	SDHD	12.8026	0.23434	1.64977e-36
LV	MAP2K4	12.7927	0.567978	1.87198e-36
LV	PCNP	12.7678	0.385064	2.57132e-36
LV	CRNKL1	12.7556	0.516309	2.99972e-36
LV	C11orf24	12.7388	0.872231	3.71494e-36
LV	AK6	12.7224	1.14589	4.57605e-36
LV	NEK7	12.7009	0.523502	6.00791e-36
LV	MRPL33	12.6963	0.206416	6.364e-36
LV	HSD17B7	12.6913	0.677107	6.77781e-36
LV	RPS20	12.6909	0.140386	6.80793e-36
LV	USH2A	12.6743	1.60179	8.397e-36
LV	MIB1	12.6741	0.582359	8.42008e-36
LV	CREBL2	12.6649	0.798553	9.45682e-36
LV	TMEM57	12.6623	0.225306	9.76598e-36
LV	ABCF2	12.6607	0.302866	9.9601e-36
LV	ALKBH2	12.6515	1.18089	1.11883e-35
LV	MMR1L4	12.6433	8.32549	1.23999e-35
LV	UQCRQ	12.6432	0.128205	1.24154e-35
LV	MRM2	12.6382	0.614213	1.32335e-35
LV	ARHGAP32	12.634	1.72061	1.39535e-35
LV	TSEN15	12.6307	0.925846	1.45385e-35
LV	DCTN6	12.6259	0.258233	1.54423e-35
LV	RRAS	12.6249	0.615084	1.56335e-35
LV	COL8A1	12.6101	3.39966	1.88166e-35
LV	AP1S1	12.6085	0.283919	1.91731e-35
LV	SCML2	12.6025	0.92843	2.06549e-35
LV	FAM89A	12.6017	0.485481	2.0866e-35
LV	YWHAH	12.5967	0.427584	2.21971e-35
LV	HAUS3	12.5916	0.628895	2.36385e-35
LV	RAF1	12.5767	0.401084	2.84863e-35
LV	ARPC3	12.5763	0.198385	2.86437e-35
LV	AIFM1	12.5701	0.231055	3.09498e-35
LV	RPS27L	12.5614	0.441681	3.45492e-35
LV	HAVCR1	12.5572	2.51233	3.63662e-35
LV	CCDC59	12.5563	0.386743	3.67809e-35
LV	TUBB2B	12.5526	0.184149	3.85251e-35
LV	HNRNPH3	12.5493	0.125527	4.0113e-35
LV	SMIM15	12.5492	0.837668	4.01146e-35
LV	BPNT1	12.5441	0.42258	4.27697e-35
LV	RPS4Y1	12.5345	0.10523	4.83131e-35
LV	C14orf2	12.5331	0.139039	4.91231e-35
LV	STX10	12.5174	0.591723	5.97232e-35
LV	AZIN1	12.4874	0.437257	8.6822e-35
LV	RUVBL1	12.4872	0.391676	8.70335e-35
LV	GSTT1	12.4859	0.830313	8.84922e-35
LV	TNFAIP8	12.4842	0.828953	9.02609e-35
LV	NOL7	12.4733	0.403899	1.03468e-34
LV	FAM219B	12.4472	0.635662	1.43173e-34
LV	FAM124A	12.4459	3.89445	1.45491e-34
LV	ANGPTL1	12.44	1.21801	1.56404e-34
LV	RRM1	12.4278	0.340636	1.81967e-34
LV	COMMD2	12.4114	0.272311	2.23157e-34
LV	ANAPC16	12.4097	0.370735	2.27612e-34
LV	STAG1	12.3975	0.664126	2.64645e-34
LV	SYF2	12.3921	0.317894	2.8312e-34
LV	RAN	12.3907	0.242999	2.87803e-34
LV	CHMP1A	12.3865	0.719713	3.03125e-34
LV	YWHAZ	12.3817	0.240276	3.21965e-34
LV	MCRS1	12.3773	0.217053	3.39399e-34
LV	NSMCE4A	12.3502	0.755298	4.73821e-34
LV	EIF4A3	12.3433	0.213987	5.15685e-34
LV	BZFP1	12.3405	0.657037	5.33963e-34
LV	PHPT1	12.3371	0.317451	5.56469e-34
LV	CDK7	12.3298	0.68899	6.08756e-34
LV	HSF2	12.3252	0.554369	6.43712e-34
LV	ANXA6	12.3119	0.134658	7.57679e-34
LV	DLK2	12.3054	0.889825	8.2023e-34
LV	MICALL2	12.2961	0.612558	9.19222e-34
LV	EXOSC7	12.2945	0.466528	9.36558e-34
LV	TMEM258	12.2939	0.177792	9.43334e-34
LV	ICA1	12.2864	0.85026	1.03438e-33
LV	ITGB1BP2	12.2672	0.454504	1.30783e-33
LV	MAPK15	12.2666	3.10635	1.31661e-33
LV	SNX29	12.2488	0.519222	1.63759e-33
LV	RFLNB	12.2481	0.586566	1.65164e-33
LV	NDUFV2	12.248	0.18322	1.6535e-33
LV	MRPL46	12.2466	0.256223	1.68046e-33
LV	RHOA	12.243	0.11003	1.75519e-33
LV	PSMA5	12.2383	0.25007	1.85847e-33
LV	KIF20B	12.2251	0.3922	2.18643e-33
LV	LSM6	12.2151	0.272799	2.46613e-33
LV	DBNDD1	12.2151	0.356695	2.46613e-33
LV	CPLANE2	12.2097	0.226812	2.63109e-33
LV	PIK3CG	12.2036	1.19173	2.83369e-33
LV	MCM10	12.1989	0.686553	3.00354e-33
LV	DCTN3	12.1893	0.298666	3.37143e-33
LV	ORAOV1	12.1862	0.482609	3.50265e-33
LV	OGN	12.1853	1.73701	3.54096e-33
LV	TPD52L2	12.1808	0.210884	3.74076e-33
LV	SLX4IP	12.1642	0.496917	4.57437e-33
LV	NUDT16L1	12.1501	0.152239	5.42385e-33
LV	CCSER1	12.1484	19.93	5.53612e-33
LV	MRPS25	12.1324	0.221913	6.71827e-33
LV	ROR2	12.0924	0.686438	1.08915e-32
LV	POMP	12.0847	0.36084	1.19505e-32
LV	LYSMD4	12.0843	0.83863	1.20045e-32
LV	ALDH5A1	12.0582	0.488681	1.64151e-32
LV	MRPS35	12.0527	0.407596	1.7541e-32
LV	QRSL1	12.0466	0.648402	1.8869e-32
LV	CIAPIN1	12.0422	0.233237	1.98931e-32
LV	COMMD7	12.0224	0.242494	2.51881e-32
LV	MRPS21	12.0146	0.193221	2.76363e-32
LV	IMPACT	12.0124	0.70594	2.83577e-32
LV	AP1AR	12.007	0.52249	3.02363e-32
LV	TK1	12.0043	0.407751	3.12415e-32
LV	ETAA1	12.0029	0.395175	3.17594e-32
LV	PDGFRL	11.9961	0.598856	3.44531e-32
LV	TRPS1	11.9945	1.03581	3.51138e-32
LV	SRP14	11.9905	0.300466	3.68123e-32
LV	PDGFRB	11.9893	19.335	3.73342e-32
LV	ZDHHC3	11.9884	0.336267	3.77246e-32
LV	RPS8	11.9864	0.134016	3.86386e-32
LV	DEPDC7	11.9843	0.742393	3.9578e-32
LV	HOMER1	11.9715	0.954733	4.6131e-32
LV	FANCL	11.9641	0.299858	5.03347e-32
LV	DCLK1	11.9627	20.1825	5.11708e-32
LV	SNAPC5	11.9586	0.531826	5.37576e-32
LV	PCMT1	11.952	0.220138	5.81764e-32
LV	PDIA2	11.9439	1.32942	6.41128e-32
LV	BUB3	11.9431	0.325065	6.46381e-32
LV	EIF2B1	11.9113	0.513766	9.44511e-32
LV	ACOT11	11.91	0.732978	9.58613e-32
LV	RPS15	11.8964	0.112966	1.12652e-31
LV	RALGAPA2	11.8907	0.806099	1.20539e-31
LV	H3F3C	11.8871	0.153777	1.25683e-31
LV	IL17RD	11.8806	0.358458	1.35802e-31
LV	PELI2	11.8627	1.36388	1.67864e-31
LV	CNOT4	11.8594	0.668071	1.74355e-31
LV	NTAN1	11.8504	0.371359	1.93905e-31
LV	LEMD3	11.8393	0.73955	2.21071e-31
LV	PDLIM4	11.8286	1.72603	2.50935e-31
LV	HBEGF	11.8256	1.51274	2.59654e-31
LV	NDUFA12	11.8175	0.206078	2.85576e-31
LV	DHRS11	11.8058	0.807708	3.27536e-31
LV	PENK	11.7754	1.58403	4.69453e-31
LV	HAND1	11.7748	0.449459	4.72137e-31
LV	ACBD3	11.7738	0.398997	4.77675e-31
LV	NDNF	11.772	1.56891	4.88067e-31
LV	NRN1L	11.7689	0.357749	5.05734e-31
LV	TXNL1	11.7649	0.325873	5.3056e-31
LV	LGALS1B	11.7538	0.211552	6.03599e-31
LV	HSCB	11.7358	0.403116	7.44781e-31
LV	NDUFA1	11.7311	0.195067	7.87131e-31
LV	RAB5A	11.7227	0.462542	8.67949e-31
LV	DENR	11.7226	0.25793	8.68369e-31
LV	MTA3	11.7183	0.433856	9.14065e-31
LV	SLC18B1	11.7177	0.695644	9.20222e-31
LV	GSR	11.7157	0.354497	9.41089e-31
LV	SUCLG2	11.7152	0.258201	9.46525e-31
LV	SLC35C1	11.7117	0.349519	9.86323e-31
LV	TAB2	11.7045	0.40144	1.07227e-30
LV	CCDC167	11.7007	0.69262	1.12044e-30
LV	PHKA2	11.6942	0.426466	1.20903e-30
LV	ZFYVE27	11.6865	0.662674	1.32156e-30
LV	TLR21	11.6813	0.605331	1.4026e-30
LV	UBXN2A	11.6745	0.327285	1.51768e-30
LV	COPS4	11.6695	0.228576	1.60926e-30
LV	USP13	11.66	0.362796	1.79561e-30
LV	EAF1	11.6481	0.38054	2.06222e-30
LV	ACTC1	11.6433	0.092444	2.17962e-30
LV	VPS35	11.64	0.34155	2.26413e-30
LV	SMC2	11.6393	0.296496	2.28065e-30
LV	TOP3A	11.634	0.582225	2.42676e-30
LV	SLC16A3	11.629	0.630997	2.56824e-30
LV	GLT8D2	11.6099	0.571987	3.19991e-30
LV	HEY2	11.602	0.482072	3.50379e-30
LV	SCTR	11.5939	2.60621	3.85169e-30
LV	NHLRC1	11.5753	0.995584	4.77245e-30
LV	FAM110B	11.569	0.374381	5.13331e-30
LV	MRPS5	11.5637	0.18621	5.45423e-30
LV	ZMYND19	11.5634	0.512619	5.46991e-30
LV	PIK3R4	11.5588	0.280164	5.77037e-30
LV	GALNTL6	11.5524	10.256	6.21472e-30
LV	UBE2N	11.5445	0.229378	6.79707e-30
LV	RPS13	11.5401	0.118691	7.15188e-30
LV	ZMPSTE24	11.5397	0.58528	7.18649e-30
LV	GPSM2	11.5368	0.514817	7.42888e-30
LV	CPEB4	11.5367	1.16937	7.43562e-30
LV	EVA1B	11.5168	0.478465	9.32829e-30
LV	GAS1	11.5034	0.43188	1.08925e-29
LV	TSPEAR	11.4642	1.05604	1.70724e-29
LV	C12orf73	11.4617	0.388051	1.75536e-29
LV	MDH1	11.4589	0.135682	1.81315e-29
LV	DOK6	11.4486	3.30841	2.03992e-29
LV	TMEM165	11.4344	0.586059	2.39928e-29
LV	NR1H3	11.432	0.712336	2.46389e-29
LV	SCN4B	11.4278	0.67063	2.58477e-29
LV	HINTW	11.4234	0.166769	2.71979e-29
LV	GRIA3	11.4216	0.718581	2.77229e-29
LV	PRKN	11.4198	0.531974	2.83034e-29
LV	CBX3	11.4152	0.173191	2.98336e-29
LV	TIAM2	11.4096	0.560358	3.17619e-29
LV	GABPB1	11.4068	0.339012	3.28047e-29
LV	TMCO1	11.3948	0.434202	3.75481e-29
LV	GATD3A	11.3913	0.175373	3.9085e-29
LV	ATG3	11.3812	0.290426	4.3861e-29
LV	SH3BP5	11.381	0.262372	4.39372e-29
LV	DYNLT2	11.374	0.64414	4.75306e-29
LV	WNK1	11.3598	0.49361	5.58177e-29
LV	NT5DC1	11.3426	0.823957	6.77447e-29
LV	MECOM	11.3395	0.473964	7.01398e-29
LV	ITGA6	11.3344	0.54733	7.42733e-29
LV	RBBP4	11.334	0.456137	7.46141e-29
LV	EIF2S1	11.3326	0.200997	7.57451e-29
LV	NEK2	11.329	0.469338	7.89606e-29
LV	ZDHHC2	11.3287	0.315307	7.91503e-29
LV	USP54	11.3214	0.502029	8.59021e-29
LV	EIF2S3	11.3139	0.134108	9.34541e-29
LV	PDS5A	11.3099	0.513595	9.76548e-29
LV	INTS4	11.288	0.512798	1.24811e-28
LV	GAR1	11.2812	0.249685	1.34728e-28
LV	SLC31A1	11.2693	0.298059	1.54156e-28
LV	GINS1	11.2591	0.292066	1.72962e-28
LV	FEZ2	11.2407	0.556213	2.12181e-28
LV	LRRN2	11.2317	2.44899	2.34613e-28
LV	RPL35	11.2245	0.1563	2.54236e-28
LV	PSMC2	11.2147	0.17871	2.83742e-28
LV	KHDRBS1	11.2136	0.222795	2.87117e-28
LV	ITPR2	11.2049	0.301159	3.16242e-28
LV	ATP5C1	11.2044	0.191102	3.17862e-28
LV	CAMK4	11.2043	1.66682	3.18275e-28
LV	PMP22	11.1968	0.492861	3.46256e-28
LV	SYNC	11.1801	1.82165	4.17284e-28
LV	MRPS15	11.1753	0.199604	4.40179e-28
LV	GFOD1	11.167	19.9415	4.82508e-28
LV	ARHGAP31	11.165	0.87905	4.93273e-28
LV	C12orf4	11.1614	0.281393	5.13171e-28
LV	APRT	11.1569	0.548631	5.39619e-28
LV	SSPO	11.1531	0.703233	5.62669e-28
LV	ATG12	11.1457	0.331898	6.10896e-28
LV	NLGN4Y	11.1387	1.00325	6.59648e-28
LV	MRPS10	11.1352	0.28208	6.85786e-28
LV	HYPK	11.1145	0.115191	8.62961e-28
LV	MND1	11.11	0.437056	9.06931e-28
LV	TDRD7	11.1076	0.658384	9.31641e-28
LV	PPP1R16B	11.0874	19.1366	1.16277e-27
LV	SMTN	11.0823	0.317857	1.23127e-27
LV	SMAP1	11.0806	0.365719	1.25319e-27
LV	DDX18	11.0804	0.547925	1.25593e-27
LV	LRPAP1	11.0678	0.253901	1.44248e-27
LV	RIOK1	11.0648	0.331275	1.49222e-27
LV	LURAP1L	11.0627	2.01411	1.52506e-27
LV	RPE65	11.0609	19.8492	1.55556e-27
LV	FADS2	11.0472	0.335208	1.80665e-27
LV	BCCIP	11.0447	0.407505	1.85849e-27
LV	IPO9	11.0358	0.270942	2.04933e-27
LV	PRKRIP1	11.0324	0.358772	2.12658e-27
LV	TVP23A	11.0301	0.748962	2.18146e-27
LV	DNAAF9	11.0282	0.508222	2.22723e-27
LV	FMC1	11.0224	0.413935	2.37261e-27
LV	GINS3	11.0129	0.287421	2.63492e-27
LV	PTPRD	11.0076	0.889717	2.79199e-27
LV	BEND4	11.0068	0.697725	2.81726e-27
LV	RPL35A	10.9784	0.124934	3.84901e-27
LV	DDX47	10.9615	0.564041	4.63079e-27
LV	ZMAT2	10.9529	0.202689	5.09086e-27
LV	INO80D	10.9418	0.938529	5.75075e-27
LV	MRPL1	10.9352	0.294705	6.1726e-27
LV	WDTC1	10.9326	1.07347	6.35099e-27
LV	MTRF1	10.9258	0.353867	6.83026e-27
LV	MVK	10.9212	0.437604	7.18195e-27
LV	CUX2	10.9154	1.1293	7.64569e-27
LV	KCTD9	10.9108	0.63858	8.03447e-27
LV	IFIH1	10.9066	2.64377	8.40882e-27
LV	LRRC70	10.905	0.154036	8.55621e-27
LV	STK4	10.9011	0.397406	8.9264e-27
LV	C9H3orf58	10.8994	0.775524	9.08335e-27
LV	ARL4C	10.8917	0.459291	9.8743e-27
LV	TUBG1	10.89	0.314881	1.00569e-26
LV	MRPL53	10.8867	0.470773	1.04119e-26
LV	AP4M1	10.8856	0.90245	1.0534e-26
LV	ANXA7	10.874	0.492272	1.19466e-26
LV	COTL1	10.8731	0.230311	1.20608e-26
LV	RPLP2	10.8721	0.0777075	1.21802e-26
LV	RAP1A	10.872	0.243735	1.22015e-26
LV	L3MBTL4	10.8704	1.27053	1.2406e-26
LV	NDUFA5	10.8562	0.197891	1.44578e-26
LV	MAK16	10.8543	0.330201	1.47564e-26
LV	TAF12	10.8533	0.35845	1.49226e-26
LV	PDDC1	10.8398	0.394136	1.72553e-26
LV	ARHGAP35	10.8282	1.31916	1.95583e-26
LV	DCTD	10.8234	0.876991	2.05948e-26
LV	B3GNT5	10.8227	2.08843	2.07516e-26
LV	DAPK1	10.8221	11.0801	2.08861e-26
LV	ADAP2	10.8117	1.83867	2.33581e-26
LV	NKAIN1	10.8031	0.521833	2.56274e-26
LV	PLPPR5	10.7947	1.24818	2.80563e-26
LV	MRPS26	10.7914	0.311299	2.90667e-26
LV	NUP35	10.7913	0.403235	2.90686e-26
LV	RSL1D1	10.7799	0.352785	3.28877e-26
LV	HTD2	10.7794	0.257379	3.30396e-26
LV	ECHDC2	10.7685	0.398862	3.71777e-26
LV	NUP42	10.7633	1.23137	3.92656e-26
LV	DNAL4	10.7556	0.515732	4.26213e-26
LV	EEF1A2	10.7546	0.0833236	4.30629e-26
LV	SERINC3	10.7508	1.24172	4.48477e-26
LV	CENPL	10.7504	0.400468	4.50507e-26
LV	MB	10.7454	0.540241	4.75016e-26
LV	VTN	10.7453	0.554416	4.75311e-26
LV	UBB-1	10.7363	0.113914	5.24234e-26
LV	FOXRED2	10.7353	0.472279	5.29454e-26
LV	CTSK	10.7313	0.60188	5.52473e-26
LV	KIAA0895	10.7249	0.525731	5.91984e-26
LV	GNPNAT1	10.7206	0.718997	6.19323e-26
LV	KIF25	10.7183	0.352557	6.34861e-26
LV	ARNT	10.717	0.315361	6.43361e-26
LV	PDPN	10.7059	1.87316	7.25052e-26
LV	RNF10	10.7001	0.185108	7.71552e-26
LV	HESX1	10.6764	0.951143	9.92293e-26
LV	THYN1	10.6725	0.356041	1.03373e-25
LV	SEPTIN6	10.6688	0.163227	1.07494e-25
LV	PSMA1	10.6614	0.14546	1.16254e-25
LV	PTS	10.6603	0.329195	1.17672e-25
LV	MRPL37	10.6574	0.288041	1.21411e-25
LV	EMC6	10.6528	0.351317	1.27414e-25
LV	TIMM10B	10.647	0.334446	1.35578e-25
LV	HABP4	10.6368	0.344969	1.50967e-25
LV	RAC3	10.624	0.295426	1.73119e-25
LV	GTPBP10	10.6213	0.439606	1.78208e-25
LV	TUBB4B	10.6197	0.121482	1.81249e-25
LV	RSU1	10.6121	0.297579	1.96447e-25
LV	PTP4A2	10.5991	0.153786	2.2536e-25
LV	RPL7A	10.5924	0.0966145	2.41872e-25
LV	TCF15	10.5895	0.447318	2.49429e-25
LV	C17orf58	10.5834	19.7401	2.65704e-25
LV	POMT1	10.5747	0.939081	2.91627e-25
LV	MLXIP	10.5693	1.87416	3.08523e-25
LV	SLCO4A1	10.5652	3.17316	3.22372e-25
LV	DENND11	10.5579	0.922851	3.4805e-25
LV	NOG	10.5549	2.15085	3.5925e-25
LV	S1PR3	10.5472	0.661258	3.89541e-25
LV	MAP3K13	10.5443	1.54384	4.01499e-25
LV	PAICS	10.5427	0.304424	4.07927e-25
LV	GPAT4	10.5377	0.491462	4.2985e-25
LV	TAL1	10.5342	0.669482	4.46019e-25
LV	KLF13	10.5316	3.03753	4.58229e-25
LV	LMNB1	10.5278	0.368891	4.77037e-25
LV	CPSF4	10.5252	0.371573	4.90133e-25
LV	CBR4	10.5228	0.805721	5.02359e-25
LV	REPS1	10.522	0.352527	5.06711e-25
LV	C21H1orf174	10.5118	0.43898	5.63885e-25
LV	C18orf21	10.5086	0.694713	5.82873e-25
LV	L3HYPDH	10.5077	1.083	5.87864e-25
LV	LAMTOR3	10.4993	0.204551	6.42032e-25
LV	CCNK	10.4873	0.463737	7.27986e-25
LV	RUFY1	10.4841	0.271727	7.52958e-25
LV	PPIP5K2	10.4808	0.446997	7.79001e-25
LV	MCHR2	10.4693	0.547025	8.78426e-25
LV	RBM18	10.46	0.344291	9.67689e-25
LV	SLC25A17	10.4579	0.572257	9.89011e-25
LV	SLC25A24	10.4509	0.495557	1.06379e-24
LV	LEKR1	10.4468	1.35853	1.10916e-24
LV	CZH9orf64	10.4388	0.455721	1.20586e-24
LV	PSMA6	10.4283	0.181094	1.3442e-24
LV	LMBRD2	10.4137	0.911527	1.56466e-24
LV	PLEKHD1	10.4126	1.59679	1.58332e-24
LV	CDCA7	10.4037	0.438799	1.73636e-24
LV	SIMC1	10.3917	1.00121	1.96563e-24
LV	SGTB	10.3902	0.980407	1.99604e-24
LV	TBCC	10.3891	0.31063	2.01994e-24
LV	ALDH9A1	10.3859	1.08142	2.08634e-24
LV	AGO2	10.3834	1.04627	2.14183e-24
LV	CD74	10.366	0.791865	2.5683e-24
LV	UBE2V1	10.3649	0.227458	2.59858e-24
LV	UHRF1BP1L	10.3483	0.7092	3.08347e-24
LV	MOCS2	10.3431	0.302717	3.25227e-24
LV	ZNF767	10.3275	0.690218	3.82174e-24
LV	KIF15	10.3272	0.400196	3.82955e-24
LV	C5orf15	10.3262	0.231809	3.86951e-24
LV	TANC1	10.3229	0.383503	4.00476e-24
LV	ARVCF	10.3193	0.39213	4.15419e-24
LV	BORA	10.3179	0.545632	4.21581e-24
LV	COA8	10.3127	0.287839	4.44882e-24
LV	ID4	10.3058	0.275926	4.76812e-24
LV	CPEB2	10.3036	3.18106	4.87579e-24
LV	JDP2	10.2901	2.44948	5.59983e-24
LV	MRPS36	10.2785	0.321168	6.30812e-24
LV	MTIF3	10.2772	0.567335	6.395e-24
LV	PRR16	10.2725	1.35925	6.70443e-24
LV	ALG12	10.2676	0.539404	7.05236e-24
LV	C22orf39	10.2418	0.260314	9.19079e-24
LV	TNPO1	10.2338	0.539217	9.97762e-24
LV	EIF4E3	10.2254	0.639856	1.08693e-23
LV	SPINK5	10.2132	1.42533	1.23159e-23
LV	GFER	10.2043	0.785108	1.34821e-23
LV	CEP95	10.2042	0.597514	1.34963e-23
LV	RPA2	10.2037	0.310075	1.35615e-23
LV	TRIM59	10.2004	0.151362	1.40195e-23
LV	AHSA2	10.1956	0.281257	1.47225e-23
LV	SCRN2	10.1855	1.5231	1.63157e-23
LV	PUDP	10.1854	0.820881	1.63229e-23
LV	TES	10.1733	0.645882	1.84532e-23
LV	COMMD4	10.1724	0.348477	1.86177e-23
LV	NUBP1	10.1674	0.243649	1.95919e-23
LV	MYD88	10.1657	0.604947	1.99412e-23
LV	SSR2	10.1622	0.18576	2.06536e-23
LV	HEY1	10.1619	1.05407	2.07048e-23
LV	STK11IP	10.1605	2.08443	2.09945e-23
LV	CDC42SE2	10.1603	0.369876	2.10433e-23
LV	CX3CR1	10.1564	1.0924	2.18682e-23
LV	RBM17	10.1504	0.208801	2.32272e-23
LV	CHMP4C	10.1496	1.39579	2.34092e-23
LV	METRN	10.136	0.679976	2.68614e-23
LV	PPP1CB	10.1318	0.1566	2.80511e-23
LV	TREM2	10.1268	3.58071	2.94775e-23
LV	ADSS2	10.1261	0.255673	2.9679e-23
LV	ZMAT5	10.1239	0.645177	3.03604e-23
LV	NEK4	10.1174	0.609717	3.24208e-23
LV	STYX	10.1137	0.355571	3.3634e-23
LV	URM1	10.1116	0.177489	3.43487e-23
LV	PICK1	10.1089	0.765788	3.5289e-23
LV	RBBP8	10.1015	0.380203	3.801e-23
LV	GSTA2	10.0999	0.597312	3.85996e-23
LV	NOP16	10.0957	0.290741	4.02787e-23
LV	ENPP2	10.0929	3.51168	4.14446e-23
LV	URI1	10.0853	0.236493	4.47269e-23
LV	RNF111	10.0764	0.545427	4.8896e-23
LV	ETS2	10.0733	0.370617	5.04017e-23
LV	MTO1	10.0723	0.311735	5.09029e-23
LV	CYP21A1	10.072	0.888467	5.10242e-23
LV	SPP1	10.0618	2.36455	5.66e-23
LV	RAB18L	10.0585	0.514844	5.84931e-23
LV	HIBCH	10.0527	0.152109	6.2007e-23
LV	SEC22B	10.0477	0.236875	6.51994e-23
LV	PEX10	10.0469	0.48915	6.56808e-23
LV	RNF122	10.0453	0.362768	6.67479e-23
LV	MOB4	10.0438	0.29307	6.77269e-23
LV	MAD2L1	10.0383	0.246593	7.15285e-23
LV	SMDT1	10.0329	0.318776	7.54904e-23
LV	BTBD9	10.0226	0.790057	8.36994e-23
LV	UBAC1	10.0177	0.268813	8.79377e-23
LV	CAST	10.0131	0.299928	9.20653e-23
LV	KIAA1191	10.0112	0.884022	9.37228e-23
LV	MAP3K21	9.98539	0.649768	1.21202e-22
LV	CDT1	9.97822	0.298557	1.30226e-22
LV	IP6K1	9.97209	0.762323	1.38425e-22
LV	MRPL41	9.95365	0.411822	1.66301e-22
LV	CFAP36	9.95181	0.415201	1.6938e-22
LV	GPSM1	9.94549	0.356131	1.80442e-22
LV	BMPER	9.9398	1.33852	1.90877e-22
LV	FKBP9	9.93783	0.342556	1.94516e-22
LV	CYCS	9.93296	0.147599	2.041e-22
LV	RSFR	9.93026	2.72017	2.09619e-22
LV	POLR2C	9.92945	0.227482	2.11273e-22
LV	CCNI2	9.92634	1.28061	2.17814e-22
LV	LTN1	9.92623	0.520033	2.18021e-22
LV	UNC5C	9.92586	1.14952	2.18774e-22
LV	ABRACL	9.9151	0.551653	2.43519e-22
LV	PSEN2	9.89747	0.343841	2.89998e-22
LV	SYCP1	9.89379	19.3329	3.00481e-22
LV	MMAB	9.89252	0.285373	3.0413e-22
LV	PRICKLE1	9.88799	0.35268	3.17996e-22
LV	LYRM9	9.88181	1.84286	3.38059e-22
LV	ACAT2	9.87857	0.387476	3.49013e-22
LV	TNFRSF25	9.87796	4.55412	3.51085e-22
LV	SF3A3	9.87574	0.191644	3.58765e-22
LV	CLCN3	9.87072	0.897943	3.76936e-22
LV	GATB	9.86772	0.331458	3.88228e-22
LV	GNG13	9.86409	0.46695	4.02163e-22
LV	GPR162	9.86024	0.595827	4.17695e-22
LV	CACFD1	9.85877	1.18075	4.23775e-22
LV	MRPS17	9.85236	0.301519	4.50779e-22
LV	BEND6	9.84597	0.825262	4.79916e-22
LV	TOMM7	9.83981	0.197203	5.09801e-22
LV	WDR75	9.83419	0.656264	5.38697e-22
LV	MED4	9.83365	0.293957	5.41207e-22
LV	ADAM17	9.8191	0.221147	6.24201e-22
LV	ZNF706	9.81134	0.171338	6.73801e-22
LV	IFT52	9.80552	0.438255	7.13224e-22
LV	GPR89A	9.80222	0.459518	7.36422e-22
LV	DNA2	9.7992	0.417216	7.58609e-22
LV	OSGEPL1	9.79818	0.836168	7.6579e-22
LV	ANP32E	9.79583	0.205362	7.83662e-22
LV	GTF3C5	9.79536	0.514995	7.87078e-22
LV	MCM8	9.78831	0.423978	8.43015e-22
LV	ZBTB46	9.78645	0.422815	8.583e-22
LV	ERCC8	9.7775	0.807026	9.36788e-22
LV	KBTBD8	9.77627	0.185866	9.47835e-22
LV	GID4	9.76607	2.10259	1.04614e-21
LV	VAT1	9.76591	1.93441	1.04765e-21
LV	FOPNL	9.76262	0.226011	1.08167e-21
LV	CMPK1	9.75766	0.451554	1.13543e-21
LV	KSR1	9.75673	1.14339	1.14564e-21
LV	SET	9.74092	0.121954	1.33598e-21
LV	RAB3IP	9.74039	0.18122	1.34264e-21
LV	GTF2B	9.73746	0.318043	1.38043e-21
LV	GDI1	9.72335	0.201721	1.58438e-21
LV	MRE11	9.72288	0.478622	1.59146e-21
LV	ZNF740	9.71422	0.275045	1.73003e-21
LV	ZMYND10	9.7095	0.527625	1.81088e-21
LV	RGS10	9.70717	0.51556	1.85196e-21
LV	SCFD1	9.69573	0.402333	2.06985e-21
LV	TRMT10C	9.69392	0.405189	2.10644e-21
LV	COL17A1	9.6928	1.7911	2.12878e-21
LV	NRG1	9.69244	0.765903	2.13566e-21
LV	GEMIN2	9.68527	0.332907	2.28762e-21
LV	FUBP1	9.67268	0.146269	2.58451e-21
LV	BTBD3	9.6602	0.448063	2.91444e-21
LV	RTN1	9.64309	1.26691	3.43854e-21
LV	PLA2G12A	9.64231	0.587694	3.46342e-21
LV	IFT172	9.64211	0.590926	3.46935e-21
LV	EIF3E	9.62856	0.146312	3.9543e-21
LV	SYNGR3	9.62533	0.49854	4.078e-21
LV	ATP5D	9.6247	0.163191	4.10191e-21
LV	LSP1P1	9.62398	0.164952	4.12978e-21
LV	UTP3	9.6214	0.257281	4.23381e-21
LV	ZC3H12B	9.61278	1.14327	4.59988e-21
LV	CBX1	9.60157	0.237943	5.11991e-21
LV	RNF7	9.59953	0.179488	5.21991e-21
LV	SS18L2	9.59897	2.95306	5.24744e-21
LV	TWIST1	9.5984	1.2245	5.27549e-21
LV	CWC15	9.59392	0.20508	5.50854e-21
LV	RINT1	9.58912	0.48586	5.76936e-21
LV	B3GNT4	9.58844	1.21163	5.80636e-21
LV	SNRNP40	9.57318	0.193531	6.72106e-21
LV	VAV3	9.57174	1.00374	6.81222e-21
LV	BIN1	9.57089	0.321672	6.86554e-21
LV	CD14	9.56896	3.36576	6.99026e-21
LV	PTPN6	9.54857	1.24611	8.49573e-21
LV	EIF2D	9.54607	0.262479	8.69819e-21
LV	NOL11	9.54541	0.429621	8.75125e-21
LV	LEF1	9.53173	2.77628	9.97082e-21
LV	HIST1H3H-3	9.5245	0.744895	1.0676e-20
LV	UBE2J2	9.52381	0.278408	1.07448e-20
LV	GAMT	9.5181	0.306164	1.13422e-20
LV	RPL26L1	9.51297	0.0927912	1.19042e-20
LV	UQCR11	9.51296	0.114733	1.19042e-20
LV	BID	9.51166	0.217142	1.20485e-20
LV	HACD3	9.50676	0.410698	1.26221e-20
LV	CRYZ	9.50188	0.345157	1.32217e-20
LV	TOMM20	9.49678	0.147132	1.38798e-20
LV	NUP210L	9.49425	2.15682	1.42118e-20
LV	C16orf87	9.49122	0.5488	1.46245e-20
LV	EIF3D	9.48567	0.164071	1.54143e-20
LV	UNC119	9.48001	0.983667	1.62668e-20
LV	FAM204A	9.47912	0.230953	1.63987e-20
LV	BLOC1S5	9.47376	0.889572	1.72516e-20
LV	VIM	9.47224	0.102976	1.75016e-20
LV	WDR35	9.46678	1.05769	1.84254e-20
LV	ACYP2	9.46595	0.308328	1.85681e-20
LV	WDR53	9.45998	0.282928	1.96465e-20
LV	RBM41	9.45715	0.877567	2.01726e-20
LV	RERG	9.45228	0.305757	2.112e-20
LV	OAT	9.4512	0.223292	2.13356e-20
LV	THUMPD1	9.4489	0.322814	2.18008e-20
LV	NPTX2	9.44533	0.598076	2.25412e-20
LV	SH3YL1	9.44397	0.495745	2.28269e-20
LV	FAM98A	9.39183	0.350351	3.71652e-20
LV	C9orf85	9.38816	0.491036	3.84734e-20
LV	CNTLN	9.3774	0.209832	4.2538e-20
LV	TUBA5	9.37319	0.0916768	4.42415e-20
LV	TBXA2R	9.37168	0.324801	4.48605e-20
LV	DAZAP1	9.36565	0.147093	4.74696e-20
LV	CSNK1A1	9.36284	0.178853	4.8708e-20
LV	SLC35B2	9.36154	0.94643	4.93032e-20
LV	NUB1	9.35469	0.303593	5.25817e-20
LV	MATR3	9.34965	0.140833	5.51123e-20
LV	UBQLN4	9.33869	0.336007	6.10371e-20
LV	SFT2D1	9.32695	0.262483	6.80786e-20
LV	TIPRL	9.32144	0.255376	7.16468e-20
LV	MED30	9.32002	0.275193	7.25937e-20
LV	UBXN4	9.31973	0.200544	7.27846e-20
LV	CREB3L1	9.31954	0.49461	7.28953e-20
LV	TRIM54	9.30404	0.240997	8.42101e-20
LV	EXOC8	9.28643	0.480893	9.91929e-20
LV	PPP1R7	9.28562	0.182668	9.99263e-20
LV	ATP5L	9.28214	0.0679694	1.03226e-19
LV	ASB8	9.28117	0.434833	1.04147e-19
LV	FBP2	9.27981	0.239043	1.05459e-19
LV	DSEL	9.27847	0.556569	1.06774e-19
LV	C2H1orf35	9.27533	0.321218	1.09918e-19
LV	SGMS2	9.27482	1.85693	1.10426e-19
LV	FABP3	9.27076	0.0734411	1.14548e-19
LV	EIF3K	9.26947	0.148084	1.15918e-19
LV	FBXO28	9.26268	0.474972	1.23457e-19
LV	ASXL2	9.25816	0.653289	1.28738e-19
LV	CISD3	9.25297	0.455117	1.34963e-19
LV	THAP5	9.25042	0.288271	1.38157e-19
LV	TMEM263	9.24844	0.316673	1.40692e-19
LV	TMOD1	9.24756	0.246581	1.41806e-19
LV	MIEN1	9.24497	0.524144	1.4517e-19
LV	SOD3	9.24088	1.70364	1.50778e-19
LV	PTGER2	9.24057	2.52091	1.51182e-19
LV	YPEL5	9.24003	0.279563	1.51919e-19
LV	MCTS1	9.23297	0.175327	1.62112e-19
LV	SPOCK3	9.22331	1.0996	1.77111e-19
LV	DNAJC2	9.20847	0.166778	2.02971e-19
LV	LSM5	9.20816	0.248519	2.03526e-19
LV	NDUFB4	9.20435	0.156061	2.10767e-19
LV	PDCD6	9.20296	0.188503	2.13359e-19
LV	LAMP5	9.20216	0.702631	2.14864e-19
LV	MRPL44	9.19929	0.16205	2.20629e-19
LV	LMTK2	9.19448	0.600521	2.30537e-19
LV	ORC6	9.19146	0.198244	2.3696e-19
LV	FSBP	9.17802	0.839683	2.68055e-19
LV	ASS1	9.16769	0.313702	2.94584e-19
LV	NMNAT1	9.16373	0.30642	3.05372e-19
LV	GPX8	9.15151	0.846204	3.41566e-19
LV	SLC29A3	9.14641	0.665948	3.57627e-19
LV	ADAMTS3	9.14239	0.809308	3.7082e-19
LV	ACP1	9.13827	0.199643	3.84833e-19
LV	PDAP1	9.138	0.123054	3.85696e-19
LV	TMEM132B	9.12594	2.01054	4.3032e-19
LV	TIPIN	9.10659	0.190797	5.13769e-19
LV	RD3	9.10332	3.11286	5.29233e-19
LV	CXCR4	9.10185	0.908422	5.36141e-19
LV	NCLN	9.10071	0.436378	5.41673e-19
LV	RPS24	9.10051	0.0934659	5.42589e-19
LV	COPS7A	9.08862	0.156108	6.04605e-19
LV	WNT5A	9.08259	0.521583	6.38024e-19
LV	FARS2	9.08055	0.505098	6.49827e-19
LV	ZCRB1	9.06898	0.233734	7.21553e-19
LV	FANCE	9.06889	0.636542	7.21992e-19
LV	MRPS28	9.06701	0.231037	7.34241e-19
LV	TMED2	9.06295	0.212122	7.61656e-19
LV	EIF4B	9.05193	0.162919	8.41647e-19
LV	CAB39	9.03942	0.188189	9.41987e-19
LV	CCT7	9.03379	0.204839	9.90646e-19
LV	SDR42E1	9.03341	0.773321	9.93907e-19
LV	BUB1	9.02972	0.227725	1.0273e-18
LV	TRIM7.2	9.02505	0.246469	1.07172e-18
LV	FNTB	9.02308	0.260444	1.09091e-18
LV	LSM3	9.02112	0.295608	1.11021e-18
LV	AMD1	9.02066	0.173429	1.11461e-18
LV	PIDD1	9.01662	0.956796	1.15601e-18
LV	POLDIP3	9.00085	0.273558	1.33292e-18
LV	RUNX1T1	8.99941	0.253498	1.3503e-18
LV	IGFBP4	8.99653	0.215622	1.38565e-18
LV	NDFIP1	8.99532	0.10074	1.40044e-18
LV	CCNB3	8.99369	1.5872	1.42078e-18
LV	DAP3	8.99319	0.164702	1.42668e-18
LV	EPHX1	8.98341	0.659908	1.55636e-18
LV	HIST1H110	8.97784	0.58084	1.63464e-18
LV	ARMC10	8.97567	0.88003	1.66686e-18
LV	ATAD3A	8.97382	0.189068	1.69473e-18
LV	SLC2A12	8.97327	0.815252	1.70288e-18
LV	TDRD1	8.96542	19.75	1.82798e-18
LV	RPF2	8.96388	0.324849	1.85297e-18
LV	NAA40	8.96344	0.205392	1.86014e-18
LV	C14H16ORF52	8.95211	1.43981	2.0593e-18
LV	PTPRZ1	8.95126	1.61514	2.07483e-18
LV	KCND2	8.92555	2.43437	2.60886e-18
LV	CYGB	8.92445	0.418732	2.63457e-18
LV	IRX1	8.91237	18.9798	2.93456e-18
LV	PKD2	8.90077	0.375693	3.25361e-18
LV	ASRGL1	8.90045	0.564452	3.26244e-18
LV	TRIM63	8.88035	0.207211	3.8996e-18
LV	FAM185A	8.87925	0.274316	3.93631e-18
LV	FMO3	8.87924	1.97871	3.93631e-18
LV	MAD2L2	8.87644	0.276392	4.0343e-18
LV	MCU	8.87336	0.315904	4.14505e-18
LV	NT5C1A	8.87103	0.389106	4.23195e-18
LV	COPS5	8.86844	0.22313	4.33061e-18
LV	NECTIN1	8.86585	0.330661	4.43011e-18
LV	ERMP1	8.86072	1.4319	4.63679e-18
LV	PTPN12	8.85809	0.527447	4.7448e-18
LV	TRIP4	8.84497	0.429979	5.3263e-18
LV	KIF14	8.84264	0.617384	5.43691e-18
LV	TMEM43	8.84215	0.190182	5.45946e-18
LV	AP2A2	8.83583	0.197624	5.77156e-18
LV	FAHD2A	8.83388	0.412213	5.87086e-18
LV	GSTO2	8.82732	0.421538	6.22079e-18
LV	SLC6A17	8.82588	1.50621	6.3004e-18
LV	SETD9	8.82322	0.57585	6.4491e-18
LV	MAB21L2	8.82036	2.72926	6.61338e-18
LV	ARRDC3	8.81689	0.700301	6.81919e-18
LV	MOCS3	8.80951	0.26542	7.2789e-18
LV	TMEM53	8.80288	1.32331	7.71759e-18
LV	MRPL14	8.79825	0.219658	8.03983e-18
LV	DOCK2	8.77728	1.66375	9.66552e-18
LV	ATP6V1G1	8.75394	0.146898	1.18471e-17
LV	MRPL36	8.75375	0.299604	1.18648e-17
LV	CP	8.74467	0.659005	1.28437e-17
LV	PIK3R3	8.74281	0.490389	1.30523e-17
LV	B4GALT6	8.73989	0.4598	1.33811e-17
LV	CSTF2	8.73708	0.260414	1.37082e-17
LV	GTF2A1L	8.73385	2.28174	1.4098e-17
LV	PAK1	8.72959	0.665133	1.46243e-17
LV	CCT2	8.72613	0.179687	1.50738e-17
LV	CDH8	8.71743	0.642882	1.62617e-17
LV	RALGPS2	8.71664	0.269422	1.63696e-17
LV	SIAH1	8.70777	0.355726	1.76846e-17
LV	TEAD4	8.70701	0.267002	1.78017e-17
LV	ERCC3	8.70668	0.53639	1.7849e-17
LV	COMT	8.70083	0.250174	1.87772e-17
LV	FAM45A	8.69931	0.472455	1.90228e-17
LV	CCM2	8.6968	0.335265	1.94403e-17
LV	COMMD5	8.69035	0.386946	2.05611e-17
LV	SP2	8.68846	0.533189	2.08971e-17
LV	CCT5	8.67724	0.11399	2.30348e-17
LV	VWA9	8.67699	0.624599	2.3081e-17
LV	SNX2	8.67069	0.436546	2.43865e-17
LV	COA3	8.67011	0.207801	2.45062e-17
LV	PSMD7	8.66392	0.103194	2.58451e-17
LV	NIPA2	8.6606	0.370991	2.65893e-17
LV	TUBD1	8.6444	1.07992	3.06064e-17
LV	C1QTNF4	8.6412	0.848774	3.14692e-17
LV	SLC25A26	8.63866	1.05314	3.21636e-17
LV	CDH13	8.63478	0.682975	3.32675e-17
LV	MTX2	8.62881	0.150948	3.50322e-17
LV	GOLIM4	8.62816	0.177539	3.52062e-17
LV	WDR77	8.62132	0.225459	3.73441e-17
LV	TUSC3	8.61481	0.458733	3.95013e-17
LV	A4GALT	8.61135	0.149749	4.0664e-17
LV	PXMP4	8.61025	0.275302	4.10279e-17
LV	PHOSPHO2	8.6102	0.720937	4.1036e-17
LV	SORD	8.60202	0.319999	4.40293e-17
LV	RLIM	8.6019	0.242416	4.40689e-17
LV	PAIP2B	8.59248	0.141737	4.78258e-17
LV	TMED7	8.59203	0.115389	4.79944e-17
LV	CDKN3	8.57717	0.342498	5.45696e-17
LV	FH	8.57627	0.106901	5.49851e-17
LV	NMB	8.57323	0.795461	5.6416e-17
LV	H2B-I-1	8.56699	0.933167	5.95236e-17
LV	BAG2	8.56176	0.307804	6.22435e-17
LV	DCPS	8.56073	0.288437	6.27885e-17
LV	RASSF10	8.55987	0.547508	6.32497e-17
LV	RSAD1	8.54938	1.36032	6.91899e-17
LV	SOX9	8.53998	1.03969	7.49866e-17
LV	SLC25A20	8.53117	0.160323	8.08658e-17
LV	FGF22	8.53041	1.2579	8.13502e-17
LV	DPYSL3	8.5277	0.241101	8.32184e-17
LV	SNRPA1	8.52585	0.286616	8.45316e-17
LV	NASP	8.52072	0.112473	8.83247e-17
LV	A4GNT	8.5145	19.8801	9.30623e-17
LV	ODF2	8.51219	0.300361	9.49001e-17
LV	GRK4	8.5101	0.257553	9.65725e-17
LV	ZC3HAV1L	8.50937	0.743304	9.71671e-17
LV	MRPS11	8.50525	0.196519	1.00607e-16
LV	OTUD6A	8.50475	0.189548	1.01003e-16
LV	PSMA4	8.50019	0.156956	1.04986e-16
LV	CELF6	8.48318	0.684524	1.2132e-16
LV	PITHD1	8.46711	0.383664	1.38963e-16
LV	HERC4	8.46111	0.312734	1.46282e-16
LV	ADSS1	8.45388	0.461403	1.5554e-16
LV	SULF1	8.45387	2.18273	1.5554e-16
LV	CHP1	8.44463	0.347209	1.68191e-16
LV	PRSS12	8.4423	1.5555	1.71455e-16
LV	JMJD4	8.43747	0.40747	1.78353e-16
LV	AIG1	8.43555	0.550486	1.81252e-16
LV	OGDHL	8.43492	19.3139	1.82187e-16
LV	CYP1B1	8.43273	0.164456	1.856e-16
LV	PDCD5	8.42971	0.245474	1.90419e-16
LV	NEURL1	8.42918	1.3206	1.91244e-16
LV	CDO1	8.41525	0.387097	2.14965e-16
LV	SLC39A13	8.41058	0.189693	2.23592e-16
LV	PPAT	8.41016	0.583195	2.24349e-16
LV	MAP3K3	8.40914	0.641828	2.26183e-16
LV	ADAD1	8.4084	19.5486	2.27491e-16
LV	ECI1	8.40819	0.132542	2.27848e-16
LV	SCMH1	8.40655	0.328873	2.30892e-16
LV	SERAC1	8.39359	0.660796	2.57651e-16
LV	MAP3K7CL	8.39214	0.522831	2.60806e-16
LV	HPF1	8.38232	0.201366	2.83254e-16
LV	BTBD10	8.38041	0.237271	2.87845e-16
LV	ADORA1	8.37924	0.897826	2.90657e-16
LV	LTBP1	8.37823	0.260393	2.93113e-16
LV	PIK3AP1	8.37803	2.64568	2.93553e-16
LV	TTC32	8.37214	0.302538	3.0834e-16
LV	MYEF2	8.36756	0.198167	3.20334e-16
LV	HEG1	8.36682	1.51298	3.22236e-16
LV	SPAG17	8.36182	1.12645	3.35991e-16
LV	EXOSC8	8.34973	0.294801	3.71446e-16
LV	G6PC2	8.34957	1.86817	3.71864e-16
LV	CTNNBIP1	8.3485	0.189542	3.75181e-16
LV	RIN3	8.34566	0.516049	3.83954e-16
LV	MGRN1	8.33453	2.68916	4.21113e-16
LV	BLB1	8.33382	0.800089	4.23472e-16
LV	PQLC2	8.33239	0.682373	4.28569e-16
LV	TANK	8.33139	0.496772	4.32116e-16
LV	MAN1B1	8.32183	0.315434	4.67687e-16
LV	MFSD7	8.31906	1.13473	4.78323e-16
LV	PLBD1	8.31855	0.53939	4.80312e-16
LV	CCSAP	8.31662	0.580983	4.87925e-16
LV	NAA20	8.31214	0.212341	5.06615e-16
LV	SSR3	8.30833	0.122892	5.23062e-16
LV	CCNG1	8.30457	0.203591	5.39768e-16
LV	SAP30	8.30323	0.186495	5.45804e-16
LV	HBP1	8.30036	0.401278	5.58836e-16
LV	GPCPD1	8.29613	0.172559	5.78814e-16
LV	AMH	8.27636	0.936943	6.81695e-16
LV	NLN	8.26877	0.314969	7.26033e-16
LV	ANP32B	8.25721	0.121922	7.98573e-16
LV	CRTC1	8.25561	0.631763	8.09239e-16
LV	RHOF	8.25202	0.838354	8.3345e-16
LV	VSIG1	8.24925	19.4473	8.52853e-16
LV	NTM	8.24042	0.827032	9.1705e-16
LV	GSKIP	8.24003	0.408645	9.19706e-16
LV	HSPB11	8.23749	0.316419	9.39135e-16
LV	PSMB1	8.2347	0.158898	9.60796e-16
LV	SRP9	8.22387	0.242521	1.05113e-15
LV	PTPN2	8.22031	0.278621	1.08219e-15
LV	ZMYM2	8.19381	0.277086	1.34556e-15
LV	KIN	8.18132	0.470969	1.4898e-15
LV	GNL3L	8.17956	0.273334	1.51144e-15
LV	SCAMP5	8.17774	0.286509	1.53334e-15
LV	HECW2	8.17441	0.915057	1.57571e-15
LV	CCDC32	8.17355	0.229183	1.58668e-15
LV	FAM104A	8.17177	0.309448	1.60972e-15
LV	TTLL9	8.15772	1.97709	1.80392e-15
LV	ADGRF5	8.1516	0.65153	1.89643e-15
LV	STOML2	8.14904	0.201057	1.93585e-15
LV	BLOC1S1	8.14501	0.359841	2.00041e-15
LV	YIPF3	8.14482	0.275508	2.00321e-15
LV	ORC4	8.14478	0.324577	2.00347e-15
LV	INPP5E	8.13662	0.789964	2.14179e-15
LV	B4GALT2	8.12658	0.245914	2.32333e-15
LV	MCM2	8.12208	0.151095	2.40919e-15
LV	ARF4	8.11927	0.160643	2.46386e-15
LV	TFDP2	8.10927	0.181391	2.66974e-15
LV	LGALS1A	8.10217	0.13011	2.82744e-15
LV	PPP1R8	8.10069	0.332195	2.86157e-15
LV	SCN2A	8.0901	19.4947	3.11672e-15
LV	HEATR5B	8.08142	0.42089	3.34218e-15
LV	UEVLD	8.07835	0.242782	3.42625e-15
LV	MTSS1	8.07626	0.204072	3.48302e-15
LV	PGM2	8.07517	0.299999	3.51252e-15
LV	NSUN4	8.06267	0.32305	3.88777e-15
LV	MDM4	8.05689	1.17336	4.07098e-15
LV	LYRM2	8.0519	0.306337	4.23739e-15
LV	FCF1	8.04695	0.274025	4.40994e-15
LV	SLC38A11	8.04441	1.25566	4.50096e-15
LV	PRKCD	8.04388	0.196144	4.51962e-15
LV	MRPL48	8.03294	0.29527	4.93248e-15
LV	PSMF1	8.03053	0.344802	5.02784e-15
LV	KCNMB4	8.03006	2.01228	5.04624e-15
LV	C2CD4A	8.02931	0.436806	5.07621e-15
LV	C1R	8.02744	0.249936	5.15326e-15
LV	GALNT10	8.02602	1.50054	5.21153e-15
LV	COMMD9	8.02591	0.437635	5.21499e-15
LV	SASH3	8.01681	1.74878	5.61151e-15
LV	ATXN3	8.00741	0.135123	6.04899e-15
LV	MANBAL	8.00711	0.399891	6.06274e-15
LV	DNAI4	8.00522	2.44534	6.15561e-15
LV	ATG4C	8.00435	0.372739	6.19797e-15
LV	AKAP12	8.00422	0.228128	6.20356e-15
LV	AGPS	7.99634	0.48486	6.6057e-15
LV	SFXN2	7.99425	0.595252	6.71753e-15
LV	COX19	7.99375	0.586242	6.74361e-15
LV	RDH11	7.99076	0.905177	6.90692e-15
LV	GRK5	7.99037	0.360774	6.92754e-15
LV	NPM1	7.98932	0.0770306	6.98592e-15
LV	PSMD10	7.98868	0.214982	7.02054e-15
LV	PSMD9	7.98837	0.15933	7.0373e-15
LV	RASSF5	7.98792	0.818691	7.06209e-15
LV	SH3BGRL3	7.98393	0.165262	7.29043e-15
LV	PRIM1	7.9815	0.332017	7.43015e-15
LV	HIBADH	7.97695	0.166	7.70667e-15
LV	TNFRSF11B	7.9744	0.634145	7.86439e-15
LV	SLC2A14	7.97168	0.440655	8.03857e-15
LV	MBP	7.96796	1.32756	8.28119e-15
LV	MRPL9	7.96552	0.139313	8.44297e-15
LV	FANCC	7.96132	0.364843	8.72871e-15
LV	VWA2	7.96116	2.05303	8.73913e-15
LV	NXNL2	7.95973	1.28159	8.83114e-15
LV	CABP5	7.9567	2.41062	9.04732e-15
LV	BIVM	7.95546	0.369113	9.13678e-15
LV	TRMT13	7.95493	2.18075	9.17426e-15
LV	LAP3	7.93839	0.149172	1.0468e-14
LV	ZDHHC20	7.93574	0.404037	1.06883e-14
LV	SDR42E2	7.93308	0.41889	1.09162e-14
LV	SLF1	7.93136	1.45628	1.1065e-14
LV	ATP5H	7.92677	0.0957854	1.14718e-14
LV	MRPL3	7.92544	0.17113	1.15917e-14
LV	TLR4	7.9122	2.61522	1.28744e-14
LV	NME1	7.90663	0.545232	1.34546e-14
LV	KCTD12-1	7.90413	0.279953	1.37219e-14
LV	SRI	7.88261	0.178415	1.62649e-14
LV	ASB10	7.87981	1.66931	1.66309e-14
LV	SEC16B	7.86656	1.14622	1.84334e-14
LV	UBR7	7.86057	0.201218	1.93237e-14
LV	CENPX	7.85985	0.324281	1.94316e-14
LV	PEPD	7.8558	0.323435	2.00594e-14
LV	DDHD2	7.85536	0.521935	2.01232e-14
LV	NDUFB3	7.85379	0.132881	2.0354e-14
LV	SMARCAL1	7.84639	0.549674	2.1569e-14
LV	AMER2	7.84163	1.66724	2.23836e-14
LV	LYSMD2	7.83737	0.349075	2.31404e-14
LV	LLGL1	7.8373	0.733944	2.31501e-14
LV	EXO1	7.83713	0.309474	2.31773e-14
LV	MRPL2	7.83428	0.112036	2.36936e-14
LV	VCAM1	7.82412	0.349248	2.56536e-14
LV	ARFIP2	7.82097	0.379357	2.62868e-14
LV	PTPRK	7.81415	0.393917	2.76971e-14
LV	BCHE	7.79575	0.407402	3.19755e-14
LV	MAPK14	7.79479	0.240915	3.22125e-14
LV	IRF4	7.79353	0.812971	3.25303e-14
LV	TXNDC9	7.78706	0.357322	3.41951e-14
LV	SRSF7L	7.78152	0.192138	3.57076e-14
LV	TMEM243	7.77978	1.48804	3.61916e-14
LV	DOK7	7.77363	0.247461	3.79604e-14
LV	TPM4	7.77234	0.0576453	3.83302e-14
LV	CAV2	7.76743	0.113348	3.98195e-14
LV	GCNT7	7.76472	1.41802	4.06676e-14
LV	TRPM1	7.76055	1.27619	4.19656e-14
LV	ZCCHC17	7.75678	0.599903	4.32096e-14
LV	C11orf74	7.75441	0.497679	4.40018e-14
LV	APOD	7.74528	18.7371	4.72215e-14
LV	MAF1	7.74528	18.8111	4.72215e-14
LV	EIF4EBP2	7.74307	0.151529	4.80408e-14
LV	OSR2	7.7414	0.469074	4.86688e-14
LV	B3GALNT2	7.73695	0.000729871	5.03414e-14
LV	VWC2L	7.73313	1.9912	5.18617e-14
LV	FAM184A	7.72605	0.89262	5.47804e-14
LV	SEH1L	7.723	0.22113	5.60801e-14
LV	IMMT	7.70645	0.0956471	6.37478e-14
LV	RAI14	7.702	0.458658	6.59866e-14
LV	PIGW	7.69264	0.560569	7.09197e-14
LV	FEN1	7.69023	0.136806	7.22419e-14
LV	PRIMPOL	7.68865	0.149268	7.30818e-14
LV	CMC2	7.6836	0.488945	7.59571e-14
LV	STRN3	7.67978	0.188633	7.81972e-14
LV	ADAT2	7.67964	0.266777	7.8265e-14
LV	THOC7	7.67538	0.222047	8.08885e-14
LV	AGTR1	7.66624	0.121487	8.68034e-14
LV	KDM1A	7.66569	0.186735	8.71669e-14
LV	FRMD5	7.65646	0.617359	9.3587e-14
LV	UBE2K	7.65442	0.238762	9.50623e-14
LV	ANKRD61	7.6496	0.171114	9.8585e-14
LV	ATP6V1C2	7.64135	0.556667	1.05083e-13
LV	RNASEH1	7.63932	0.220363	1.06713e-13
LV	HEXDCL	7.63334	2.05901	1.11732e-13
LV	DSTN	7.62965	0.098665	1.14907e-13
LV	TATDN3	7.62832	0.281598	1.16058e-13
LV	SNW1	7.62362	0.159274	1.20286e-13
LV	TATDN1	7.62048	0.327179	1.23207e-13
LV	DNAJA3	7.61698	0.15917	1.26495e-13
LV	CHST2	7.61525	0.322651	1.28139e-13
LV	FAM210A	7.61506	0.319578	1.28238e-13
LV	PTRH2	7.61464	0.254826	1.2864e-13
LV	ANAPC10	7.60875	0.500963	1.34484e-13
LV	DSCC1	7.60823	0.574822	1.35005e-13
LV	BCLAF1	7.60669	0.175474	1.366e-13
LV	AGAP1	7.59753	0.304797	1.46485e-13
LV	MRPL40	7.59543	0.182662	1.48829e-13
LV	MVD	7.58286	0.05007	1.63808e-13
LV	ETFRF1	7.58069	0.289211	1.66491e-13
LV	ARL8A	7.57915	0.218191	1.68415e-13
LV	SMN	7.57556	0.206738	1.73086e-13
LV	WDR41	7.57312	0.471841	1.76315e-13
LV	FAM107B	7.57287	0.237988	1.76625e-13
LV	NSDHL	7.57057	1.02991	1.79726e-13
LV	ALKBH1	7.57017	0.387085	1.80227e-13
LV	FRG1BP	7.56758	0.428541	1.83734e-13
LV	BCAT1	7.56642	0.45709	1.8535e-13
LV	MTAP	7.56336	0.311025	1.8973e-13
LV	CENPH	7.5591	0.180463	1.9587e-13
LV	HNRNPH1	7.54841	0.075733	2.12495e-13
LV	XPNPEP3	7.54551	0.307413	2.17167e-13
LV	CSF1R	7.53643	0.327286	2.3255e-13
LV	MTPN	7.53438	0.118508	2.36174e-13
LV	MCF2L2	7.52811	0.938437	2.47724e-13
LV	MTMR7	7.51755	0.972998	2.68137e-13
LV	MSMO1	7.51684	0.339487	2.69556e-13
LV	IL15	7.51663	3.10059	2.69936e-13
LV	USP3	7.51229	0.466593	2.78907e-13
LV	CEP170B	7.51167	0.787977	2.80194e-13
LV	C1QC	7.5111	0.988874	2.81376e-13
LV	RNPC3	7.50814	0.455546	2.87723e-13
LV	MBTD1	7.5049	0.475267	2.94773e-13
LV	PIGB	7.49893	0.233051	3.08033e-13
LV	TMEM33	7.49623	0.274043	3.14287e-13
LV	KDSR	7.48887	0.285664	3.32212e-13
LV	TFAP4	7.48845	0.908392	3.33218e-13
LV	FAM131B	7.48561	2.3485	3.40281e-13
LV	IFT140	7.47976	0.623332	3.55608e-13
LV	ACSM5	7.46774	1.61763	3.89401e-13
LV	CDK8	7.45732	0.216477	4.20917e-13
LV	DNAJC17	7.45523	0.255381	4.27507e-13
LV	MYCBPAP	7.45322	0.222627	4.34001e-13
LV	STK38	7.45301	0.486103	4.34564e-13
LV	GOT2	7.45108	0.169578	4.40754e-13
LV	HNRNPAB	7.44961	0.074676	4.45634e-13
LV	RNF149	7.44556	0.996435	4.59221e-13
LV	FAM78A	7.4429	0.322048	4.68423e-13
LV	GUK1	7.43232	0.401192	5.06986e-13
LV	TMEM42	7.43145	0.396997	5.10262e-13
LV	ENPP4	7.42481	0.372608	5.35995e-13
LV	MFN1	7.42333	0.118504	5.4197e-13
LV	MCPH1	7.42189	0.504325	5.47798e-13
LV	USP1	7.4194	0.164671	5.5803e-13
LV	VASH2	7.41774	0.277303	5.64787e-13
LV	TRIM71	7.40947	1.68346	6.00577e-13
LV	RPL29	7.40874	0.0913646	6.03811e-13
LV	ASB5	7.40305	0.463359	6.29733e-13
LV	NUFIP1	7.39705	0.275992	6.58344e-13
LV	HSPB3	7.39497	1.2946	6.6839e-13
LV	CALCA	7.38729	0.430495	7.0749e-13
LV	CCDC102A	7.38544	0.700111	7.17199e-13
LV	CORO1C	7.37789	0.15065	7.58307e-13
LV	KIF5B	7.37575	0.125789	7.70231e-13
LV	TNFRSF13B	7.37393	18.8672	7.80369e-13
LV	QDPR	7.37237	0.302508	7.89444e-13
LV	MZT1	7.36953	0.320175	8.06301e-13
LV	NADK	7.36938	0.487027	8.07062e-13
LV	ABHD3	7.3689	0.0578059	8.0987e-13
LV	CABLES1	7.35698	0.638841	8.84721e-13
LV	PRDM6	7.35671	1.53392	8.86333e-13
LV	NDUFS7	7.35657	0.0895612	8.87119e-13
LV	PIGS	7.35239	0.363008	9.15073e-13
LV	ARHGAP12	7.35204	0.484471	9.17057e-13
LV	UBE2G2	7.35204	0.187106	9.17057e-13
LV	IFI35	7.35089	0.21841	9.24709e-13
LV	HINT3	7.35086	0.179967	9.24709e-13
LV	HTATSF1	7.34436	0.27638	9.69585e-13
LV	2025-03-05	7.34393	0.307714	9.72574e-13
LV	TUSC2	7.3396	0.255479	1.00437e-12
LV	RIMS4	7.33772	0.19377	1.01797e-12
LV	TOE1	7.33404	0.45553	1.04563e-12
LV	CACNB2	7.3336	0.409854	1.04891e-12
LV	FAM214A	7.32837	0.315829	1.08968e-12
LV	ABTB1	7.32633	0.361234	1.10602e-12
LV	SRPK1	7.31988	0.237526	1.15926e-12
LV	EEF1AKMT1	7.31308	0.575458	1.21871e-12
LV	CASD1	7.30964	0.273079	1.24958e-12
LV	MTMR2	7.30957	0.338608	1.25e-12
LV	SCAMP3	7.30457	1.86255	1.29637e-12
LV	COMMD10	7.30217	0.536541	1.31874e-12
LV	FAM171B	7.30057	0.456508	1.33347e-12
LV	TMEM138	7.29948	0.555301	1.34385e-12
LV	SEPTIN3	7.29435	18.8566	1.39457e-12
LV	DTD1	7.29394	0.402813	1.39861e-12
LV	MTFR1L	7.29364	0.170548	1.40152e-12
LV	DCBLD2	7.28256	0.367043	1.51863e-12
LV	HSBP1L1	7.27516	0.0881287	1.60348e-12
LV	CCDC191	7.2716	0.488569	1.64509e-12
LV	PANX2	7.27059	10.9061	1.65711e-12
LV	FAM3B	7.27053	1.34877	1.65767e-12
LV	THNSL2	7.25932	0.536263	1.79675e-12
LV	CNTN1	7.2552	0.544509	1.85088e-12
LV	PARL	7.25476	0.178811	1.85634e-12
LV	KYAT1	7.25289	0.548433	1.88186e-12
LV	LY75	7.24981	0.277793	1.92367e-12
LV	DDB2	7.24981	0.77284	1.92367e-12
LV	EIF2A	7.24876	0.252586	1.93842e-12
LV	KCTD10	7.24577	0.242798	1.98109e-12
LV	CYP3A4	7.23771	0.313908	2.0998e-12
LV	SCAP	7.23748	0.407867	2.10312e-12
LV	CORIN	7.23539	0.866608	2.13466e-12
LV	CAMTA1	7.23402	0.316574	2.156e-12
LV	CENPK	7.22947	0.157918	2.22884e-12
LV	CORO7	7.22852	0.308735	2.24373e-12
LV	NACC2	7.22783	0.728548	2.25423e-12
LV	ANKRD50	7.22557	0.876719	2.29131e-12
LV	PPIL6	7.21986	0.542915	2.38708e-12
LV	TMEM151B	7.21432	1.48078	2.48431e-12
LV	FGF9	7.20422	2.48064	2.67236e-12
LV	LONRF3	7.19888	2.40715	2.77696e-12
LV	CYP4F11	7.18987	2.33908	2.96172e-12
LV	GABRG1	7.18731	1.11978	3.0162e-12
LV	CNTN4	7.17328	0.960428	3.33667e-12
LV	DNAJC6	7.16558	1.19932	3.52911e-12
LV	HTR2B	7.16173	18.3038	3.62546e-12
LV	TIAL1	7.15973	0.149711	3.67692e-12
LV	DNAJB11	7.15201	0.194713	3.8857e-12
LV	AHSA1	7.14743	0.177235	4.01516e-12
LV	ST6GALNAC1	7.14564	2.12117	4.06719e-12
LV	ADI1	7.14553	0.337645	4.07005e-12
LV	METTL15P1	7.14539	1.03993	4.07335e-12
LV	BRPF1	7.14275	0.78761	4.15195e-12
LV	RGS21	7.1352	18.9085	4.38088e-12
LV	RECQL5	7.13478	0.956515	4.39378e-12
LV	COL9A3	7.12334	0.928971	4.76867e-12
LV	ZFYVE28	7.11816	1.30448	4.94969e-12
LV	METTL22	7.11288	0.458974	5.13922e-12
LV	TMEM254	7.11255	0.586342	5.15075e-12
LV	RAD51C	7.10942	0.793681	5.26735e-12
LV	BIRC5	7.10647	0.593802	5.37858e-12
LV	ABCD4	7.10028	0.564926	5.61685e-12
LV	SOS1	7.09243	0.648536	5.94206e-12
LV	FGF13	7.08083	1.05424	6.45064e-12
LV	PBRM1	7.07737	0.153656	6.61076e-12
LV	TRIM23	7.06941	0.607903	6.9961e-12
LV	PPIL4	7.06856	0.236718	7.03805e-12
LV	LGALS8	7.06832	1.1152	7.04928e-12
LV	ARMC6	7.06492	0.18349	7.21875e-12
LV	MPEG1	7.0641	0.831783	7.26009e-12
LV	CLPX	7.06258	0.199744	7.33696e-12
LV	SMARCB1	7.0488	0.173114	8.08347e-12
LV	MEAF6	7.04777	0.166825	8.14209e-12
LV	ZBTB20	7.04543	1.69601	8.27633e-12
LV	MED18	7.04478	0.324913	8.31274e-12
LV	C12H3orf14	7.04275	0.328076	8.42688e-12
LV	GPR143	7.03489	7.4021	8.90652e-12
LV	UBE2R2	7.03303	0.217434	9.02357e-12
LV	SNUPN	7.02381	0.54352	9.62577e-12
LV	DOP1A	7.02119	0.305906	9.80349e-12
LV	EIF3J	7.01492	0.135927	1.02462e-11
LV	MOB1B	7.01403	0.243207	1.03098e-11
LV	USP40	7.00443	0.48404	1.1026e-11
LV	TMEM268	7.0008	0.346616	1.13049e-11
LV	FRMPD4	7.00063	0.787419	1.13174e-11
LV	TTC39B	6.99702	0.948844	1.16074e-11
LV	EFTUD2	6.99628	0.277376	1.16671e-11
LV	NDP	6.99218	5.03345	1.20114e-11
LV	DBT	6.99103	0.252108	1.21086e-11
LV	GULP1	6.98961	0.0876388	1.22302e-11
LV	RPS3A	6.98568	0.08927	1.25663e-11
LV	FAM228	6.9852	1.75583	1.26072e-11
LV	MCFD2	6.9819	0.185574	1.29038e-11
LV	STIL	6.98181	0.404876	1.291e-11
LV	CALR3	6.98124	7.22024	1.29607e-11
LV	LETM1	6.97602	0.181381	1.34394e-11
LV	NIP7	6.97541	0.253782	1.34957e-11
LV	PLEKHH1	6.96337	0.701671	1.46948e-11
LV	TF	6.9626	0.441248	1.47731e-11
LV	C1orf50	6.96185	0.207017	1.48482e-11
LV	LSM8	6.96071	0.197121	1.49619e-11
LV	PARP1	6.95934	0.14481	1.5106e-11
LV	DPH2	6.95489	0.391641	1.55852e-11
LV	TNFAIP8L1	6.94297	0.190468	1.69319e-11
LV	DNAAF1	6.94039	0.692186	1.72399e-11
LV	TTC26	6.93846	0.199294	1.74691e-11
LV	CDK10	6.93341	0.486268	1.81021e-11
LV	DHFR	6.93125	0.458531	1.83666e-11
LV	FNDC5	6.92382	0.659383	1.93421e-11
LV	GRIP1	6.91731	1.07555	2.02252e-11
LV	TBC1D8B	6.91664	0.750568	2.03187e-11
LV	ALDH2	6.91568	0.132107	2.04539e-11
LV	DNAH17	6.9063	0.654454	2.18147e-11
LV	ELP4	6.89957	0.130794	2.28358e-11
LV	WRB	6.89559	0.501307	2.34538e-11
LV	COX15	6.89096	0.289698	2.42154e-11
LV	HK1	6.88794	0.0815391	2.47278e-11
LV	ANO1	6.88679	1.67292	2.49263e-11
LV	CHTF18	6.88295	0.431977	2.55882e-11
LV	ABCA5	6.87668	0.636027	2.67083e-11
LV	TRPM6	6.87547	3.46047	2.69334e-11
LV	USP16	6.87404	0.182146	2.71995e-11
LV	HOXD13	6.87231	1.52962	2.75236e-11
LV	ZBTB8A	6.87014	1.23082	2.79335e-11
LV	SAP30BP	6.86758	0.124129	2.84239e-11
LV	RAB37	6.86645	0.554482	2.86455e-11
LV	ADAMTS9	6.86207	1.34019	2.95218e-11
LV	CSPG5	6.86167	2.38033	2.95994e-11
LV	RBL1	6.86094	0.088709	2.97432e-11
LV	HS3ST6	6.85387	1.34855	3.12286e-11
LV	USP10	6.85	0.132843	3.20745e-11
LV	FGF14	6.84515	0.412436	3.31666e-11
LV	ZDHHC16	6.83815	1.03369	3.47881e-11
LV	RSBN1	6.82441	0.410762	3.82356e-11
LV	PEX26	6.81514	0.208837	4.07364e-11
LV	PIP5K1B	6.81477	0.273361	4.08366e-11
LV	BAG1	6.81328	0.538259	4.12496e-11
LV	ARHGDIB	6.81097	0.170064	4.19014e-11
LV	PSMC3IP	6.81041	0.178116	4.2052e-11
LV	ITIH5	6.80221	0.599376	4.44332e-11
LV	HECTD4	6.79799	0.647939	4.57418e-11
LV	HMGA1	6.7961	0.21785	4.63395e-11
LV	ARF1	6.79239	0.191759	4.75268e-11
LV	GPR37L1	6.79038	18.4491	4.8152e-11
LV	SCAF4	6.78761	0.278239	4.90647e-11
LV	PPP1R2	6.78695	0.123462	4.92799e-11
LV	C21orf59	6.78683	0.420715	4.93155e-11
LV	HACD2	6.7841	0.428067	5.02201e-11
LV	PSMD2	6.783	0.155557	5.05994e-11
LV	GHITM	6.77989	0.0815472	5.16827e-11
LV	ARL1	6.77893	0.197373	5.20152e-11
LV	NRTN	6.77865	2.64292	5.21081e-11
LV	ANAPC7	6.77724	0.163138	5.26107e-11
LV	PHC2	6.77704	0.447854	5.26779e-11
LV	OASL	6.77013	0.354081	5.52289e-11
LV	DENND2C	6.76519	0.885444	5.70437e-11
LV	CENPP	6.76385	18.9982	5.75473e-11
LV	BPIFB4	6.76385	18.9297	5.75473e-11
LV	S100A4	6.76385	19.4649	5.75473e-11
LV	DNASE2B	6.76135	0.595671	5.85356e-11
LV	ANKZF1	6.75255	0.583749	6.21543e-11
LV	SRA1	6.74604	0.278688	6.49049e-11
LV	EIF3I	6.74075	0.0772905	6.72951e-11
LV	GPR18	6.7397	1.50343	6.77598e-11
LV	LIPA	6.73311	0.325952	7.08023e-11
LV	LARS2	6.73174	0.450635	7.14626e-11
LV	CDK6	6.7296	1.00785	7.24911e-11
LV	OSBPL9	6.72914	0.137872	7.27113e-11
LV	C12orf43	6.72605	0.424841	7.42171e-11
LV	MFSD8	6.72423	0.745411	7.51322e-11
LV	FYB1	6.72341	1.04519	7.55425e-11
LV	EIF5	6.71707	0.123967	7.88695e-11
LV	FBXO39	6.71126	0.483088	8.20193e-11
LV	ACOD1	6.7108	19.2293	8.22288e-11
LV	SCT	6.7108	19.0784	8.22288e-11
LV	TXNRD1	6.70334	0.351006	8.64689e-11
LV	SDHAF2	6.70205	0.172388	8.71992e-11
LV	AXDND1	6.70188	3.16573	8.72876e-11
LV	RAD23B	6.69742	0.172918	8.99277e-11
LV	C7	6.69702	0.965599	9.01634e-11
LV	NTPCR	6.69685	0.410604	9.02421e-11
LV	TTLL12	6.68661	0.587957	9.66226e-11
LV	TLE1	6.68597	1.85752	9.70357e-11
LV	CD1C	6.68428	18.5268	9.81319e-11
LV	NANOS1	6.6817	0.137167	9.98199e-11
LV	TTC33	6.67869	0.30478	1.01846e-10
LV	TEX12	6.6696	0.442225	1.08327e-10
LV	HIPK3	6.66951	0.376747	1.08383e-10
LV	KLHL30	6.66897	0.396524	1.08748e-10
LV	BAP1	6.66293	0.311136	1.13236e-10
LV	SMC4	6.66191	0.139437	1.14008e-10
LV	LRP2BP	6.66023	0.968864	1.15269e-10
LV	JAKMIP2	6.66	0.259651	1.15437e-10
LV	AKR1B10	6.65903	1.3942	1.16184e-10
LV	CARD10	6.65775	18.8791	1.17147e-10
LV	RTCA	6.65639	0.262353	1.18222e-10
LV	CDIN1	6.65229	0.37104	1.21528e-10
LV	TMEM186	6.64645	0.32101	1.26396e-10
LV	MRPL45	6.64638	0.242437	1.26442e-10
LV	RRP15	6.64615	0.127751	1.26619e-10
LV	GJA5	6.63567	0.159564	1.35872e-10
LV	CTDSPL2	6.63141	0.282505	1.398e-10
LV	IGSF9B	6.63132	5.02356	1.39864e-10
LV	FOXN4	6.63123	18.7572	1.39869e-10
LV	TM4SF1	6.63073	0.102953	1.40323e-10
LV	ECH1	6.61936	0.19059	1.51298e-10
LV	MPC1L	6.61791	0.0734789	1.52749e-10
LV	STAU1	6.61303	0.129249	1.57779e-10
LV	P2RY2	6.61101	0.536764	1.59929e-10
LV	PRKAA1	6.60794	0.158886	1.6316e-10
LV	LRRC8A	6.60591	0.301793	1.6539e-10
LV	ACOT12	6.6047	18.8298	1.6663e-10
LV	CENPC	6.59478	0.250509	1.77971e-10
LV	EYA1	6.5904	1.24462	1.83247e-10
LV	SMARCA5	6.58874	0.145943	1.8521e-10
LV	FCHSD2	6.57932	0.327328	1.97103e-10
LV	AP3B1	6.57843	0.357467	1.98265e-10
LV	MED21	6.57818	19.5609	1.98543e-10
LV	ACTR3	6.57786	0.147986	1.98936e-10
LV	GABRA1	6.57489	2.82609	2.02863e-10
LV	PID1	6.57237	0.633041	2.06226e-10
LV	RAB11A	6.56781	0.252389	2.12522e-10
LV	ACVR2A	6.56758	0.232604	2.12817e-10
LV	GNA12	6.56705	0.112859	2.13543e-10
LV	CCT8	6.55827	0.0947696	2.26242e-10
LV	UBE2D3	6.5527	0.130899	2.34764e-10
LV	VSNL1	6.55165	19.6042	2.36276e-10
[truncated: 9,871 more rows]
