# Supplementary material for: Spatiotemporal Atlas of Heart Development Reveals Blood-Flow-Dependent Cellular, Structural, Metabolic, and Spatial Remodeling
Source: bioRxiv. 2025 Dec 12:2025.12.09.693024. Preprint. [Version 1] doi: 10.64898/2025.12.09.693024 (PMC12714022; doi:10.64898/2025.12.09.693024)
Supplement: Supplement 3 [file media-3.xlsx]

## Sheet: D10 LV LAL vs Normal
pathway	padj	log2err	NES	leadingEdge
GOBP_OXIDATIVE_PHOSPHORYLATION	9.81893e-09	0.91012	2.67172	COX7C;ATP5I;ATP5F1AZ;NDUFS4;VCP;CHCHD10;COX6A1;ATP5L;CHCHD2;UQCRC2;UQCRB;ATP5H;NDUFA4;FXN;UQCRC1;COX7A2;COX6C;NDUFAF1;NDUFB2;NDUFS3;PINK1;NDUFA6;UQCRHL;NDUFA12;UQCRQ;COX7B;C26H6ORF125;NDUFB3;NDUFA1;ATP5J2;UQCR10;FAM173A;ATP5B;COX4I1;NDUFS5;NDUFA2;COX7A2L;NDUFB5;CYCS;COX5A
GOBP_ATP_SYNTHESIS_COUPLED_ELECTRON_TRANSPORT	4.12002e-06	0.761461	2.45718	COX7C;NDUFS4;COX6A1;CHCHD2;UQCRC2;UQCRB;NDUFA4;UQCRC1;COX7A2;COX6C;NDUFAF1;NDUFB2;NDUFS3;PINK1;NDUFA6;UQCRHL;NDUFA12;UQCRQ;COX7B;NDUFB3;NDUFA1;UQCR10;COX4I1;NDUFS5;NDUFA2;COX7A2L;NDUFB5;CYCS;COX5A
GOBP_AEROBIC_RESPIRATION	2.77873e-07	0.839089	2.44213	COX7C;ATP5I;ATP5F1AZ;NDUFS4;VCP;MRPS36;CHCHD10;COX6A1;ATP5L;CHCHD2;UQCRC2;UQCRB;ATP5H;NDUFA4;FXN;UQCRC1;COX7A2;COX6C;NDUFAF1;NDUFB2;NDUFS3;PINK1;NDUFA6;UQCRHL;NDUFA12;UQCRQ;COX7B;C26H6ORF125;NDUFB3;NDUFA1;ATP5J2;NNT;UQCR10;FAM173A;PANK2;ATP5B;COX4I1;NDUFS5;CBFA2T3;MDH1;NDUFA2;MTFR1;COX7A2L;NDUFB5;CYCS;COX5A;OGDHL
GOBP_CELLULAR_RESPIRATION	5.07097e-08	0.875325	2.40036	COX7C;ATP5I;ATP5F1AZ;NDUFS4;VCP;MRPS36;CHCHD10;COX6A1;ATP5L;CHCHD2;UQCRC2;UQCRB;ATP5H;NDUFA4;FXN;UQCRC1;COX7A2;COX6C;NDUFAF1;NDUFB2;NDUFS3;PINK1;LYRM7;NDUFA6;UQCRHL;NDUFA12;UQCRQ;COX7B;C26H6ORF125;VPS54;NDUFB3;NDUFA1;ATP5J2;NNT;SDHAF4;UQCR10;FAM173A;AIFM2;PANK2;ATP5B;COX4I1;NDUFS5;PNPT1;PRELID1;CBFA2T3;PRDM16;MDH1;NDUFA2;MTFR1;COX7A2L;NDUFB5;CHCHD5;CYCS;COX5A;OGDHL
GOBP_NUCLEOSIDE_TRIPHOSPHATE_BIOSYNTHETIC_PROCESS	4.20993e-05	0.704976	2.31509	ATP5I;ATP5F1AZ;NDUFS4;NME2;VCP;ATP5L;NUDT2;ATP5H;ENO1;NDUFB2;NDUFS3;PINK1;NDUFA6;NDUFA12;NDUFB3;NDUFA1;ATP5J2;FAM173A;ATP5B;NME6;NDUFS5;AK1;UCK1;NDUFA2;NDUFB5
GOBP_ATP_BIOSYNTHETIC_PROCESS	0.000146998	0.674963	2.31182	ATP5I;ATP5F1AZ;NDUFS4;VCP;ATP5L;NUDT2;ATP5H;ENO1;NDUFB2;NDUFS3;PINK1;NDUFA6;NDUFA12;NDUFB3;NDUFA1;ATP5J2;FAM173A;ATP5B;NDUFS5;NDUFA2;NDUFB5
GOBP_MITOCHONDRIAL_ELECTRON_TRANSPORT_CYTOCHROME_C_TO_OXYGEN	9.77993e-05	0.690132	2.28129	COX7C;COX6A1;NDUFA4;COX7A2;COX6C;COX7B;COX4I1;COX7A2L;CYCS;COX5A
GOBP_ELECTRON_TRANSPORT_CHAIN	0.000142889	0.674963	2.27599	COX7C;NDUFS4;COX6A1;CHCHD2;UQCRC2;UQCRB;NDUFA4;UQCRC1;COX7A2;COX6C;NDUFAF1;NDUFB2;NDUFS3;PINK1;NDUFA6;UQCRHL;NDUFA12;UQCRQ;COX7B;VPS54;NDUFB3;NDUFA1;UQCR10;AIFM2;COX4I1;NDUFS5;NDUFA2;COX7A2L;NDUFB5;CYCS;COX5A;ETFRF1;SLC25A22
GOBP_RNA_5_END_PROCESSING	0.00268262	0.57561	2.18571	RPP25L;SNRPF;SNRPD2;RPP30;SNRPN;SNRPD1;SNRPD3;SNRPE;PNPT1;POP4;SNRPGP15;POP1
GOBP_PROTON_MOTIVE_FORCE_DRIVEN_ATP_SYNTHESIS	0.00156898	0.593325	2.17566	ATP5I;ATP5F1AZ;NDUFS4;ATP5L;ATP5H;NDUFB2;NDUFS3;NDUFA6;NDUFA12;NDUFB3;NDUFA1;ATP5J2;FAM173A;ATP5B;NDUFS5;NDUFA2;NDUFB5
GOBP_ENERGY_DERIVATION_BY_OXIDATION_OF_ORGANIC_COMPOUNDS	3.32444e-06	0.774939	2.1479	COX7C;ATP5I;ATP5F1AZ;NDUFS4;VCP;PPP1R3B;MRPS36;PPP1CB;CHCHD10;PHLDA2;COX6A1;ATP5L;CHCHD2;UQCRC2;UQCRB;ATP5H;NDUFA4;FXN;UQCRC1;PCDH12;COX7A2;COX6C;NDUFAF1;NDUFB2;NDUFS3;PINK1;LYRM7;ATG12;NDUFA6;UQCRHL;NDUFA12;UQCRQ;SELENOS;COX7B;C26H6ORF125;VPS54;NDUFB3;NDUFA1;ATP5J2;NNT;SDHAF4;UQCR10;PPP1R2;FAM173A;AIFM2;PANK2;ATP5B;COX4I1;NDUFS5;PNPT1;PRKAG3;PRELID1;CBFA2T3;PRDM16;MDH1;NDUFA2;MTFR1;COX7A2L;NDUFB…
GOBP_SPLICEOSOMAL_SNRNP_ASSEMBLY	0.00666488	0.538434	2.12498	SNRPF;SMN;SNRPD2;LSM4;GEMIN8;SNRPC;SNRPN;DDX20;SNRPD1;STRAP;SNRPD3;PRPF4B;SNRPE;SART3;SNRPGP15
GOBP_RNA_CAPPING	0.00679598	0.538434	2.07752	SNRPF;SNRPD2;SNRPN;SNRPD1;SNRPD3;SNRPE;SNRPGP15
GOBP_PROTON_TRANSMEMBRANE_TRANSPORT	0.00166882	0.593325	2.06001	ATP5I;ATP5F1AZ;ATP5L;ATP5H;NDUFA4;UQCRC1;ATP6V1C2;TMEM175;UQCRHL;COX7B;ATP5J2;SLC18A3;CHP1;NNT;SLC9A7;UQCR10;SLC18B1;PHB2;FAM173A;ATP5B;COX4I1;SLC18A2;ATP6V1B2;COX7A2L;COX5A;TESC;SLC25A22;COX15;ATP6V0E1;COX17
GOBP_7_METHYLGUANOSINE_CAP_HYPERMETHYLATION	0.00443608	0.557332	2.05637	SNRPF;SNRPD2;SNRPN;SNRPD1;SNRPD3;SNRPE;SNRPGP15
GOBP_HYDROGEN_PEROXIDE_METABOLIC_PROCESS	0.0249852	0.304088	2.01557	TXN;HBA1;HBBA;HBE1;PINK1;NNT;HBZ;PRDX1;GPX3
GOBP_HYDROGEN_PEROXIDE_CATABOLIC_PROCESS	0.0272571	0.2802	2.00633	HBA1;HBBA;HBE1;NNT;HBZ;PRDX1;GPX3
GOBP_PROTEIN_MONOUBIQUITINATION	0.0275239	0.270189	1.95789	UBB;UBE2R2;FANCM;PEX12;FBXL2;TRIM37;TOPORS;RNF152;KLHL12;RAD18;UBE3D;NEURL1;MGRN1;RNF10
GOBP_RIBOSOMAL_SMALL_SUBUNIT_BIOGENESIS	0.00957638	0.518848	1.94828	RPS6;RPS23;RPS28;SRFBP1;AK6;RPS4Y1;RPS16;NOL6;RPS13;GTF2H5;RPS15A;WDR36;RIOK2;RPS11;RPS14;UTP15;RPS21;RPS17
GOBP_MITOCHONDRIAL_ELECTRON_TRANSPORT_UBIQUINOL_TO_CYTOCHROME_C	0.0472271	0.176854	1.92577	UQCRC2;UQCRB;UQCRC1;UQCRHL;UQCRQ;UQCR10;CYCS
GOBP_GENERATION_OF_PRECURSOR_METABOLITES_AND_ENERGY	4.08586e-05	0.719513	1.90905	COX7C;ATP5I;ATP5F1AZ;NDUFS4;VCP;PPP1R3B;MRPS36;PPP1CB;CHCHD10;PHLDA2;COX6A1;ATP5L;CHCHD2;LDHA;UQCRC2;UQCRB;ATP5H;NDUFA4;FXN;UQCRC1;PCDH12;ENO1;COX7A2;COX6C;NDUFAF1;NDUFB2;NDUFS3;PINK1;LYRM7;ATG12;ACAT1;NDUFA6;AAED1;UQCRHL;NDUFA12;HK1;UQCRQ;SELENOS;COX7B;C26H6ORF125;ALDOB;VPS54;NDUFB3;PGLS;NDUFA1;ATP5J2;ALDOC;NNT;SDHAF4;UQCR10;PPP1R2;PHB2;FAM173A;FECH;AIFM2;PANK2;ATP5B;JMJD8;RBKS;SIRT6;COX4I1;NDUF…
GOBP_REGULATION_OF_ATP_DEPENDENT_ACTIVITY	0.0417397	0.188566	1.9069	TPM2;TNNT2;CHTOP;PLN;MYL4;TPM1;TNNC1;METTL21A;ALDOB;HNRNPU;RGN;MSH3
GOBP_NADH_DEHYDROGENASE_COMPLEX_ASSEMBLY	0.0486488	0.169373	1.87856	NDUFS4;NDUFAF2;LYRM2;NDUFAF1;NDUFB2;NDUFS3;NDUFA6;NDUFA12;NDUFB3;NDUFA1;NDUFAF6;NDUFS5;NDUFA2;NDUFB5;TMEM186;NDUFB8;NDUFS7;NDUFB9
GOBP_MITOCHONDRIAL_RESPIRATORY_CHAIN_COMPLEX_ASSEMBLY	0.0336824	0.223898	1.86091	NDUFS4;NDUFAF2;LYRM2;NDUFAF1;NDUFB2;NDUFS3;LYRM7;NDUFA6;NDUFA12;C26H6ORF125;NDUFB3;NDUFA1;SDHAF4;SMIM20;CHCHD7;NDUFAF6;NDUFS5;NDUFA2;NDUFB5;TMEM186;COX17;NDUFB8;CHCHD4;NDUFS7;OMA1;NDUFB9
GOBP_MITOCHONDRIAL_GENE_EXPRESSION	0.00679598	0.538434	1.85998	MRPL17;MRPL50;MRPL57;CHCHD10;MRPS33;KANSL3;MRPS30;MTG1;MRPL41;MRPL49;MRPS21;C26H6ORF125;MRPL42;MRPS27;PPARGC1B;MRPS18A;CDK5RAP1;CHCHD1;MRPL24;MRPL15;MRPL45;MRPS35;PNPT1;MRPS6;NSUN3;MALSU1;MTRF1L;RPUSD4;MRPL39;C6orf203;MRPS11;PRKAA1;TRIT1;MRPL44;GFM2;MRPS25;MRPL20;ELAC2;TRMT61B;GATB;MRPL19;MRPL27;MRPL2;MRPL58;HSD17B10;MRPL16
GOBP_RRNA_PROCESSING	0.00397601	0.557332	1.84805	RPS6;NSA2;RPS28;BRIX1;SRFBP1;AK6;RBM34;SKIV2L2;RPS16;NOL6;RPP30;GTF2H5;PA2G4;WDR36;UTP14A;RPL35A;RPL11;REXO4;RIOK2;RPL7L1;RPS14;UTP15;RPS21;RPS17;NSUN5;EXOSC8;MRM1;XRN2;POP4;WDR55;NSUN3;RPF1;GTPBP4;EXOSC9;UTP4;RPUSD4;EXOSC7;IMP4;DDX51;RIOK3;ZNHIT6;KRR1;BOP1;RBFA;NIFK;RPF2;RPL35;FRG1BP;YTHDF2;METTL15P1;DIS3;UTP11;TRMT61B;SBDS;RCL1;NVL;RPS15;MRTO4;RPL26L1;MAK16;EXOSC1;EXOSC3;UTP23;NOL7;NOP58
GOBP_RIBOSE_PHOSPHATE_BIOSYNTHETIC_PROCESS	0.00740693	0.538434	1.84121	ATP5I;ATP5F1AZ;NDUFS4;NME2;VCP;ATP5L;GUK1;NUDT2;ATP5H;ENO1;AMPD3;MPC2;NDUFB2;NDUFS3;PINK1;ACAT1;NDUFA6;NDUFA12;ELOVL6;NDUFB3;NDUFA1;ATP5J2;ACSBG1;FAM173A;PANK2;ATP5B;NME6;NDUFS5;AK1;UCK1;AK5;NDUFA2;NDUFB5
GOBP_MITOCHONDRIAL_TRANSLATION	0.0252883	0.291412	1.82381	MRPL17;MRPL50;MRPL57;MRPS33;MRPS30;MTG1;MRPL41;MRPL49;MRPS21;C26H6ORF125;MRPL42;MRPS27;MRPS18A;CDK5RAP1;CHCHD1;MRPL24;MRPL15;MRPL45;MRPS35;MRPS6;NSUN3;MALSU1;MTRF1L;RPUSD4;MRPL39;MRPS11;MRPL44;GFM2;MRPS25;MRPL20;GATB;MRPL19;MRPL27;MRPL2;MRPL58;MRPL16
GOBP_NUCLEOSIDE_PHOSPHATE_BIOSYNTHETIC_PROCESS	0.00365239	0.57561	1.8072	ATP5I;ATP5F1AZ;NDUFS4;NME2;VCP;AK6;ATP5L;GUK1;NUDT2;NMRK1;ATP5H;ENO1;NUDT12;AMPD3;MPC2;NDUFB2;NDUFS3;PINK1;ACAT1;NDUFA6;NDUFA12;NADK2;ELOVL6;NDUFB3;NDUFA1;ATP5J2;NADSYN1;ACSBG1;FAM173A;RRM2;PANK2;ATP5B;NME6;NDUFS5;AK1;UCK1;AK5;NDUFA2;NDUFB5
GOBP_NEGATIVE_REGULATION_OF_VITAMIN_METABOLIC_PROCESS	0.0359836	0.221247	1.75397	NFKB1;PRMT3;SNAI2;SNAI1
GOBP_POSITIVE_REGULATION_OF_PLASMINOGEN_ACTIVATION	0.0378453	0.213826	1.74937	ANXA2;ENO1;CLEC3B;MELTF
GOBP_RRNA_METABOLIC_PROCESS	0.0188109	0.355083	1.7053	RPS6;NSA2;RPS28;BRIX1;SRFBP1;AK6;RBM34;SPIN1;SKIV2L2;RPS16;NOL6;PELO;RPP30;GTF2H5;H2AFY2;POLR1E;DEDD;PA2G4;WDR36;UTP14A;RPL35A;GTF3A;RPL11;REXO4;RIOK2;RPL7L1;RPS14;UTP15;RPS21;RPS17;NSUN5;EXOSC8;MRM1;XRN2;POP4;WDR55;NSUN3;RPF1;GTF3C6;GTPBP4;EXOSC9;UTP4;RPUSD4;EXOSC7;IMP4;DDX51;RIOK3;ZNHIT6;KRR1;BOP1;RBFA;NIFK;RPF2;RPL35;FRG1BP;YTHDF2;METTL15P1;DIS3;UTP11;TRMT61B;SBDS;RCL1;NVL;RPS15;MRTO4;RPL26L1;…
GOBP_RIBONUCLEOPROTEIN_COMPLEX_BIOGENESIS	0.00197091	0.593325	1.69809	RPS6;RPS23;NSA2;RPS28;SNRPF;BRIX1;SRFBP1;AK6;PSIP1;RBM34;SMN;SNRPD2;SKIV2L2;RPS4Y1;RPS16;NOL6;RPS13;RPP30;GTF2H5;LSM4;RPS15A;PA2G4;HSP90AB1;ORAOV1;GEMIN8;WDR36;UTP14A;RPL35A;SNRPC;CLP1;GTF3A;SNRPN;DDX20;RPL11;MINA;SNRPD1;REXO4;SRSF5;RIOK2;RPS11;RPL7L1;STRAP;RPS14;UTP15;SNRPD3;PRPF4B;RPS21;SNRPE;RPS17;NSUN5;EIF3K;EXOSC8;MRM1;SNRPA1;XRN2;POP4;WDR55;NSUN3;RPF1;SART3;SNRPGP15;GTPBP4;EXOSC9;SLU7;NIP7;…
GOBP_CYTOPLASMIC_TRANSLATION	0.0487781	0.163814	1.6947	RPS6;RPS23;RPS28;RPL37;RPLP2;RPL39L;RPS4Y1;RPS16;RPS13;RPL19;RPS27A;RPL3;RPL31;PAIP1;RPL22L1;RPL22;RPS15A;RPL27A;RPS29;HNRNPU;EIF2B1;RPL35A;RPL9;RPL11;IGF2BP1;RPS11;UNK;RPS14;RPS21;RPS17;EIF3K;RWDD1;IMPACT;SLBP;RPL23A;RPL29;CNBP
GOBP_RIBOSOME_BIOGENESIS	0.00837411	0.538434	1.68737	RPS6;RPS23;NSA2;RPS28;BRIX1;SRFBP1;AK6;RBM34;SKIV2L2;RPS4Y1;RPS16;NOL6;RPS13;RPP30;GTF2H5;RPS15A;PA2G4;ORAOV1;WDR36;UTP14A;RPL35A;GTF3A;RPL11;MINA;REXO4;RIOK2;RPS11;RPL7L1;RPS14;UTP15;RPS21;RPS17;NSUN5;EXOSC8;MRM1;XRN2;POP4;WDR55;NSUN3;RPF1;GTPBP4;EXOSC9;NIP7;MALSU1;RPL23A;UTP4;RPUSD4;EXOSC7;IMP4;DDX51;RIOK3;ZNHIT6;KRR1;TMA16;DHX29;BOP1;RBFA;NIFK;RPF2;RPL35;XRCC5;FRG1BP;YTHDF2;RPL38;METTL15P1;DIS…
GOBP_NUCLEOSIDE_TRIPHOSPHATE_METABOLIC_PROCESS	0.0278183	0.249209	1.67284	ATP5I;ATP5F1AZ;NDUFS4;NME2;VCP;ATP5L;GUK1;NUDT2;LDHA;ATP5H;ENO1;NDUFB2;NDUFS3;PINK1;NDUFA6;AAED1;NDUFA12;HK1;ALDOB;NDUFB3;NDUFA1;ATP5J2;ALDOC;BLOC1S6;FAM173A;ATP5B;JMJD8;SIRT6;NME6;NDUFS5;ATP6V1B2;PRKAG3;SMPDL3A;AK1;CBFA2T3;UCK1;AK5;NDUFA2;NDUFB5
GOBP_ORGANOPHOSPHATE_BIOSYNTHETIC_PROCESS	0.00664576	0.538434	1.59076	ATP5I;ATP5F1AZ;FABP3;NDUFS4;NME2;VCP;APOA1;PIGF;AK6;PIGG;MOCS2;ATP5L;GUK1;NUDT2;CKB;NMRK1;SPTLC1;ATP5H;PPIP5K2;SLC30A5;ENO1;AGPAT3;NUDT12;AMPD3;CKMT2;MPC2;NDUFB2;NDUFS3;PINK1;ACAT1;NDUFA6;NDUFA12;NADK2;SLC44A5;LPCAT2;PDGFB;ELOVL6;PIK3CB;NDUFB3;LPCAT1;NDUFA1;EFR3B;ATP5J2;NADSYN1;CHP1;VAPA;PDGFA;ACSBG1;PIK3C3;FAM173A;RRM2;PTPMT1;PISD;PANK2;ATP5B;PPIP5K1;SAMD8;GK5;NME6;DCXR;PLCG2;NDUFS5;ORMDL1;VAC14…
GOBP_PURINE_CONTAINING_COMPOUND_METABOLIC_PROCESS	0.0171203	0.366353	1.56327	ATP5I;ATP5F1AZ;NDUFS4;NME2;VCP;HINT2;KCNAB2;MTAP;ATP5L;GUK1;NUDT2;NMRK1;LDHA;ATP5H;HSD17B4;ENO1;NUDT12;AMPD3;MPC2;NDUFB2;NUDT13;NDUFS3;PINK1;ACAT1;NDUFA6;HMGCR;AAED1;NDUFA12;NADK2;HK1;PDE4D;ELOVL6;ALDOB;NDUFB3;PGLS;NDUFA1;ATP5J2;ALDOC;NADSYN1;NNT;PDE7B;ACSBG1;FHIT;BLOC1S6;FAM173A;PANK2;ATP5B;JMJD8;RBKS;SIRT6;NME6;DCXR;NUDT1;NDUFS5;DGAT2;ATP6V1B2;PRKAG3;NUDT8;AK1;CBFA2T3;NT5C1B;AK5;MDH1;NDUFA2;NDU…
GOBP_MITOCHONDRION_ORGANIZATION	0.0275239	0.253014	1.54441	TOMM5;NDUFS4;TRMT10B;ATG10;ACAA2;CHCHD10;PTCD2;POLG;CHCHD2;NDUFAF2;FXN;TIMM13;MSTO1;COX7A2;PARL;LYRM2;NDUFAF1;NDUFB2;AP3B1;NDUFS3;PINK1;LYRM7;ATG12;SLC25A6;ATP23;NDUFA6;TIMM8A;NDUFA12;TOMM7;LONP1;C26H6ORF125;SLIRP;VPS54;NDUFB3;MUL1;TFRC;NDUFA1;SDHAF4;SNX30;TOMM20;PHB2;SIRT5;HIGD2A;AIFM2;SMIM20;CHCHD6;PISD;PANK2;CHCHD7;SLC35F6;NDUFAF6;NDUFS5;PNPT1;HMGCL;ATPAF1;SNX7;ROMO1;FEZ1;CEBPA;ATG13;PRELID1;N…
GOBP_ORGANONITROGEN_COMPOUND_BIOSYNTHETIC_PROCESS	0.000197991	0.659444	1.52557	RPS6;ATP5I;RPS23;ATP5F1AZ;ALDH7A1;FABP3;NDUFS4;NME2;VCP;RPS28;MRPL17;MRPL50;MRPL57;ATG10;APOA1;RPL37;ARG2;RPLP2;MUSTN1;PIGF;RPL39L;PIGG;ATF4;MTHFS;MOCS2;MTAP;ATP5L;GUK1;NUDT2;CKB;MRPS33;NMRK1;SPTLC1;RPS4Y1;ATP5H;RPS16;COPS5;FXN;RPS13;IKBKAP;RPL19;SLC30A5;NPC1;ENO1;PELO;NUDT12;MRPS30;TARS;RPS27A;MARS2;RPL3;AMPD3;B3GALT1;CKMT2;MPC2;RPL31;NDUFB2;NDUFS3;PINK1;MTG1;ATG12;ACAT1;PAIP1;NDUFA6;MRPL41;NDUF…
GOBP_TRANSLATION	0.0192411	0.335348	1.51378	RPS6;RPS23;RPS28;MRPL17;MRPL50;MRPL57;RPL37;RPLP2;RPL39L;ATF4;MRPS33;RPS4Y1;RPS16;COPS5;RPS13;IKBKAP;RPL19;PELO;MRPS30;TARS;RPS27A;MARS2;RPL3;RPL31;PINK1;MTG1;PAIP1;MRPL41;MRPL49;MRPS21;RPL22L1;RPL22;RPS15A;PA2G4;NARS2;C26H6ORF125;RPL27A;RPS29;MRPL42;RPS6KA1;TTC37;ORAOV1;MRPS27;HNRNPU;MRPS18A;EIF2B1;CNOT8;SRBD1;RPL35A;RPL9;GTPBP2;CDK5RAP1;KLHL25;RPL11;CHCHD1;IGF2BP1;PUS7;GTDC1;MRPL24;RPS11;UNK;RP…
GOBP_RNA_PROCESSING	0.00678355	0.538434	1.50507	RPS6;HNRNPK;NSA2;RPS28;TRMT10B;PPWD1;RPP25L;SNRPF;CWC27;FAM172A;BRIX1;THOC3;SRFBP1;AK6;PSIP1;PTCD2;ENY2;RBM34;SMN;SNRPD2;SKIV2L2;RPS16;NOL6;DNAJC17;RPS13;ILDR2;IKBKAP;RPP30;DTWD2;GTF2H5;LSM4;SMAD2;DUS1L;PPIG;INTS7;PA2G4;GEMIN8;TDRD7;RP9;HNRNPU;TOE1;WDR36;UTP14A;RPL35A;SNRPC;CLP1;RTRAF;SNRPN;RNF113B;NUP155;DDX20;CDK5RAP1;RPL11;MFAP1;SNRPD1;RBPMS;TRMT1L;REXO4;CRIPT;SRSF5;PUS7;GTDC1;RIOK2;URM1;RPL7L…
GOBP_NUCLEOBASE_CONTAINING_SMALL_MOLECULE_METABOLIC_PROCESS	0.0452783	0.164882	1.45785	ATP5I;ATP5F1AZ;NDUFS4;NME2;VCP;HINT2;AK6;SLC35A3;KCNAB2;MTAP;ATP5L;GUK1;NUDT2;NMRK1;LDHA;ATP5H;HSD17B4;ENO1;NUDT12;AMPD3;GALT;MPC2;NDUFB2;NUDT13;NDUFS3;PINK1;ACAT1;NDUFA6;HMGCR;AAED1;NDUFA12;NADK2;HK1;PDE4D;GLRX;ELOVL6;ALDOB;NDUFB3;PGLS;NT5M;NDUFA1;ATP5J2;ALDOC;NADSYN1;NNT;PDE7B;UGDH;ACSBG1;FHIT;BLOC1S6;FAM173A;RRM2;DHFR;PANK2;ATP5B;JMJD8;RBKS;SIRT6;GNE;NME6;DCXR;NUDT1;NDUFS5;DGAT2;ATP6V1B2;PRKAG…
GOBP_SMALL_MOLECULE_METABOLIC_PROCESS	0.0463767	0.153288	1.32024	ATP5I;ATP5F1AZ;FABP3;NDUFS4;NME2;VCP;HINT2;MRPS36;APOA1;ACAA2;GRHPR;ARG2;TST;AK6;SLC35A3;KCNAB2;ATF4;MTHFS;CA9;MTAP;ATP5L;GUK1;NUDT2;NMRK1;LDHA;SPTLC1;ATP5H;PPIP5K2;MGST3;HSD17B4;NPC1;ENO1;SFXN1;NUDT12;SNX17;AMACR;RDH5;SQLE;AMPD3;GALT;MPC2;ACOX2;NDUFB2;NSDHL;NUDT13;NDUFS3;PINK1;OSBPL2;ACAT1;HSD17B7;ECHS1;NDUFA6;HMGCR;AAED1;AKR1D1;NDUFA12;NAPEPLD;NADK2;LPCAT2;HK1;PXMP4;SELENOS;PDE4D;IDUA;GLRX;AMN;…
GOBP_NITROGEN_COMPOUND_TRANSPORT	0.00837411	0.538434	-1.31613	VTI1B;SLC12A5;YBX1;HSPA8;EDNRB;P2RY1;HSP90AA1;EPHA5;GOLGA4;HSPB1;CLTC;BAG3;BMP6;TCF7L2;SCFD2;RHBDF1;HGS;PTGS2;ANGPT1;GNPTG;NRDE2;SEC16B;TMED10;YWHAH;SLC1A1;CXCL12;JAK2;BBS7;AP2B1;SLC15A4;CPE;PPID;GNA11;NUP37;RASL10B;IPO13;MDFIC;HSPD1;SMAD3;RAB10;ACSL3;WWP2;ZFP36L1;VPS53;ATP1B1;ADAM9;C2CD5;AQP9;ARL5A;SELENOT;SLC25A24;VLDLR;MTCH1;EDNRA;SPTBN1;NADK;GCC2;SYT11;SNX5;BMP4;CHMP4B;GOSR1;SLC38A7;FAM45A;VP…
GOBP_BIOLOGICAL_PROCESS_INVOLVED_IN_INTERSPECIES_INTERACTION_BETWEEN_ORGANISMS	0.0491606	0.223898	-1.3298	STOM;TSTD1;TUBB4B;HSPA8;GSN;EDNRB;SHPK;HSP90AA1;NCAM1;HSPB1;BMP6;FN1;TOLLIP;AGTR1;PTGS2;XPR1;RPSAP58;CXCL12;FBXO9;JAK2;ODC;SPON2;SLC15A4;PPID;HSPD1;SMAD3;RNASET2;WWP2;ATP1B1;ADAM9;TPT1;P4HB;LGALS8;DHX36;DNAJC3;CTSB;DDX17;LGALS1A;SMAD6;SYT11;ZBTB1;CRCP;CHMP4B;TAX1BP1;EXOC1;LRRC15;NUB1;FOXP1;IFNGR2;TRIM65;MLKL;MPEG1;B3GALT5;TAB2;MATR3;BCR;TFAP4;HRAS;PTPRS;MYD88;AQP1;SARM1;GFER;EP300;ZDHHC1;NFKBIA;P…
GOBP_CYTOSKELETON_ORGANIZATION	0.0275239	0.366353	-1.33797	USH1C;ADD3;TSTD1;MYOM2;TUBB4B;GSN;EVL;SORBS2;DPYSL3;SORBS1;EPHA5;SYNM;TMOD2;CLTC;PDLIM1;MTOR;ARHGAP6;SPAG6;ACTN2;PAK4;ZEB2;CSNK1D;MTCL1;MYL9;ANTXR1;LIMCH1;CXCL12;EPHA3;JAK2;BIN1;DYNC1H1;HAUS3;ASPM;ABLIM1;EPS8;MAP1B;SMAD3;STMN4;WHAMM;ABLIM3;WNT11;DVL1;MAP2;MYBPC3;DAAM1;CFL2;KANK1;SPTBN1;RANBP10;GCC2;FAM171A1;CHMP4B;ARHGAP17;PACSIN3;PARVB;DYNC1LI1;ACTC1;NF1;DNAI2;OBSL1;FCHSD2;TBCD;TPM3;CCDC88A;THSD…
GOBP_POSITIVE_REGULATION_OF_DEVELOPMENTAL_PROCESS	0.0407317	0.261179	-1.3382	LBH;MAPK4;FZD4;SAP30L;GOLGA4;CTSH;GREM1;HSPB1;DAB1;ST8SIA2;SMARCD3;MTOR;BMP6;ADAM12;TCF7L2;FN1;SYAP1;AGTR1;FRZB;PAK4;PTGS2;ZEB2;SLC8A1;METRN;ITSN2;CXCL12;JAK2;BIN1;OLFM1;IGF1R;GATA4;ASPM;PLXNB2;SOCS5;MAP1B;SMAD3;BMP7;IGF2;INHBA;ELAVL4;ZFP36L1;TBX20;ADAM9;SERPINE2;DHX36;DVL1;DCN;VLDLR;SMOC2;TBX5;LGALS1A;ZBTB1;CREB1;BMP4;PLXNC1;SOCS2;ETV5;LRP5;OBSL1;VASH2;TRAK1;EZR;LAMA1;OGT;S1PR2;ADAMTS20;STAT3;LA…
GOBP_POSITIVE_REGULATION_OF_MULTICELLULAR_ORGANISMAL_PROCESS	0.0140005	0.518848	-1.35421	ADD3;APP;LBH;EDNRB;P2RY1;FZD4;HSP90AA1;SAP30L;EBF2;GOLGA4;CTSH;GREM1;HSPB1;ATP1A1;ST8SIA2;SMARCD3;MTOR;MFN2;BMP6;ADAM12;TCF7L2;FN1;PAK4;PTGS2;AFAP1L2;EGR1;TMED10;SLC8A1;METRN;SLC1A1;CXCL12;JAK2;BIN1;OLFM1;IGF1R;DYNC1H1;SPON2;GATA4;ASPM;PLXNB2;HSPD1;SOCS5;MAP1B;SMAD3;BMP7;CAMK2D;IGF2;INHBA;ZFP36L1;TBX20;SERPINE2;DHX36;WNT11;SMOC2;TBX5;SPTBN1;LGALS1A;ZBTB1;CREB1;BMP4;GSTO2;PLXNC1;HSPH1;ETV5;OBSL1;A…
GOBP_PROTEIN_CATABOLIC_PROCESS	0.0452848	0.23554	-1.3547	HSPA8;AGTPBP1;HSP90AA1;CTSD;CTSH;BAG3;MTOR;TOLLIP;ADAMTS7;RHBDF1;HGS;CSNK1D;CPN1;RNF123;FBXO9;ODC;BBS7;BTRC;SOCS5;SMAD3;HGSNAT;SDF2L1;MGEA5;FBXO31;WWP2;ADAM9;SERPINE2;MANBA;DVL1;USP28;ANAPC1;DNAJC3;CTSB;CLN5;HECTD1;ZSWIM8;SNX5;CSNK1E;CHMP4B;PACSIN3;HECW1;EIF3H;NUB1;FAF2;PSMD6;RNF25;FBXO7;FBXO39;MKRN2;PKD1;EZR;STUB1;OGT;MAP1A;SGSH;UBE2H;TNFAIP1;LAMP2;USP13;KLHDC10;PSMC2;DNAJC10;LIPA;UBXN2A;IDS;NRD…
GOBP_POSITIVE_REGULATION_OF_TRANSCRIPTION_BY_RNA_POLYMERASE_II	0.034704	0.297548	-1.35942	APP;YBX1;P2RY1;EOMES;EBF2;GREM1;GBX2;USP16;BMP6;TCF7L2;ZEB2;KAT6B;EGR1;MEIS1;MEF2D;PCGF5;JAK2;NFIA;GATA4;KLF6;SMAD3;BMP7;IGF2;WWP2;INHBA;TBX20;CASK;C5H14orf4;ERCC6;ABLIM3;ZNF507;DHX36;CDH13;DVL1;KLF2;DCN;TBX5;DDX17;CREB1;MAF;BMP4;LMO4;ETV5;LRP5;WBP2;ZNF827;ZNF384;PIK3R2;PPP3R1;MKRN2;LPIN2;PKD1;OGT;LMO7;E2F4;NRIP1;STAT3;CDK13;TFAP4;HRAS;PKNOX1;MED22;MYD88;BCL11B;S1PR1;PROX1;RBM15;EP300;NFKBIA;HIVE…
GOBP_POSITIVE_REGULATION_OF_GENE_EXPRESSION	0.0389658	0.26557	-1.36471	PABPC1;APP;YBX1;HSPA8;GSN;RNF207;HSP90AA1;CTSH;HSPB1;USP16;FAM129A;MTOR;BMP6;FN1;HGS;PTGS2;AFAP1L2;EGR1;ANGPT1;NRDE2;SEC16B;TMED10;RBM20;JAK2;OLFM1;CSDE1;SPON2;GATA4;PLXNB2;HSPD1;SMAD3;BMP7;INHBA;ELAVL4;PAPD5;SPON1;DHX36;WNT11;DNAJC3;LARP1;HABP4;SPTBN1;MAF;BMP4;RBBP5;ACTC1;N6AMT1;WBP2;ARRDC4;ARFGEF2;FOXP1;EZR;OGT;TRIM65;FASTKD3;STAT3;LIMS1;TRA2A;HRAS;MYD88;EPHX2;EP300;SAMD4A;ATP6AP2;MIF4GD;AGO3;R…
GOBP_POSITIVE_REGULATION_OF_CELLULAR_COMPONENT_ORGANIZATION	0.0291647	0.335348	-1.36526	ADD3;APP;HSPA8;GSN;EVL;FZD4;HSP90AA1;DPYSL3;GOLGA4;GREM1;ST8SIA2;MTOR;CCT8;FN1;ACTN2;ANGPT1;METRN;CCT4;LIMCH1;CXCL12;EPHA3;BIN1;IGF1R;DYNC1H1;DUSP3;PLXNB2;EPS8;MAP1B;SMAD3;BMP7;IGF2;WHAMM;ELAVL4;ADAM9;C2CD5;DHX36;WNT11;DVL1;DCN;VLDLR;CFL2;TBX5;PLXNC1;LRP5;OBSL1;FCHSD2;CCDC88A;PKIB;TRAK1;FBXO7;STUB1;TRIM65;LMAN2;PXN;NUP62;ROR1;LIMS1;BCR;AKAP9;CD151;HRAS;NCKIPSD;IFT88;TACR1;MYD88;DCTN1;DRG1;PROX1;E…
GOBP_CELL_ADHESION	0.0193877	0.498493	-1.36616	TSTD1;APP;FBLN1;FZD4;ENTPD1;COL14A1;SORBS1;NCAM1;GREM1;HSPB1;FBLN2;DAB1;SMARCD3;PDLIM1;MTOR;BMP6;ADAM12;ARHGAP6;FN1;ACTN2;PAK4;ARHGDIG;PLPP3;ANGPT1;RPSAP58;MYL9;ANTXR1;LIMCH1;CXCL12;EPHA3;JAK2;TMEM47;CTNNA3;KIF26B;SPON2;CRB1;DUSP3;PLXNB2;NTNG1;HSPD1;SOCS5;SMAD3;RAB10;BMP7;IGF2;WHAMM;PCDH20;ZFP36L1;ATP1B1;CASK;ADAM9;PERPB;SPON1;SERPINE2;P4HB;CDH13;VCL;MYBPC3;CDH10;KANK1;LGALS1A;SMAD6;ZBTB1;FBN1;BM…
GOBP_POSITIVE_REGULATION_OF_SIGNALING	0.0110986	0.518848	-1.36769	SPIN1L;APP;EDNRB;P2RY1;CTSD;SORBS1;P2RX5;CTSH;GREM1;TMOD2;MTOR;BMP6;TCF7L2;FN1;PTGS2;RPS12;AFAP1L2;ZEB2;CSNK1D;ANGPT1;SLC1A1;RASD2;FGFR3;JAK2;PDGFD;FKBP8;IGF1R;GATA4;SLC15A4;GNA11;ASPM;GRIA3;RASL10B;SMAD3;BMP7;IGF2;INHBA;TBX20;ADAM9;SERPINE2;DHX36;CDH13;WNT11;DVL1;SELENOT;KLF2;DCN;EDNRA;SMOC2;KANK1;NADK;LGALS1A;CREB1;SNX5;RASGRF1;BMP4;CSNK1E;DYNC1LI1;LMCD1;NF1;WBP2;CCDC88A;CHD5;FOXP1;PPP3R1;TMEM1…
GOBP_REGULATION_OF_PROTEIN_MODIFICATION_PROCESS	0.0269704	0.477271	-1.37185	APP;EDNRB;NSMF;FBLN1;P2RY1;CCNI;HSP90AA1;RPS2;GREM1;HSPB1;ENPP1;FAM129A;MTOR;BMP6;FN1;SYAP1;TOLLIP;HGS;PTGS2;PLPP3;CSNK1D;EGR1;ANGPT1;POMT1;SLC8A1;SLC1A1;RASD2;DEPTOR;FGFR3;YWHAG;LIMCH1;JAK2;PDGFD;FKBP8;DUSP7;DUSP3;PLXNB2;BTRC;SOCS5;HSPA2;OXR1;INHBA;ADAM9;DVL1;DNAJC3;BMP4;NF1;LRP5;C1orf112;ARRDC4;TADA2A;CCDC88A;PKIB;STUB1;OGT;TRIM65;USP4;S1PR2;LRRK1;TAB2;TFAP4;AKAP9;HRAS;ADRA2C;DMD;MMD2;ANKLE2;GP…
GOBP_NEGATIVE_REGULATION_OF_RESPONSE_TO_STIMULUS	0.00666488	0.538434	-1.38386	DKK3;HSPA8;FHL2;SLIT3;LBH;FBLN1;SAP30L;SCYL2;GREM1;HSPB1;DAB1;ENPP1;MTOR;MFN2;TCF7L2;FRZB;ENPP3;HGS;PTGS2;SHISA2;EGR1;DEPTOR;YWHAG;CXCL12;CISH;IGF1R;DYRK2;HYOU1;GATA4;DUSP7;DUSP3;BTRC;SOCS5;SMAD3;BMP7;OXR1;WWP2;TBX20;CASK;ITFG2;TPT1;ERCC6;SERPINE2;VDAC2;WNT11;DVL1;DCN;KANK1;SMAD6;SYT11;FBN1;SNX5;BMP4;CSNK1E;TAX1BP1;DEPDC5;SESN1;SOCS2;HECW1;LEMD2;NF1;ERCC4;PARPBP;BIRC6;FOXP1;PIK3R2;ARMC10;FBXO7;PB…
GOBP_REPRODUCTIVE_PROCESS	0.0218924	0.498493	-1.38431	SPIN1L;TSTD1;APP;HSPA8;SLIT3;EDNRB;FBLN1;P2RY1;FZD4;EOMES;CCNI;MTOR;BMP6;CCT8;SPAG6;PTGS2;EGR1;IFT81;CLIC5;CCT4;ANTXR1;SPATA5;IGF1R;DPCD;CSDE1;GATA4;GNPDA1;ASPM;SELENOP1;HSPA2;BMP7;IGF2;INHBA;C5H14orf4;SERPINE2;DHX36;VDAC2;EDNRA;ANAPC1;CTSB;BMP4;SEPTIN2;ETV5;ERCC4;EIF4H;CHD5;MKRN2;PKD1;SORD;FUT10;NRIP1;STAT3;LGR5;TTC12;PATZ1;TACR1;AAAS;INTS1;NANOS1;PAFAH1B1;PUM1;STOX2;CETN1;INHA;EPC1;SLIT2;EAF2;P…
GOBP_ESTABLISHMENT_OF_LOCALIZATION_IN_CELL	0.00156898	0.593325	-1.38668	VTI1B;APP;HSPA8;P2RY1;AGTPBP1;HPS4;HSP90AA1;SCYL2;EPHA5;HSPB1;CLTC;BAG3;SCFD2;ACTN2;HGS;PTGS2;CSNK1D;ANGPT1;GNPTG;NRDE2;SEC16B;TMED10;YWHAH;IFT81;ITSN2;JAK2;BIN1;ATP2A3;DYNC1H1;HYOU1;BBS7;DPCD;AP2B1;HSBP1;NUP37;IPO13;MDFIC;MAP1B;SMAD3;HGSNAT;RAB10;WHAMM;SEPTIN5;VPS53;ATP1B1;CASK;C2CD5;P4HB;ARL5A;DVL1;SELENOT;MAP2;LTV1;MTCH1;MYBPC3;DNM1;NADK;CLN5;CLCN3;GCC2;SYT11;SNX5;BMP4;MTMR2;CHMP4B;GOSR1;SCAP;…
GOBP_MACROMOLECULE_CATABOLIC_PROCESS	0.00837411	0.538434	-1.38841	PABPC1;YBX1;HSPA8;AGTPBP1;HSP90AA1;CTSD;CTSH;BAG3;MTOR;TOLLIP;ADAMTS7;RHBDF1;HGS;PYGB;CSNK1D;NRDE2;CPN1;RNF123;FBXO9;PABPC4;ODC;BBS7;CSDE1;BTRC;SOCS5;SMAD3;HGSNAT;SDF2L1;RNASET2;MGEA5;FBXO31;WWP2;ELAVL4;ZFP36L1;ADAM9;PAPD5;SERPINE2;MANBA;DHX36;DVL1;USP28;ANAPC1;DNAJC3;LARP1;CTSB;CLN5;HECTD1;ZSWIM8;SNX5;MTMR2;CSNK1E;CHMP4B;PACSIN3;HECW1;EIF3H;NUB1;FAF2;MTPAP;PSMD6;RNF25;FBXO7;FBXO39;MKRN2;PKD1;EZR…
GOBP_CELLULAR_CATABOLIC_PROCESS	0.0153376	0.518848	-1.3959	VTI1B;APP;HSPA8;HSP90AA1;CTSD;PNPLA2;CTSH;HSPB1;OAT;CLTC;BAG3;MTOR;MFN2;TOLLIP;FUNDC2;HGS;PLPP3;SEC16B;DEPTOR;MTCL1;FKBP8;PLBD2;AADAT;GATA4;GNPDA1;HGSNAT;INHBA;ADAM9;LGALS8;DCN;TMEM59;LARP1;CRAT;SYT11;ECHDC2;SNX5;MTMR2;CHMP4B;GSTO2;PACSIN3;MTMR8;TAX1BP1;DEPDC5;SESN1;SUPT20H;VPS41;EXOC1;ERCC4;ULK2;ASAH1;PIK3R2;FBXO7;SEC16A;MCCC1;VPS16;LPIN2;ABHD4;STUB1;OGT;STK38L;TRIM65;SORD;SGSH;STAT3;ABHD12B;TAB…
GOBP_POSITIVE_REGULATION_OF_MOLECULAR_FUNCTION	0.0220502	0.498493	-1.39692	GSN;RNF207;CACNA2D1;FZD4;HSP90AA1;CTSD;RPS2;EPHA5;CTSH;GREM1;MTOR;ARHGAP6;TCF7L2;SYAP1;ACTN2;AGTR1;MYL3;PLPP3;RFC2;ANGPT1;CCT4;FGFR3;NPR3;JAK2;PDGFD;ATP2A3;IGF1R;ARHGAP11B;HSPD1;BTRC;SMAD3;RALGAPA1;ATP1B1;ADAM9;PERPB;WNT11;MTCH1;MYBPC3;EDNRA;CLN5;RASGRF1;BMP4;GSTO2;LMO4;NF1;TBC1D9;ARRDC4;CCDC88A;PKIB;RNF25;CDT1;RAPGEF6;STAT3;ROR1;LIMS1;LGR5;TAB2;BCR;AKAP9;IFT57;HRAS;ADRA2C;DMD;MMD2;MYD88;PROX1;DN…
GOBP_IMPORT_INTO_CELL	0.0403909	0.253014	-1.40218	APP;SLC12A5;HSPA8;GSN;CACNA2D1;SCYL2;GREM1;ATP1A1;CLTC;HGS;CSNK1D;ANGPT1;SLC8A1;SLC1A1;ITSN2;EPHA3;BIN1;SPON2;AP2B1;SLC15A4;ACSL3;ATP1B1;CDH13;VLDLR;DNM1;CLCN3;SYT11;SNX5;MTMR2;CSNK1E;PACSIN3;LRP5;FCHSD2;LMBRD1;DNAJC13;PPP3R1;EZR;LMAN2;SLC27A2;BCR;CD151;HRAS;NCKIPSD;MYD88;LIPA;USP6;UNC119;SYT1;SMPD1;DNM1L;SLC30A1;MAGI2;PRKD1;TRPV2;MAPK3;KCNJ12;PIK3C2A;RIN2;DNER;TNK2;PDLIM7;NEURL1B;ARF1;MYO1C;LRP3…
GOBP_NEGATIVE_REGULATION_OF_SIGNALING	0.00666488	0.538434	-1.40535	DKK3;HSPA8;FHL2;SLIT3;LBH;FBLN1;SAP30L;SCYL2;GREM1;HSPB1;DAB1;ENPP1;MTOR;MFN2;TCF7L2;FRZB;HGS;PTGS2;SHISA2;EGR1;DEPTOR;YWHAG;CXCL12;SORCS3;CISH;IGF1R;DYRK2;HYOU1;GATA4;DUSP7;DUSP3;BTRC;SOCS5;BMP7;WWP2;INHBA;TBX20;ITFG2;TPT1;SERPINE2;VDAC2;WNT11;DCN;KANK1;SMAD6;FBN1;SNX5;BMP4;CSNK1E;TAX1BP1;DEPDC5;SESN1;SOCS2;HECW1;LEMD2;NF1;BIRC6;FOXP1;PIK3R2;ARMC10;FBXO7;PBLD;MKRN2;EZR;STUB1;OGT;SH2B3;HTRA1;NPHP…
GOBP_CELL_MOTILITY	0.00339378	0.57561	-1.40841	TSTD1;APP;SLIT3;EDNRB;SEMA3D;NSMF;FBLN1;P2RY1;EVL;FZD4;EOMES;HSP90AA1;SAP30L;DPYSL3;CTSH;GREM1;HSPB1;CCDC141;DAB1;GBX2;PDLIM1;MTOR;FN1;SPAG6;AGTR1;RHBDF1;PAK4;PTGS2;PLPP3;ZEB2;ANGPT1;IFT81;LIMCH1;CXCL12;EPHA3;JAK2;PDGFD;OXSR1;CTNNA3;IGF1R;ARL13B;DPCD;DUSP3;ASPM;PLXNB2;NTNG1;EPS8;MAP1B;SMAD3;BMP7;TBX20;ADAM9;PERPB;SERPINE2;LGALS8;FSTL1;CDH13;WNT11;DCN;VCL;EDNRA;SMOC2;CDH10;TBX5;KANK1;USP45;BMP4;IT…
GOBP_POSITIVE_REGULATION_OF_CATALYTIC_ACTIVITY	0.04195	0.238746	-1.40909	GSN;HSP90AA1;CTSD;RPS2;CTSH;GREM1;MTOR;ARHGAP6;SYAP1;AGTR1;RFC2;ANGPT1;CCT4;FGFR3;NPR3;JAK2;PDGFD;ATP2A3;IGF1R;ARHGAP11B;HSPD1;BTRC;SMAD3;RALGAPA1;ADAM9;PERPB;WNT11;MTCH1;EDNRA;RASGRF1;LMO4;NF1;TBC1D9;ARRDC4;CCDC88A;PKIB;RAPGEF6;STAT3;ROR1;LIMS1;LGR5;TAB2;BCR;IFT57;HRAS;ADRA2C;MMD2;PROX1;UNC119;MAPK12;RFC3;RELN;FGFR1;MAGI2;MAP2K3;TIAM1;STRADA;MAPK3;CALM2;DKC1;MAP2K2;PIN1;BOK;AGAP1;PIK3R6;CYR61;CC…
GOBP_CELL_MORPHOGENESIS	0.0261494	0.378768	-1.41401	USH1C;APP;SLIT3;SEMA3D;NSMF;P2RY1;FZD4;EPHA5;GOLGA4;NCAM1;GREM1;DAB1;GBX2;ST8SIA2;FN1;SPAG6;METRN;YWHAH;ITSN2;CXCL12;EPHA3;OLFM1;IGF1R;ARL13B;NFIA;CRB1;PLXNB2;NTNG1;EPS8;MAP1B;RAB10;BMP7;ELAVL4;DHX36;CDH13;DVL1;KLF2;VLDLR;MAP2;VCL;EDNRA;CDH10;KANK1;CREB1;FAM171A1;ITGA7;PLXNC1;LMO4;PARVB;B4GALT6;HECW1;OBSL1;ULK2;TBCD;TRAK1;SHROOM2;EZR;PALMD;NRXN3;MAP1A;PTPRM;PALM2AKAP2;SLC26A5;PTPRS;ZDHHC17;BCL11B…
GOBP_NEGATIVE_REGULATION_OF_DEVELOPMENTAL_PROCESS	0.0378453	0.26557	-1.41459	APP;YBX1;LBH;EDNRB;RUNX1T1;SAP30L;GREM1;DAB1;ENPP1;COL5A2;FRZB;ADAMTS7;HGS;MEIS1;YWHAH;FGFR3;ASPM;SOCS5;SMAD3;BMP7;IGF2;INHBA;ZFP36L1;WNT11;KLF2;DCN;MAP2;TBX5;KANK1;SMAD6;FBN1;LRRC17;BMP4;SOCS2;BBS12;NF1;LRP5;ULK2;FOXP1;FBXO7;OGT;NPHP3;STAT3;CDK13;BCR;PTPRM;PTPRS;COL5A1;PROX1;SPARC;IL17RD;RBM15;EXTL3;NFKBIA;INHA;CDK12;DPF2;EAF2;NFIB;MAPK11;MYB;MAPK3;SUFU;SEMA3F;MAFB;GRIN3A;SOX8;PGK2;NTN1;LRP3;KRI…
GOBP_REGULATION_OF_INTRACELLULAR_SIGNAL_TRANSDUCTION	0.00290195	0.57561	-1.41655	APP;FHL2;LBH;EDNRB;FBLN1;P2RY1;P2RX5;GREM1;HSPB1;MTOR;MFN2;BMP6;ARHGAP6;TCF7L2;FN1;PAK4;PTGS2;ANGPT1;RASD2;DEPTOR;FGFR3;YWHAG;CXCL12;FBXO9;JAK2;PDGFD;IGF1R;DYRK2;ARHGAP11B;HYOU1;GATA4;DUSP7;DUSP3;PSD3;MDFIC;VRK2;EPS8;WDR76;BTRC;BMP7;IGF2;INHBA;RALGAPA1;TBX20;ADAM9;ITFG2;TPT1;SERPINE2;P4HB;DHX36;ARHGEF4;VDAC2;CDH13;WNT11;DCN;EDNRA;KANK1;SPTBN1;LGALS1A;SMAD6;RASGRF1;BMP4;ARHGAP17;DEPDC5;SESN1;DYNC1…
GOBP_ANATOMICAL_STRUCTURE_FORMATION_INVOLVED_IN_MORPHOGENESIS	0.0116843	0.518848	-1.41765	MYOM2;FHL2;FZD4;EOMES;AGTPBP1;CTSH;GREM1;HSPB1;TMOD2;GBX2;SMARCD3;MFN2;ADAM12;FN1;COL5A2;ACTN2;AGTR1;PAK4;HGS;PTGS2;ANGPT1;MEIS1;SLC1A1;RBM20;MYL9;NPR3;OLFM1;KIF26B;GATA4;CRB1;HSBP1;PLXNB2;SMAD3;BMP7;INHBA;TBX20;ADAM9;PERPB;CDH13;WNT11;DVL1;KLF2;DCN;MYBPC3;EDNRA;SMOC2;CFL2;TBX5;SPTBN1;BMP4;MTMR2;ITGA7;LMO4;NAA15;ACTC1;LEMD2;NF1;OBSL1;VASH2;GJA5;PPP3R1;STAT3;MATR3;PTPRM;IFT57;PKNOX1;LARGE1;LAMB1;C…
GOBP_EXPORT_FROM_CELL	0.0275239	0.344793	-1.42094	VTI1B;EDNRB;P2RY1;FZD4;EPHA5;ATP1A1;BMP6;TCF7L2;AGTR1;RHBDF1;HGS;PTGS2;TMED10;CXCL12;JAK2;CPE;PPID;GNA11;RASL10B;RAB10;INHBA;SEPTIN5;ATP1B1;CASK;ADAM9;SERPINE2;DVL1;SELENOT;NADK;SYT11;CREB1;ARHGAP17;SEPTIN2;NF1;LRP5;EXOC1;ARFGEF2;PKD1;RAB11B;BCR;SCG5;RAP1GDS1;ADRA2C;TACR1;AQP1;MYH10;PDIA4;PAFAH1B1;SELENOM;C1QTNF5;PFKFB2;INHA;TMEM163;SYT1;C2CD2L;DNM1L;FGFR1;RAB3A;SLC30A1;LIN7C;CHMP3;TIAM1;PRKD1;ST…
GOBP_ACTIN_FILAMENT_BASED_PROCESS	0.0324207	0.297548	-1.42812	USH1C;ADD3;TSTD1;MYOM2;GSN;RNF207;CACNA2D1;EVL;DPYSL3;SORBS1;EPHA5;ATP1A1;TMOD2;PDLIM1;MTOR;ARHGAP6;ACTN2;ZEB2;MYL9;ANTXR1;LIMCH1;CXCL12;EPHA3;JAK2;BIN1;CTNNA3;GATA4;SCN5A;EPS8;SMAD3;CAMK2D;WHAMM;WNT11;MYBPC3;DAAM1;CFL2;KANK1;SPTBN1;FAM171A1;ARHGAP17;PARVB;ACTC1;NF1;OBSL1;FCHSD2;TPM3;CCDC88A;THSD7B;MICALL2;PIK3R2;GJA5;SHROOM2;DSP;EZR;MYH1C;S1PR2;PXN;BCR;TNFAIP1;AKAP9;HRAS;RAP1GDS1;NISCH;TACR1;GPD…
GOBP_ENZYME_LINKED_RECEPTOR_PROTEIN_SIGNALING_PATHWAY	0.0177641	0.498493	-1.43191	DKK3;ZNF106;FZD4;SAP30L;CTSD;SORBS1;EPHA5;GREM1;HSPB1;ENPP1;BMP6;RHBDF1;HGS;AFAP1L2;ZEB2;SHISA2;EGR1;ANGPT1;FGFR3;EPHA3;JAK2;PDGFD;FKBP8;IGF1R;NFIA;GATA4;DUSP3;SOCS5;SMAD3;BMP7;IGF2;INHBA;COL1A2;TBX20;ADAM9;C2CD5;TMEM204;FSTL1;CDH13;DCN;SMOC2;KANK1;SPTBN1;SMAD6;FBN1;SNX5;BMP4;SOCS2;CCDC88A;PIK3R2;PBLD;STUB1;OGT;SH2B3;HTRA1;LEPROT;PXN;NUP62;STAT3;ROR1;HRAS;IGFBP4;ZDHHC17;FUT8;IL17RD;EP300;HIVEP1;P…
GOBP_PROTEIN_TRANSPORT	0.00197091	0.593325	-1.43276	VTI1B;HSPA8;EDNRB;HSP90AA1;EPHA5;GOLGA4;HSPB1;CLTC;BAG3;BMP6;TCF7L2;SCFD2;RHBDF1;HGS;PTGS2;ANGPT1;GNPTG;SEC16B;TMED10;YWHAH;SLC1A1;JAK2;BBS7;AP2B1;SLC15A4;PPID;GNA11;NUP37;IPO13;MDFIC;HSPD1;SMAD3;RAB10;ACSL3;WWP2;VPS53;ATP1B1;ADAM9;C2CD5;ARL5A;SELENOT;VLDLR;MTCH1;EDNRA;SPTBN1;NADK;GCC2;SNX5;BMP4;CHMP4B;GOSR1;FAM45A;VPS41;NF1;LRP5;EXOC1;FCHSD2;ARRDC4;TAP1;DNAJC13;FAF2;ARFGEF2;PIK3R2;PXK;PPP3R1;SEC…
GOBP_CELL_PROJECTION_ORGANIZATION	0.00154591	0.593325	-1.43433	USH1C;APP;SLC12A5;SLIT3;GSN;SEMA3D;NSMF;MAPK4;EVL;FZD4;HSP90AA1;DPYSL3;EPHA5;GOLGA4;NCAM1;DAB1;GBX2;ST8SIA2;MTOR;FN1;SPAG6;ACTN2;PAK4;CSNK1D;METRN;YWHAH;IFT81;ITSN2;CXCL12;EPHA3;JAK2;OLFM1;IGF1R;ARL13B;BBS7;PLXNB2;NTNG1;ABLIM1;EPS8;MAP1B;RAB10;BMP7;STMN4;WHAMM;ELAVL4;ERCC6;ABLIM3;DHX36;ARHGEF4;CDH13;DVL1;VLDLR;MAP2;VCL;EDNRA;KANK1;CREB1;RASGRF1;MTMR2;PLXNC1;LMO4;PARVB;RTN4IP1;B4GALT6;SEPTIN2;HECW…
GOBP_RESPONSE_TO_OXYGEN_CONTAINING_COMPOUND	0.00122394	0.610527	-1.43479	APP;HSPA8;ZNF106;SLIT3;EDNRB;CACNA2D1;P2RY1;FZD4;SHPK;HSP90AA1;CTSD;SORBS1;EPHA5;P2RX5;CTSH;ATP1A1;ST8SIA2;ENPP1;MTOR;BMP6;TCF7L2;SYAP1;ACTN2;AGTR1;PTGS2;EGR1;SLC1A1;YWHAG;CXCL12;EPHA3;JAK2;PDGFD;IGF1R;SPON2;GATA4;GNA11;EPS8;MAP1B;SMAD3;RAB10;BMP7;IGF2;OXR1;INHBA;ELAVL4;ZFP36L1;ADAM9;C2CD5;AQP9;ERCC6;DHX36;WNT11;SELENOT;KLF2;LYPD1;EDNRA;LARP1;KANK1;NADK;SRSF4;RPL27;SMAD6;FBN1;CREB1;SNX5;COL6A2;CO…
GOBP_REGULATION_OF_CELL_DIFFERENTIATION	0.00398043	0.557332	-1.43871	APP;YBX1;LBH;EDNRB;RUNX1T1;FZD4;GOLGA4;GREM1;DAB1;SMARCD3;ENPP1;MTOR;BMP6;TCF7L2;FN1;SYAP1;COL5A2;AGTR1;FRZB;ADAMTS7;PTGS2;ZEB2;KAT6B;MEIS1;METRN;YWHAH;YWHAG;CXCL12;EPHA3;JAK2;BIN1;OLFM1;GNA11;ASPM;PLXNB2;SOCS5;MAP1B;SMAD3;BMP7;IGF2;INHBA;ZFP36L1;TBX20;SERPINE2;DHX36;MAP2;VCL;TBX5;DDX17;LGALS1A;SMAD6;ZBTB1;FBN1;CREB1;LRRC17;MAF;BMP4;PLXNC1;SOCS2;BBS12;ETV5;NF1;LRP5;OBSL1;ULK2;FOXP1;TRAK1;FBXO7;LA…
GOBP_INTRACELLULAR_PROTEIN_TRANSPORT	0.0321129	0.297548	-1.44259	VTI1B;HSPA8;HSP90AA1;HSPB1;CLTC;BAG3;SCFD2;HGS;PTGS2;ANGPT1;GNPTG;SEC16B;TMED10;YWHAH;JAK2;AP2B1;IPO13;MDFIC;SMAD3;VPS53;ATP1B1;C2CD5;ARL5A;MTCH1;GCC2;SNX5;BMP4;VPS41;NF1;FAF2;PIK3R2;PXK;PPP3R1;SEC16A;VPS16;PKD1;TMED7;ZFAND1;MAP1A;NUP62;STAT3;BCR;SCG5;LARGE1;XPO4;LAMP2;EP300;NFKBIA;XPO6;ZDHHC2;NUP188;KIF13A;DESI1;HERC2;PRKD1;ARL11;STRADA;KIF5C;RAB3GAP2;SUFU;TMED3;ARF1;STX2;ERLEC1;APPBP2;APBA1;BRS…
GOBP_REGULATION_OF_PHOSPHORUS_METABOLIC_PROCESS	0.00851188	0.538434	-1.4439	APP;EDNRB;NSMF;FBLN1;P2RY1;CCNI;HSP90AA1;GREM1;HSPB1;ENPP1;FAM129A;MTOR;MTMR1;BMP6;FN1;SYAP1;HGS;PTGS2;PLPP3;CSNK1D;ANGPT1;SLC8A1;SLC1A1;DEPTOR;FGFR3;YWHAG;LIMCH1;JAK2;PDGFD;FKBP8;IGF1R;DUSP7;DUSP3;PLXNB2;SOCS5;HSPA2;BMP7;ACSL3;INHBA;ADAM9;DVL1;DNAJC3;BMP4;MTMR2;LMO4;NF1;LRP5;C1orf112;CCDC88A;PKIB;OGT;TRIM65;S1PR2;LRRK1;STAT3;ROR1;TAB2;TFAP4;AKAP9;HRAS;ADRA2C;DMD;MMD2;ANKLE2;GPD1L;PROX1;DNAJC10;E…
GOBP_REGULATION_OF_TRANSFERASE_ACTIVITY	0.0472271	0.216216	-1.44658	APP;CCNI;HSP90AA1;RPS2;EIF4A2;GREM1;HSPB1;SYAP1;AGTR1;HGS;RFC2;ANGPT1;SLC8A1;DEPTOR;CCT4;FGFR3;YWHAG;JAK2;PDGFD;IGF1R;DUSP7;DUSP3;BTRC;SOCS5;ADAM9;LMO4;NF1;LRP5;C1orf112;ERCC4;ARRDC4;CCDC88A;PKIB;ROR1;TAB2;TFAP4;HRAS;ADRA2C;MMD2;PROX1;UNC119;RFC3;CDK12;RELN;SMPD1;CCNG2;FGFR1;MAP2K3;ATM;STRADA;MAPK3;CALM2;STK38;DKC1;AIDA;MAP2K2;PRKAR2B;PRKAR1A;FGR;INPP5K;PIK3R6;CYR61;ERRFI1;CCND1;FEM1A;UCHL1;CCNE1…
GOBP_MULTICELLULAR_ORGANISMAL_REPRODUCTIVE_PROCESS	0.0347054	0.2802	-1.44691	SPIN1L;TSTD1;APP;HSPA8;SLIT3;EDNRB;P2RY1;FZD4;CCNI;MTOR;SPAG6;PTGS2;EGR1;IFT81;SPATA5;IGF1R;DPCD;ASPM;HSPA2;IGF2;INHBA;SERPINE2;DHX36;EDNRA;CTSB;BMP4;SEPTIN2;ETV5;CHD5;MKRN2;NRIP1;LGR5;TTC12;PATZ1;TACR1;NANOS1;PAFAH1B1;PUM1;STOX2;CETN1;EPC1;SLIT2;PIAS1;MYBL1;HOOK1;HERC4;HERC2;ATM;ZFX;SLC19A2;SUFU;PCYT1B;TAF1;ACSBG2;SEPTIN7;SOX8;PAQR8;SPATA20;KMT2D;RAI14;JAG2;ATP2B4;PGM3;UCHL1;TRIM28;HAS2;SPDYA;PA…
GOBP_ENDOCYTOSIS	0.0394341	0.249209	-1.45149	APP;HSPA8;GSN;SCYL2;GREM1;CLTC;HGS;CSNK1D;ANGPT1;ITSN2;EPHA3;BIN1;SPON2;AP2B1;CDH13;VLDLR;DNM1;CLCN3;SYT11;SNX5;MTMR2;CSNK1E;PACSIN3;LRP5;FCHSD2;LMBRD1;DNAJC13;PPP3R1;EZR;LMAN2;BCR;CD151;HRAS;NCKIPSD;MYD88;LIPA;USP6;UNC119;SYT1;SMPD1;DNM1L;MAGI2;PRKD1;MAPK3;PIK3C2A;RIN2;DNER;TNK2;PDLIM7;NEURL1B;ARF1;MYO1C;LRP3;FGR;LDLRAP1;TMEM55A;RAC1;ARF6;RHOJ;AP3M1;RAB5C;ARL8B;ANK2;AP3M2;CRYBA1;APPL1;ARFGAP1;MT…
GOBP_REGULATION_OF_CATALYTIC_ACTIVITY	0.00315471	0.57561	-1.45485	APP;GSN;EDNRB;SERPINH1;CCNI;HSP90AA1;CTSD;RPS2;EPHA5;EIF4A2;CTSH;GREM1;HSPB1;MTOR;ARHGAP6;SYAP1;AGTR1;HGS;RFC2;ANGPT1;SLC8A1;DEPTOR;CCT4;FGFR3;YWHAG;NPR3;EPHA3;JAK2;BIN1;PDGFD;ATP2A3;IGF1R;ARHGAP11B;DUSP7;DUSP3;PLXNB2;HSPD1;BTRC;SOCS5;SMAD3;RALGAPA1;ADAM9;PERPB;SERPINE2;WNT11;MTCH1;EDNRA;RASGRF1;PLXNC1;LMO4;NF1;LRP5;TBC1D9;C1orf112;ERCC4;ARRDC4;CCDC88A;PKIB;RAPGEF6;STAT3;ROR1;LIMS1;LGR5;TAB2;BCR;…
GOBP_NEUROGENESIS	0.000793495	0.627257	-1.45858	USH1C;APP;SLC12A5;SLIT3;EDNRB;SEMA3D;NSMF;MAPK4;P2RY1;FZD4;EOMES;AGTPBP1;HSP90AA1;DPYSL3;SCYL2;EPHA5;GOLGA4;NCAM1;DAB1;GBX2;ST8SIA2;SMARCD3;MTOR;BMP6;FN1;SPAG6;PAK4;PLPP3;ZEB2;CSNK1D;MEIS1;METRN;YWHAH;SLC1A1;YWHAG;ITSN2;CXCL12;EPHA3;JAK2;BIN1;FKBP8;OLFM1;IGF1R;NFIA;CRB1;ASPM;PLXNB2;NTNG1;MAP1B;RAB10;BMP7;STMN4;ACSL3;INHBA;ELAVL4;TBX20;ERCC6;SERPINE2;DHX36;WNT11;DVL1;VLDLR;MAP2;MTCH1;VCL;EDNRA;KAN…
GOBP_CENTRAL_NERVOUS_SYSTEM_DEVELOPMENT	0.00706524	0.538434	-1.45899	APP;HSPA8;SLIT3;GSN;FZD4;EOMES;AGTPBP1;SCYL2;EPHA5;CCDC141;DAB1;GRIK1;GBX2;MTOR;PLPP3;ZEB2;CSNK1D;MEIS1;YWHAH;SLC1A1;CXCL12;BIN1;SPATA5;IGF1R;ARL13B;ATIC;BBS7;DPCD;SCN5A;ASPM;PLXNB2;SELENOP1;BMP7;INHBA;ELAVL4;TBX20;YWHAQ;SERPINE2;VLDLR;MAP2;SPTBN1;CLN5;CREB1;BMP4;LMO4;B4GALT6;MDGA2;NF1;LRP5;CHD5;FOXP1;SEC16A;SHROOM2;PKD1;CENPF;FUT10;STAT3;ROR1;BCR;ADAM23;LARGE1;LAMB1;PTPRS;MYD88;ANKLE2;BCL11B;DCT…
GOBP_VESICLE_MEDIATED_TRANSPORT	0.001189	0.610527	-1.46066	VTI1B;APP;HSPA8;GSN;P2RY1;HPS4;SCYL2;GOLGA4;GREM1;CLTC;ENPP1;SCFD2;ACTN2;HGS;PLPP3;CSNK1D;ANGPT1;SEC16B;TMED10;SLC1A1;ITSN2;EPHA3;BIN1;IGF1R;HYOU1;SPON2;AP2B1;RAB10;ACSL3;WHAMM;SEPTIN5;VPS53;CASK;C2CD5;P4HB;ARL5A;CDH13;DVL1;VLDLR;DNM1;SPTBN1;CLN5;CLCN3;GCC2;SYT11;SNX5;MTMR2;CSNK1E;CHMP4B;ARHGAP17;PACSIN3;GOSR1;SCAP;DYNC1LI1;SEPTIN2;FAM45A;VPS41;LRP5;EXOC1;FCHSD2;LMBRD1;DNAJC13;MICALL2;ARFGEF2;TRA…
GOBP_REGULATION_OF_GROWTH	0.0390747	0.249209	-1.46331	APP;SLIT3;COL14A1;GOLGA4;GREM1;ENPP1;MTOR;FN1;AGTR1;FRZB;PAK4;FGFR3;FHL1;ITSN2;CXCL12;CISH;OLFM1;SELENOP1;NAIF1;MAP1B;SMAD3;CAMK2D;IGF2;INHBA;TBX20;SERPINE2;WNT11;MAP2;TBX5;SERTAD2;CREB1;SOCS2;CGRRF1;N6AMT1;ULK2;FOXP1;EZR;STAT3;HDGFRP2;IGFBP4;PTPRS;PROX1;NANOS1;PAFAH1B1;EXTL3;SLIT2;SYT1;EAF2;FGFR1;AFG3L2;TRPV2;MAPK11;SEMA3F;NTN1;OSGIN2;YAP1;CSNK2A1;JADE1;CHPT1;MEAF6;CDKN2AIP;RBBP7;ZMPSTE24;INSR;L…
GOBP_REGULATION_OF_CATABOLIC_PROCESS	0.00425373	0.557332	-1.47521	PABPC1;APP;YBX1;AGTPBP1;HSP90AA1;PNPLA2;HSPB1;BAG3;MTOR;RHBDF1;HGS;CSNK1D;NRDE2;DEPTOR;MTCL1;PABPC4;FKBP8;ODC;BBS7;CSDE1;GATA4;BTRC;SOCS5;SMAD3;ELAVL4;ZFP36L1;ADAM9;PAPD5;SERPINE2;DHX36;DVL1;DCN;TMEM59;LARP1;HECTD1;ZSWIM8;SNX5;MTMR2;CSNK1E;CHMP4B;PACSIN3;MTMR8;DEPDC5;SESN1;EXOC1;ERCC4;ULK2;EIF3H;NUB1;PIK3R2;FBXO7;PKD1;ABHD4;EZR;STUB1;OGT;STK38L;TRIM65;FASTKD3;MAP1A;STAT3;TAB2;MYD88;USP13;PSMC2;NA…
GOBP_RESPONSE_TO_CYTOKINE	0.016198	0.518848	-1.47598	APP;YBX1;SLIT3;GSN;FZD4;SHPK;DPYSL3;EIF4A2;TOLLIP;ADAMTS7;PTGS2;EGR1;ANGPT1;SLC1A1;CXCL12;JAK2;OXSR1;ATIC;VRK2;EPS8;HSPD1;SOCS5;INHBA;ZFP36L1;ADAM9;P4HB;KLF2;CREB1;LSP1P1;NUB1;ASAH1;FOXP1;IFNGR2;OSMR;TRIM65;SH2B3;STAT3;LIMS1;ADAM23;LRCH1;MYD88;GFER;IL17RD;RBM15;PAFAH1B1;NFKBIA;AZI2;UBXN2A;SLIT2;USP10;SMPD1;DOK1;DDOST;UPF1;REL;MAPK11;RNF5;MAPK3;IL1R1;PXDN;MYO1C;IL1RAPL2;PTP4A3;JAK1;INPP5K;LDLRAP1;…
GOBP_INTRACELLULAR_TRANSPORT	0.00081153	0.627257	-1.47956	VTI1B;APP;HSPA8;AGTPBP1;HPS4;HSP90AA1;SCYL2;HSPB1;CLTC;BAG3;SCFD2;ACTN2;HGS;PTGS2;CSNK1D;ANGPT1;GNPTG;NRDE2;SEC16B;TMED10;YWHAH;IFT81;ITSN2;JAK2;BIN1;ATP2A3;DYNC1H1;HYOU1;BBS7;AP2B1;HSBP1;NUP37;IPO13;MDFIC;MAP1B;SMAD3;HGSNAT;RAB10;WHAMM;VPS53;ATP1B1;C2CD5;P4HB;ARL5A;MAP2;LTV1;MTCH1;MYBPC3;CLN5;GCC2;SNX5;BMP4;MTMR2;CHMP4B;GOSR1;SCAP;DYNC1LI1;FAM45A;VPS41;BBS12;NF1;ARHGAP21;CCDC88A;TAP1;DNAJC13;FAF…
GOBP_ESTABLISHMENT_OF_PROTEIN_LOCALIZATION	0.000214878	0.659444	-1.48071	VTI1B;STOM;HSPA8;EDNRB;HPS4;HSP90AA1;CTSD;EPHA5;GOLGA4;HSPB1;CLTC;BAG3;MFN2;BMP6;CCT8;TCF7L2;SCFD2;RHBDF1;HGS;PTGS2;ANGPT1;GNPTG;SEC16B;TMED10;YWHAH;SLC1A1;MTCL1;CCT4;YWHAG;JAK2;BBS7;AP2B1;SLC15A4;PPID;GNA11;NUP37;IPO13;MDFIC;HSPD1;SMAD3;RAB10;ACSL3;LAMP5;WWP2;VPS53;ATP1B1;ADAM9;C2CD5;YWHAQ;ABLIM3;ARL5A;SELENOT;VLDLR;MTCH1;EDNRA;SPTBN1;NADK;GCC2;SNX5;BMP4;SRP68;CHMP4B;GOSR1;FAM45A;VPS41;NF1;LRP5;…
GOBP_CELL_CELL_SIGNALING	0.00250778	0.57561	-1.48107	TSTD1;APP;SLC12A5;EDNRB;NSMF;RNF207;CACNA2D1;P2RY1;FZD4;EPHA5;P2RX5;GREM1;CASQ2;GRIK1;TMOD2;BMP6;TCF7L2;GABRG1;SYAP1;AGTR1;PTGS2;YWHAH;SLC1A1;RASD2;FGFR3;YWHAG;CXCL12;JAK2;SORCS3;GATA4;CRB1;SCN5A;CPE;GNA11;NTNG1;GRIA3;RASL10B;MAP1B;INHBA;SEPTIN5;CASK;SERPINE2;DVL1;SELENOT;LYPD1;DNM1;TBX5;NADK;CLCN3;SYT11;CREB1;RASGRF1;BMP4;GJD2;MTMR2;CHRNA5;JPH3;KCNN1;NF1;LRP5;FCHSD2;RIMBP2;GJA5;PXK;PPP3R1;RAB11B…
GOBP_REGULATION_OF_CYTOSKELETON_ORGANIZATION	0.0417397	0.23246	-1.48458	ADD3;GSN;EVL;EPHA5;TMOD2;CLTC;MTOR;ARHGAP6;ACTN2;LIMCH1;CXCL12;EPHA3;BIN1;DYNC1H1;HAUS3;EPS8;MAP1B;SMAD3;STMN4;WHAMM;WNT11;MAP2;CFL2;KANK1;SPTBN1;CHMP4B;ARHGAP17;FCHSD2;TBCD;CCDC88A;PIK3R2;PKD1;EZR;PXN;MAP1A;NUP62;AKAP9;HRAS;TACR1;DCTN1;DRG1;S1PR1;PROX1;PAFAH1B1;ARHGAP28;CTNNA2;PLEKHH2;SLIT2;SPAG5;CAMSAP2;CHMP3;CRK;PRKD1;MAPK3;SPTAN1;CKAP5;ATXN7;CAPZA2;ARF1;SSH1;INPP5K;RAC1;ARF6;MAPRE2;NPM1;CHMP7…
GOBP_CELLULAR_RESPONSE_TO_HORMONE_STIMULUS	0.0293426	0.311078	-1.48815	HSPA8;ZNF106;SLIT3;LBH;NSMF;CTSD;SORBS1;CTSH;ATP1A1;ENPP1;MTOR;SYAP1;ACTN2;AGTR1;YWHAH;YWHAG;JAK2;IGF1R;MAP1B;RAB10;IGF2;INHBA;ZFP36L1;C2CD5;EDNRA;CTSB;DDX17;KANK1;FBN1;SNX5;SOCS2;WBP2;FOXP1;PIK3R2;LPIN2;OGT;LEPROT;PXN;GNB1;STAT3;TFAP4;HRAS;RAP1GDS1;AQP1;EP300;SLIT2;CRK;PRKD1;TCF21;MAPK3;PIK3C2A;NR1D2;NR2C1;SAFB;ARID1A;MYO1C;JAK1;PAQR8;INSIG2;PRKAR1A;KMT2D;INPP5K;ERRFI1;VPS11;APPL1;RAB31;SGCB;PRK…
GOBP_POSITIVE_REGULATION_OF_PROTEIN_METABOLIC_PROCESS	0.00173393	0.593325	-1.4969	PABPC1;APP;YBX1;HSPA8;GSN;EDNRB;NSMF;P2RY1;AGTPBP1;HSP90AA1;CTSD;RPS2;CTSH;GREM1;USP16;FAM129A;MTOR;BMP6;TCF7L2;SYAP1;TOLLIP;AGTR1;PTGS2;PLPP3;CSNK1D;EGR1;ANGPT1;POMT1;RASD2;FGFR3;LIMCH1;JAK2;PDGFD;ATP2A3;BBS7;CSDE1;PLXNB2;HSPD1;BTRC;SOCS5;SMAD3;HSPA2;INHBA;ADAM9;PERPB;SPON1;DHX36;DVL1;KLF2;MTCH1;DNAJC3;LARP1;HABP4;HECTD1;BMP4;CSNK1E;PACSIN3;NUB1;ARRDC4;CCDC88A;EZR;STUB1;OGT;TRIM65;FASTKD3;S1PR2;…
GOBP_RESPONSE_TO_GROWTH_FACTOR	0.0101382	0.518848	-1.49979	DKK3;P2RY1;FZD4;SAP30L;GREM1;HSPB1;BMP6;SYAP1;ADAMTS7;HGS;ZEB2;CSNK1D;SHISA2;EGR1;FGFR3;PDGFD;FKBP8;IGF1R;NFIA;GATA4;DUSP3;MAP1B;SMAD3;BMP7;ELAVL4;ZFP36L1;COL1A2;TBX20;CASK;ADAM9;TMEM204;FSTL1;DCN;MXRA5;SMOC2;SMAD6;FBN1;CREB1;BMP4;CSNK1E;PBLD;STUB1;OGT;HTRA1;PXN;STAT3;LIMS1;ZDHHC17;FUT8;IL17RD;EP300;HIVEP1;SLIT2;FGFR1;MAGI2;CRK;MAP2K3;PRKD1;MAPK3;SNX25;MYO1C;PTP4A3;PIN1;HIPK2;BCL9L;INPP5K;CYR61;D…
GOBP_REGULATION_OF_PHOSPHORYLATION	0.00398043	0.557332	-1.50171	APP;EDNRB;FBLN1;P2RY1;CCNI;HSP90AA1;GREM1;HSPB1;ENPP1;FAM129A;MTOR;BMP6;FN1;SYAP1;HGS;PTGS2;PLPP3;CSNK1D;ANGPT1;SLC8A1;SLC1A1;DEPTOR;FGFR3;YWHAG;LIMCH1;JAK2;PDGFD;FKBP8;IGF1R;DUSP7;DUSP3;PLXNB2;SOCS5;HSPA2;BMP7;INHBA;ADAM9;DVL1;DNAJC3;BMP4;LMO4;NF1;LRP5;C1orf112;CCDC88A;PKIB;TRIM65;S1PR2;LRRK1;ROR1;TAB2;TFAP4;AKAP9;HRAS;ADRA2C;DMD;MMD2;ANKLE2;GPD1L;PROX1;DNAJC10;UNC119;FNIP2;INHA;CDK12;RELN;SLIT2…
GOBP_REGULATION_OF_CELLULAR_CATABOLIC_PROCESS	0.0413487	0.23246	-1.50714	APP;PNPLA2;HSPB1;BAG3;MTOR;DEPTOR;MTCL1;FKBP8;GATA4;ADAM9;DCN;TMEM59;LARP1;SNX5;MTMR2;CHMP4B;PACSIN3;MTMR8;DEPDC5;SESN1;EXOC1;ERCC4;ULK2;PIK3R2;FBXO7;ABHD4;STUB1;STK38L;TRIM65;STAT3;TAB2;USP13;EP300;SH3GLB1;ATP6V0C;NRDC;USP10;DNM1L;POLDIP2;UBR4;PRKD1;ATM;EXOC4;RAB3GAP2;PIK3C2A;EXOC8;QSOX1;BOK;ATP2B4;CSNK2A1;ATP6V0A1;LONP2;UCHL1;CRYBA1;UBQLN4;SETD2;MTMR9;ZMPSTE24;ATP6V1E1;USP36;LEPR;INSR;PIK3R4;FU…
GOBP_REGULATION_OF_NEURON_PROJECTION_DEVELOPMENT	0.0423467	0.226646	-1.50818	NSMF;FZD4;DPYSL3;GOLGA4;DAB1;FN1;METRN;YWHAH;CXCL12;EPHA3;IGF1R;PLXNB2;NTNG1;MAP1B;BMP7;ELAVL4;DHX36;DVL1;VLDLR;MAP2;KANK1;PLXNC1;RTN4IP1;HECW1;OBSL1;ULK2;CCDC88A;TRAK1;FBXO7;ROR1;NCKIPSD;PTPRS;SARM1;EP300;PAFAH1B1;CTNNA2;NRDC;RELN;SLIT2;CAMSAP2;FGFR1;SLC30A1;MAGI2;CRK;TIAM1;PRKD1;TRPV2;SEMA3F;MAP2K2;BRSK1;NTN1;ARF6;BMP5;CAMK1D;DTNBP1;SF3A2;NFE2L2;SFRP1;INPP5J;BRAF;KIDINS220;FAM134C;CYFIP1;MDM2;C…
GOBP_INTRACELLULAR_SIGNALING_CASSETTE	9.05747e-05	0.690132	-1.51167	APP;FHL2;LBH;EDNRB;FBLN1;MAPK4;P2RY1;RCAN2;EPHA5;P2RX5;CTSH;GREM1;HSPB1;DAB1;CASQ2;GRIK1;MTOR;MFN2;BMP6;ARHGAP6;TCF7L2;FN1;AGTR1;PAK4;ARHGDIG;ANGPT1;SLC8A1;RASD2;FGFR3;JAK2;PDGFD;IGF1R;DYRK2;ARHGAP11B;MAP3K2;DUSP7;DUSP3;GRIA3;PSD3;MDFIC;VRK2;EPS8;BTRC;SMAD3;BMP7;CAMK2D;IGF2;INHBA;ZFP36L1;RALGAPA1;COL1A2;TBX20;ATP1B1;ADAM9;YWHAQ;ERCC6;SERPINE2;DHX36;ARHGEF4;CDH13;DCN;EDNRA;KANK1;SPTBN1;LGALS1A;SMA…
GOBP_PROTEIN_MATURATION	0.0275239	0.326638	-1.51208	HSPA8;GSN;FBLN1;SERPINH1;HSP90AA1;CTSH;HSPB1;BAG3;CCT8;CPN1;CCT4;RNF123;NUDCD2;AEBP1;NAA50;FKBP8;PCSK2;HYOU1;CPE;PPID;HSPD1;HSPA2;SDF2L1;PERPB;SPON1;SERPINE2;P4HB;DNAJC3;ERO1B;CLN5;NAA15;HSPH1;LMF1;TBCD;PPIL2;STUB1;OGT;FUT10;SCG5;RAP1GDS1;PDIA4;DNAJC10;EP300;GALNT2;ATP6AP2;HSPA4L;AFG3L2;CTSZ;MMP16;ERP44;NKTR;MAFB;QSOX1;POFUT2;PGK2;DNAJC2;PPIF;BACE1;DOHH;CSNK2A1;NCSTN;LONP2;IFT52;CCT5;SPG7;FKBP9;H…
GOBP_AMEBOIDAL_TYPE_CELL_MIGRATION	0.0417397	0.229498	-1.51304	EDNRB;SEMA3D;EVL;CTSH;GREM1;HSPB1;GBX2;PDLIM1;MTOR;FN1;PTGS2;PLPP3;ZEB2;ANGPT1;BMP7;ADAM9;LGALS8;FSTL1;CDH13;WNT11;DCN;EDNRA;SMOC2;KANK1;BMP4;PKN3;NF1;LRP5;FOXP1;PXN;PTPRM;PATZ1;TACR1;AQP1;PROX1;FUT8;SPARC;NANOS1;PAFAH1B1;CYGB;IQSEC1;SLIT2;FGFR1;MAP2K3;PRKD1;GLUL;PIK3C2A;RIN2;SEMA3F;PTP4A3;SOX8;KRIT1;MAP3K3;LAMA5;ATP2B4;RAC1;ARF6;RHOJ;MAPRE2;HAS2;APPL1;TBXA2R;SEMA6A;ENG;NFE2L2;LGMN;NUS1;PIK3CA;AR…
GOBP_GENERATION_OF_NEURONS	0.000193504	0.659444	-1.51376	USH1C;APP;SLC12A5;SLIT3;EDNRB;SEMA3D;NSMF;MAPK4;FZD4;EOMES;AGTPBP1;HSP90AA1;DPYSL3;SCYL2;EPHA5;GOLGA4;NCAM1;DAB1;GBX2;ST8SIA2;SMARCD3;BMP6;FN1;SPAG6;PAK4;CSNK1D;MEIS1;METRN;YWHAH;YWHAG;ITSN2;CXCL12;EPHA3;JAK2;BIN1;FKBP8;OLFM1;IGF1R;NFIA;CRB1;ASPM;PLXNB2;NTNG1;MAP1B;RAB10;BMP7;STMN4;ACSL3;INHBA;ELAVL4;TBX20;ERCC6;DHX36;WNT11;DVL1;VLDLR;MAP2;MTCH1;VCL;EDNRA;KANK1;CLN5;CREB1;RASGRF1;BMP4;MTMR2;PLXNC…
GOBP_ENDOMEMBRANE_SYSTEM_ORGANIZATION	0.0253966	0.366353	-1.51643	VTI1B;GSN;HPS4;HGS;CSNK1D;SEC16B;TMED10;BIN1;CRB1;RAB10;WHAMM;SERPINE2;DNM1;SPTBN1;CLCN3;GCC2;SYT11;CREB1;CHMP4B;PACSIN3;LEMD2;OBSL1;ARHGAP21;DNAJC13;ARFGEF2;SEC16A;TMED7;AKAP9;REEP3;LARGE1;COL5A1;ANKLE2;DCTN1;AQP1;PAFAH1B1;SH3GLB1;ATP6V0C;ATP6AP2;UBXN2A;BLOC1S2;SYT1;SMPD1;DNM1L;UBR4;CAMSAP2;TJAP1;RAB3A;HOOK1;CHMP3;UBXN2B;PRKD1;VTA1;COG5;RAB3GAP2;MAPK3;TMED3;EXOC8;MAFB;STX2;LNPK;TRIP11;MAP2K2;VPS…
GOBP_ANIMAL_ORGAN_MORPHOGENESIS	0.00207335	0.593325	-1.51825	USH1C;FHL2;SLIT3;RNF207;EVL;AGTPBP1;SERPINH1;CTSH;GREM1;GBX2;SMARCD3;MTOR;MFN2;BMP6;COL5A2;FRZB;MYL3;MEIS1;SLC1A1;MEF2D;RBM20;FGFR3;FHL1;OLFM1;ARL13B;BBS7;KIF26B;GATA4;CRB1;SCN5A;CPE;ABLIM1;BTRC;SMAD3;BMP7;IGF2;INHBA;COL1A2;TBX20;PERPB;WNT11;DVL1;DCN;MYBPC3;EDNRA;TBX5;SMAD6;FBN1;BMP4;MGP;ACTC1;LEMD2;NF1;LRP5;TTC39C;GJA5;SHROOM2;DSP;PKD1;EZR;LAMA1;NPHP3;E2F4;STAT3;BCR;PTPRM;IFT57;HRAS;LARGE1;LAMB1…
GOBP_NEGATIVE_REGULATION_OF_CELL_DIFFERENTIATION	0.0261865	0.355083	-1.51862	APP;YBX1;LBH;EDNRB;RUNX1T1;GREM1;DAB1;ENPP1;COL5A2;FRZB;ADAMTS7;MEIS1;YWHAH;ASPM;SOCS5;SMAD3;BMP7;IGF2;INHBA;ZFP36L1;MAP2;TBX5;SMAD6;FBN1;LRRC17;BMP4;BBS12;NF1;LRP5;ULK2;FOXP1;FBXO7;NPHP3;STAT3;CDK13;PTPRS;COL5A1;PROX1;IL17RD;RBM15;EXTL3;NFKBIA;INHA;CDK12;DPF2;MYB;MAPK3;SUFU;SEMA3F;MAFB;SOX8;NTN1;LRP3;CCND1;YAP1;CRIM1;C1QC;MBNL3;ID4;BMP5;PBX1;NFE2L2;SFRP1;TGFB2;FAM46C;ZC3H12A;REST;N4BP2L2;EIF2AK4…
GOBP_REGULATION_OF_MOLECULAR_FUNCTION	7.22396e-05	0.690132	-1.53018	APP;GSN;EDNRB;RNF207;CACNA2D1;FZD4;EOMES;SERPINH1;CCNI;HSP90AA1;CTSD;RPS2;EPHA5;EIF4A2;CTSH;GREM1;HSPB1;CASQ2;ENPP1;MTOR;ARHGAP6;TCF7L2;SYAP1;ACTN2;AGTR1;HGS;MYL3;PLPP3;RFC2;ANGPT1;SLC8A1;YWHAH;DEPTOR;CCT4;FGFR3;YWHAG;FHL1;NPR3;EPHA3;JAK2;BIN1;PDGFD;ATP2A3;OXSR1;IGF1R;ARHGAP11B;DUSP7;DUSP3;PLXNB2;HSPD1;BTRC;SOCS5;SMAD3;BMP7;CAMK2D;WWP2;RALGAPA1;ATP1B1;ADAM9;PERPB;SERPINE2;WNT11;MAP2;MTCH1;MYBPC3;…
GOBP_POSITIVE_REGULATION_OF_RNA_METABOLIC_PROCESS	4.20993e-05	0.704976	-1.53204	SPIN1L;PABPC1;APP;YBX1;HSPA8;LBH;P2RY1;FZD4;EOMES;EBF2;GREM1;GBX2;SMARCD3;USP16;PDLIM1;MTOR;BMP6;NEK4;TCF7L2;ACTN2;AFAP1L2;ZEB2;KAT6B;EGR1;KANSL2;MEIS1;YWHAH;MEF2D;PCGF5;RBM20;JAK2;NFIA;CSDE1;GATA4;KLF6;MDFIC;BTRC;SMAD3;BMP7;IGF2;WWP2;INHBA;ZFP36L1;TBX20;CASK;PAPD5;C5H14orf4;ERCC6;ABLIM3;ZNF507;DHX36;CDH13;WNT11;DVL1;KLF2;DCN;TBX5;SERTAD2;HABP4;DDX17;SMAD6;ZSWIM8;CREB1;SNX5;MAF;BMP4;CREB5;LMO4;TR…
GOBP_GROWTH	0.00268262	0.57561	-1.53913	APP;SLC12A5;SLIT3;SORBS2;COL14A1;GOLGA4;GREM1;ST8SIA2;ENPP1;MTOR;FN1;SPAG6;AGTR1;FRZB;PAK4;MEIS1;FGFR3;FHL1;ITSN2;CXCL12;FKBP8;CISH;OLFM1;KIF26B;GATA4;ASPM;SELENOP1;NAIF1;MAP1B;SMAD3;CAMK2D;IGF2;INHBA;ZFP36L1;TBX20;ERCC6;SERPINE2;WNT11;DVL1;KLF2;MAP2;VCL;EDNRA;TBX5;SERTAD2;CREB1;BMP4;SOCS2;CGRRF1;N6AMT1;ULK2;EIF4H;FOXP1;EZR;GNAS;STAT3;HDGFRP2;LARGE1;IGFBP4;PTPRS;S1PR1;PROX1;INTS1;NANOS1;EP300;RTF…
GOBP_VASCULATURE_DEVELOPMENT	0.0060674	0.557332	-1.53913	FZD4;CTSH;GREM1;HSPB1;GBX2;ADAM12;TCF7L2;FN1;AGTR1;PAK4;HGS;PTGS2;PLPP3;EGR1;ANGPT1;MEIS1;SLC1A1;ZBTB14;ANTXR1;CXCL12;NPR3;PDGFD;GATA4;AP2B1;BMP7;ZFP36L1;COL1A2;TBX20;TMEM204;LGALS8;CDH13;WNT11;KLF2;DCN;EDNRA;SMOC2;TBX5;HECTD1;SMAD6;BMP4;NAA15;NF1;LRP5;VASH2;GJA5;PPP3R1;PKD1;LAMA1;STAT3;PTPRM;PKNOX1;LARGE1;COL5A1;AQP1;S1PR1;PROX1;SPARC;RBM15;LIPA;SLIT2;FGFR1;B9D1;PRKD1;UBP1;TCF21;GLUL;MAPK3;PIK3C…
GOBP_NEURON_DEVELOPMENT	0.000920299	0.610527	-1.53934	USH1C;APP;SLC12A5;SLIT3;EDNRB;SEMA3D;NSMF;MAPK4;FZD4;AGTPBP1;DPYSL3;SCYL2;EPHA5;GOLGA4;NCAM1;DAB1;GBX2;ST8SIA2;FN1;SPAG6;PAK4;METRN;YWHAH;ITSN2;CXCL12;EPHA3;JAK2;OLFM1;IGF1R;CRB1;PLXNB2;NTNG1;MAP1B;RAB10;BMP7;STMN4;ELAVL4;ERCC6;DHX36;DVL1;VLDLR;MAP2;MTCH1;VCL;EDNRA;KANK1;CLN5;CREB1;RASGRF1;MTMR2;PLXNC1;LMO4;RTN4IP1;B4GALT6;HECW1;OBSL1;ULK2;TBCD;VASH2;CCDC88A;PSD;MICALL2;TRAK1;FBXO7;LAMA1;NRXN3;MA…
GOBP_CELL_SUBSTRATE_ADHESION	0.0497286	0.197186	-1.54017	FBLN1;FZD4;SORBS1;GREM1;FBLN2;ARHGAP6;FN1;ACTN2;ANGPT1;ANTXR1;LIMCH1;EPHA3;JAK2;DUSP3;SMAD3;WHAMM;CASK;ADAM9;P4HB;CDH13;VCL;KANK1;SMAD6;ITGA7;PARVB;NF1;TBCD;MICALL2;PKD1;HSD17B12;PXN;LIMS1;BCR;LAMB1;POLDIP2;CRK;TIAM1;RIN2;NID1;CYR61;LAMA5;RAC1;TLN1;HAS2;COL13A1;UTRN;SFRP1;CARMIL1;BRAF;STK4;ITGAV;THBS1;LIMS2;SPOCK1;MACF1;PTEN;FERMT2;SRCIN1;RHOA;COL1A1;CSF1;NID2;JAM3;PPM1F;WDPCP;ACVRL1;UNC13D;PTPRO…
GOBP_AXON_DEVELOPMENT	0.0289521	0.311078	-1.54347	APP;SLIT3;SEMA3D;EPHA5;GOLGA4;NCAM1;DAB1;GBX2;FN1;METRN;CXCL12;EPHA3;JAK2;OLFM1;IGF1R;PLXNB2;NTNG1;MAP1B;RAB10;BMP7;DVL1;MAP2;VCL;EDNRA;CREB1;PLXNC1;LMO4;B4GALT6;ULK2;VASH2;TRAK1;NRXN3;MAP1A;PTPRM;PTPRS;ZDHHC17;BCL11B;PAFAH1B1;CTNNA2;NRDC;RELN;SLIT2;PARD6B;CAMSAP2;RAB3A;AFG3L2;TIAM1;NFIB;TRPV2;KIF5C;SEMA3F;ALCAM;MAP2K2;BRSK1;NTN1;RAC1;APLP2;UCHL1;TSPAN2;MTR;SEMA6A;MAP1S;BRAF;OPHN1;CYFIP1;CDKL5;EF…
GOBP_MUSCLE_STRUCTURE_DEVELOPMENT	0.00666488	0.538434	-1.54374	TSTD1;MYOM2;YBX1;HSPA8;FHL2;EDNRB;EOMES;SORBS2;COL14A1;GREM1;TMOD2;SMARCD3;PDLIM1;MTOR;ADAM12;TCF7L2;ACTN2;MYL3;EGR1;MEIS1;SLC8A1;MEF2D;MYL9;FHL1;BIN1;GATA4;SMAD3;IGF2;ZFP36L1;TBX20;TMEM204;MYBPC3;EDNRA;CFL2;TBX5;DDX17;LGALS1A;POPDC2;CREB1;BMP4;ITGA7;COL6A3;ACTC1;LEMD2;NF1;OBSL1;FOXP1;DSP;LAMA1;CENPF;HDGFRP2;RBM38;LARGE1;LAMB1;DMD;S1PR1;PROX1;EP300;MAPK12;PIAS1;AFG3L2;MYH11;PRKD1;MAPK11;TCF21;NR1…
GOBP_REGULATION_OF_PROTEIN_TRANSPORT	0.0349296	0.26557	-1.54861	HSPA8;HSP90AA1;EPHA5;BAG3;BMP6;TCF7L2;RHBDF1;PTGS2;ANGPT1;SEC16B;TMED10;JAK2;PPID;GNA11;MDFIC;SMAD3;ACSL3;WWP2;ADAM9;NADK;GCC2;BMP4;NF1;LRP5;PIK3R2;ZFAND1;RAP1GDS1;XPO4;MYH10;EP300;PFKFB2;C2CD2L;DNM1L;ZDHHC2;TIAM1;PRKD1;SUFU;ERLEC1;BRSK1;PRKAR1A;RAB23;ARF6;TRIM28;ERP29;RBM22;UBAC2;SFRP1;GNAO1;ANKRD1;TGFB2;ZC3H12A;REST;KCNJ11;EDEM1;EDEM2;MDM2;NUP54;RFX3;KLF7;NDEL1;TLR2A;SIDT2;HDAC3;XPO1;F2RL1;FKBP…
GOBP_SUPRAMOLECULAR_FIBER_ORGANIZATION	0.00207335	0.593325	-1.56182	USH1C;ADD3;APP;MYOM2;HSPA8;GSN;EVL;SERPINH1;COL14A1;DPYSL3;SORBS1;GREM1;TMOD2;PDLIM1;MTOR;ARHGAP6;COL5A2;ACTN2;ADAMTS7;ZEB2;CSNK1D;MYL9;LIMCH1;AEBP1;CXCL12;JAK2;BIN1;DYNC1H1;HAUS3;EPS8;MAP1B;SMAD3;STMN4;WHAMM;COL1A2;WNT11;DVL1;MAP2;MYBPC3;CFL2;KANK1;SPTBN1;FAM171A1;ARHGAP17;ACTC1;NF1;OBSL1;FCHSD2;TBCD;TPM3;CCDC88A;MICALL2;PIK3R2;SHROOM2;DSP;EZR;PXN;MAP1A;KIF18B;TNFAIP1;AKAP9;RAP1GDS1;COL5A1;TACR1…
GOBP_CELLULAR_RESPONSE_TO_OXYGEN_CONTAINING_COMPOUND	0.000518358	0.643552	-1.56756	APP;HSPA8;ZNF106;EDNRB;CACNA2D1;P2RY1;FZD4;SHPK;CTSD;SORBS1;EPHA5;ENPP1;MTOR;BMP6;SYAP1;ACTN2;AGTR1;PTGS2;EGR1;SLC1A1;YWHAG;EPHA3;JAK2;PDGFD;IGF1R;SPON2;GATA4;GNA11;MAP1B;SMAD3;RAB10;BMP7;IGF2;OXR1;INHBA;ZFP36L1;ADAM9;C2CD5;AQP9;DHX36;WNT11;SELENOT;KLF2;LYPD1;EDNRA;LARP1;KANK1;NADK;FBN1;CREB1;SNX5;CHRNA5;SESN1;SOCS2;LRP5;FOXP1;PIK3R2;LPIN2;EZR;OGT;GNAS;RAB11B;ZFAND1;LEPROT;NRIP1;PXN;GNB1;STAT3;LC…
GOBP_CELL_MORPHOGENESIS_INVOLVED_IN_NEURON_DIFFERENTIATION	0.0114795	0.518848	-1.57102	USH1C;APP;SLIT3;SEMA3D;NSMF;FZD4;EPHA5;GOLGA4;NCAM1;DAB1;GBX2;FN1;METRN;YWHAH;CXCL12;EPHA3;OLFM1;IGF1R;PLXNB2;NTNG1;MAP1B;RAB10;BMP7;ELAVL4;DHX36;DVL1;VLDLR;MAP2;VCL;EDNRA;CREB1;PLXNC1;LMO4;B4GALT6;HECW1;OBSL1;ULK2;TBCD;TRAK1;NRXN3;MAP1A;PTPRM;PTPRS;ZDHHC17;BCL11B;SARM1;PAFAH1B1;CTNNA2;NRDC;RELN;SLIT2;PARD6B;RAB3A;AFG3L2;SLC30A1;TIAM1;NFIB;TRPV2;KIF5C;SEMA3F;ALCAM;MAP2K2;BRSK1;NTN1;RAC1;APLP2;UCH…
GOBP_NEGATIVE_REGULATION_OF_INTRACELLULAR_SIGNAL_TRANSDUCTION	0.00949219	0.538434	-1.57134	FHL2;FBLN1;GREM1;HSPB1;MTOR;MFN2;PTGS2;DEPTOR;YWHAG;CXCL12;IGF1R;DYRK2;HYOU1;GATA4;DUSP7;DUSP3;BMP7;TBX20;ITFG2;TPT1;SERPINE2;VDAC2;KANK1;SMAD6;DEPDC5;SESN1;LEMD2;NF1;PIK3R2;ARMC10;FBXO7;MKRN2;EZR;SH2B3;NUP62;TNFAIP1;GPD1L;PAFAH1B1;WNK2;NFKBIA;AZI2;SLIT2;USP10;SMPD1;PPM1B;MAGI2;MAP2K3;ATM;RASA3;STK38;AIDA;PIN1;PRKAR2B;PRKAR1A;PPIF;INPP5K;ATP2B4;INPP5E;UCHL1;CRYBA1;SEH1L;SHANK2;KCTD10;SEMA6A;MAPK8…
GOBP_CELLULAR_RESPONSE_TO_ORGANIC_SUBSTANCE	1.45473e-05	0.733762	-1.57709	APP;YBX1;HSPA8;ZNF106;SLIT3;LBH;GSN;EDNRB;NSMF;CACNA2D1;P2RY1;FZD4;SHPK;DPYSL3;CTSD;SORBS1;EPHA5;EIF4A2;CTSH;ATP1A1;CASQ2;ENPP1;BAG3;MTOR;BMP6;SYAP1;ACTN2;TOLLIP;AGTR1;ADAMTS7;PAK4;PTGS2;EGR1;ANGPT1;SLC8A1;YWHAH;SLC1A1;YWHAG;CXCL12;EPHA3;JAK2;OXSR1;IGF1R;ATIC;SPON2;GATA4;GNA11;VRK2;EPS8;HSPD1;BTRC;SOCS5;MAP1B;SMAD3;RAB10;SDF2L1;IGF2;INHBA;ZFP36L1;ADAM9;C2CD5;AQP9;P4HB;WNT11;SELENOT;KLF2;EDNRA;LAR…
GOBP_PHOSPHORYLATION	7.38063e-05	0.690132	-1.58156	APP;NIM1K;EDNRB;FBLN1;MAPK4;P2RY1;CCNI;SHPK;HSP90AA1;EPHA5;GREM1;HSPB1;ENPP1;FAM129A;MTOR;BMP6;NEK4;FN1;SYAP1;TOLLIP;PAK4;HGS;PTGS2;PLPP3;CSNK1D;ANGPT1;PANK3;GNPTG;SLC8A1;SLC1A1;DEPTOR;FGFR3;YWHAG;LIMCH1;EPHA3;JAK2;PDGFD;FKBP8;OXSR1;IGF1R;DYRK2;DUSP7;DUSP3;PLXNB2;VRK2;SOCS5;HSPA2;BMP7;CAMK2D;INHBA;ADAM9;WNT11;DVL1;DNAJC3;NADK;CREB1;BMP4;CSNK1E;LMO4;PKN3;NF1;LRP5;C1orf112;ULK2;CCDC88A;BIRC6;PKIB;P…
GOBP_MICROTUBULE_BASED_MOVEMENT	0.0275239	0.318574	-1.58223	APP;HSPA8;AGTPBP1;HSPB1;BAG3;SPAG6;IFT81;DYNC1H1;KIF26B;DPCD;HSBP1;MAP1B;MAP2;DYNC1LI1;BBS12;DNAI2;ARHGAP21;TRAK1;NPHP3;ARL8A;SORD;TRAK2;MAP1A;DNAH3;KIF18B;TTC12;IFT57;IFT88;TACR1;DCTN1;KIFC1;PAFAH1B1;BLOC1S2;LRPPRC;KIF13A;BLOC1S4;KIF5C;KIF23;KIF4B;APBA1;DYNC1LI2;CFAP70;DNAH9;ATP2B4;AP3M1;ARL8B;IFT52;UCHL1;AP3M2;SPG7;KLC1;IFT46;MAP1S;DTNBP1;GAS8;STAU1;KIF21A;OPA1;MKKS;RHOT1;IFT122;HTT;RFX3;NDEL1;…
GOBP_DEVELOPMENTAL_GROWTH	0.00376439	0.57561	-1.5846	APP;SLC12A5;SLIT3;SORBS2;COL14A1;GOLGA4;ST8SIA2;MTOR;FN1;SPAG6;MEIS1;FGFR3;ITSN2;CXCL12;FKBP8;OLFM1;KIF26B;GATA4;ASPM;MAP1B;SMAD3;IGF2;ZFP36L1;TBX20;ERCC6;WNT11;DVL1;KLF2;MAP2;VCL;EDNRA;TBX5;CREB1;BMP4;SOCS2;ULK2;EIF4H;FOXP1;EZR;GNAS;STAT3;HDGFRP2;LARGE1;PTPRS;S1PR1;PROX1;INTS1;EP300;RTF1;PAFAH1B1;SELENOM;SLIT2;SYT1;FGFR1;AFG3L2;MAGI2;TIAM1;ATM;ZFX;TRPV2;MAPK11;SEMA3F;ALCAM;MAP2K4;APBA1;NTN1;PRKA…
GOBP_MUSCLE_CELL_DIFFERENTIATION	0.0275239	0.318574	-1.58679	TSTD1;MYOM2;YBX1;FHL2;EDNRB;SORBS2;COL14A1;GREM1;TMOD2;SMARCD3;MTOR;ADAM12;ACTN2;MEIS1;SLC8A1;MYL9;BIN1;GATA4;IGF2;TMEM204;MYBPC3;EDNRA;CFL2;TBX5;POPDC2;BMP4;ACTC1;OBSL1;FOXP1;LAMA1;HDGFRP2;RBM38;LARGE1;LAMB1;DMD;PROX1;MAPK12;PIAS1;AFG3L2;MYH11;PRKD1;MAPK11;DNER;MAP2K4;PRKAR1A;PPIF;NID1;ANK2;UCHL1;MEF2A;DOCK2;ZMPSTE24;ENG;TANC1;SGCB;WNT5B;ANKRD1;CAPN2;KLF5;MDM2;AKAP6;MEGF10;RCAN1
GOBP_POSITIVE_REGULATION_OF_TRANSPORT	0.00207335	0.593325	-1.59123	HSPA8;RNF207;CACNA2D1;P2RY1;HSP90AA1;SORBS1;P2RX5;GREM1;BAG3;BMP6;TCF7L2;ACTN2;HGS;PTGS2;ANGPT1;NRDE2;SEC16B;TMED10;FHL1;CXCL12;JAK2;BIN1;DYNC1H1;SCN5A;PPID;GNA11;RASL10B;SMAD3;ACSL3;INHBA;ATP1B1;CASK;ADAM9;C2CD5;SELENOT;MAP2;EDNRA;NADK;CREB1;MTMR2;GSTO2;PIK3R2;PPP3R1;EZR;ZFAND1;LMAN2;BCR;AKAP9;CD151;XPO4;DMD;TACR1;GPD1L;AQP1;MYH10;EP300;WNK2;NFKBIA;PFKFB2;INHA;SYT1;SPAG5;C2CD2L;SMPD1;DNM1L;ZDHHC…
GOBP_REGULATION_OF_TRANSMEMBRANE_TRANSPORT	0.0253966	0.355083	-1.59266	STOM;RNF207;CACNA2D1;SORBS1;P2RX5;CASQ2;ENPP1;ACTN2;SLC8A1;YWHAH;FHL1;BIN1;OXSR1;SCN5A;CAMK2D;WWP2;ATP1B1;C2CD5;YWHAQ;EDNRA;GSTO2;JPH3;HECW1;PPP3R1;AKAP9;DMD;SLC26A5;GPD1L;WNK2;RELN;AFG3L2;SLC30A1;PRKD1;KCNJ12;CALM2;STAC;PPIF;KCNJ15;DHRS7C;INPP5K;ATP2B4;CREBL2;FGF14;ANK2;APPL1;SPG7;MEF2A;ISCU;UTRN;GNB5;RGS9;INSR;NFE2L2;KCNJ11;BRAF;AKAP6;EPHB2;HTT;THBS1;STIM1
GOBP_RESPONSE_TO_HORMONE	0.00122394	0.610527	-1.59444	HSPA8;FHL2;ZNF106;SLIT3;LBH;EDNRB;NSMF;HSP90AA1;CTSD;SORBS1;CTSH;ATP1A1;ENPP1;MTOR;BMP6;SYAP1;ACTN2;AGTR1;PTGS2;EGR1;CPN1;YWHAH;YWHAG;CXCL12;JAK2;IGF1R;MAP1B;SMAD3;RAB10;BMP7;IGF2;INHBA;ZFP36L1;ADAM9;C2CD5;EDNRA;CTSB;DDX17;KANK1;SRSF4;RPL27;SMAD6;FBN1;CREB1;SNX5;RBBP5;SCAP;SOCS2;LRP5;WBP2;FOXP1;PIK3R2;LPIN2;OGT;LEPROT;PXN;GNB1;STAT3;TFAP4;HRAS;RAP1GDS1;SLC26A5;TACR1;AQP1;EP300;SLIT2;CRK;PRKD1;TCF…
GOBP_REGULATION_OF_TRANSPORT	4.08586e-05	0.719513	-1.59875	STOM;HSPA8;RNF207;CACNA2D1;P2RY1;HSP90AA1;SORBS1;EPHA5;P2RX5;GREM1;ATP1A1;CASQ2;ENPP1;BAG3;BMP6;TCF7L2;ACTN2;AGTR1;RHBDF1;HGS;PTGS2;ANGPT1;NRDE2;SEC16B;TMED10;SLC8A1;YWHAH;FHL1;CXCL12;EPHA3;JAK2;BIN1;OXSR1;DYNC1H1;SCN5A;PPID;GNA11;RASL10B;MDFIC;MAP1B;SMAD3;ACSL3;CAMK2D;WWP2;INHBA;SEPTIN5;ATP1B1;CASK;ADAM9;C2CD5;YWHAQ;SERPINE2;CDH13;DVL1;SELENOT;MAP2;MYBPC3;EDNRA;NADK;GCC2;SYT11;CREB1;BMP4;MTMR2;G…
GOBP_SENSORY_SYSTEM_DEVELOPMENT	0.0220502	0.498493	-1.5999	USH1C;MYOM2;FZD4;AGTPBP1;SMARCD3;MFN2;BMP6;COL5A2;MEIS1;SLC1A1;FKBP8;NFIA;BBS7;CRB1;SMAD3;BMP7;TMEM135;INHBA;USP45;FBN1;MAF;BMP4;NF1;LRP5;SHROOM2;LAMA1;GNB1;STAT3;PTPRM;PKNOX1;LARGE1;COL5A1;BCL11B;AQP1;PROX1;HMGN1;B9D1;NFIB;PXDN;SOX8;HIPK2;PBX4;ATP2B4;SDK1;ALDH1A3;RHOJ;CRYBA1;PBX1;DTNBP1;SCAPER;WNT5B;TGFB2;SDK2;MYO7A;RAB18;EPHB2;RD3;IFT122;CPAMD8;MFSD2A;TWSG1
GOBP_CANONICAL_WNT_SIGNALING_PATHWAY	0.0310208	0.285641	-1.60257	DKK3;EDNRB;FZD4;SCYL2;GREM1;TCF7L2;FRZB;RPS12;ZEB2;CSNK1D;EGR1;ASPM;BTRC;SMAD3;WNT11;DVL1;EDNRA;KANK1;CSNK1E;HECW1;LRP5;TMEM198;NPHP3;BICC1;LRRK1;LGR5;IGFBP4;WNK2;ATP6AP2;GID8;PPM1B;PIN1;NID1;BCL9L;YAP1;ANKRD6;JADE1;AMER1;RNF146;RAB5A;UBAC2;WNT5B;SFRP1;CYLD;STK4;TBL1XR1;ADNP;PTEN;STK3;CAV1;DDX3X;COL1A1;RBPJ;CDK14;RBX1;SDC1;ISL1;RSPO1;PTPRO;CTNNB1;ADGRA2;FAM53B;RSPO2;EGFR;TCF7L1;KREMEN1;PRICKLE1;A…
GOBP_RESPONSE_TO_ENDOGENOUS_STIMULUS	1.59341e-06	0.788187	-1.60863	APP;DKK3;HSPA8;FHL2;ZNF106;SLIT3;LBH;EDNRB;NSMF;CACNA2D1;P2RY1;FZD4;HSP90AA1;SAP30L;CTSD;SORBS1;CTSH;GREM1;HSPB1;ATP1A1;CASQ2;ENPP1;MTOR;BMP6;SYAP1;ACTN2;AGTR1;ADAMTS7;HGS;PTGS2;ZEB2;CSNK1D;SHISA2;EGR1;CPN1;SLC8A1;YWHAH;SLC1A1;FGFR3;YWHAG;CXCL12;JAK2;PDGFD;FKBP8;IGF1R;NFIA;GATA4;DUSP3;GNA11;SOCS5;MAP1B;SMAD3;RAB10;BMP7;IGF2;INHBA;ELAVL4;ZFP36L1;COL1A2;TBX20;CASK;ADAM9;C2CD5;AQP9;TMEM204;FSTL1;CDH…
GOBP_CELL_GROWTH	0.00837411	0.538434	-1.62025	APP;SLIT3;SORBS2;COL14A1;GOLGA4;GREM1;ST8SIA2;ENPP1;MTOR;FN1;SPAG6;AGTR1;FRZB;PAK4;MEIS1;FHL1;ITSN2;CXCL12;CISH;OLFM1;GATA4;NAIF1;MAP1B;SMAD3;CAMK2D;INHBA;SERPINE2;WNT11;DVL1;MAP2;VCL;EDNRA;SERTAD2;SOCS2;CGRRF1;N6AMT1;ULK2;FOXP1;HDGFRP2;IGFBP4;PTPRS;NANOS1;PAFAH1B1;EXTL3;SLIT2;SYT1;EAF2;TIAM1;TRPV2;SEMA3F;ALCAM;MAP2K4;NTN1;KMT2D;OSGIN2;YAP1;CSNK2A1;JADE1;CHPT1;MEAF6;ARIH2;CDKN2AIP;RBBP7;SFRP1;TGF…
GOBP_RESPONSE_TO_NITROGEN_COMPOUND	0.000170159	0.674963	-1.62076	APP;ZNF106;EDNRB;CACNA2D1;P2RY1;HSP90AA1;CTSD;SORBS1;P2RX5;CASQ2;ST8SIA2;ENPP1;MTOR;SYAP1;ACTN2;AGTR1;PTGS2;EGR1;SLC8A1;SLC1A1;YWHAG;CXCL12;JAK2;IGF1R;GNA11;SOCS5;MAP1B;SMAD3;RAB10;BMP7;SDF2L1;IGF2;INHBA;ELAVL4;ZFP36L1;C2CD5;AQP9;DHX36;CDH13;KLF2;LYPD1;EDNRA;LARP1;KANK1;SRSF4;FBN1;CREB1;SNX5;CHRNA5;SESN1;SCAP;SOCS2;LRP5;FAF2;PIK3R2;LPIN2;EZR;STUB1;OGT;GNAS;LEPROT;PXN;GNB1;STAT3;AKAP9;HRAS;LARGE1;…
GOBP_PROCESS_UTILIZING_AUTOPHAGIC_MECHANISM	0.00365239	0.57561	-1.62604	VTI1B;HSPA8;HSP90AA1;CTSD;HSPB1;CLTC;BAG3;MTOR;MFN2;TOLLIP;FUNDC2;HGS;SEC16B;DEPTOR;MTCL1;FKBP8;GATA4;INHBA;LGALS8;DCN;TMEM59;LARP1;SYT11;SNX5;CHMP4B;MTMR8;TAX1BP1;DEPDC5;SESN1;SUPT20H;VPS41;EXOC1;ERCC4;ULK2;PIK3R2;FBXO7;SEC16A;VPS16;STUB1;OGT;STK38L;TRIM65;STAT3;TAB2;IFT88;LAMP2;USP13;EP300;SH3GLB1;ATP6V0C;UBXN2A;USP10;LRPPRC;DNM1L;POLDIP2;UBR4;CHMP3;UBXN2B;PRKD1;ATM;EXOC4;VTA1;RNF5;RAB3GAP2;PIK…
GOBP_REGULATION_OF_SUPRAMOLECULAR_FIBER_ORGANIZATION	0.0111396	0.518848	-1.63999	ADD3;APP;HSPA8;GSN;EVL;TMOD2;MTOR;ARHGAP6;ACTN2;LIMCH1;AEBP1;CXCL12;BIN1;HAUS3;EPS8;MAP1B;SMAD3;WHAMM;WNT11;MAP2;CFL2;KANK1;SPTBN1;FCHSD2;TBCD;CCDC88A;PIK3R2;PXN;MAP1A;AKAP9;TACR1;DCTN1;DRG1;S1PR1;PROX1;ARHGAP28;CTNNA2;PLEKHH2;SLIT2;CAMSAP2;PRKD1;SPTAN1;CKAP5;ATXN7;CAPZA2;ARF1;SSH1;INPP5K;RAC1;ARF6;MAP1S;SFRP1;CARMIL1;PIK3CA;ARFGEF1;MKKS;BRAF;CYFIP1;CLU;CKAP2;CLIP1;ARFIP2;SVIL;F2RL1;CAMSAP1;PFDN1…
GOBP_SENSORY_ORGAN_DEVELOPMENT	0.00340901	0.57561	-1.64394	USH1C;MYOM2;FZD4;AGTPBP1;GBX2;SMARCD3;MFN2;BMP6;COL5A2;FRZB;MEIS1;SLC1A1;FKBP8;NFIA;BBS7;CRB1;SMAD3;BMP7;TMEM135;INHBA;DVL1;EDNRA;USP45;FBN1;MAF;BMP4;NF1;LRP5;TTC39C;SHROOM2;LAMA1;GNB1;STAT3;ROR1;LGR5;BCR;PTPRM;PKNOX1;LARGE1;IFT88;SLC26A5;COL5A1;BCL11B;AQP1;PROX1;HMGN1;PAFAH1B1;C1QTNF5;FGFR1;B9D1;NFIB;MAPK3;MAFB;PXDN;TRIP11;SOX8;INSIG2;NTN1;HIPK2;JAG2;PBX4;ATP2B4;SOBP;SDK1;ALDH1A3;RHOJ;CRYBA1;BMP…
GOBP_REGULATION_OF_INTRACELLULAR_TRANSPORT	0.0359836	0.253014	-1.6484	HSP90AA1;BAG3;ACTN2;PTGS2;ANGPT1;NRDE2;SEC16B;JAK2;DYNC1H1;MDFIC;MAP1B;SMAD3;MAP2;MYBPC3;GCC2;BMP4;MTMR2;FAM45A;NF1;DNAJC13;PIK3R2;EZR;RAB11B;ZFAND1;XPO4;AAAS;EP300;SPAG5;ZDHHC2;CHMP3;PRKD1;MAPK3;SUFU;ERLEC1;MAP2K2;BRSK1;RAB23;LDLRAP1;VPS11;TRIM28;SETD2;RBM22;UBAC2;NUS1;ZC3H12A;EDEM1;EDEM2;KHDRBS1;MDM2;NUP54;NDEL1;HDAC3;XPO1;ABCA2;CEP131;PTPN1;CTDSPL2;PCNT
GOBP_REGULATION_OF_MONOATOMIC_ION_TRANSMEMBRANE_TRANSPORT	0.0321597	0.275058	-1.65375	STOM;RNF207;CACNA2D1;P2RX5;CASQ2;ACTN2;SLC8A1;YWHAH;FHL1;BIN1;OXSR1;SCN5A;CAMK2D;WWP2;ATP1B1;YWHAQ;EDNRA;GSTO2;JPH3;HECW1;PPP3R1;AKAP9;DMD;SLC26A5;GPD1L;WNK2;AFG3L2;SLC30A1;PRKD1;KCNJ12;CALM2;STAC;PPIF;KCNJ15;DHRS7C;ATP2B4;FGF14;ANK2;SPG7;ISCU;UTRN;GNB5;RGS9;KCNJ11;AKAP6;EPHB2;HTT;STIM1;KCNIP4;CAV1;FKBP1B;SCN4B;TRPC1
GOBP_CIRCULATORY_SYSTEM_DEVELOPMENT	4.08586e-05	0.719513	-1.65882	TSTD1;FHL2;SLIT3;RNF207;FZD4;EOMES;SORBS2;COL14A1;CTSH;GREM1;HSPB1;GBX2;SMARCD3;PDLIM1;MTOR;ADAM12;TCF7L2;FN1;ACTN2;AGTR1;PAK4;HGS;PTGS2;MYL3;PLPP3;EGR1;ANGPT1;MEIS1;SLC8A1;SLC1A1;MEF2D;ZBTB14;RBM20;ANTXR1;CXCL12;NPR3;PDGFD;OLFM1;IGF1R;ARL13B;BBS7;GATA4;AP2B1;SCN5A;CPE;GNA11;SMAD3;BMP7;INHBA;ZFP36L1;COL1A2;TBX20;TMEM204;LGALS8;DHX36;CDH13;WNT11;DVL1;KLF2;DCN;MYBPC3;EDNRA;SMOC2;TBX5;POPDC2;HECTD1;…
GOBP_REGULATION_OF_MONOATOMIC_ION_TRANSPORT	0.00934334	0.538434	-1.66707	STOM;RNF207;CACNA2D1;P2RY1;P2RX5;ATP1A1;CASQ2;ACTN2;PTGS2;SLC8A1;YWHAH;FHL1;CXCL12;BIN1;OXSR1;SCN5A;CAMK2D;WWP2;ATP1B1;CASK;YWHAQ;SERPINE2;EDNRA;GSTO2;PACSIN3;JPH3;HECW1;PXK;PPP3R1;RAB11B;AKAP9;DMD;SLC26A5;NKAIN4;GPD1L;WNK2;AFG3L2;SLC30A1;PRKD1;TRPV2;KCNJ12;CALM2;STAC;PPIF;KCNJ15;DHRS7C;INPP5K;ATP2B4;FGF14;ANK2;SPG7;ISCU;UTRN;GNB5;RGS9;CD4;GNAI2;STC2;KCNJ11;AKAP6;EPHB2;HTT;STIM1
GOBP_MESENCHYME_DEVELOPMENT	0.0248317	0.498493	-1.66769	EDNRB;SEMA3D;EOMES;NCAM1;GREM1;GBX2;MTOR;TCF7L2;FN1;FRZB;EPHA3;OLFM1;GATA4;SMAD3;BMP7;ZFP36L1;TBX20;WNT11;EDNRA;TBX5;DDX17;BMP4;ACTC1;PPP3R1;LIMS1;IL17RD;FGFR1;TIAM1;EXOC4;TCF21;MAPK3;SEMA3F;POFUT2;SOX8;MDM4;BCL9L;YAP1;LAMA5;AMER1;TRIM28;HAS2;BMP5;SEMA6A;ENG;SFRP1;TMEM100;TGFB2;MDM2;BNC2;EFNB1;PTEN;SMAD7;FERMT2;APLF;COL1A1;LOXL2;RBPJ;TGFBR3;FAM83D;ACVRL1;ISL1;RFLNB;CTNNB1;TWIST1;NRG1
GOBP_DEVELOPMENTAL_CELL_GROWTH	0.0379154	0.238746	-1.67686	APP;SLIT3;SORBS2;COL14A1;GOLGA4;ST8SIA2;FN1;SPAG6;MEIS1;ITSN2;CXCL12;OLFM1;GATA4;MAP1B;DVL1;MAP2;VCL;EDNRA;ULK2;FOXP1;PTPRS;PAFAH1B1;SLIT2;SYT1;TIAM1;TRPV2;SEMA3F;ALCAM;MAP2K4;NTN1;KMT2D;ARIH2;CYFIP1;EIF2AK4;CDKL5;AKAP6;NRCAM;DCAF13;NDEL1;MACF1;DIP2B;ADNP;SMAD7
GOBP_EXTERNAL_ENCAPSULATING_STRUCTURE_ORGANIZATION	0.0193877	0.498493	-1.67943	APP;GSN;FBLN1;SERPINH1;COL14A1;GREM1;COL5A2;ADAMTS7;POMT1;ANTXR1;AEBP1;SMAD3;COL1A2;SMOC2;NF1;LAMA1;HSD17B12;NPHP3;ADAMTS20;LARGE1;LAMB1;COL5A1;MMP17;MYH11;MMP16;EXOC8;QSOX1;PXDN;COL24A1;NID1;CYR61;POMT2;HAS2;COL13A1;ENG;ST7;FURIN;HAPLN2;MPZL3;ADAMTSL3;TGFB2;SULF1;ADAMTS3;COL4A5;FMOD;ADAMTS10;TNFRSF11B;CAV1;COL9A1;FKBP10;LOX;DDR2;MMP15;HPSE2;GFOD2;LOXL1;COL1A1;LOXL2;TGFBI;NID2;TGFBR3;COL16A1;COL3…
GOBP_CIRCULATORY_SYSTEM_PROCESS	0.00106987	0.610527	-1.68886	ADD3;TSTD1;GSN;EDNRB;RNF207;CACNA2D1;P2RY1;HSP90AA1;ATP1A1;CASQ2;MTOR;BMP6;AGTR1;SLC16A7;PTGS2;MYL3;ZEB2;ANGPT1;SLC8A1;SLC1A1;CXCL12;NPR3;BIN1;ATP2A3;CTNNA3;GATA4;SCN5A;GNA11;RASL10B;SMAD3;CAMK2D;PPCS;COL1A2;TBX20;ATP1B1;KLF2;MYBPC3;EDNRA;TBX5;POPDC2;SNX5;GSTO2;ACTC1;LRP5;GJA5;NDST2;DSP;ABCC3;E2F4;BCR;AKAP9;RAP1GDS1;ADRA2C;DMD;TACR1;GPD1L;ATP6AP2;SLIT2;DNM1L;MAP2K3;CTSZ;KCNJ12;PIK3C2A;CALM2;PTP4A…
GOBP_REGULATION_OF_WNT_SIGNALING_PATHWAY	0.00957638	0.518848	-1.68945	SPIN1L;APP;DKK3;SCYL2;GREM1;TCF7L2;FRZB;RPS12;PLPP3;ZEB2;CSNK1D;SHISA2;EGR1;ASPM;MDFIC;BTRC;SMAD3;WNT11;KANK1;CSNK1E;HECW1;TMEM198;NPHP3;BICC1;LRRK1;LGR5;IGFBP4;ATP6V0C;WNK2;ATP6AP2;GID8;PPM1B;TIAM1;PIN1;YAP1;ZRANB1;ANKRD6;CSNK2A1;JADE1;AMER1;RNF146;DEPDC1B;UBAC2;WNT5B;NLK;SFRP1;SULF1;CYLD;STK4;TBL1XR1;TLR2A;MACF1;ADNP;WISP1;STK3;CAV1;DDX3X;COL1A1;RBPJ;CDC73;CDK14;RBX1;VGLL4;TSKU;ISL1;RSPO1;PTPRO…
GOBP_FAT_CELL_DIFFERENTIATION	0.0277688	0.304088	-1.69797	RUNX1T1;EBF2;ENPP1;TCF7L2;SYAP1;FRZB;PTGS2;OSBPL11;FBXO9;BBS7;SMAD3;BMP7;ZFP36L1;SMAD6;CREB1;BBS12;LRP5;FAM120B;EP300;PIAS1;ZNF516;TMEM120A;MAFB;SOX8;LRP3;CCND1;YAP1;CREBL2;METRNL;CCDC3;DHRS7B;ID4;PPARGC1A;WNT5B;SFRP1;ZC3H12A;MKKS;KLF5;STK4;CTBP1;TBL1XR1;E2F1;RARRES2;WISP1;STK3;PEX11A;FERMT2;CTBP2
GOBP_REGULATION_OF_CELLULAR_COMPONENT_SIZE	0.00666488	0.538434	-1.70257	USH1C;ADD3;SLC12A5;GSN;EVL;HSP90AA1;GOLGA4;TMOD2;MTOR;FN1;ACTN2;DEPTOR;CXCL12;BIN1;OXSR1;OLFM1;EPS8;MAP1B;MAP2;DNM1;CFL2;KANK1;SPTBN1;CLCN3;CREB1;FCHSD2;ULK2;PIK3R2;EZR;E2F4;SLC26A5;PTPRS;AQP1;PAFAH1B1;ARHGAP28;PLEKHH2;BLOC1S2;SLIT2;CHMP3;PRKD1;TRPV2;SPTAN1;SEMA3F;CAPZA2;SSH1;CLNS1A;NTN1;RAC1;ARF6;ABCB8;RAB5A;CARMIL1;PIK3CA;ARFGEF1;ARHGAP5;MKKS;CYFIP1;CDKL5;NRCAM;SVIL;MACF1;DIP2B;ADNP;PTEN;F2RL1;…
GOBP_REGULATION_OF_BLOOD_CIRCULATION	0.0218924	0.392536	-1.70889	ADD3;TSTD1;EDNRB;RNF207;CACNA2D1;HSP90AA1;ATP1A1;CASQ2;AGTR1;PTGS2;MYL3;SLC8A1;SLC1A1;BIN1;ATP2A3;CTNNA3;GATA4;SCN5A;CAMK2D;ATP1B1;EDNRA;TBX5;POPDC2;GSTO2;GJA5;DSP;AKAP9;ADRA2C;DMD;TACR1;GPD1L;KCNJ12;CALM2;ATP2B4;ANK2;S100A1;MEF2A;TBXA2R;ZMPSTE24;GNAO1;TGFB2;KCNMB2;ZC3H12A;MDM2;CELF2;ECE1;SMAD7;CAV1;FKBP1B;SCN4B;ATP2A2;TRPC1
GOBP_MUSCLE_CELL_DEVELOPMENT	0.0359836	0.249209	-1.71109	TSTD1;MYOM2;FHL2;SORBS2;COL14A1;TMOD2;MTOR;ACTN2;MEIS1;SLC8A1;MYL9;BIN1;GATA4;MYBPC3;EDNRA;CFL2;TBX5;BMP4;ACTC1;OBSL1;FOXP1;LARGE1;DMD;PROX1;AFG3L2;MYH11;PRKD1;DNER;MAP2K4;PRKAR1A;ANK2;UCHL1;MEF2A;ZMPSTE24;ENG;SGCB;ANKRD1;AKAP6;MEGF10;RCAN1
GOBP_CYTOSKELETON_DEPENDENT_INTRACELLULAR_TRANSPORT	0.0277688	0.304088	-1.71685	APP;HSPA8;AGTPBP1;HSPB1;BAG3;IFT81;DYNC1H1;HSBP1;MAP1B;MAP2;BBS12;ARHGAP21;CCDC88A;TRAK1;ARL8A;TRAK2;MAP1A;IFT57;IFT88;DCTN1;PAFAH1B1;BLOC1S2;LRPPRC;KIF13A;HOOK1;BLOC1S4;KIF5C;KIF4B;MYO1C;APBA1;AP3M1;ARL8B;IFT52;UCHL1;AP3M2;SPG7;IFT46;MAP1S;DTNBP1;STAU1;OPA1;RHOT1;IFT122;HTT;NDEL1
GOBP_MESENCHYMAL_CELL_DIFFERENTIATION	0.0202534	0.498493	-1.71757	EDNRB;SEMA3D;EOMES;NCAM1;GREM1;GBX2;MTOR;TCF7L2;FN1;FRZB;EPHA3;OLFM1;SMAD3;BMP7;TBX20;WNT11;EDNRA;TBX5;DDX17;BMP4;PPP3R1;LIMS1;IL17RD;FGFR1;TIAM1;TCF21;MAPK3;SEMA3F;POFUT2;SOX8;BCL9L;LAMA5;AMER1;TRIM28;HAS2;BMP5;SEMA6A;ENG;SFRP1;TMEM100;TGFB2;EFNB1;PTEN;SMAD7;FERMT2;APLF;COL1A1;LOXL2;RBPJ;TGFBR3;FAM83D;ACVRL1;ISL1;RFLNB;CTNNB1;TWIST1;NRG1
GOBP_REGULATION_OF_INTRACELLULAR_PROTEIN_TRANSPORT	0.0407317	0.221247	-1.71841	HSP90AA1;BAG3;PTGS2;ANGPT1;SEC16B;JAK2;MDFIC;SMAD3;GCC2;BMP4;NF1;PIK3R2;ZFAND1;XPO4;EP300;ZDHHC2;PRKD1;SUFU;ERLEC1;BRSK1;RAB23;TRIM28;RBM22;UBAC2;ZC3H12A;EDEM1;EDEM2;MDM2;NUP54;NDEL1;HDAC3;XPO1;CEP131;PTPN1;CTDSPL2;PCNT
GOBP_WNT_SIGNALING_PATHWAY	0.00122394	0.610527	-1.71927	SPIN1L;APP;DKK3;EDNRB;FZD4;SCYL2;GREM1;TCF7L2;FRZB;RPS12;PLPP3;ZEB2;CSNK1D;SHISA2;EGR1;CPE;ASPM;MDFIC;BTRC;SMAD3;WNT11;DVL1;DAAM1;EDNRA;KANK1;CSNK1E;HECW1;LRP5;TMEM198;PKD1;NPHP3;BICC1;LRRK1;ROR1;LGR5;IGFBP4;RTF1;ATP6V0C;WNK2;ATP6AP2;GID8;PPM1B;MAGI2;TIAM1;PIN1;NID1;BCL9L;CCND1;YAP1;ZRANB1;RAC1;ANKRD6;CSNK2A1;JADE1;AMER1;CCNE1;RNF146;RAB5A;DEPDC1B;UBAC2;LRRFIP2;WNT5B;NLK;SFRP1;SULF1;CYLD;STK4;TBL…
GOBP_BUNDLE_OF_HIS_CELL_TO_PURKINJE_MYOCYTE_SIGNALING	0.0252077	0.318574	-1.71995	CACNA2D1;SCN5A;GJA5
GOBP_HEART_PROCESS	0.00843054	0.538434	-1.72055	TSTD1;GSN;EDNRB;RNF207;CACNA2D1;HSP90AA1;ATP1A1;CASQ2;MTOR;MYL3;SLC8A1;SLC1A1;BIN1;ATP2A3;CTNNA3;GATA4;SCN5A;CAMK2D;PPCS;ATP1B1;MYBPC3;EDNRA;TBX5;POPDC2;GSTO2;ACTC1;GJA5;DSP;AKAP9;RAP1GDS1;DMD;GPD1L;DNM1L;MAP2K3;KCNJ12;CALM2;YAP1;ATP2B4;ANK2;S100A1;MEF2A;ZMPSTE24;SMAD5;GNAO1;GNAI2;PIK3CA;TGFB2;ZC3H12A;MDM2;CELF2;MAP2K6;SMAD7;CAV1;FKBP1B;SCN4B;ATP2A2;TRPC1
GOBP_MICROTUBULE_BASED_TRANSPORT	0.0249611	0.355083	-1.72062	APP;HSPA8;AGTPBP1;HSPB1;BAG3;SPAG6;IFT81;DYNC1H1;DPCD;HSBP1;MAP1B;MAP2;BBS12;ARHGAP21;TRAK1;NPHP3;ARL8A;TRAK2;MAP1A;IFT57;IFT88;DCTN1;PAFAH1B1;BLOC1S2;LRPPRC;KIF13A;BLOC1S4;KIF5C;KIF4B;APBA1;DNAH9;AP3M1;ARL8B;IFT52;UCHL1;AP3M2;SPG7;IFT46;MAP1S;DTNBP1;GAS8;STAU1;OPA1;RHOT1;IFT122;HTT;RFX3;NDEL1
GOBP_REGULATION_OF_ANATOMICAL_STRUCTURE_SIZE	0.00081153	0.627257	-1.72497	USH1C;ADD3;SLC12A5;GSN;EDNRB;P2RY1;EVL;HSP90AA1;GOLGA4;TMOD2;MTOR;FN1;ACTN2;AGTR1;PTGS2;SLC8A1;DEPTOR;CXCL12;BIN1;OXSR1;OLFM1;EPS8;MAP1B;KLF2;MAP2;EDNRA;DNM1;CFL2;KANK1;SPTBN1;CLCN3;CREB1;FCHSD2;ULK2;PIK3R2;GJA5;EZR;E2F4;RAP1GDS1;ADRA2C;SLC26A5;PTPRS;TACR1;AQP1;PAFAH1B1;ARHGAP28;PLEKHH2;BLOC1S2;SLIT2;CHMP3;PRKD1;TRPV2;PIK3C2A;SPTAN1;SEMA3F;CAPZA2;SSH1;CLNS1A;NTN1;RAC1;ARF6;ABCB8;TBXA2R;RAB5A;P2RY…
GOBP_POSITIVE_REGULATION_OF_WNT_SIGNALING_PATHWAY	0.0379154	0.23554	-1.73644	SPIN1L;RPS12;ZEB2;CSNK1D;ASPM;SMAD3;KANK1;CSNK1E;TMEM198;LRRK1;LGR5;ATP6V0C;WNK2;ATP6AP2;GID8;PPM1B;PIN1;YAP1;ZRANB1;ANKRD6;CSNK2A1;AMER1;RNF146;DEPDC1B;WNT5B;SFRP1;SULF1;TBL1XR1;TLR2A;MACF1;ADNP;WISP1;DDX3X;COL1A1;RBPJ;CDC73;RSPO1;ADGRA2;SKI;FAM53B;RSPO2;EGFR;ARNTL
GOBP_ACTION_POTENTIAL	0.0349296	0.253014	-1.7391	TSTD1;RNF207;CACNA2D1;ATP1A1;MTOR;SLC8A1;YWHAH;BIN1;CTNNA3;SCN5A;GNA11;CAMK2D;ATP1B1;GJD2;GJA5;DSP;AKAP9;DMD;TACR1;GPD1L;KCNV1;KCNA3;ANK2;KCNMB2;KCNJ11;AKAP6;NRCAM;CHRNA4;CAV1;FKBP1B;SCN4B;ATP2A2;KCNC4;KCNA1;SRI;KCNA2;KCNH6
GOBP_HEART_DEVELOPMENT	0.000170159	0.674963	-1.74118	TSTD1;FHL2;SLIT3;RNF207;EOMES;SORBS2;COL14A1;GREM1;SMARCD3;PDLIM1;MTOR;FN1;ACTN2;MYL3;MEIS1;SLC8A1;MEF2D;ZBTB14;RBM20;OLFM1;IGF1R;ARL13B;BBS7;GATA4;AP2B1;SCN5A;CPE;GNA11;SMAD3;BMP7;INHBA;ZFP36L1;TBX20;DHX36;WNT11;DVL1;MYBPC3;EDNRA;TBX5;POPDC2;HECTD1;SMAD6;FBN1;CREB1;BMP4;LMO4;ACTC1;LEMD2;NF1;OBSL1;FOXP1;GJA5;PPP3R1;DSP;PKD1;SMYD2;NPHP3;BICC1;TAB2;MATR3;IFT57;LARGE1;COL5A1;S1PR1;PROX1;NDUFV2;RBM15…
GOBP_CELLULAR_RESPONSE_TO_NITROGEN_COMPOUND	0.000253022	0.659444	-1.7437	APP;ZNF106;CACNA2D1;P2RY1;CTSD;SORBS1;CASQ2;ENPP1;MTOR;SYAP1;ACTN2;AGTR1;PTGS2;EGR1;SLC8A1;SLC1A1;YWHAG;JAK2;IGF1R;GNA11;MAP1B;RAB10;IGF2;INHBA;ZFP36L1;C2CD5;AQP9;KLF2;LYPD1;EDNRA;LARP1;KANK1;FBN1;SNX5;CHRNA5;SESN1;SOCS2;PIK3R2;LPIN2;EZR;OGT;GNAS;LEPROT;PXN;GNB1;STAT3;AKAP9;HRAS;LARGE1;RAP1GDS1;AQP1;GFER;EP300;SLIT2;AFG3L2;CRK;PRKD1;MAPK3;PIK3C2A;TAF1;SSH1;MYO1C;JAK1;INSIG2;FDX1;PRKAR1A;INPP5K;BA…
GOBP_POSITIVE_REGULATION_OF_INTRACELLULAR_TRANSPORT	0.0385042	0.23246	-1.74936	HSP90AA1;BAG3;ACTN2;PTGS2;NRDE2;SEC16B;JAK2;DYNC1H1;SMAD3;MAP2;MTMR2;PIK3R2;EZR;ZFAND1;XPO4;EP300;SPAG5;ZDHHC2;PRKD1;LDLRAP1;VPS11;TRIM28;RBM22;ZC3H12A;EDEM1;EDEM2;KHDRBS1;MDM2
GOBP_CELLULAR_RESPONSE_TO_PEPTIDE_HORMONE_STIMULUS	0.00851188	0.538434	-1.75221	ZNF106;CTSD;SORBS1;ENPP1;MTOR;SYAP1;ACTN2;AGTR1;YWHAG;JAK2;IGF1R;MAP1B;RAB10;IGF2;INHBA;ZFP36L1;C2CD5;EDNRA;KANK1;FBN1;SNX5;SOCS2;PIK3R2;LPIN2;OGT;LEPROT;PXN;STAT3;HRAS;RAP1GDS1;CRK;PRKD1;MAPK3;PIK3C2A;MYO1C;JAK1;INSIG2;PRKAR1A;INPP5K;APPL1;RAB31;SGCB;PRKDC;INSR;NFE2L2;GNAI2;PIK3CA;SLC27A1;CYFIP1;MDM2;NDEL1;RARRES2;CAV1;TYK2;DDR2;PTPN1;PPP3CA;ATP2B1;SESN3;RBX1;SOS2;CAMK2A;PIP4K2B;MYO5A;GHR;PDPK1;…
GOBP_REGULATION_OF_ESTABLISHMENT_OF_PROTEIN_LOCALIZATION	0.00062278	0.627257	-1.75881	STOM;HSPA8;HPS4;HSP90AA1;CTSD;EPHA5;BAG3;BMP6;CCT8;TCF7L2;RHBDF1;PTGS2;ANGPT1;SEC16B;TMED10;SLC1A1;MTCL1;CCT4;JAK2;PPID;GNA11;MDFIC;SMAD3;ACSL3;WWP2;ADAM9;C2CD5;ABLIM3;NADK;GCC2;BMP4;NF1;LRP5;MICALL2;PIK3R2;ZFAND1;LEPROT;HRAS;RAP1GDS1;XPO4;MYH10;EP300;SH3GLB1;NPEPPS;PFKFB2;C2CD2L;DNM1L;ZDHHC2;TIAM1;PRKD1;SUFU;MYO1C;DKC1;ERLEC1;PTP4A3;BRSK1;PRKAR1A;INPP5K;RAB23;VPS11;ARF6;CCT5;TRIM28;ARIH2;ERP29;R…
GOBP_DENDRITE_DEVELOPMENT	0.00859332	0.538434	-1.76411	APP;SLC12A5;NSMF;MAPK4;FZD4;DAB1;PAK4;YWHAH;MAP1B;BMP7;ELAVL4;DHX36;DVL1;VLDLR;MAP2;RTN4IP1;HECW1;OBSL1;TRAK1;MAP1A;PTPRS;SARM1;PAFAH1B1;CTNNA2;IQSEC1;RELN;CAMSAP2;SLC30A1;CRK;TIAM1;GRIN3A;TRAPPC4;SDK1;ARF6;MEF2A;BMP5;MAP1S;CAMK1D;ARF4;DTNBP1;KIDINS220;CYFIP1;CDKL5;EPHB2;KLF7;MFSD2A;PTEN
GOBP_RESPONSE_TO_PEPTIDE_HORMONE	0.000797307	0.627257	-1.76463	ZNF106;EDNRB;CTSD;SORBS1;ENPP1;MTOR;SYAP1;ACTN2;AGTR1;PTGS2;EGR1;YWHAG;CXCL12;JAK2;IGF1R;MAP1B;SMAD3;RAB10;BMP7;IGF2;INHBA;ZFP36L1;C2CD5;EDNRA;KANK1;SRSF4;FBN1;CREB1;SNX5;SCAP;SOCS2;LRP5;PIK3R2;LPIN2;OGT;LEPROT;PXN;STAT3;HRAS;RAP1GDS1;CRK;PRKD1;MAPK3;PIK3C2A;MYO1C;JAK1;INSIG2;PRKAR1A;INPP5K;ERRFI1;ALPL;APPL1;EIF2B2;RAB31;SGCB;PRKDC;INSR;NFE2L2;GNAI2;PIK3CA;SLC27A1;CAD;STC2;BRAF;CYFIP1;MDM2;NDEL1;…
GOBP_EPITHELIAL_TO_MESENCHYMAL_TRANSITION	0.0275239	0.311078	-1.76506	EOMES;NCAM1;GREM1;MTOR;TCF7L2;EPHA3;OLFM1;SMAD3;BMP7;TBX20;WNT11;EDNRA;TBX5;DDX17;BMP4;PPP3R1;LIMS1;IL17RD;FGFR1;TIAM1;POFUT2;BCL9L;TRIM28;HAS2;BMP5;ENG;SFRP1;TMEM100;TGFB2;PTEN;SMAD7;FERMT2;APLF;COL1A1;LOXL2;RBPJ;TGFBR3;FAM83D;ACVRL1;RFLNB;CTNNB1;TWIST1
GOBP_RETINA_DEVELOPMENT_IN_CAMERA_TYPE_EYE	0.0275239	0.304088	-1.77152	USH1C;FZD4;AGTPBP1;SMARCD3;SLC1A1;NFIA;CRB1;TMEM135;USP45;LRP5;LAMA1;GNB1;STAT3;PTPRM;LARGE1;PROX1;NFIB;SOX8;HIPK2;ATP2B4;SDK1;RHOJ;DTNBP1;SCAPER;TGFB2;SDK2;RD3;MFSD2A;SERPINF1;NECTIN1
GOBP_NEGATIVE_REGULATION_OF_MESENCHYMAL_CELL_PROLIFERATION	0.0491606	0.1782	-1.77867	WNT11;BMP4;NFIB;PHF14
GOBP_HINDBRAIN_DEVELOPMENT	0.0318465	0.270189	-1.78034	HSPA8;FZD4;AGTPBP1;DAB1;GBX2;IGF1R;ARL13B;ATIC;SCN5A;BMP7;SERPINE2;PTPRS;PROX1;NANOS1;CTNNA2;CRK;NFIB;MAFB;NCSTN;PDSS2;BMP5;HSPA5;OGDH;OPHN1;EPHB2
GOBP_POSITIVE_REGULATION_OF_PROTEIN_LOCALIZATION	0.000468651	0.643552	-1.78134	STOM;HPS4;HSP90AA1;SORBS1;BAG3;BMP6;CCT8;TCF7L2;PTGS2;SEC16B;TMED10;MTCL1;CCT4;EPHA3;JAK2;PPID;GNA11;SMAD3;ACSL3;ADAM9;C2CD5;ABLIM3;DVL1;SPTBN1;NADK;SYT11;BMP4;CCDC88A;MICALL2;PIK3R2;EZR;ZFAND1;LEPROT;MAP1A;NUP62;HRAS;XPO4;GPD1L;MYH10;EP300;SH3GLB1;NPEPPS;PFKFB2;PIAS1;C2CD2L;DNM1L;ZDHHC2;CRK;PRKD1;RER1;SSH1;MYO1C;DKC1;PTP4A3;JAK1;STAC;PRKAR1A;NMD3;VPS11;YAP1;ATP2B4;ARF6;CCT5;TRIM28;ARIH2;RBM22;US…
GOBP_REGULATION_OF_CELLULAR_LOCALIZATION	6.39215e-07	0.814036	-1.79403	VTI1B;STOM;HSPA8;GSN;HPS4;HSP90AA1;CTSD;SORBS1;EPHA5;P2RX5;CLTC;BAG3;MTOR;BMP6;CCT8;TCF7L2;ACTN2;RHBDF1;PTGS2;ARHGDIG;ANGPT1;NRDE2;SEC16B;TMED10;SLC1A1;MTCL1;CCT4;EPHA3;JAK2;DYNC1H1;PPID;GNA11;MDFIC;MAP1B;SMAD3;ACSL3;CAMK2D;WWP2;ZFP36L1;ADAM9;C2CD5;ABLIM3;DHX36;DVL1;MAP2;VCL;MYBPC3;LYPD1;TMEM59;EDNRA;SPTBN1;NADK;GCC2;SYT11;BMP4;MTMR2;CSNK1E;FAM45A;NF1;LRP5;LRRC15;CCDC88A;DNAJC13;MICALL2;PIK3R2;EZ…
GOBP_CELL_SUBSTRATE_JUNCTION_ORGANIZATION	0.0404559	0.221247	-1.81121	SORBS1;GREM1;ARHGAP6;FN1;ACTN2;LIMCH1;EPHA3;DUSP3;SMAD3;WHAMM;VCL;LIMS1;BCR;IQSEC1;POLDIP2;RAC1;TLN1;ARF6;MAPRE2;SFRP1;THBS1;MACF1;PTEN;FERMT2;RHOA;PPM1F;WDPCP;ACVRL1;RAB8B;COL16A1;ITGB4;PRICKLE1;CLASP1
GOBP_REGULATION_OF_VIRAL_PROCESS	0.0307631	0.275058	-1.82	STOM;PABPC1;GSN;PPID;MDFIC;P4HB;LARP1;LGALS1A;LRRC15;PROX1;SMPD1;LY6E;UBP1;INPP5K;VAPB;TRIM25;TRIM28;RAD23A;CD4;FURIN;SRPK1;PLSCR1;STAU1;HACD3
GOBP_POSITIVE_REGULATION_OF_ESTABLISHMENT_OF_PROTEIN_LOCALIZATION	0.00264984	0.57561	-1.83917	STOM;HPS4;HSP90AA1;BAG3;BMP6;CCT8;TCF7L2;PTGS2;SEC16B;TMED10;MTCL1;CCT4;JAK2;PPID;GNA11;SMAD3;ACSL3;ADAM9;C2CD5;ABLIM3;NADK;MICALL2;PIK3R2;ZFAND1;LEPROT;HRAS;XPO4;MYH10;EP300;SH3GLB1;NPEPPS;PFKFB2;C2CD2L;DNM1L;ZDHHC2;PRKD1;MYO1C;DKC1;PTP4A3;PRKAR1A;VPS11;ARF6;CCT5;TRIM28;ARIH2;RBM22;USP36;ANKRD1;TGFB2;ZC3H12A;EDEM1;EDEM2;MDM2;TLR2A;HDAC3;CCT2;F2RL1;CCT7;CEP131
GOBP_CARDIAC_CELL_DEVELOPMENT	0.0491606	0.186974	-1.84095	TSTD1;FHL2;SORBS2;COL14A1;MTOR;ACTN2;MEIS1;SLC8A1;GATA4;INHBA;TBX5;BMP4;ACTC1;OBSL1;FOXP1;LARGE1;PROX1;MYH11;MAP2K4;MEF2A;ZMPSTE24;SGCB
GOBP_LAMELLIPODIUM_ORGANIZATION	0.0486488	0.1902	-1.85943	HSP90AA1;MTOR;ABLIM1;WHAMM;ABLIM3;ARHGEF4;CDH13;VCL;KANK1;PARVB;CCDC88A;S1PR1;SLIT2;RAC1;CARMIL1;PIK3CA;CYFIP1;ARFIP2
GOBP_REGULATION_OF_PROTEIN_LOCALIZATION_TO_MEMBRANE	0.00715054	0.538434	-1.86721	VTI1B;STOM;GSN;SORBS1;CLTC;SLC1A1;MTCL1;EPHA3;ACSL3;C2CD5;LYPD1;TMEM59;SPTBN1;LRRC15;PIK3R2;EZR;OGT;HRAS;ZDHHC2;SLC30A1;CRK;RER1;SSH1;MYO1C;STAC;INPP5K;LDLRAP1;ATP2B4;ARF6;APPL1;TMED2;PIK3CA;KCNJ11;EPHB2;TNFAIP6;ZDHHC5
GOBP_SMAD_PROTEIN_SIGNAL_TRANSDUCTION	0.0425571	0.207105	-1.88623	GREM1;BMP6;JAK2;SMAD3;BMP7;INHBA;TBX20;SPTBN1;SMAD6;BMP4;MAGI2;PIN1;HIPK2;BMP5;ENG;SMAD5;TGFB2;PMEPA1;ZMIZ1;TWSG1;SMAD7;TGFBR3;ACVRL1;SKI;CCN3
GOBP_PHOSPHOLIPASE_C_ACTIVATING_G_PROTEIN_COUPLED_RECEPTOR_SIGNALING_PATHWAY	0.0374432	0.23554	-1.88819	EDNRB;P2RY1;ACTN2;AGTR1;GNA11;EDNRA;PLCB4;GNB1;TACR1;S1PR1;INPP5A;PRKD1;PTH2R;TGM2;P2RY2
GOBP_CELLULAR_RESPONSE_TO_INTERLEUKIN_1	0.0486488	0.188566	-1.88903	TOLLIP;ADAMTS7;EGR1;VRK2;KLF2;MYD88;NFKBIA;USP10;UPF1;MAPK11;IL1R1;HAS2;SFRP1;ANKRD1;CACTIN;ZC3H12A
GOBP_CARDIAC_SEPTUM_DEVELOPMENT	0.0116843	0.518848	-1.91703	SLIT3;ZBTB14;GATA4;AP2B1;BMP7;TBX20;WNT11;TBX5;HECTD1;SMAD6;BMP4;LMO4;GJA5;NPHP3;MATR3;PROX1;RBM15;SLIT2;SUFU;TRIP11;MDM4;CYR61;ANK2;BMP5;ENG;TGFB2;LUZP1;MDM2
GOBP_CONVERGENT_EXTENSION_INVOLVED_IN_GASTRULATION	0.0261494	0.311078	-1.94152	WNT11;DVL1;NPHP3;WNT5B;SFRP1;MKKS
GOBP_POSITIVE_REGULATION_OF_PROTEIN_LOCALIZATION_TO_NUCLEUS	0.0101382	0.518848	-1.9513	HSP90AA1;BAG3;CCT8;TCF7L2;PTGS2;CCT4;JAK2;SMAD3;BMP4;PIK3R2;EP300;PRKD1;DKC1;JAK1;NMD3;YAP1;CCT5;TRIM28;RBM22;ZC3H12A;HDAC3;CCT2;TYK2;CCT7;FERMT2
GOBP_REGULATION_OF_PROTEIN_LOCALIZATION_TO_NUCLEUS	0.00319038	0.57561	-1.97566	HSP90AA1;BAG3;MTOR;CCT8;TCF7L2;PTGS2;ANGPT1;CCT4;JAK2;MDFIC;SMAD3;BMP4;NF1;PIK3R2;EP300;PRKD1;GLUL;SUFU;DKC1;JAK1;PIN1;RAB23;NMD3;YAP1;MFHAS1;CCT5;TRIM28;RBM22;ZC3H12A;NUP54;HDAC3;CCT2;POLR1A;TYK2;CCT7;FERMT2
GOBP_BUNDLE_OF_HIS_CELL_TO_PURKINJE_MYOCYTE_COMMUNICATION	0.0407317	0.209275	-1.97708	CACNA2D1;CTNNA3;SCN5A;TBX5;GJA5;DSP
GOBP_TRANSFORMING_GROWTH_FACTOR_BETA_PRODUCTION	0.0486488	0.186974	-1.98341	FN1;PTGS2;SMAD3;WNT11;ATP6AP2;MYB;FURIN;TGFB2;ITGAV;THBS1;TSKU;COL3A1
GOBP_VENTRICULAR_SEPTUM_DEVELOPMENT	0.0252077	0.335348	-1.98537	SLIT3;GATA4;AP2B1;WNT11;TBX5;HECTD1;SMAD6;BMP4;LMO4;GJA5;MATR3;PROX1;RBM15;SLIT2;SUFU;TRIP11;MDM4;CYR61;TGFB2;LUZP1;MDM2
GOBP_AXONAL_TRANSPORT	0.027138	0.311078	-1.99181	AGTPBP1;HSPB1;DYNC1H1;HSBP1;MAP2;TRAK1;ARL8A;TRAK2;MAP1A;DCTN1;PAFAH1B1;BLOC1S2;BLOC1S4;KIF5C;KIF4B;AP3M1;ARL8B;UCHL1;AP3M2;SPG7;DTNBP1;OPA1;NDEL1
GOBP_CHAPERONE_MEDIATED_AUTOPHAGY	0.0491606	0.180986	-2.00083	HSPA8;HSP90AA1;BAG3;STUB1;LAMP2
GOBP_PIGMENT_CELL_DIFFERENTIATION	0.0407189	0.213826	-2.00487	EDNRB;HPS4;ENPP1;ZEB2;GNA11;SLC24A5;ADAMTS20;USP13
GOBP_CARDIAC_CONDUCTION	0.00443608	0.557332	-2.00507	TSTD1;RNF207;CACNA2D1;ATP1A1;CASQ2;SLC8A1;BIN1;ATP2A3;CTNNA3;SCN5A;CAMK2D;ATP1B1;TBX5;GJA5;DSP;AKAP9;CALM2;ATP2B4;ANK2;MEF2A;ZMPSTE24;CAV1;SCN4B;ATP2A2;TRPC1;EHD3;ATP2B1;SRI;ISL1;KCNH6
GOBP_REGULATION_OF_SMAD_PROTEIN_SIGNAL_TRANSDUCTION	0.0261865	0.318574	-2.00896	GREM1;BMP6;JAK2;BMP7;INHBA;TBX20;SPTBN1;SMAD6;BMP4;PIN1;BMP5;ENG;TGFB2;PMEPA1;TWSG1;SMAD7;TGFBR3;ACVRL1;SKI;CCN3
GOBP_POSITIVE_REGULATION_OF_PROTEIN_IMPORT_INTO_NUCLEUS	0.0289521	0.2802	-2.01018	HSP90AA1;BAG3;PTGS2;JAK2;SMAD3;PIK3R2;EP300;PRKD1;TRIM28;RBM22;ZC3H12A;HDAC3
GOBP_CARDIAC_MUSCLE_CELL_ACTION_POTENTIAL	0.0204664	0.392536	-2.01317	TSTD1;RNF207;CACNA2D1;ATP1A1;SLC8A1;BIN1;CTNNA3;SCN5A;CAMK2D;ATP1B1;GJA5;DSP;AKAP9;DMD;GPD1L
GOBP_POSITIVE_REGULATION_OF_EXTRINSIC_APOPTOTIC_SIGNALING_PATHWAY	0.0310208	0.26557	-2.01615	INHBA;NF1;SFRP1;FADD;CYLD;STK4;THBS1;BID;ITM2C;STK3;CAV1;ATF3;RIPK1;FAF1;G0S2;TNFSF10;CTNNA1
GOBP_PHOSPHOLIPID_DEPHOSPHORYLATION	0.0273369	0.304088	-2.01969	MTMR1;PLPP3;MTMR2;MTMR8;EPHX2;INPP5A;MTMR11;MTMR7;INPP5K;TMEM55A;INPP5E;MTMR9;INPP5J;PLPP2;PTEN;PLPP1;SACM1L
GOBP_RESPONSE_TO_FLUID_SHEAR_STRESS	0.0359836	0.23554	-2.02285	PTGS2;SOCS5;ADAM9;KLF2;SMAD6;PKD1;TFPI2;HAS2;NFE2L2;HDAC3;SMAD7;ABCA1
GOBP_DEVELOPMENTAL_PIGMENTATION	0.0273369	0.304088	-2.04389	EDNRB;HPS4;ENPP1;ZEB2;GNA11;EDNRA;SLC24A5;ADAMTS20;USP13;ATP6AP2
GOBP_REGULATION_OF_PROTEIN_IMPORT_INTO_NUCLEUS	0.00706524	0.538434	-2.05019	HSP90AA1;BAG3;PTGS2;ANGPT1;JAK2;MDFIC;SMAD3;BMP4;NF1;PIK3R2;EP300;PRKD1;SUFU;RAB23;TRIM28;RBM22;ZC3H12A;NUP54;HDAC3
GOBP_ENDOCRINE_PROCESS	0.0104619	0.518848	-2.05351	EDNRB;FZD4;BMP6;AGTR1;RASL10B;INHBA;NDST2;TACR1;AQP1;SELENOM;ATP6AP2;INHA;FGFR1;CTSZ
GOBP_LAMELLIPODIUM_ASSEMBLY	0.00678355	0.538434	-2.06184	HSP90AA1;MTOR;ABLIM1;WHAMM;ABLIM3;ARHGEF4;CDH13;VCL;PARVB;CCDC88A;S1PR1;SLIT2;RAC1;CARMIL1;PIK3CA;CYFIP1;ARFIP2
GOBP_RESPONSE_TO_ATP	0.0275239	0.291412	-2.06278	P2RY1;P2RX5;ENPP1;PTGS2;TAF1;SSH1;HSP90B1;P2RY2;KCNJ11;PANX1
GOBP_MELANOCYTE_DIFFERENTIATION	0.0291647	0.275058	-2.06301	EDNRB;HPS4;ENPP1;ZEB2;GNA11;SLC24A5;ADAMTS20;USP13
GOBP_ENDOTHELIN_RECEPTOR_SIGNALING_PATHWAY	0.0156015	0.518848	-2.07205	EDNRB;GNA11;EDNRA;PLCB4
GOBP_ATRIOVENTRICULAR_VALVE_DEVELOPMENT	0.0228158	0.355083	-2.09449	SLIT3;OLFM1;GATA4;TBX20;TBX5;SMAD6;GJA5;MDM4;CYR61;TGFB2;MDM2
GOBP_CELL_CELL_SIGNALING_INVOLVED_IN_CARDIAC_CONDUCTION	0.0249611	0.335348	-2.09451	TSTD1;RNF207;CACNA2D1;CASQ2;SCN5A;TBX5;GJA5
GOBP_CELL_COMMUNICATION_INVOLVED_IN_CARDIAC_CONDUCTION	0.00522758	0.557332	-2.14623	TSTD1;RNF207;CACNA2D1;ATP1A1;CASQ2;SLC8A1;CTNNA3;SCN5A;CAMK2D;ATP1B1;TBX5;GJA5;DSP
GOBP_AXO_DENDRITIC_TRANSPORT	0.00227039	0.593325	-2.15791	APP;HSPA8;AGTPBP1;HSPB1;DYNC1H1;HSBP1;MAP2;TRAK1;ARL8A;TRAK2;MAP1A;DCTN1;PAFAH1B1;BLOC1S2;BLOC1S4;KIF5C;KIF4B;APBA1;AP3M1;ARL8B;UCHL1;AP3M2;SPG7;DTNBP1;STAU1;OPA1;NDEL1
GOBP_CARDIAC_ATRIUM_DEVELOPMENT	0.00837411	0.538434	-2.15917	IGF1R;GATA4;TBX20;WNT11;TBX5;GJA5;NPHP3;PROX1;MDM4;CYR61;ANK2;ENG;TGFB2;MDM2
GOBP_SODIUM_ION_HOMEOSTASIS	0.00843054	0.538434	-2.16154	EDNRB;ATP1A1;AGTR1;SLC8A1;ATP1B1;EDNRA
GOBP_ATRIAL_SEPTUM_DEVELOPMENT	0.00474108	0.557332	-2.18156	GATA4;TBX20;WNT11;TBX5;GJA5;NPHP3;MDM4;CYR61;ANK2;TGFB2;MDM2

## Sheet: D12 LV LAL vs Normal
pathway	padj	log2err	NES	leadingEdge
GOBP_7_METHYLGUANOSINE_CAP_HYPERMETHYLATION	0.0307543	0.182429	2.02879	SNRPD1;SNRPF;SNRPD3;SNRPE;SNRPGP15;SNRPN
GOBP_NEGATIVE_REGULATION_OF_CELL_FATE_COMMITMENT	0.0289105	0.17176	1.94189	FZD7;LOXL3;SOSTDC1;SFRP2;NKX6-2
GOBP_AXIAL_MESODERM_DEVELOPMENT	0.0417001	0.133585	1.90139	RPL38;EPHA2;NOG
GOBP_ACTIVATION_OF_TRANSMEMBRANE_RECEPTOR_PROTEIN_TYROSINE_KINASE_ACTIVITY	0.0149497	0.211514	1.61429	ANGPT1;NRG1
GOBP_CELL_CELL_SIGNALING	0.0317661	0.0805831	-1.19197	KCNJ3;SMAD2;SLC12A5;AQP1;NDUFAF2;RNF207;RAB1B;STAU2;PAFAH1B1;ABL1;RAB3A;PTEN;NUP155;FAM129B;TH;ITGB1;ARF1;CTNNB1;CXCL12;ITPKA;HRAS;KCMF1;SEPTIN5;KCNA2;GRIA3;TRIO;EXT1;PRNP;SLC16A2;PMP22;KCNN1;INHBA;PSEN1;CAMK2A;MAPK3;SRI;GRIK1;LYPD1;PRKD1;NR2E1;NGFR;ANGPTL2;ANK2;KIF1B;TARDBP;FXR1;SYNGR1;GATA4;UBE2Q1;PAIP2B;ERC1;GNAQ;TPBG;CAMK2G;CACNB4;PDZD11;PINK1;ANAPC2;GNB1;SYT11;RAB11FIP3;ATXN3;CPT1A;ZYX;DMD;A…
GOBP_CELLULAR_LIPID_METABOLIC_PROCESS	0.0356703	0.0742118	-1.20279	ACAA2;HSD17B4;ALDH1A3;ALDH1A2;ACAD9;PHYH;AUH;CISH;PAFAH1B1;ACADL;AMACR;PDK1;PTEN;SPTLC1;HADHA;ECI1;TH;EFR3A;PLPP1;ITPKA;RDH10;IPMK;XBP1;PIK3C3;PTGR2;OSBPL5;EPHX2;B3GALNT1;DBI;PLCB4;TMEM68;PTGES2;PRKD1;ECHS1;DGKD;MTMR4;PIBF1;PPM1L;SLC30A5;PLAA;PLBD2;PIGG;FASN;PTGR1;CAV1;ETFA;ACAA1;CPT1A;PECR;ABHD4;HADH;RGN;ST3GAL3;LPL;PTGES3;ACADSB;ACSBG1;PLCG1;TBL1XR1;INPP5A;ACLY;PLSCR1;RFT1;PEMT;PIGT;ITGB8;ABCG2…
GOBP_MONOATOMIC_CATION_TRANSPORT	0.0388294	0.0697909	-1.21194	ATP5F1AZ;ATP5I;KCNJ3;ANXA6;ADCYAP1R1;FXN;ATP5C1;BIN1;UQCRFS1;FTH1;STEAP3;SLC12A5;AQP1;NNT;B2M;ACTN2;RNF207;ATP5G3;ABL1;SLC25A4;NKAIN1;REM1;ITGB1;CTNNB1;CXCL12;HOMER2;KCND3;ANO6;FKBP4;ITGB3;NIPSNAP2;MYLK;NKAIN2;KCNA2;UQCRC1;PRNP;KCNN1;PSEN1;CAMK2A;SRI;KCNV1;PLCB4;YWHAE;NDUFS7;PRKD1;UQCRHL;ATP5PB;ANK2;STK39;ATP6V1E1;SLC30A5;HSPA9;COX5A;CAMK2G;SLC25A3;CACNB4;CAV1;SLC41A1;UBQLN1;DMD;CHRNA4;CASQ2;P2RX…
GOBP_CHEMICAL_HOMEOSTASIS	0.0269349	0.0899649	-1.2161	RPS6;ANXA6;FXN;SMAD2;RAB7A;FTH1;SLC12A5;AQP1;NNT;NDUFAF2;B2M;RMI1;CLIC4;IMMT;ABL1;RACK1;AP3B1;TH;COL1A1;VAPB;HSP90B1;ARF1;CXCL12;ABCB1;FECH;ITGB3;DMXL2;XBP1;GOT1;EXT1;PRNP;EPHX2;PSEN1;FOXK2;ANKH;UPK3A;MAPK3;SRI;PLCB4;YWHAE;DDX3X;GCLM;MED13;PRKD1;NCOA4;NGFR;ANK2;STK39;PICALM;GATA4;SLC30A5;CACNB4;CAV1;SLC41A1;LIMA1;DMD;ABHD4;CASQ2;PRKACB;RGN;TMEM106B;LPL;ATP5B;CALM2;ATP2B4;PLCG1;ANK3;TCF7L2;CYB5R4;…
GOBP_REGULATION_OF_CELL_POPULATION_PROLIFERATION	0.00297876	0.366353	-1.22069	RPS6;ATP5F1AZ;SMARCA2;FXN;SMAD2;ACTB;NDUFS4;FTH1;AQP1;ALDH1A2;THBS4;DACH1;B2M;SMAD1;FBLN1;OSMR;ABL1;CTCF;PTEN;FAM129B;RHOA;SULF1;MEF2D;TP53I11;PLPP1;ITGB1;MAP3K5;CTNNB1;CXCL12;LIMS2;ITGB3;HRAS;NFIB;XBP1;BIRC6;CTBP2;CCND1;IL6ST;TMEM119;PRNP;SLC16A2;PMP22;HNRNPU;PTK2;SDC4;VCAN;INHBA;RGCC;DOT1L;IFT74;OSR2;DPT;ASCL2;MAPK3;MAP2K1;APC;TOPORS;RPS3;PRKD1;NR2E1;NGFR;SOX8;HDAC2;DLC1;DAB2IP;CXCR7;NF2;TGFB2;…
GOBP_REGULATION_OF_RESPONSE_TO_EXTERNAL_STIMULUS	0.0202057	0.10975	-1.23012	HSP90AA1;HSPD1;HSPA8;MAPKAPK2;SLIT2;THBS4;RAC1;OSMR;TRIL;PTEN;WFDC1;AP3B1;CREBBP;SARM1;CXCL12;HSPB1;CLASP2;ANO6;ANXA2;IL6ST;PTK2;MAPK3;MAP2K1;YWHAE;CAMKMT;DDX3X;PRKD1;TNIP1;STK39;NBL1;DAB2IP;FXR1;PAK2;TPBG;PAK3;TOMM70;SYT11;CAV1;UBQLN1;CPT1A;AXL;ADAM10;SHPK;PPP2CA;MYCBP2;ETS1;CARD9;LPL;PDGFRA;PLCG1;BRD4;CDH13;SFPQ;UFL1;PLSCR1;C1QBP;ABHD17A;RAB11FIP2;HMGB1;GIT1;CSNK1A1;F2RL1;CASK;TRIM32;DDTL;MPP1;…
GOBP_GROWTH	0.0171099	0.121196	-1.23221	LOC427439;SORBS2;SMARCA2;FXN;SMAD2;COL14A1;COL3A1;SLC12A5;SLIT2;DRAXIN;H3F3B;CISH;RMI1;SMAD1;PAFAH1B1;CLIC4;COL6A1;ABL1;RACK1;OLFM1;PTEN;WFDC1;RGS2;ITGB1;CTNNB1;CXCL12;RND2;RDH10;EXT1;INHBA;PTGFRN;DDX3X;PELO;GLI2;INTS1;NAIF1;SEMA3A;TYMS;GATA4;TGFB2;DCAF13;PLAA;JADE3;KLF2;TBX20;ANAPC2;TOMM70;GNAS;ADAM10;CRKL;CDC73;MEF2C;PPP2CA;EIF4G2;MYCBP2;YY2;MACF1;GOLGA4;TBL1XR1;EIF4H;TEAD1;RAB21;SH3BP4;TSKU;PP…
GOBP_MAPK_CASCADE	0.0374628	0.0717655	-1.23467	MAPK4;MAPKAPK2;DNAJA1;MID1;SMAD1;PAFAH1B1;FBLN1;ABL1;KLHL31;DUSP7;RGS2;GADD45G;TAOK1;MAP3K5;CTNNB1;ITGB3;HRAS;ARHGEF6;PPIA;INHBA;AAED1;MAPK3;MAP2K1;RPS3;EIF3A;YWHAE;TNIP1;STK39;DAB2IP;SEMA3A;ROCK2;CXCR7;NF2;PPM1L;TAOK3;TGFB2;PAK2;TPBG;PAK3;PINK1;CAV1;CRKL;MEF2C;CARD9;MAP4K4;FAM83D;MAP3K1;AKAP13;CCN2;PDGFRA;CSPG4;ADAM9;SPRED2;SH2D3C;HMGB1;FN1;F2RL1;HIPK2;DDTL;SEMA6A;SDCBP;GPS1;FKTN;ZC3H12A;ROR1;ST…
GOBP_SYNAPTIC_SIGNALING	0.027949	0.0877625	-1.2449	SLC12A5;STAU2;PAFAH1B1;ABL1;RAB3A;PTEN;TH;ITGB1;ARF1;CTNNB1;ITPKA;HRAS;KCMF1;SEPTIN5;GRIA3;TRIO;EXT1;PRNP;PMP22;KCNN1;PSEN1;CAMK2A;MAPK3;GRIK1;LYPD1;NR2E1;NGFR;KIF1B;FXR1;SYNGR1;PAIP2B;ERC1;GNAQ;TPBG;CACNB4;PDZD11;PINK1;ANAPC2;GNB1;SYT11;ATXN3;DMD;CRKL;CHRNA4;PPP1R9A;MEF2C;PTPRA;PDE7B;P2RX5;IL1RAP;PLCG1;CBLN2;NEFL;DLGAP2;EXOC4;LZTS1;YWHAH;GIT1;STAU1;VDAC3;PPP3CA;RPS6KB1;EIF4EBP2;CASK;SYPL1;NAPB;D…
GOBP_SECRETION	0.00931748	0.1782	-1.24852	VTI1B;SMAD2;RAB7A;GOLPH3;STEAP3;AQP1;LTBP2;NDUFAF2;RAB1B;PAFAH1B1;RAB3A;FAM129B;CXCL12;ABCB1;CLASP2;SEPTIN5;KCNA2;XBP1;ANXA2;PPIA;CCND1;CDO1;SLC16A2;ARF6;SDC4;INHBA;PSEN1;RGCC;PLA2R1;CAMK2A;SRI;WDR41;EXOC7;PTGES2;PRKD1;STK39;TARDBP;SYNGR1;TGFB2;ARL8B;UBE2Q1;RAB31;CAMK2G;CACNB4;PDZD11;PINK1;SYT11;CAV1;RAB11FIP3;CPT1A;AXL;GNPTAB;HADH;CHRNA4;MEF2C;RALA;RAB10;COPG1;ANK1;ADAM9;TMEM167A;TCF7L2;RAB11FIP…
GOBP_REGULATION_OF_SYSTEM_PROCESS	0.0485523	0.0606039	-1.25741	HSP90AA1;TNNT2;KCNJ3;ANXA6;BIN1;MYL9;AQP1;TRIM63;ADD3;RNF207;MYBPC3;ABL1;PTEN;NUP155;CTNNA3;RGS2;TH;RHOA;REM1;ITGB1;KCND3;IL6ST;POPDC2;INHBA;SRI;YWHAE;DES;PRKD1;ANK2;STK39;EHD3;ROCK2;GATA4;TGFB2;CAMK2G;TOMM70;CAV1;DMD;TMEM65;CASQ2;YY2;GAA;CALM2;ATP2B4;DOCK4;EPB41;KCNJ5;DLGAP2;PPP3CA;PDE5A;MYOCD;F2RL1;RPS6KB1;DLGAP4;PDE4D;CTDP1;CTSC;ORMDL3;ZC3H12A;MTPN;BECN1;PTPN11;RNF10;EDN3;DSC1;FBXO32;ACE;AKAP9…
GOBP_REGULATION_OF_GROWTH	0.032246	0.0798346	-1.25936	LOC427439;SMARCA2;FXN;COL14A1;SLIT2;DRAXIN;H3F3B;CISH;PAFAH1B1;ABL1;RACK1;OLFM1;PTEN;WFDC1;RGS2;CXCL12;RND2;INHBA;DDX3X;NAIF1;SEMA3A;TGFB2;PLAA;JADE3;TBX20;ANAPC2;TOMM70;ADAM10;CRKL;CDC73;MEF2C;PPP2CA;EIF4G2;MYCBP2;YY2;MACF1;GOLGA4;TEAD1;RAB21;SH3BP4;CREB1;STK11;ZFPM2;FN1;MYOCD;RPS6KB1;TRIM32;BCL2;ING5;EFNA5;PIK3CA;SDCBP;CTDP1;ULK2;HIF1A;SIX1;SIN3A;MTPN;SLIT3;YBX3;HTRA2;MBD5;EXTL3;MAP2;CCNB1;SHTN…
GOBP_IMPORT_INTO_CELL	0.00660762	0.223898	-1.26335	GSN;HNRNPK;CLTA;KCNJ3;SPON2;HSPA8;RAB7A;ACTB;BIN1;SLC12A5;DPYSL2;MAPKAPK2;B2M;RAB1B;AP3S1;RAC1;ABL1;RACK1;RGS2;ITGB1;ARF1;ANO6;ITGB3;HRAS;ANXA2;EPRS;PIK3C3;PRNP;SLC16A2;ARF6;PTK2;VLDLR;PSEN1;PLA2R1;MAPK3;PRKD1;DGKD;SNX1;XKR4;ARFGAP1;ANK2;EHD3;PICALM;CXCR7;ARL8B;ELMO2;RAB31;MYO1B;CTBP1;SYT11;CAV1;AXL;SNX3;RALA;CATSPER4;ATP2B4;PACSIN3;GPM6B;CDH13;C1orf43;CDC42SE1;KCNJ5;PLSCR1;RAB21;RAB11FIP2;ATP1B3…
GOBP_POSITIVE_REGULATION_OF_TRANSPORT	0.00965098	0.174252	-1.26909	HSP90AA1;HNRNPK;ADCYAP1R1;HSPA8;RAB7A;ACTB;GOLPH3;BIN1;AQP1;B2M;ACTN2;OAZ1;RNF207;ABL1;RAB3A;RACK1;ITGB1;CXCL12;ABCB1;CLASP2;ANO6;RIOK2;NIPSNAP2;MYLK;XBP1;ANXA2;PPIA;ARF6;SDC4;INHBA;PSEN1;RGCC;PLA2R1;DBI;CAMK2A;SRI;PCM1;YWHAE;DYNC1H1;PRKD1;DGKD;ANK2;STK39;NUMA1;TARDBP;DENND5B;NF2;TGFB2;PLAA;RAB31;STX18;OAZ2;PINK1;CAV1;FEZ1;DMD;P2RX5;CALM2;PLCG1;ANK3;AHCYL1;ADAM9;TCF7L2;BAG3;AZIN1;RAB21;ATP1B3;ANK…
GOBP_DEFENSE_RESPONSE	0.000487897	0.57561	-1.27152	GSN;VIM;HSP90AA1;HSPD1;SPON2;HSPA8;GAPDH;TUBB4B;AQP1;MAPKAPK2;BNIP3L;RAB1B;SMAD1;RAC1;COL6A1;OSMR;TRIL;WFDC1;AP3B1;CREBBP;SARM1;SDHAF4;ITGB1;MAP3K5;SYNCRIP;CXCL12;ACTR3;ANO6;HRAS;EPRS;EXT1;IL6ST;CDO1;POLR3A;INHBA;PSEN1;CEBPG;CAMK2A;RPL39L;YWHAE;LYPD1;DDX3X;PRKD1;TNIP1;NR2E1;STK39;DAB2IP;FXR1;RAB23;ARL8B;PAK2;PLAA;PAK3;FASN;TOMM70;SYT11;CAV1;RPSAP58;UBQLN1;LSP1P1;CPT1A;AXL;ZYX;SHPK;DUS2;MEF2C;PPP2…
GOBP_ANIMAL_ORGAN_MORPHOGENESIS	0.00281642	0.518848	-1.27207	LOC427439;TNNT2;SMAD2;COL5A1;ALDH1A3;COL3A1;AQP1;ALDH1A2;SLIT2;ZFAND5;RNF207;STAU2;PAFAH1B1;MYBPC3;COL6A1;OLFM1;PTEN;TCF21;AP3B1;TH;COL1A1;RHOA;SULF1;MEF2D;DCN;CTNNB1;LIMS2;BARX2;HRAS;COL1A2;NFIB;RDH10;MYLK;XBP1;EXT1;TMEM119;BSG;SERPINH1;BBS5;PTK2;INHBA;SUFU;PSEN1;ANKH;OSR2;MMP16;MAPK3;MAP2K1;APC;GBX2;NGFR;SOX8;FBXW11;ACTC1;HDAC2;GLI2;FEM1B;NBL1;DLC1;GATA4;NF2;RAB23;TGFB2;PBX1;CTNNA1;TBX20;CAV1;D…
GOBP_POSITIVE_REGULATION_OF_PHOSPHORUS_METABOLIC_PROCESS	0.016545	0.123854	-1.27233	VCP;TXN;HSP90AA1;ADCYAP1R1;THBS4;RAC1;ABL1;RACK1;EEF1A2;RHOA;MAP3K5;MOB3A;MMD;LIMCH1;ITGB3;HRAS;PPIA;CCND1;IL6ST;TMEM119;PRNP;PTK2;INHBA;PSEN1;RGCC;AAED1;MAPK3;MAP2K1;RPS3;DDX3X;PRKD1;HDAC2;PIBF1;CDK2AP1;DLC1;DAB2IP;ROCK2;TAOK3;TGFB2;PAK2;KITLG;PINK1;CAV1;AXL;CRKL;MEF2C;PPP2CA;PPP2R5D;PTGES3;CALM2;FAM129A;PDGFRA;CSPG4;ADAM9;SH2D3C;PPP1R7;STK11;HIPK2;BCL2;EFNA5;PRRC1;CAMTA1;SDCBP;CSNK1D;ZFP91;IL6R…
GOBP_CELL_ACTIVATION	0.00283361	0.378768	-1.27389	RPS6;GSN;HSPD1;SMARCA2;ACTB;COL3A1;MYL9;TLN1;B2M;ABL1;AP3B1;RHOA;ITGB1;EOMES;CTNNB1;HSPB1;ITGB3;PREX1;XBP1;PPIA;IL6ST;PRNP;SDC4;INHBA;PSEN1;RGCC;CEBPG;ASCL2;RPS3;GCLM;DGKD;PIBF1;GLI2;STK39;PBX1;FER;GNAQ;KITLG;SYT11;CAV1;PDP2;RNF168;GNAS;AXL;DLG5;ADAM10;ARID1A;EFNB1;SHPK;CHRNA4;MEF2C;YY2;KMT5B;TOLLIP;ZEB1;TCF3;PDGFRA;APLF;BRD4;ADAM9;UFL1;PLSCR1;LFNG;BID;HMGB1;CD248;PPP3CA;STK11;FN1;PDE5A;F2RL1;MEG…
GOBP_DEVELOPMENTAL_GROWTH	0.0113237	0.156877	-1.27696	LOC427439;SORBS2;FXN;SMAD2;COL14A1;COL3A1;SLC12A5;SLIT2;DRAXIN;H3F3B;RMI1;SMAD1;PAFAH1B1;CLIC4;COL6A1;ABL1;OLFM1;PTEN;RGS2;ITGB1;CTNNB1;CXCL12;RND2;RDH10;EXT1;PTGFRN;PELO;GLI2;INTS1;SEMA3A;TYMS;GATA4;TGFB2;DCAF13;PLAA;KLF2;TBX20;ANAPC2;TOMM70;GNAS;MEF2C;EIF4G2;MYCBP2;YY2;MACF1;GOLGA4;TBL1XR1;EIF4H;RAB21;TSKU;PPP3CA;CREB1;STK11;ZFPM2;EVC;FN1;RPS6KB1;SKI;BCL2;EFNA5;PIK3CA;CTDP1;ULK2;APBA2;SIX1;SIN3…
GOBP_EMBRYONIC_ORGAN_DEVELOPMENT	0.0388294	0.0697909	-1.27955	LOC427439;SMAD2;ALDH1A3;ALDH1A2;RNF207;TCF21;TH;EOMES;CTNNB1;RDH10;BIRC6;BBS5;SUFU;PSEN1;OSR2;MMP16;ASCL2;MAPK3;MAP2K1;PLK4;GBX2;GLI2;GATA4;TGFB2;PBX1;KITLG;TBX20;MEF2C;ZEB1;MTHFD1;PDGFRA;MKS1;E2F7;SETD2;FBN1;RAD23B;DIEXF;TEAD1;ZFPM2;HIPK2;BPTF;HIPK1;HSCB;HIF1A;SIX1;SNAI1;IFT57;NOTCH2;BMI1;OSR1;NR2F2;PCDH12;WDR48;MTHFD1L;MKKS;LRIG1;CLUAP1;EDNRA;NOTCH1;SMAD3;MED1;CEP290;PROX1;EGLN1;TSHZ1;BCR;MFAP5…
GOBP_POSITIVE_REGULATION_OF_PHOSPHORYLATION	0.0212745	0.106404	-1.27996	TXN;HSP90AA1;THBS4;RAC1;ABL1;RACK1;EEF1A2;RHOA;MAP3K5;MOB3A;MMD;LIMCH1;ITGB3;HRAS;PPIA;CCND1;IL6ST;TMEM119;PRNP;PTK2;INHBA;PSEN1;RGCC;MAPK3;MAP2K1;RPS3;DDX3X;PRKD1;HDAC2;PIBF1;CDK2AP1;DAB2IP;ROCK2;TAOK3;TGFB2;PAK2;KITLG;PINK1;CAV1;AXL;CRKL;PPP2CA;PTGES3;CALM2;FAM129A;PDGFRA;CSPG4;ADAM9;SH2D3C;STK11;HIPK2;BCL2;EFNA5;PRRC1;SDCBP;CSNK1D;ZFP91;IL6R;ILK;RALB;ROR1;STRADB;PTPN11;TIE1;IQGAP3;CD74;EDN3;RA…
GOBP_CELL_CELL_ADHESION	0.00497839	0.26557	-1.28019	HSPD1;SMARCA2;COL14A1;ACTB;GOLPH3;MYL9;TLN1;THBS4;EMB;B2M;TMOD3;ABL1;CTNNA3;AP3B1;RHOA;ITGB1;CTNNB1;CXCL12;HSPB1;LIMS2;ITGB3;XBP1;ANXA2;CERCAM;EXT1;PPIA;IL6ST;PRNP;PDLIM1;PTK2;SDC4;MMP24;PSEN1;RGCC;ASCL2;RPS3;TNIP1;LPP;GLI2;NF2;TGFB2;PCDH7;FER;KITLG;PALLD;CTNNA1;CAV1;GNAS;AXL;DLG5;ARID1A;EFNB1;ETS1;PARVA;RAB10;PCDH19;IL1RAP;DENND6A;PDGFRA;BRD4;GPC4;CDH13;ANK3;MYO10;ADAM9;TLN2;UFL1;ADAM19;AMIGO2;H…
GOBP_CELLULAR_HOMEOSTASIS	0.00635876	0.229498	-1.28029	TXN;ANXA6;FXN;SMAD2;RAB7A;FTH1;CFL2;SLC12A5;AQP1;NNT;NDUFAF2;B2M;CLIC4;IMMT;ABL1;RACK1;AP3B1;TH;COL1A1;VAPB;TAOK1;HSP90B1;ARF1;CXCL12;ANO6;ITGB3;DMXL2;XBP1;PRNP;PSEN1;FOXK2;ANKH;MAPK3;SRI;PLCB4;YWHAE;GCLM;PRKD1;NCOA4;NGFR;ANK2;STK39;ATP6V1E1;PICALM;GATA4;SLC30A5;PLAA;CACNB4;PINK1;CAV1;SLC41A1;AXL;DMD;ERP44;CASQ2;RGN;GAA;TMEM106B;IDE;ATP5B;CALM2;ATP2B4;PLCG1;BAG3;RAB11FIP2;ATP1B3;GIT1;PPP3CA;HMOX1…
GOBP_LEUKOCYTE_DIFFERENTIATION	0.0221554	0.103345	-1.28169	RPS6;SMARCA2;ACTB;B2M;PAFAH1B1;ABL1;LRRC17;AP3B1;RHOA;ITGB1;EOMES;CTNNB1;PREX1;XBP1;ANXA2;INHBA;PSEN1;CEBPG;ASCL2;GLI2;PBX1;KITLG;FASN;PDP2;AXL;ARID1A;YY2;GLO1;P2RX5;ZEB1;TCF3;BRD4;FBN1;TNFRSF11B;LFNG;SH3PXD2A;HMGB1;PPP3CA;CREB1;STK11;F2RL1;PATZ1;BCL2;ITGB8;NFIL3;IL6R;ZC3H12A;KLF6;NOTCH2;BMI1;ZBTB1;PBRM1;CD74;RASSF2;CUL4A;SMARCD1;MAPK14;SMARCC1;AZI2;MYH9;DNAJA3;SRP54;SOCS5;MED1;TET2;BRD2;KLF10;LG…
GOBP_MONOCARBOXYLIC_ACID_METABOLIC_PROCESS	0.0143037	0.135942	-1.28695	ACAA2;HSD17B4;GAPDH;ALDH1A3;ALDH1A2;ACAD9;PHYH;AUH;TRIM63;ACADL;COL6A1;AMACR;DLAT;PDK1;HADHA;ECI1;TH;RDH10;OGDH;XBP1;PTGR2;HAGH;PSEN1;FOXK2;DBI;AAED1;DLD;GRHPR;PTGES2;ME3;ECHS1;PIBF1;PLAA;FASN;PTGR1;CAV1;ETFA;ACAA1;STARD4;CPT1A;PECR;ABHD4;HADH;PPP2CA;RGN;MCCC1;LPL;PTGES3;ACADSB;ABHD10;MRS2;ACSBG1;AKR1A1;ACLY;PDHX;PDHB;GIT1;FAHD1;PDHA2;DSEL;ECHDC3;LPGAT1;OSBPL2;HIF1A;AASDHPPT;DEGS1;SLC25A42;CD74;A…
GOBP_LYMPHOCYTE_ACTIVATION	0.0095464	0.175538	-1.28881	RPS6;GSN;HSPD1;SMARCA2;ACTB;B2M;ABL1;AP3B1;RHOA;ITGB1;EOMES;CTNNB1;PREX1;XBP1;IL6ST;PRNP;SDC4;INHBA;PSEN1;CEBPG;ASCL2;RPS3;PIBF1;GLI2;PBX1;KITLG;CAV1;PDP2;RNF168;AXL;DLG5;ARID1A;EFNB1;CHRNA4;MEF2C;YY2;KMT5B;ZEB1;TCF3;APLF;BRD4;UFL1;LFNG;BID;HMGB1;PPP3CA;STK11;PDE5A;F2RL1;PATZ1;CD151;BCL2;PIK3CA;NFIL3;RAB27A;AHR1A;IL6R;ZC3H12A;KLF6;NOTCH2;PTPN11;BMI1;ZBTB1;PBRM1;CD74;EPHB1;CUL4A;SMARCD1;TIRAP;SMAR…
GOBP_CARBOHYDRATE_DERIVATIVE_METABOLIC_PROCESS	0.000333399	0.593325	-1.2911	ATP5F1AZ;VCP;ATP5I;HINT2;NDUFB10;HSD17B4;GUCY1A2;HSPA8;ATP5C1;GAPDH;GOLPH3;NDUFS4;ADAMTS7;TRIM63;PRPS1L1;SDHB;DCK;NDUFV1;RAB1B;NDUFA10;DLST;ATP5G3;COL6A1;GXYLT2;DLAT;PDK1;GPC1;NUDT5;TH;DHFR;SULF1;ITM2B;CTNNB1;GORASP1;RRM1;ATIC;GNPDA1;OGDH;DTYMK;FAR2;EXT1;PHLDA1;B3GALNT1;GALT;PSEN1;FOXK2;ADSL;AAED1;DIP2A;DLD;FUCA2;NDUFB8;NDUFS7;TNIP1;ATP5PB;NUDT9;B3GNT9;NDUFB2;AK1;TYMS;RAB23;SLC30A5;PIGG;CACNB4;GX…
GOBP_EXPORT_FROM_CELL	0.001238	0.557332	-1.29127	VTI1B;SMAD2;RAB7A;GOLPH3;STEAP3;AQP1;LTBP2;NDUFAF2;RAB1B;PAFAH1B1;RAB3A;FAM129B;CXCL12;ABCB1;CLASP2;KCND3;ANO6;SEPTIN5;KCNA2;ANXA2;PPIA;SLC16A2;ARF6;SDC4;INHBA;PSEN1;RGCC;CAMK2A;SRI;WDR41;YWHAE;EXOC7;PRKD1;TARDBP;SYNGR1;TGFB2;ARL8B;UBE2Q1;RAB31;CAMK2G;CACNB4;PDZD11;PINK1;SYT11;RAB11FIP3;CPT1A;AXL;GNPTAB;HADH;CHRNA4;MEF2C;RALA;RAB10;COPG1;CALM2;ANK1;ADAM9;TMEM167A;TCF7L2;RAB11FIP1;RAB21;EXOC4;CYB5…
GOBP_MULTICELLULAR_ORGANISMAL_REPRODUCTIVE_PROCESS	0.0041154	0.297548	-1.29815	RPS6;CCNI;ADCYAP1R1;SMARCA2;HSPA8;SLIT2;DNAJA1;H3F3B;SMAD1;STAU2;PAFAH1B1;CTCF;PTEN;RGS2;AP3B1;TH;ITGB1;CTNNB1;RAI14;TAF1;ZCCHC6;DIAPH2;ZMYND12;SPIN1;TMEM119;BSG;INHBA;SUFU;DLD;DDX3X;SOX8;FBXW11;HDAC2;FXR1;SBF1;TGFB2;NDC80;UBE2Q1;PAIP2B;DCAF13;LARP7;FER;MYBL1;PIAS1;SPATA5;AXL;CRKL;SEPTIN7;YY2;RGN;DDB1;SELENOF;PRMT7;EIF4G3;ATP2B4;PDGFRA;FOXJ3;WASHC5;GMCL1;SMAD5;RAD23B;TCP11;STAU1;VDAC3;RHBDD1;STK1…
GOBP_POSITIVE_REGULATION_OF_RESPONSE_TO_EXTERNAL_STIMULUS	0.0160285	0.127187	-1.30075	HSP90AA1;HSPD1;HSPA8;MAPKAPK2;SLIT2;THBS4;RAC1;OSMR;TRIL;AP3B1;CREBBP;SARM1;CXCL12;HSPB1;ANO6;IL6ST;PTK2;MAPK3;YWHAE;DDX3X;PRKD1;TNIP1;STK39;DAB2IP;PAK2;TPBG;PAK3;TOMM70;CAV1;UBQLN1;CPT1A;AXL;ADAM10;PPP2CA;ETS1;CARD9;LPL;PDGFRA;CDH13;SFPQ;PLSCR1;C1QBP;ABHD17A;RAB11FIP2;HMGB1;CSNK1A1;F2RL1;TRIM32;DDTL;OTUD4;TAX1BP1;PSPC1;BIRC2;CTSC;IL6R;ZDHHC3;SIN3A;BECN1;TRIM25;LSM14A;NMI;CD74;EDN3;THBS1;TIRAP;PG…
GOBP_MONONUCLEAR_CELL_DIFFERENTIATION	0.0229561	0.100049	-1.30109	RPS6;SMARCA2;ACTB;B2M;ABL1;AP3B1;RHOA;ITGB1;EOMES;CTNNB1;PREX1;XBP1;INHBA;PSEN1;CEBPG;ASCL2;GLI2;PBX1;FASN;PDP2;AXL;ARID1A;YY2;ZEB1;TCF3;BRD4;LFNG;HMGB1;STK11;F2RL1;PATZ1;BCL2;ITGB8;NFIL3;IL6R;ZC3H12A;KLF6;NOTCH2;BMI1;ZBTB1;PBRM1;CD74;SMARCD1;SMARCC1;AZI2;MYH9;DNAJA3;SOCS5;MED1;BRD2;LGALS1A;PLCG2;BRD7;CARD11;INHA;PTGER4;ACTL6A;CBFB;JMJD6;ITM2A;RC3H2;GAS6;PKNOX1;DROSHA;CHD7;GLI3;SOS1;CAMK4;CTNNBIP…
GOBP_MALE_GAMETE_GENERATION	0.025081	0.0941007	-1.30186	CCNI;ADCYAP1R1;SMARCA2;DNAJA1;H3F3B;PAFAH1B1;RGS2;AP3B1;RAI14;TAF1;ZMYND12;TMEM119;SUFU;DLD;SOX8;FXR1;SBF1;PAIP2B;LARP7;MYBL1;PIAS1;SPATA5;AXL;CRKL;SEPTIN7;YY2;RGN;SELENOF;EIF4G3;ATP2B4;FOXJ3;GMCL1;RAD23B;TCP11;VDAC3;RHBDD1;STK11;NR2C2;XRN2;IFT81;PATZ1;JAM3;CHD5;YBX3;TDRD9;CUL4A;WDR48;ACE;MKKS;NOTCH1;ANKRD49;TMF1;AR;BRD2;RNF8;EPC1;MLH3;RACGAP1;ABHD2;ARNTL;TBP;SRC;HERC2;DNMT3A;PRKAG1;RAN;CADM1;HSP…
GOBP_CELL_GROWTH	0.0223987	0.102556	-1.30228	SORBS2;SMARCA2;FXN;COL14A1;SLIT2;DRAXIN;H3F3B;CISH;PAFAH1B1;ABL1;RACK1;OLFM1;WFDC1;RGS2;ITGB1;CTNNB1;CXCL12;RND2;EXT1;INHBA;DDX3X;NAIF1;SEMA3A;GATA4;TGFB2;DCAF13;PLAA;JADE3;ANAPC2;TOMM70;ADAM10;CRKL;CDC73;EIF4G2;YY2;MACF1;GOLGA4;TEAD1;RAB21;SH3BP4;STK11;FN1;MYOCD;TRIM32;BCL2;ING5;EFNA5;SDCBP;CTDP1;ULK2;SIN3A;MTPN;SLIT3;IQGAP3;EDN3;EXTL3;MAP2;SHTN1;ING4;SEMA5A;DDX49;VCL;BMPR2;EDNRA;SMAD3;CD2AP;SPG…
GOBP_NEGATIVE_REGULATION_OF_CELL_CYCLE	0.0373698	0.0719452	-1.30228	CDC5L;MAD2L1;ABL1;PTEN;TAOK1;CTNNB1;CTDSPL;CCND1;BRE;INHBA;RGCC;DOT1L;APC;FEM1B;DAB2IP;TAOK3;NDC80;CACNB4;HECA;CDC73;CDC14B;DTL;ZNF207;E2F7;ESPL1;UFL1;BAZ1B;ATR;RAD1;CCNF;MYOCD;BCL2;INIP;BTG2;SDE2;BARD1;WAPL;PTPN11;NR2F2;HTRA2;NABP1;CUL4A;CASP2;MAPK14;PRPF4B;BUB1B;PROX1;MDM1;PRPF19;RAD17;ERCC6;CDK1;CHMP2A;BRD7;INHA;PLK2;NME6;CRLF3;ATRX;CCP110;RFWD3;GJC2;CLOCK;CASP3;DONSON;ZWILCH;CHFR;MBTPS2;APBB2…
GOBP_HOMEOSTATIC_PROCESS	5.69611e-06	0.690132	-1.30271	RPS6;TXN;ANXA6;FXN;SMAD2;COL14A1;RAB7A;ACTB;FTH1;COL3A1;CFL2;SLC12A5;AQP1;EBF2;NNT;NDUFAF2;B2M;LAMA4;RPS14;RMI1;SMAD1;TMOD3;CLIC4;IMMT;ACADL;COL6A1;MB;ABL1;RACK1;AP3B1;CREBBP;TH;COL1A1;GADD45G;VAPB;TAOK1;HSP90B1;ITGB1;ARF1;CHMP4B;CTNNB1;CXCL12;ABCB1;FECH;FH;ANO6;ITGB3;DMXL2;NFIB;XBP1;GOT1;EXT1;TMEM119;PRNP;EPHX2;INHBA;TPP1;PSEN1;FOXK2;CEBPG;ANKH;UPK3A;MAPK3;SRI;APC;PLCB4;YWHAE;DYNC1H1;DDX3X;GCLM;…
GOBP_AMIDE_METABOLIC_PROCESS	0.0260714	0.0919633	-1.30354	HSD17B4;BIN1;DLST;DLAT;PDK1;SPTLC1;MTHFD2L;DHFR;PLPP1;GNPDA1;OGDH;CARNMT1;FAR2;PRNP;HAGH;PSEN1;DIP2A;DLD;GCLM;GSTK1;PICALM;ROCK2;SLC30A5;GNE;ADAM10;ST3GAL3;GLO1;IDE;MCCC1;GSS;XPNPEP1;ACSBG1;ACLY;PDHX;PEMT;PDHB;PDHA2;ITGB8;AASDHPPT;PCSK7;NIT1;ORMDL3;BECN1;SUCLA2;CLN8;AADAT;DEGS1;HTRA2;APEH;SLC25A42;BACE1;CTNS;ACE;SUCLG1;ACSF3;NT5C2;GSTZ1;PCSK2;ST6GAL1;CERK;MMACHC;PM20D1;CPN1;IFNGR1;YIPF5;PAM;PPCS;…
GOBP_MUSCLE_CONTRACTION	0.0464587	0.0623527	-1.30549	GSN;HSP90AA1;TNNT2;KCNJ3;ANXA6;BIN1;MYL9;TMOD1;TRIM63;RNF207;TPM2;TPM4;TMOD3;MYBPC3;SMPX;LMOD2;MYOM2;NUP155;CTNNA3;RGS2;RHOA;SULF1;REM1;KCND3;MYLK;SRI;DES;PRKD1;ANK2;EHD3;ROCK2;GATA4;TBX20;CAV1;DMD;SYNM;CASQ2;GAA;CKMT2;CALM2;ATP2B4;DOCK4;MYH1C;SMAD5;KCNJ5;PDE5A;MYOCD;RPS6KB1;PIK3CA;PDE4D;ORMDL3;ZC3H12A;RCSD1;ACTA2;TMOD2;EDN3;DSC1;AKAP9;MKKS;EDNRA;SLC8A1;ATP1B1;TPM3;DSP;RYR3
GOBP_CARBOHYDRATE_DERIVATIVE_BIOSYNTHETIC_PROCESS	0.00358941	0.326638	-1.30822	ATP5F1AZ;VCP;ATP5I;NDUFB10;GUCY1A2;ATP5C1;GOLPH3;NDUFS4;PRPS1L1;SDHB;DCK;NDUFV1;NDUFA10;ATP5G3;GXYLT2;DLAT;PDK1;DHFR;ITM2B;CTNNB1;GORASP1;RRM1;ATIC;GNPDA1;DTYMK;EXT1;PHLDA1;B3GALNT1;PSEN1;ADSL;DIP2A;DLD;NDUFB8;NDUFS7;TNIP1;ATP5PB;B3GNT9;NDUFB2;AK1;TYMS;SLC30A5;PIGG;GXYLT1;PINK1;CHST3;GNE;AMPD3;CMPK1;ST3GAL3;MTHFD1;B4GALT2;ATP5B;TMEM59;ACSBG1;NUDT2;AKR1A1;TCF7L2;NDUFS1;ACLY;NDUFB6;RFT1;PDHX;PDHB;P…
GOBP_MUSCLE_SYSTEM_PROCESS	0.0225783	0.101531	-1.3083	GSN;HSP90AA1;TNNT2;KCNJ3;ANXA6;SORBS2;COL14A1;BIN1;MYL9;TMOD1;TRIM63;RNF207;TPM2;TPM4;TMOD3;MYBPC3;SMPX;COL6A1;LMOD2;MYOM2;NUP155;CTNNA3;RGS2;RHOA;SULF1;REM1;KCND3;MYLK;IL6ST;SRI;DES;PRKD1;HDAC2;ANK2;EHD3;ROCK2;GATA4;PAK2;CAMK2G;TBX20;TOMM70;CAV1;DMD;SYNM;CASQ2;YY2;GAA;CKMT2;CALM2;ATP2B4;DOCK4;MYH1C;SMAD5;KCNJ5;PPP3CA;HMOX1;PDE5A;MYOCD;RPS6KB1;PIK3CA;PDE4D;CTDP1;ORMDL3;ZC3H12A;MTPN;BECN1;RCSD1;AC…
GOBP_CYTOKINE_PRODUCTION	0.00869761	0.186974	-1.30835	HSP90AA1;HSPD1;SPON2;GAPDH;COL3A1;MAPKAPK2;B2M;LUM;RAB1B;RAC1;ABL1;TRIL;SULF1;HSPB1;HOMER2;HRAS;XBP1;IL6ST;PRNP;POLR3A;INHBA;PSEN1;RGCC;PLA2R1;CEBPG;RPS3;DDX3X;HDAC2;PIBF1;POLA1;ROCK2;FXR1;GATA4;TGFB2;KLF2;TOMM70;SYT11;YY2;CARD9;CUEDC2;LPL;IL1RAP;S1PR3;SETD2;CCBE1;C1QBP;HMGB1;GIT1;TSKU;FN1;HMOX1;F2RL1;TRIM32;PATZ1;DDTL;PDE4D;RNF216;HIF1A;IL6R;ZC3H12A;UAP1;PTPN11;ZBTB1;IQGAP3;NMI;CD74;IL1R1;EXTL3;…
GOBP_POSITIVE_REGULATION_OF_CELL_ADHESION	0.0301667	0.0836599	-1.31173	HSPD1;SMARCA2;ACTB;EGFL6;B2M;RAC1;ABL1;AP3B1;RHOA;POLDIP2;CXCL12;LIMS2;ITGB3;PREX1;XBP1;IL6ST;SDC4;IFT74;RPS3;ARHGEF7;NID1;GLI2;TGFB2;KITLG;CAV1;ARID1A;CRKL;EFNB1;ETS1;MAP4K4;DENND6A;BRD4;CDH13;ANK3;MYO10;ADAM9;C1QBP;ADAM19;NDNF;HMGB1;PPP3CA;FN1;MEGF10;ARPC2;PIK3CA;EPB41L4B;ILK;PTPN11;ECM2;BMI1;ZBTB1;PBRM1;RIN2;CD74;LAMC1;SMARCD1;SMARCC1;DNAJA3;SOCS5;SMAD3;ICOSLG;BRD2;RSU1;CD276;LGALS1A;FMN1;SRC;…
GOBP_T_CELL_ACTIVATION	0.0178467	0.117904	-1.31199	RPS6;GSN;HSPD1;SMARCA2;ACTB;B2M;ABL1;AP3B1;RHOA;EOMES;CTNNB1;PREX1;XBP1;IL6ST;PRNP;SDC4;PSEN1;ASCL2;RPS3;GLI2;KITLG;CAV1;PDP2;DLG5;ARID1A;EFNB1;ZEB1;BRD4;UFL1;LFNG;BID;HMGB1;PPP3CA;STK11;PDE5A;F2RL1;PATZ1;CD151;BCL2;PIK3CA;RAB27A;IL6R;ZC3H12A;PTPN11;BMI1;ZBTB1;PBRM1;CD74;CUL4A;SMARCD1;SMARCC1;AZI2;MYH9;DNAJA3;GLMN;SOCS5;SMAD3;ICOSLG;BRD2;CD276;LGALS1A;PAWR;SRC;BRD7;CARD11;PTGER4;ACTL6A;CADM1;CBFB…
GOBP_MICROTUBULE_BASED_MOVEMENT	0.030952	0.0821454	-1.31381	HSPA8;DNAJA1;RAB1B;DYNLT1;STAU2;PAFAH1B1;AP3S1;AP3B1;HSPB1;ACTR3;KIF2A;ZMYND12;SYNE2;HNRNPU;IFT74;PCM1;APC;DYNC1H1;KIFC1;FBXW11;DYNC2H1;KIF1B;ARL8B;FEZ1;RGN;RAB6A;COPG1;ATP2B4;BAG3;NEFL;RAB21;STAU1;VDAC3;STK11;IFT81;KIF18B;RPGR;HIF1A;IFT57;KIF24;IFT80;ARL8A;DST;MAP2;TTC29;MKKS;CLUAP1;TMF1;DNAAF4;ASH1L;KIF13A;VPS13A;SPG11;MAPT;TRAK2;KIF3B;FYCO1;LRPPRC;IFT20;DZIP1;DYNC1I2;SPAST;IFT46;ARL3;DNAH8;CFA…
GOBP_RESPONSE_TO_BACTERIUM	0.0236607	0.0979433	-1.31627	VIM;SPON2;RAB7A;AQP1;MAPKAPK2;B2M;RAB1B;COL6A1;ABL1;TH;RHOA;NFIB;XBP1;RPL39L;MAPK3;FUCA2;PRKD1;TNIP1;CHMP5;HDAC2;DAB2IP;PLAA;FER;SYT11;CAV1;SHPK;CDC73;MEF2C;CARD9;SNX3;LPL;ADAM9;HMGB1;GIT1;F2RL1;RPS6KB1;RAB14;PPM1D;AHR1A;IL6R;ZC3H12A;NOTCH2;PAF1;TIRAP;BIRC8;ACE;MAPK14;UPF1;ERBIN;NOTCH1;ANKRD1;TMF1;CACTIN;FBXO3;PLCG2;BCR;ST13P5;SRC;CASP9;PTGER4;CCDC186;EPHB2;CCDC80;ERAP1;NFKB2;RBMXL3;ARID5A;AKIRIN…
GOBP_REGULATION_OF_KINASE_ACTIVITY	0.0121043	0.150752	-1.31702	TXN;HSP90AA1;CCNI;ACTB;DNAJA1;ABL1;EEF1A1;DUSP7;PTEN;EEF1A2;RGS2;RHOA;MST1;MAP3K5;HSPB1;MMD;ITGB3;HRAS;PPIA;CCND1;HNRNPU;PTK2;RGCC;MAP2K1;APC;RPS3;DDX3X;PIBF1;DAB2IP;TAOK3;TGFB2;PAK2;GNAQ;PINK1;CAV1;AXL;CDC25A;PPP2CA;CALM2;PDGFRA;ADAM9;STK11;CCNF;MYOCD;CCNH;PRRC1;ZFP91;IL6R;PKIA;RALB;ROR1;STRADB;NR2F2;TIE1;IQGAP3;CD74;EDN3;YWHAG;SNX32;RASSF2;THBS1;CCNB1;LMO4;RAP2B;DEPTOR;SLC8A1;SOCS5;TPX2;PROX1;P…
GOBP_FATTY_ACID_METABOLIC_PROCESS	0.0317624	0.0807099	-1.3183	ACAA2;HSD17B4;ACAD9;PHYH;AUH;ACADL;AMACR;PDK1;HADHA;ECI1;TH;XBP1;PTGR2;DBI;PTGES2;ECHS1;PIBF1;PLAA;FASN;PTGR1;CAV1;ETFA;ACAA1;CPT1A;PECR;ABHD4;HADH;RGN;LPL;PTGES3;ACADSB;ACSBG1;ACLY;ECHDC3;LPGAT1;DEGS1;CD74;AACS;ALDH3A2;MAPK14;DECR1;EIF6;SIRT4;ACSF3;LPIN2;TYSND1;CPT2;ABHD2;FAAH2;HAO1;PM20D1;PRKAG1;TECRL;FADS1;ADIPOR2;GPAT4;GSTM2;QKI;LONP2;ACADS;SCD5;NCOR1;PRKAG2;PER2;ADIPOR1;EHHADH;DAGLB;SGPL1;AC…
GOBP_REGULATION_OF_MONOATOMIC_ION_TRANSPORT	0.0264534	0.0910386	-1.31868	KCNJ3;ADCYAP1R1;YWHAQ;BIN1;B2M;ACTN2;RNF207;ABL1;NKAIN1;REM1;ITGB1;CTNNB1;CXCL12;ABCB1;HOMER2;ANO6;ITGB3;NIPSNAP2;MYLK;NKAIN2;PRNP;CAMK2A;SRI;YWHAE;PRKD1;ANK2;STK39;CAMK2G;CACNB4;CAV1;UBQLN1;DMD;CASQ2;P2RX5;CALM2;ATP2B4;PACSIN3;PLCG1;ANK3;AHCYL1;EPB41;NKAIN4;KCNJ5;YWHAH;ATP1B3;PPP3CA;DPP10;CASK;BCL2;PDE4D;JPH3;OSR1;RAB11B;EDN3;NDUFA4;ACE;JPH1;AFG3L2;AKAP9;EDNRA;SLC8A1;WWP2;ATP1B1;ISCU;RGS9;BEST3;…
GOBP_LEUKOCYTE_CELL_CELL_ADHESION	0.048791	0.0603887	-1.31966	HSPD1;SMARCA2;ACTB;GOLPH3;B2M;ABL1;AP3B1;RHOA;ITGB1;CXCL12;XBP1;CERCAM;EXT1;IL6ST;PRNP;SDC4;ASCL2;RPS3;TNIP1;GLI2;KITLG;CAV1;DLG5;ARID1A;EFNB1;ETS1;BRD4;UFL1;HMGB1;PPP3CA;PDE5A;PIK3CA;ZC3H12A;PTPN11;BMI1;ZBTB1;PBRM1;CD74;SMARCD1;SMARCC1;DNAJA3;GLMN;SOCS5;ICOSLG;BRD2;CD276;PECAM1;LGALS1A;PAWR;WNK1;SRC;BRD7;CARD11;ACTL6A;CBFB;RC3H2;ABL2;JAK2;GLI3;CASP3;SOCS6;CEBPB;CSK;HAS2;NCK1;SOX13;CYLD;PIK3R6;IT…
GOBP_DEFENSE_RESPONSE_TO_OTHER_ORGANISM	0.000893133	0.557332	-1.32147	GSN;VIM;HSP90AA1;HSPD1;SPON2;HSPA8;GAPDH;TUBB4B;AQP1;MAPKAPK2;BNIP3L;RAB1B;TRIL;AP3B1;CREBBP;SARM1;SDHAF4;MAP3K5;SYNCRIP;ACTR3;HRAS;EPRS;POLR3A;CEBPG;CAMK2A;RPL39L;YWHAE;DDX3X;PRKD1;TNIP1;DAB2IP;ARL8B;PAK2;PAK3;TOMM70;SYT11;CAV1;RPSAP58;UBQLN1;CPT1A;AXL;ZYX;DUS2;PPP2CA;CARD9;TOLLIP;IL1RAP;SETD2;SFPQ;PLSCR1;C1QBP;ABHD17A;RAB11FIP2;HMGB1;CSNK1A1;TRIM13;F2RL1;RPS6KB1;TRIM32;BCL2;RAB14;OTUD4;RNF216;T…
GOBP_NEGATIVE_REGULATION_OF_SIGNALING	1.6559e-05	0.674963	-1.32207	VCP;ACAA2;FXN;HSPA8;RAB7A;SLIT2;DRAXIN;DNAJA1;NDUFAF2;CISH;STAU2;PAFAH1B1;FBLN1;ABL1;RACK1;KLHL31;SLC25A4;DUSP7;VDAC2;PTEN;TCF21;GPC1;RGS2;FAM129B;RHOA;SULF1;SARM1;PIAS4;ITGB1;ARF1;DCN;CTNNB1;CXCL12;HSPB1;CAAP1;HOMER2;BAG5;XBP1;BIRC6;PPIA;PRNP;DKK3;INHBA;SUFU;PSEN1;HIC1;APC;EIF3A;YWHAE;LIMD1;DDX3X;GCLM;TNIP1;DGKD;MTMR4;NGFR;HDAC2;PIBF1;NBL1;DLC1;DAB2IP;USP7;GATA4;DEPDC5;CXCR7;NF2;LTBP1;TAOK3;TGFB…
GOBP_REGULATION_OF_PHOSPHORUS_METABOLIC_PROCESS	8.31999e-05	0.627257	-1.32215	VCP;TXN;HSP90AA1;CCNI;ADCYAP1R1;ACTB;NDUFS4;NNT;SLIT2;THBS4;TRIM63;DNAJA1;FBLN1;RAC1;ABL1;EEF1A1;RACK1;KLHL31;DUSP7;PDK1;PTEN;EEF1A2;RGS2;RHOA;MST1;HSP90B1;MAP3K5;MOB3A;HSPB1;MMD;FECH;CTDSPL;LIMCH1;ITGB3;HRAS;PPIA;CCND1;IL6ST;TMEM119;PRNP;HNRNPU;PTK2;INHBA;PSEN1;RGCC;AAED1;MAPK3;MAP2K1;APC;RPS3;YWHAE;DDX3X;PRKD1;MTMR4;HDAC2;PIBF1;CDK2AP1;TARDBP;DLC1;DAB2IP;ROCK2;NSD1;NF2;TAOK3;TGFB2;PAK2;FER;GNAQ…
GOBP_GAMETE_GENERATION	0.00613098	0.23554	-1.32261	RPS6;CCNI;ADCYAP1R1;SMARCA2;DNAJA1;H3F3B;SMAD1;STAU2;PAFAH1B1;CTCF;PTEN;RGS2;AP3B1;ITGB1;CTNNB1;RAI14;TAF1;ZCCHC6;DIAPH2;ZMYND12;SPIN1;TMEM119;INHBA;SUFU;DLD;DDX3X;SOX8;FBXW11;FXR1;SBF1;NDC80;PAIP2B;DCAF13;LARP7;FER;MYBL1;PIAS1;SPATA5;AXL;CRKL;SEPTIN7;YY2;RGN;DDB1;SELENOF;PRMT7;EIF4G3;ATP2B4;FOXJ3;WASHC5;GMCL1;SMAD5;RAD23B;TCP11;STAU1;VDAC3;RHBDD1;STK11;PDE5A;NR2C2;RPS6KB1;XRN2;IFT81;PATZ1;BCL2;P…
GOBP_REGULATION_OF_IMMUNE_SYSTEM_PROCESS	4.39009e-05	0.643552	-1.32391	HSP90AA1;HSPD1;SPON2;SMARCA2;HSPA8;ACTB;COL3A1;MAPKAPK2;SLIT2;THBS4;B2M;RAC1;ABL1;LRRC17;TRIL;AP3B1;CREBBP;RHOA;SARM1;CTNNB1;CXCL12;ANO6;ITGB3;HRAS;XBP1;IL6ST;PRNP;PTK2;SDC4;INHBA;PSEN1;RGCC;ASCL2;MAPK3;WDR41;RPS3;YWHAE;DDX3X;PRKD1;TNIP1;PIBF1;GLI2;STK39;NBL1;DAB2IP;TGFB2;HSPA9;PAK2;FER;KITLG;KAT6B;PAK3;CACNB4;TOMM70;SYT11;CAV1;UBQLN1;CPT1A;ABCB10;AXL;DLG5;ADAM10;ARID1A;CRKL;EFNB1;SHPK;CDC73;MEF2…
GOBP_REPRODUCTIVE_PROCESS	2.40738e-05	0.659444	-1.32436	RPS6;LOC427439;SMC2;CCNI;ADCYAP1R1;HSD17B4;SMARCA2;HSPA8;SLIT2;DNAJA1;DACH1;H3F3B;CKS2;CLIC5;RMI1;CCT4;SMAD1;STAU2;PAFAH1B1;CLIC4;FBLN1;COL6A1;CTCF;RAB3A;VDAC2;PTEN;TCF21;ANTXR1;RGS2;CCT5;AP3B1;TH;SULF1;ITGB1;EOMES;CTNNB1;RAI14;RRM1;TAF1;ZCCHC6;ACTR3;FKBP4;ITGB3;GNPDA1;RDH10;TCP1;DIAPH2;ZMYND12;SPIN1;TMEM119;BSG;INHBA;SUFU;PLK4;ANAPC1;DLD;DDX3X;NCOA4;SOX8;DHX37;FBXW11;HDAC2;INTS1;FEM1B;NUMA1;LHFP…
GOBP_MULTICELLULAR_ORGANISMAL_LEVEL_HOMEOSTASIS	0.00159224	0.538434	-1.32443	RPS6;COL14A1;RAB7A;ACTB;COL3A1;AQP1;EBF2;B2M;LAMA4;RPS14;RMI1;TMOD3;ACADL;COL6A1;MB;ABL1;AP3B1;GADD45G;ITGB1;CHMP4B;CTNNB1;FECH;FH;ITGB3;NFIB;EXT1;TMEM119;INHBA;TPP1;CEBPG;ANKH;APC;DYNC1H1;CHMP5;STK39;PICALM;PGAM5;HSPA9;KITLG;KLF2;CHST3;CAV1;GNAS;ABCB10;DMD;HADH;MEF2C;PPP2CA;PRKACB;ETS1;CARD9;MFN2;MTHFD1;CCN2;HEATR3;ZNF516;TBL1XR1;MKS1;SMAD5;UFL1;ASXL1;TNFRSF11B;PEMT;SLC25A38;RPS17;HMGB1;TSKU;STK…
GOBP_EXOCYTOSIS	0.0343674	0.0767058	-1.32485	VTI1B;RAB7A;RAB3A;CLASP2;SEPTIN5;ANXA2;SDC4;PSEN1;WDR41;EXOC7;SYNGR1;ARL8B;RAB31;CACNB4;SYT11;RALA;RAB10;ANK1;TMEM167A;RAB11FIP1;RAB21;EXOC4;RAB11FIP2;GIT1;F2RL1;CASK;NAPB;SDCBP;RAB26;NSF;OSBPL2;RAB27A;WASHC1;ARHGAP17;RALB;STXBP1;RAB3GAP1;RAB11B;EXOC6B;SNX32;VPS11;ABCC4;VPS18;COPS5;MYH9;SNAP23;CLASP1;PIP5K1C;NOTCH1;PFN2;RAP1A;BCR;AP1G1;SCAMP1;CHMP2A;RAB3B;SLC18A2;SNX19;RAP1B;ARFGEF2;EXOC6;EXOC3L1…
GOBP_SKELETAL_SYSTEM_DEVELOPMENT	0.00583837	0.242086	-1.32522	LOC427439;SMAD2;NFIA;ADAMTS7;COL3A1;ZFAND5;TRAPPC2;SMAD1;PAFAH1B1;COL6A1;LRRC17;COL1A1;RHOA;SULF1;MEF2D;CTNNB1;WDR5B;BARX2;COL1A2;NFIB;RDH10;ANXA2;EXT1;TMEM119;SERPINH1;VCAN;ETS2;PSEN1;ANKH;OSR2;MMP16;GLI2;TYMS;RAB23;TGFB2;PBX1;GNAS;MEF2C;RGN;P2RX5;ZEB1;MTHFD1;AKAP13;CCN2;PDGFRA;COL5A2;RANBP3L;WNT5B;FREM1;MKS1;SETD2;FBN1;SMAD5;SH3PXD2B;ASXL1;TNFRSF11B;LOXL2;TSKU;EVC;SKI;ITGB8;AMER1;DYM;HIF1A;SIX1…
GOBP_RESPONSE_TO_CYTOKINE	0.00155511	0.538434	-1.32814	GSN;VIM;HSPD1;DPYSL3;GAPDH;ADAMTS7;EIF4A2;COL3A1;ALDH1A2;MAPKAPK2;SLIT2;TRIM63;PAFAH1B1;OSMR;COL1A1;RHOA;PIAS4;MAP3K5;SYNCRIP;YBX1;CXCL12;ACTR3;ATIC;NFYB;XBP1;SRSF3;EPRS;EXT1;IL6ST;PTP4A3;HNRNPU;INHBA;RBMXL1;CAMK2A;MAPK3;RPS3;PRDM5;GCLM;STK39;DAB2IP;TYMS;SYNGR1;CXCR7;FER;CACNB4;KLF2;FASN;CAV1;LSP1P1;ZYX;ADAM10;CRKL;SHPK;YY2;TOLLIP;ATP5B;IL1RAP;SETD2;ADAM9;PXDN;RAD23B;PLSCR1;TNFRSF11B;RBM15;CREB1;…
GOBP_CELLULAR_RESPONSE_TO_LIPID	0.00625233	0.23246	-1.32872	ATP5F1AZ;VIM;SPON2;HSPA8;AQP1;ALDH1A2;DNAJA1;ABL1;TCF21;COL1A1;RHOA;PLPP1;ABCB1;FECH;FKBP4;XBP1;HNRNPU;INHBA;MAPK3;PRKD1;TNIP1;NR2E1;NCOA4;CHMP5;HDAC2;DAB2IP;ROCK2;PLAA;GNB1;CPT1A;ARID1A;SHPK;CDC73;MEF2C;AIFM1;LPL;PTGES3;WNT5B;ADAM9;UFL1;GNG2;RNF14;YWHAH;HMGB1;GNAI1;UBR5;GIT1;CREB1;RPS6KB1;EFNA5;CNOT2;SAFB;AHR1A;ZNF703;ZC3H12A;OSR1;PAF1;HTRA2;PMEPA1;VPS11;SMARCD1;EPHA3;FBXO32;VPS18;ACE;MAPK14;WBP…
GOBP_CELLULAR_RESPONSE_TO_ORGANIC_SUBSTANCE	2.31476e-07	0.774939	-1.3289	ATP5F1AZ;VCP;GSN;VIM;HSPD1;ZNF106;SPON2;HSPA8;SMAD2;DPYSL3;GAPDH;ACTB;GOLPH3;ADAMTS7;EIF4A2;AQP1;ALDH1A2;MAPKAPK2;SLIT2;DNAJA1;NDUFAF2;ACTN2;SMAD1;PXN;PAFAH1B1;AP3S1;COL6A1;OSMR;ABL1;RACK1;TCF21;TH;COL1A1;RHOA;VAPB;PLPP1;PIAS4;HSP90B1;MAP3K5;SYNCRIP;YBX1;CTNNB1;TAF1;CXCL12;ABCB1;FECH;ACTR3;FKBP4;ITGB3;ATIC;HRAS;NFYB;XBP1;SRSF3;EPRS;GOT1;EXT1;CCND1;IL6ST;PRNP;PTP4A3;HNRNPU;PTK2;INHBA;PSEN1;RBMXL1;…
GOBP_RESPONSE_TO_INSULIN	0.0488205	0.0603353	-1.32909	ZNF106;AP3S1;COL6A1;HADHA;COL1A1;HRAS;XBP1;EPRS;GOT1;MAPK3;APC;FER;RAB31;HADH;PTPRA;IDE;RAB10;SRSF6;RPS6KB1;EIF4EBP2;ECHDC3;PIK3CA;GKAP1;PIP4K2B;TWIST2;PTPN11;TLDC1;YWHAG;SGCB;MAPK14;EIF6;SMARCC1;APPL1;GAB1;LPIN2;CD2AP;SRC;CAT;DENND4C;USF1;SOS1;SOS2;CYFIP1;GSK3A;MYO5A;SYAP1;ADIPOR1;SOGA1;TNFSF10;NCOA1;OGT;VPS13C;SOCS3;RAB8A;TSC1;SP1;ADIPOQ;ABCC8;PCK2;NDEL1;STAT1;ATP2B1;SESN3;PIK3R1;RB1;CPEB1;C2CD…
GOBP_REGULATION_OF_TRANSPORT	1.76629e-06	0.719513	-1.33069	TXN;HSP90AA1;HNRNPK;ACAA2;KCNJ3;ADCYAP1R1;YWHAQ;HSPA8;RAB7A;ACTB;GOLPH3;BIN1;AQP1;DNAJA1;NDUFAF2;B2M;ACTN2;OAZ1;RNF207;MYBPC3;RAC1;ABL1;RAB3A;RACK1;SLC25A4;PTEN;RGS2;NKAIN1;REM1;ITGB1;ARF1;CTNNB1;CXCL12;ABCB1;HOMER2;CLASP2;ANO6;ITGB3;SEPTIN5;RIOK2;NIPSNAP2;MYLK;NKAIN2;KCNA2;XBP1;ANXA2;EPRS;PPIA;PRNP;ARF6;SDC4;INHBA;SUFU;PSEN1;RGCC;PLA2R1;DBI;CAMK2A;MAPK3;SRI;PCM1;MAP2K1;WDR41;YWHAE;DYNC1H1;PRKD1;…
GOBP_INDUCTION_OF_BACTERIAL_AGGLUTINATION	0.0499238	0.0842317	-1.3309	SPON2
GOBP_POSITIVE_REGULATION_OF_T_CELL_MEDIATED_IMMUNE_RESPONSE_TO_TUMOR_CELL	0.0383339	0.0998086	-1.33177	HSPD1
GOBP_REGULATION_OF_PHOSPHORYLATION	0.000198632	0.610527	-1.33273	TXN;HSP90AA1;CCNI;ACTB;NDUFS4;NNT;SLIT2;THBS4;DNAJA1;FBLN1;RAC1;ABL1;EEF1A1;RACK1;KLHL31;DUSP7;PTEN;EEF1A2;RGS2;RHOA;MST1;MAP3K5;MOB3A;HSPB1;MMD;FECH;CTDSPL;LIMCH1;ITGB3;HRAS;PPIA;CCND1;IL6ST;TMEM119;PRNP;HNRNPU;PTK2;INHBA;PSEN1;RGCC;MAPK3;MAP2K1;APC;RPS3;DDX3X;PRKD1;HDAC2;PIBF1;CDK2AP1;TARDBP;DAB2IP;ROCK2;NSD1;NF2;TAOK3;TGFB2;PAK2;FER;GNAQ;KITLG;PINK1;CAV1;AXL;DMD;CRKL;CDC25A;PPP2CA;PPP2R5D;RGN;…
GOBP_REGULATION_OF_BODY_FLUID_LEVELS	0.027392	0.0889281	-1.33367	ACTB;ANXA5;COL3A1;MYL9;AQP1;TLN1;FBLN1;AP3B1;HSPB1;ANO6;ITGB3;XBP1;ANXA2;EXT1;PPIA;CCND1;IL6ST;CDO1;DGKD;STK39;GNAQ;CAV1;GNAS;AXL;PRKACB;PDGFRA;PLSCR1;JMJD1C;PPP3CA;CREB1;F2RL1;PIK3CA;PABPC4;HIF1A;RAB27A;ILK;AKAP11;SERPING1;STXBP1;LMAN1L;FAP;CTNS;TUBB1;THBS1;PIK3CB;DMTN;MAPK14;VCL;LNPK;MYH9;RAP2B;MED1;PLCG2;WNK1;F13A1;SRC;ENTPD2;EPHB2;COPA;MLLT6;F2RL2;GAS6;GPAT4;USF1;JAK2;GP1BB;UMPS;HAS2;PDSS2;EN…
GOBP_CELLULAR_RESPONSE_TO_HORMONE_STIMULUS	0.00346172	0.335348	-1.33443	ATP5F1AZ;ZNF106;HSPA8;AQP1;SLIT2;DNAJA1;ACTN2;PXN;AP3S1;COL6A1;TCF21;RHOA;PLPP1;FECH;FKBP4;ITGB3;HRAS;XBP1;EPRS;GOT1;HNRNPU;PTK2;INHBA;CAMK2A;MAPK3;APC;GCLM;PRKD1;NR2E1;NCOA4;ROCK2;FER;RAB31;GNB1;CAV1;ARID1A;MEF2C;PTPRA;IDE;RAB10;AIFM1;PTGES3;AHCYL1;FBN1;UFL1;GNG2;RNF14;YWHAH;UBR5;PPP3CA;RPS6KB1;EIF4EBP2;EFNA5;CNOT2;ECHDC3;PIK3CA;SAFB;GKAP1;BRD8;PIP4K2B;PTPN11;SLIT3;PMEPA1;MBD5;YWHAG;VPS11;FBXO32…
GOBP_POSITIVE_REGULATION_OF_MULTICELLULAR_ORGANISMAL_PROCESS	2.27448e-06	0.719513	-1.33473	HSP90AA1;LOC427439;HSPD1;SPON2;SMARCA2;SMAD2;GAPDH;ACTB;BIN1;AMOT;AQP1;EBF2;MAPKAPK2;SLIT2;B2M;ADD3;LUM;RAB1B;SMAD1;STAU2;PAFAH1B1;ACADL;ABL1;RACK1;OLFM1;RGS2;FAM129B;AP3B1;COL1A1;RHOA;SULF1;GADD45G;ITGB1;CTNNB1;CXCL12;HSPB1;FH;ANO6;ITPKA;ITGB3;HRAS;RND2;XBP1;ANXA2;CCND1;IL6ST;TMEM119;POLR3A;PTK2;VCAN;INHBA;PSEN1;RGCC;PLA2R1;CEBPG;CAPRIN1;OSR2;MAP2K1;APC;RPS3;DYNC1H1;DDX3X;SPEN;PRKD1;NR2E1;NGFR;S…
GOBP_NEGATIVE_REGULATION_OF_MOLECULAR_FUNCTION	0.00358941	0.326638	-1.33689	TNNT2;GAPDH;ACTB;BIN1;EIF4A2;AQP1;DNAJA1;B2M;ACTN2;MAD2L1;ABL1;RACK1;DUSP7;PTEN;RPS7;RGS2;EOMES;HSPB1;CAAP1;UBLCP1;ITGB3;HRAS;BAG5;PPIA;RSF1;PRNP;SERPINH1;HNRNPU;SUFU;PSEN1;PLA2R1;CEBPG;CAMK2A;SRI;APC;DDX3X;HDAC2;STK39;DAB2IP;ROCK2;USP7;PAK2;GNAQ;CAV1;UBQLN1;SIAH2;CASQ2;CALM2;ATP2B4;ANK3;TCF7L2;UFL1;SH3BP4;MYOCD;TAX1BP1;RPL5;PKIA;CAND1;RALB;ZC3H12A;SERPING1;WAPL;JUN;OSR1;NR2F2;YWHAG;SNX32;RCC2;MA…
GOBP_LYMPHOCYTE_DIFFERENTIATION	0.0200931	0.110393	-1.33694	RPS6;SMARCA2;ACTB;B2M;ABL1;AP3B1;RHOA;ITGB1;EOMES;CTNNB1;PREX1;XBP1;INHBA;CEBPG;ASCL2;GLI2;PBX1;PDP2;AXL;ARID1A;YY2;ZEB1;TCF3;BRD4;LFNG;HMGB1;STK11;PATZ1;BCL2;NFIL3;IL6R;ZC3H12A;KLF6;NOTCH2;BMI1;ZBTB1;PBRM1;CD74;SMARCD1;SMARCC1;DNAJA3;SOCS5;BRD2;LGALS1A;PLCG2;BRD7;CARD11;INHA;PTGER4;ACTL6A;CBFB;JMJD6;ITM2A;RC3H2;GAS6;PKNOX1;DROSHA;CHD7;GLI3;SOS1;CAMK4;SLC25A5;SOS2;HDAC4;SOD1;FZD9;SPI1;USP44;TOP2B…
GOBP_DEVELOPMENTAL_PROCESS_INVOLVED_IN_REPRODUCTION	0.000439921	0.57561	-1.33709	RPS6;LOC427439;CCNI;ADCYAP1R1;HSD17B4;SMARCA2;SLIT2;DNAJA1;DACH1;H3F3B;STAU2;PAFAH1B1;COL6A1;CTCF;TCF21;RGS2;AP3B1;SULF1;EOMES;CTNNB1;RAI14;RRM1;ZCCHC6;FKBP4;RDH10;DIAPH2;ZMYND12;TMEM119;BSG;INHBA;SUFU;PLK4;DLD;NCOA4;SOX8;DHX37;FBXW11;FEM1B;LHFPL2;FXR1;GATA4;SBF1;TGFB2;PBX1;PAIP2B;DCAF13;LARP7;FER;KITLG;MYBL1;CTNNA1;PIAS1;SPATA5;AXL;CRKL;SEPTIN7;YY2;RGN;DDB1;SELENOF;PRMT7;EIF4G3;ATP2B4;PDGFRA;FOX…
GOBP_NEGATIVE_REGULATION_OF_MULTICELLULAR_ORGANISMAL_PROCESS	0.000196292	0.610527	-1.33725	FXN;BIN1;ANXA5;ADAMTS7;AMOT;SLIT2;DRAXIN;THBS4;TRIM63;B2M;LAMA4;DYNLT1;RAC1;LRRC17;PTEN;RGS2;FAM129B;RHOA;SULF1;ITGB1;DCN;CTNNB1;GORASP1;HOMER2;NFIB;HOOK3;ANXA2;TMEM119;PRNP;SDC4;INHBA;PSEN1;RGCC;ASCL2;SRI;PCM1;NR2E1;NGFR;SOX8;GTF2I;HDAC2;PIBF1;STK39;DAB2IP;SEMA3A;ROCK2;FXR1;NF2;PGAM5;TGFB2;HSPA9;FER;CTNNA1;KLF2;TOMM70;MEOX2;SYT11;RAB11FIP3;AXL;DLG5;MEF2C;PPP2CA;YY2;RGN;EVL;CUEDC2;STARD13;ATP2B4;…
GOBP_PEPTIDYL_AMINO_ACID_MODIFICATION	0.000398373	0.57561	-1.33735	TXN;HINT2;GAPDH;MAPKAPK2;THBS4;ABL1;RACK1;PTEN;CREBBP;PPWD1;PIAS4;CTNNB1;TAF1;FKBP4;ITGB3;SUMO2;PPIA;IL6ST;PRNP;PTK2;CAMK2A;DIP2A;MAPK3;SENP1;TOPORS;NAA16;SMC5;PRKD1;HDAC2;PIBF1;STK39;ROCK2;NSD1;NF2;PAK2;FER;KITLG;METAP2;TLK1;PINK1;PIAS1;TTLL5;CAV1;CDC42BPA;DMD;PPP2R5D;OXR1;NDUFAF5;TOLLIP;NCOA7;PRMT7;RAB6A;CALM2;ATP2B4;PDGFRA;SETD2;CSPG4;NEK6;SPRED2;SH2D3C;LOXL2;ATR;CSNK1A1;STK11;RPS6KB1;HIPK2;BC…
GOBP_ORGANIC_ACID_METABOLIC_PROCESS	0.000183083	0.610527	-1.33755	ACAA2;HSD17B4;GAPDH;MDH1;MRPS36;ALDH1A3;CRYM;ALDH1A2;MAPKAPK2;ACAD9;PHYH;AUH;MDH2;TRIM63;GOT2;DLST;ACADL;COL6A1;AMACR;DLAT;PDK1;HADHA;ECI1;MTHFD2L;TH;DHFR;BHMT2;FH;ACO2;ATIC;GNPDA1;RDH10;OGDH;XBP1;GOT1;CARNMT1;PTGR2;CDO1;HPDL;HAGH;PSEN1;IDH3B;FOXK2;DBI;ANKH;AAED1;DLD;GRHPR;GCLM;PTGES2;ME3;ECHS1;PIBF1;PLAA;HIBCH;FASN;PTGR1;CAV1;ETFA;ACAA1;GNE;STARD4;CPT1A;PECR;ATCAY;ABHD4;LTA4H;HADH;PPP2CA;RGN;MCC…
GOBP_POSITIVE_REGULATION_OF_CELL_DIFFERENTIATION	0.000247927	0.593325	-1.33767	SMARCA2;SMAD2;ACTB;BIN1;SLIT2;SMAD1;STAU2;PAFAH1B1;OLFM1;FNDC5;TCF12;GPC1;FAM129B;AP3B1;COL1A1;RHOA;ITGB1;MAP3K5;CTNNB1;CXCL12;MMD;ITPKA;RND2;XBP1;ADD1;IL6ST;TMEM119;SMYD1;HNRNPU;PTK2;VCAN;INHBA;RGCC;CAPRIN1;MAP2K1;SPEN;PRKD1;NR2E1;SOX8;NID1;HDAC2;GLI2;NUMA1;NBL1;FXR1;NF2;TGFB2;KITLG;TBX20;ANAPC2;PIAS1;ABCB10;ARID1A;MEF2C;ZC4H2;EIF4G2;ETS1;MACF1;LPL;ZEB1;GOLGA4;TCF4;TCF3;CCN2;RANBP3L;BRD4;TCF7L2;…
GOBP_POSITIVE_REGULATION_OF_DEVELOPMENTAL_PROCESS	1.26583e-05	0.674963	-1.33785	LOC427439;SMARCA2;SMAD2;ACTB;BIN1;AMOT;AQP1;MAPK4;SLIT2;SMAD1;STAU2;PAFAH1B1;ABL1;RACK1;OLFM1;FNDC5;TCF12;GPC1;FAM129B;AP3B1;COL1A1;RHOA;ITGB1;MAP3K5;DCN;CTNNB1;CXCL12;HSPB1;MMD;CLASP2;ANO6;ITPKA;ITGB3;RND2;XBP1;ADD1;CCND1;IL6ST;TMEM119;SMYD1;HNRNPU;PTK2;VLDLR;VCAN;INHBA;PSEN1;RGCC;CAPRIN1;OSR2;MAP2K1;ARHGEF7;SPEN;PRKD1;NR2E1;NGFR;SOX8;DHX37;NID1;HDAC2;GLI2;NUMA1;NBL1;DAB2IP;FXR1;GATA4;NF2;PGAM5;…
GOBP_EPITHELIAL_CELL_PROLIFERATION	0.0136182	0.140384	-1.33809	ATP5F1AZ;ALDH1A2;THBS4;DACH1;B2M;SULF1;CTNNB1;CXCL12;LIMS2;ITGB3;HRAS;NFIB;XBP1;CCND1;PSEN1;RGCC;IFT74;OSR2;MAPK3;MAP2K1;PRKD1;NGFR;DAB2IP;TGFB2;CAV1;CDC73;MEF2C;RGN;ZEB1;PLCG1;CDH13;SRSF6;TCF7L2;LOXL2;BID;HMGB1;C6orf89;STK11;HMOX1;CASK;SPARC;EPB41L4B;HIF1A;SIX1;KRIT1;ZNF703;IFT57;NOTCH2;IFT80;HMGN1;OSR1;NR2F2;TIE1;SDR16C5;HSPG2;FAP;LAMC1;EXTL3;THBS1;PGF;WDR48;PIK3CB;SEMA5A;BMPR2;NOTCH1;ZEB2;B4GA…
GOBP_CONNECTIVE_TISSUE_DEVELOPMENT	0.0352369	0.0751184	-1.33815	COL5A1;NFIA;ADAMTS7;COL3A1;EBF2;SMAD1;COL6A1;COL1A1;SULF1;MEF2D;CTNNB1;BARX2;ITGB3;HRAS;NFIB;XBP1;EXT1;SERPINH1;OSR2;SOX8;TYMS;MEF2C;LPL;ZEB1;CCN2;WNT5B;ZNF516;TBL1XR1;SMAD5;SH3PXD2B;LOXL2;TSKU;EVC;ITGB8;AMER1;PIK3CA;HIF1A;IL6R;SNAI1;IFT80;PTPN11;ACTA2;OSR1;MAPK14;MKKS;LNPK;BMPR2;NOTCH1;SMAD3;ARRDC3;TRIP11;CD2AP;SLC25A25;CREB3L2;SNX19;CHSY1;PTH2R;ARID5A;GLI3;RFLNB;ACVRL1;CYR61;PDGFD;SPI1;EIF2AK3;…
GOBP_REGULATION_OF_TRANSFERASE_ACTIVITY	0.00268948	0.392536	-1.33838	TXN;HSP90AA1;CCNI;ACTB;EIF4A2;DNAJA1;CCT4;MAD2L1;HMBOX1;ABL1;EEF1A1;DUSP7;PTEN;RPS7;EEF1A2;RGS2;RHOA;MST1;MAP3K5;HSPB1;MMD;ITGB3;HRAS;BAG5;TCP1;PPIA;CCND1;HNRNPU;PTK2;RGCC;DBI;MAPK3;MAP2K1;APC;TOPORS;RPS3;DDX3X;RFC2;PIBF1;FEM1B;DAB2IP;CCT2;TAOK3;TGFB2;PAK2;GNAQ;PINK1;CAV1;AXL;CDC25A;PPP2CA;CDC14B;PTGES3;CALM2;PDGFRA;ADAM9;STK11;CCNF;RFC5;MYOCD;CCNH;SMG6;PRRC1;RPL5;ZFP91;IL6R;PKIA;RALB;ROR1;STRADB…
GOBP_PHOSPHORYLATION	2.69321e-06	0.719513	-1.34033	TXN;HSP90AA1;CCNI;ACTB;NDUFS4;MAPK4;MAPKAPK2;NNT;SLIT2;THBS4;DNAJA1;FBLN1;RAC1;ABL1;EEF1A1;KALRN;RACK1;KLHL31;DUSP7;PDK1;PTEN;EEF1A2;RGS2;RHOA;MST1;TAOK1;MAP3K5;MOB3A;TAF1;HSPB1;MMD;FECH;CTDSPL;LIMCH1;ITGB3;HRAS;RIOK2;MYLK;BIRC6;PPIA;CCND1;IL6ST;TMEM119;PRNP;NEK4;HNRNPU;PTK2;MELK;INHBA;PSEN1;RGCC;CAMK2A;MAPK3;MAP2K1;APC;PLK4;RPS3;LIMD1;DDX3X;PRKD1;DGKD;HDAC2;PIBF1;STK39;CDK2AP1;TARDBP;DAB2IP;ROCK…
GOBP_CILIUM_ORGANIZATION	0.00922814	0.179577	-1.34073	GSN;RAB1B;CEP162;CEP164;ACTR3;DNAL1;ZMYND12;SYNE2;BBS5;IFT74;PCM1;PLK4;FAM149B1;PIBF1;DYNC2H1;EHD3;RAB23;CEP78;MAPRE1;TBC1D13;RAB11FIP3;SEPTIN7;PARVA;POC1A;CDC14B;PTPDC1;MKS1;VDAC3;TBC1D2B;IFT81;TRIM32;CSNK1D;RPGR;ATG3;RRP7A;IFT57;KIF24;IFT80;ABCC4;DNAAF10;TTC29;MKKS;GDI1;CLUAP1;TBC1D22A;ATXN10;NOTCH1;CEP290;DNAAF4;ATP6V0D1;SEPTIN9;RPGRIP1L;LAMA5;KIF3B;CCP110;IFT20;DZIP1;CCDC88A;IFT46;ARL3;FOPNL;…
GOBP_SMALL_MOLECULE_BIOSYNTHETIC_PROCESS	0.00268948	0.392536	-1.34079	ACAA2;ADCYAP1R1;MDH1;ALDH1A3;ALDH1A2;MDH2;PRPS1L1;GOT2;MOXD1;ACADL;AMACR;SPTLC1;SLC25A19;MTHFD2L;DHFR;MST1;BHMT2;WDR5B;PPIP5K2;COQ9;ITPKA;RDH10;IPMK;XBP1;GOT1;DTYMK;CDO1;DKK3;PTGES2;PIBF1;USP7;FASN;GNE;STARD4;PECR;LTA4H;RGN;COQ7;DDB1;LPL;PTGES3;MTHFD1;ATP2B4;ACSBG1;SLC25A12;AKR1A1;TCF7L2;ACLY;IPPK;CREB1;STK11;GLUD2;DSEL;LPGAT1;OSBPL2;AASDHPPT;SNAI1;NLN;SUCLA2;NDUFA9;UGDH;DEGS1;ALDH18A1;CD74;AACS;…
GOBP_RESPONSE_TO_PEPTIDE_HORMONE	0.007878	0.199056	-1.34096	ZNF106;COL3A1;ACTN2;PXN;AP3S1;COL6A1;TCF12;HADHA;TH;COL1A1;CXCL12;ITGB3;HRAS;XBP1;EPRS;GOT1;CDO1;BSG;PTK2;INHBA;CAMK2A;MAPK3;APC;PRKD1;ROCK2;FER;RAB31;CAV1;LTA4H;HADH;PTPRA;IDE;RAB10;SRSF6;AHCYL1;FBN1;NEFL;GNAI1;PPP3CA;CREB1;STK11;RPS6KB1;EIF4EBP2;BTG2;ECHDC3;PIK3CA;NUDC;GKAP1;PIP4K2B;TWIST2;PTPN11;TLDC1;MBD5;YWHAG;SGCB;ACE;MAPK14;EIF6;SMARCC1;APPL1;EDNRA;GAB1;SMAD3;LPIN2;STAT2;TGFBR3;EIF2B5;CD2A…
GOBP_POSITIVE_REGULATION_OF_SIGNALING	9.69716e-08	0.788187	-1.34269	VCP;TXN;HINT2;ADCYAP1R1;GUCY1A2;SMAD2;GAPDH;GOLPH3;COL3A1;RPS20;MID1;PAFAH1B1;MAD2L1;RAC1;ABL1;RACK1;PTEN;RPS7;CREBBP;COL1A1;RHOA;SULF1;GADD45G;TAOK1;PIAS4;ITGB1;MAP3K5;DCN;CTNNB1;LIMS2;ITGB3;HRAS;RPS12;GRIA3;XBP1;ANXA2;SPIN1;CTBP2;PPIA;IL6ST;PRNP;PTP4A3;PTK2;INHBA;PSEN1;PLA2R1;HIC1;UBE2O;AAED1;CAMK2A;MAPK3;SRI;MAP2K1;CA8;RPS3;YWHAE;DDX3X;PRKD1;PELO;DGKD;NR2E1;NGFR;FBXW11;NID1;PIBF1;DYNC2H1;STK39…
GOBP_PROTEASOMAL_PROTEIN_CATABOLIC_PROCESS	0.00322724	0.518848	-1.34334	VCP;ENC1;FBXL7;RACK1;HSP90B1;CTNNB1;TAF1;BAG5;KCMF1;SUMO2;XBP1;SPSB1;PSEN1;APC;TOPORS;ANAPC1;FBXW11;FEM1B;DAB2IP;USP7;HECTD1;DCAF13;PLAA;PINK1;ANAPC2;PIAS1;CAV1;UBQLN1;ATXN3;SIAH2;ERCC8;DDB1;DTL;TMEM129;TBL1XR1;HECTD3;RAD23B;PEX10;UFL1;PSMA2;KCTD2;PSMA7;UBR5;CSNK1A1;RHBDD1;XPO1;CCNF;TRIM13;RNF216;CSNK1D;UBAC2;BIRC2;TLK2;CUL5;ZYG11A;PSMC2;DNAJC10;TRIM25;PSMA3;NUDT15;STUB1;RNF10;CUL4A;TRIP12;SPSB3;…
GOBP_POSITIVE_REGULATION_OF_NERVOUS_SYSTEM_DEVELOPMENT	0.0343674	0.0767058	-1.3457	BIN1;SLIT2;STAU2;PAFAH1B1;ITGB1;CTNNB1;CXCL12;ITPKA;RND2;IL6ST;VCAN;CAPRIN1;MAP2K1;SPEN;NR2E1;SOX8;HDAC2;FXR1;TPBG;ANAPC2;DLG5;EIF4G2;MACF1;GOLGA4;IL1RAP;CBLN2;NEFL;UFL1;PLXND1;RAB21;AMIGO2;STK11;FN1;THBS2;TRIM32;EFNA5;HIF1A;EPHB1;SHTN1;STK25;ACE;SEMA5A;BMPR2;NOTCH1;VEGFC;PLXNB3;KRAS;METRN;AGRN;MAPT;EPHB2;TGM2;GJC2;GLI3;PTPRD;CYFIP1;QKI;SKIL;PARP6;DISC1;PLXNA1;RUFY3;RELN;DBN1;FBXW8;ST8SIA2;TENM4;…
GOBP_REGULATION_OF_IMMUNE_RESPONSE	0.000653432	0.57561	-1.34603	HSP90AA1;HSPD1;HSPA8;COL3A1;MAPKAPK2;B2M;ABL1;TRIL;AP3B1;CREBBP;SARM1;HRAS;XBP1;IL6ST;PRNP;PTK2;PSEN1;RGCC;ASCL2;MAPK3;WDR41;RPS3;YWHAE;DDX3X;PRKD1;TNIP1;DAB2IP;TGFB2;PAK2;FER;PAK3;CACNB4;TOMM70;CAV1;UBQLN1;CPT1A;AXL;CRKL;MEF2C;PPP2CA;CARD9;KMT5B;MAP3K1;APLF;PLCG1;BRD4;STX7;SFPQ;UFL1;PLSCR1;C1QBP;ABHD17A;RAB11FIP2;HMGB1;CSNK1A1;STK11;F2RL1;TRIM32;SPG21;BCL2;PIK3CA;PDE4D;OTUD4;TAX1BP1;PSPC1;BIRC2;…
GOBP_NEGATIVE_REGULATION_OF_RESPONSE_TO_STIMULUS	6.77543e-08	0.801216	-1.34635	VCP;ACAA2;ADCYAP1R1;FXN;HSPA8;RAB7A;COL3A1;SLIT2;DRAXIN;DNAJA1;NDUFAF2;CISH;PAFAH1B1;FBLN1;ABL1;RACK1;KLHL31;SLC25A4;DUSP7;VDAC2;PTEN;TCF21;GPC1;WFDC1;RGS2;FAM129B;RHOA;SULF1;SARM1;PIAS4;ITGB1;DCN;CTNNB1;CXCL12;HSPB1;CAAP1;HOMER2;CLASP2;BAG5;XBP1;ANXA2;BIRC6;PPIA;PRNP;DKK3;SUFU;PSEN1;HIC1;ASCL2;WDR41;APC;RPS3;EIF3A;YWHAE;LIMD1;DDX3X;GCLM;TNIP1;DGKD;MTMR4;NGFR;HDAC2;PIBF1;NBL1;DLC1;DAB2IP;USP7;FXR…
GOBP_EMBRYONIC_MORPHOGENESIS	0.00151522	0.538434	-1.34648	RPS6;LOC427439;SMAD2;COL5A1;ALDH1A3;AMOT;ALDH1A2;RNF207;SMAD1;COL6A1;ABL1;RACK1;RPS7;TCF21;CREBBP;TH;SULF1;ITGB1;EOMES;YBX1;CTNNB1;CLASP2;ITGB3;MBNL1;RDH10;EXT1;BBS5;SDC4;ETS2;INHBA;SUFU;PSEN1;OSR2;MMP16;MAPK3;MAP2K1;DLD;GBX2;SUPT20H;SOX8;HDAC2;GLI2;DYNC2H1;DLC1;ROCK2;GATA4;NF2;TGFB2;PBX1;TBX20;CDC73;MEF2C;PRKACB;RALA;ZEB1;MTHFD1;PDGFRA;COL5A2;WNT5B;MKS1;SETD2;FBN1;EXOC4;FN1;HIPK2;PHLDB1;SKI;HIPK…
GOBP_BIOLOGICAL_PROCESS_INVOLVED_IN_INTERSPECIES_INTERACTION_BETWEEN_ORGANISMS	5.91975e-06	0.690132	-1.34845	GSN;VIM;HSP90AA1;HSPD1;SPON2;CHD1;HSPA8;GAPDH;RAB7A;TUBB4B;AQP1;MAPKAPK2;B2M;BNIP3L;RAB1B;DYNLT1;COL6A1;ABL1;EEF1A1;TRIL;CCT5;AP3B1;CREBBP;TH;RHOA;SARM1;SDHAF4;ITGB1;MAP3K5;ARF1;SYNCRIP;CHMP4B;CXCL12;HSPB1;ACTR3;ITGB3;HRAS;NFIB;XBP1;EPRS;PIK3C3;EXT1;PPIA;POLR3A;BSG;CEBPG;CAMK2A;RPL39L;MAPK3;FUCA2;YWHAE;SMC5;DDX3X;EXOC7;PRKD1;TNIP1;CHMP5;HDAC2;TARDBP;DAB2IP;ROCK2;USP7;ARL8B;PAK2;PLAA;FER;PAK3;FASN…
GOBP_CELLULAR_RESPONSE_TO_OXYGEN_CONTAINING_COMPOUND	3.62209e-05	0.643552	-1.35028	ATP5F1AZ;VCP;TXN;VIM;ZNF106;SPON2;FXN;HSPA8;SMAD2;ACTB;GOLPH3;AQP1;ALDH1A2;SLIT2;NDUFAF2;ACTN2;PXN;AP3S1;COL6A1;MB;ABL1;RACK1;TH;COL1A1;DHFR;RHOA;ERCC6L2;HSP90B1;MAP3K5;CTNNB1;TAF1;ABCB1;FECH;ITGB3;HRAS;XBP1;EPRS;GOT1;PRNP;PTK2;INHBA;PSEN1;CAMK2A;MAPK3;SRI;APC;RPS3;LYPD1;GCLM;PRKD1;TNIP1;NCOA4;CHMP5;HDAC2;DAB2IP;ROCK2;GATA4;PLAA;FER;GNAQ;RAB31;CTNNA1;KLF2;PINK1;GNB1;CAV1;CPT1A;GNAS;CRKL;SHPK;CDC7…
GOBP_HEART_MORPHOGENESIS	0.0311139	0.0817463	-1.35038	LOC427439;TNNT2;SMAD2;COL5A1;ALDH1A2;SLIT2;RNF207;MYBPC3;OLFM1;TH;CTNNB1;EXT1;BBS5;PTK2;SUFU;PSEN1;APC;ACTC1;DLC1;GATA4;TGFB2;TBX20;CRKL;MEF2C;PARVA;GAA;MKS1;ASXL1;PLXND1;RBM15;ZFPM2;HIF1A;SIX1;SNAI1;ILK;IFT57;NOTCH2;SLIT3;MKKS;CLUAP1;BMPR2;EDNRA;NOTCH1;SMAD3;ANKRD1;MED1;PROX1;SYNPO2L;EGLN1;TGFBR3;DSP;SPRY1;TTN;GATA5;CHD7;RBM20;SOS1;ACVRL1;FGFR2;CYR61;HAS2;TBX2;ADAMTS19;SAV1;PKP2;JAG1;ARL13B;FHL2…
GOBP_TAXIS	0.0148843	0.132451	-1.35049	AMOT;SLIT2;THBS4;RAC1;RHOA;CXCL12;HSPB1;ANO6;ITGB3;HRAS;PREX1;PPIA;BSG;PTK2;MAPK3;MAP2K1;PRKD1;STK39;NBL1;SEMA3A;CXCR7;TGFB2;ELMO2;FER;TPBG;LSP1P1;ADAM10;CRKL;MYCBP2;PARVA;RALA;PDGFRA;DOCK4;CDH13;C1QBP;HMGB1;F2RL1;DDTL;EFNA5;MPP1;SEMA6A;IL6R;JAM3;SLIT3;CD74;EDN3;EPHB1;THBS1;TIRAP;CMTM3;PGF;PIK3CB;MAPK14;SEMA5A;SRP54;BMPR2;PIP5K1C;NOTCH1;GAB1;SMAD3;VEGFC;WNK1;ST6GAL1;ITGA9;MMP2;SLC12A2;CMKLR1;SEMA…
GOBP_REGULATION_OF_VESICLE_MEDIATED_TRANSPORT	0.00497839	0.26557	-1.35241	HNRNPK;HSPA8;RAB7A;ACTB;BIN1;B2M;ACTN2;RAC1;ABL1;RAB3A;RACK1;ARF1;CLASP2;ANO6;ITGB3;SEPTIN5;ANXA2;ARF6;SDC4;PSEN1;MAPK3;MAP2K1;WDR41;PRKD1;DGKD;ARFGAP1;PICALM;USP7;NF2;RAB31;STX18;CACNB4;SYT11;CAV1;RAB11FIP3;SNX3;RALA;PACSIN3;CDH13;PLSCR1;RAB21;HMGB1;ANKFY1;GIT1;PPP3CA;F2RL1;CASK;CD151;CNN2;SDCBP;RAB26;NSF;AP2S1;ARHGDIA;ATG3;RAB27A;SNX12;ATP2C1;STXBP1;RAB3GAP1;RAB11B;AP2M1;VPS11;EPHA3;VPS18;PIK3C…
GOBP_ENZYME_LINKED_RECEPTOR_PROTEIN_SIGNALING_PATHWAY	5.45068e-05	0.643552	-1.35342	ZNF106;SMAD2;RAB7A;NFIA;NREP;COL3A1;LTBP2;MAPKAPK2;ZFAND5;RASA1;SMAD1;PXN;AP3S1;RAC1;COL6A1;ABL1;KALRN;GPC1;FAM129B;CREBBP;COL1A1;SULF1;CPNE3;ITGB1;DCN;CTNNB1;HSPB1;ITGB3;HRAS;COL1A2;TRIO;EXT1;IL6ST;DKK3;PTP4A3;PTK2;INHBA;UBE2O;MAPK3;MAP2K1;APC;ARHGEF7;SHC2;PRKD1;PELO;DGKD;MTMR4;NGFR;HDAC2;NUMA1;NBL1;DAB2IP;GATA4;LTBP1;ANKS1B;PPM1L;TGFB2;COL4A1;PAK2;FER;CILP;PAK3;TBX20;AXL;ZYX;CRKL;EFNB1;PTPRA;ID…
GOBP_RESPONSE_TO_LIPID	0.000150166	0.610527	-1.35409	ATP5F1AZ;VIM;SPON2;ADCYAP1R1;HSPA8;SMAD2;AQP1;ALDH1A2;MAPKAPK2;SLIT2;TRIM63;DNAJA1;COL6A1;ABL1;TCF21;TH;COL1A1;RHOA;PLPP1;CTNNB1;ABCB1;FECH;FKBP4;XBP1;GOT1;CDO1;HNRNPU;INHBA;MAPK3;GPX3;PRKD1;TNIP1;NR2E1;NCOA4;CHMP5;HDAC2;STK39;DAB2IP;ROCK2;TYMS;GATA4;TGFB2;PLAA;FER;GNB1;CAV1;CPT1A;ARID1A;SHPK;CDC73;MEF2C;YY2;CARD9;AIFM1;LPL;PTGES3;ACSBG1;WNT5B;ADAM9;NEFL;UFL1;GNG2;ASXL1;RNF14;GDAP2;YWHAH;HMGB1;GN…
GOBP_REGULATION_OF_BLOOD_CIRCULATION	0.0488205	0.060282	-1.35473	HSP90AA1;TNNT2;KCNJ3;BIN1;ADD3;RNF207;ABL1;NUP155;CTNNA3;RGS2;TH;RHOA;ITGB1;KCND3;POPDC2;SRI;YWHAE;DES;ANK2;EHD3;GATA4;TGFB2;CAV1;DMD;TMEM65;CASQ2;GAA;CALM2;ATP2B4;DOCK4;KCNJ5;PDE5A;PDE4D;ZC3H12A;EDN3;DSC1;ACE;AKAP9;BMPR2;EDNRA;SLC8A1;ATP1B1;DSP;HOPX;ITGA9;RGS4;SRC;MMP2;EPAS1;KCNH2;CORIN;ATP1A1;SCN4B;PER2;CACNA1H;TBX2;PKP2;ITGA4;ATP2B2;TMEM161B;OXTR;TMEM38A;TBXAS1;KCNMB4;TRPC1;PLN;GPD1L;SNTA1;TME…
GOBP_NEGATIVE_REGULATION_OF_TRANSPORT	0.00834281	0.191877	-1.35565	TXN;YWHAQ;RAB7A;BIN1;NDUFAF2;ACTN2;OAZ1;RAC1;RACK1;PTEN;RGS2;REM1;ITGB3;ANXA2;ARF6;INHBA;SUFU;PSEN1;PLA2R1;SRI;WDR41;YWHAE;PRKD1;STK39;PICALM;RAB23;OAZ2;SYT11;CAV1;RAB11FIP3;UBQLN1;HADH;CASQ2;SNX3;CALM2;PACSIN3;GPM6B;ANK3;RAB11FIP1;PLSCR1;HMGB1;PPP3CA;F2RL1;BCL2;BARD1;CNN2;SDCBP;UBAC2;NUP153;ATG3;PKIA;SNX12;PTPN11;OSR1;GNAZ;CD74;THBS1;EPHA3;ACE;APPL1;SIRT4;NOTCH1;WWP2;DYSF;ISCU;RAP1A;BCR;BEST3;WN…
GOBP_CELL_SURFACE_RECEPTOR_PROTEIN_TYROSINE_KINASE_SIGNALING_PATHWAY	0.000812867	0.557332	-1.35578	ZNF106;RAB7A;MAPKAPK2;ZFAND5;RASA1;PXN;AP3S1;RAC1;COL6A1;ABL1;KALRN;GPC1;FAM129B;COL1A1;SULF1;CPNE3;ITGB1;DCN;CTNNB1;HSPB1;ITGB3;HRAS;EXT1;PTP4A3;PTK2;MAPK3;MAP2K1;APC;ARHGEF7;SHC2;PRKD1;DGKD;NGFR;DAB2IP;ANKS1B;COL4A1;PAK2;FER;CILP;PAK3;AXL;CRKL;EFNB1;PTPRA;IDE;RALA;CCN2;PDGFRA;PLCG1;TMEM204;CDH13;CSPG4;CCBE1;GIT1;MYOCD;RPS6KB1;EIF4EBP2;MPZL1;RAB14;EFNA5;PIK3CA;SEMA6A;GKAP1;HIF1A;PDGFRL;CUL5;RALB…
GOBP_EPITHELIUM_DEVELOPMENT	3.4947e-06	0.704976	-1.35857	VIM;HSD17B4;SMAD2;ACTB;COL5A1;ALDH1A3;AQP1;ALDH1A2;TMOD1;SLIT2;RNF207;RAB1B;SMAD1;PAFAH1B1;CLIC4;COL6A1;ABL1;PTEN;RPS7;TCF21;AP3B1;RHOA;SULF1;PIAS4;ITGB1;CTNNB1;CLASP2;ITGB3;NFIB;RDH10;HNRNPH3;ADD1;MARCKS;EXT1;CCND1;IL6ST;BBS5;SDC4;INHBA;TPP1;SUFU;PSEN1;IFT74;UPK3A;MAPK3;MAP2K1;PLK4;GBX2;PELO;NGFR;SOX8;GSTK1;HDAC2;GLI2;FEM1B;NUMA1;DLC1;ROCK2;TYMS;WDR1;GATA4;NF2;TGFB2;COL4A1;PBX1;FER;PALLD;KLF2;TB…
GOBP_NEGATIVE_REGULATION_OF_PHOSPHORUS_METABOLIC_PROCESS	0.0121817	0.149934	-1.35874	NNT;SLIT2;TRIM63;DNAJA1;FBLN1;ABL1;RACK1;KLHL31;DUSP7;PTEN;RGS2;HSPB1;CTDSPL;PPIA;PRNP;HNRNPU;INHBA;PSEN1;APC;YWHAE;PIBF1;TARDBP;DAB2IP;ROCK2;NF2;PAK2;GNAQ;CAV1;DMD;CRKL;PPP2CA;PPP2R5D;RGN;CALM2;FAM129A;SPRED2;GIT1;MYOCD;PDE4D;PKIA;ZC3H12A;DNAJC10;NR2F2;IQGAP3;YWHAG;SNX32;RASSF2;PRR5L;DMTN;PWP1;DEPTOR;SLC8A1;SOCS5;PRKAR1B;CACTIN;ARPP19;MVP;SPRY1;CEP85;SPAG9;MAPT;INHA;CADM1;EPHB2;YWHAB;SWAP70;PKIB…
GOBP_RESPONSE_TO_GROWTH_FACTOR	0.00010451	0.627257	-1.35967	SMAD2;MXRA5;NFIA;ADAMTS7;NREP;COL3A1;LTBP2;MAPKAPK2;SLIT2;SMAD1;PXN;ABL1;EEF1A1;RACK1;GPC1;FAM129B;CREBBP;TH;COL1A1;SULF1;CPNE3;ITGB1;DCN;CTNNB1;HSPB1;ITGB3;COL1A2;DTYMK;EXT1;DKK3;PTP4A3;ARF6;PTK2;UBE2O;MAPK3;GCLM;PRKD1;PELO;MTMR4;NGFR;HDAC2;NUMA1;NBL1;DAB2IP;ROCK2;GATA4;LTBP1;TGFB2;PAK2;FER;CILP;TBX20;CAV1;STK16;FEZ1;ZYX;CRKL;MEF2C;ZEB1;ARPC3;RASL11B;HIVEP1;ATP2B4;CCN2;PDGFRA;PLCG1;TMEM204;ADAM9…
GOBP_CANONICAL_WNT_SIGNALING_PATHWAY	0.0164117	0.12525	-1.36203	VCP;DRAXIN;COL6A1;PTEN;COL1A1;CTNNB1;RPS12;EXT1;DKK3;PSEN1;APC;LIMD1;DDX3X;NID1;DAB2IP;GNAQ;TPBG;CAV1;SIAH2;BICC1;WNT5B;TBL1XR1;MKS1;TCF7L2;RNF14;UBR5;CSNK1A1;STK11;CTNND1;AMER1;CSNK1D;UBAC2;SNAI1;ZNF703;ILK;RNF220;DAAM2;TLE3;BIRC8;MAPK14;SEMA5A;TCF7L1;EDNRA;DIXDC1;NOTCH1;ZEB2;SMAD3;ANKRD6;RBMS3;USP34;WNK1;ARNTL;RNF146;SRC;TLE4;RECK;IFT20;DAB2;GLI3;PRDM15;CTNNBIP1;BCL9L;FGFR2;GSK3A;USP8;CBY1;FZD9…
GOBP_EPITHELIAL_TUBE_MORPHOGENESIS	0.0123955	0.148338	-1.36258	SLIT2;RNF207;CLIC4;ABL1;RPS7;TCF21;RHOA;CTNNB1;RDH10;EXT1;BBS5;SDC4;SUFU;PSEN1;GBX2;SOX8;GLI2;DLC1;GATA4;TGFB2;COL4A1;PBX1;TBX20;DLG5;MEF2C;PRKACB;RALA;MTHFD1;STARD13;MKS1;SETD2;PLXND1;RBM15;SKI;BCL2;HIF1A;SIX1;ILK;IFT57;NOTCH2;OSR1;TIE1;CCM2;CTNS;MTHFD1L;MKKS;CLUAP1;LMO4;EDNRA;GLMN;NOTCH1;SMAD3;MED1;CEP290;PROX1;AR;BRD2;KRAS;HS2ST1;FMN1;SPRY1;PPP3R1;SRC;COBL;LAMA5;MTSS1;GLI3;CTNNBIP1;CSF1R;CASP3…
GOBP_ORGANONITROGEN_COMPOUND_CATABOLIC_PROCESS	6.98755e-08	0.801216	-1.36427	VCP;HSP90AA1;HINT2;HSPA8;DPYSL3;GAPDH;RAB7A;ADAMTS7;CRYM;ALDH7A1;DPYSL2;AUH;ENC1;TRIM63;GOT2;OAZ1;MOXD1;BNIP3L;MAD2L1;DLST;RNF20;ACADL;COL6A1;FBXL7;EEF1A1;RACK1;PTEN;RPS7;GPC1;EEF1A2;BHMT2;PLPP1;SARM1;HSP90B1;CHMP4B;CTNNB1;TAF1;BAG5;GNPDA1;KCMF1;SUMO2;OGDH;XBP1;ANXA2;GOT1;CARNMT1;EXT1;SPSB1;CDO1;NUDT13;PTK2;TPP1;SUFU;UBE2R2;PSEN1;FOXK2;AAED1;APC;TOPORS;ANAPC1;DLD;UBE2D2;ECHS1;FBXW11;CHMP5;NUDT9;F…
GOBP_POSITIVE_REGULATION_OF_CELL_DEVELOPMENT	0.00541846	0.253014	-1.36439	SMARCA2;ACTB;BIN1;SLIT2;STAU2;PAFAH1B1;FAM129B;AP3B1;RHOA;ITGB1;CTNNB1;CXCL12;ITPKA;RND2;XBP1;ADD1;IL6ST;VCAN;CAPRIN1;MAP2K1;SPEN;NR2E1;SOX8;HDAC2;GLI2;FXR1;KITLG;ANAPC2;ARID1A;EIF4G2;MACF1;GOLGA4;BRD4;NEFL;UFL1;PLXND1;RAB21;HMGB1;PPP3CA;CREB1;STK11;FN1;PDE5A;TRIM32;BCL2;EFNA5;HIF1A;NOTCH2;ZBTB1;PBRM1;CD74;SMARCD1;SHTN1;STK25;ACE;SMARCC1;SEMA5A;BMPR2;SOCS5;NOTCH1;VEGFC;BRD2;KLF10;LGALS1A;PLXNB3;K…
GOBP_RESPONSE_TO_NITROGEN_COMPOUND	1.15142e-05	0.674963	-1.36561	ATP5F1AZ;VCP;TXN;VIM;HSP90AA1;ZNF106;ACTB;GOLPH3;NDUFS4;COL3A1;AQP1;SLIT2;ACTN2;PXN;AP3S1;COL6A1;ABL1;TCF12;RGS2;HADHA;TH;COL1A1;DHFR;HSP90B1;ITGB1;MAP3K5;CTNNB1;TAF1;CXCL12;HOMER2;ITGB3;HRAS;UQCRC1;XBP1;EPRS;GOT1;EXT1;PRNP;CDO1;BSG;PTK2;INHBA;PSEN1;CAMK2A;MAPK3;APC;LYPD1;GCLM;PRKD1;CHMP5;HDAC2;ROCK2;TYMS;FER;GNAQ;RAB31;CTNNA1;KLF2;GNB1;TOMM70;CAV1;UBQLN1;ATXN3;CPT1A;GNAS;LTA4H;CRKL;HADH;CHRNA4;M…
GOBP_PROTEOLYSIS_INVOLVED_IN_PROTEIN_CATABOLIC_PROCESS	7.22953e-05	0.627257	-1.36563	VCP;ADAMTS7;ENC1;RNF20;FBXL7;RACK1;PTEN;RPS7;HSP90B1;CHMP4B;CTNNB1;TAF1;BAG5;KCMF1;SUMO2;XBP1;SPSB1;PTK2;SUFU;UBE2R2;PSEN1;APC;TOPORS;ANAPC1;UBE2D2;FBXW11;CHMP5;FEM1B;DAB2IP;USP7;HECTD1;DCAF13;PLAA;PINK1;ANAPC2;PIAS1;CAV1;UBQLN1;ATXN3;RNF168;SIAH2;FBXO21;RGN;ERCC8;IDE;DDB1;TOLLIP;DTL;TMEM129;TBL1XR1;ZRANB1;WDR91;HECTD3;RAD23B;PEX10;UFL1;PSMA2;KCTD2;RNF14;PSMA7;UBR5;CSNK1A1;CZH18ORF25;RHBDD1;XPO1;…
GOBP_REGULATION_OF_CELL_ADHESION	0.000487897	0.57561	-1.36586	HSPD1;SMARCA2;ACTB;EGFL6;TLN1;B2M;RASA1;LAMA4;FBLN1;RAC1;ABL1;PTEN;AP3B1;COL1A1;RHOA;POLDIP2;CXCL12;CLASP2;LIMS2;LIMCH1;ITGB3;PREX1;XBP1;IL6ST;PRNP;PTK2;SDC4;RGCC;IFT74;ASCL2;RPS3;ARHGEF7;NID1;GLI2;ARHGAP6;DLC1;ROCK2;NF2;TGFB2;KITLG;CAV1;ATXN3;DLG5;ADAM10;ARID1A;CRKL;EFNB1;ETS1;MACF1;PTPRA;MAP4K4;ATP5B;DENND6A;BRD4;GPM6B;CDH13;ANK3;MYO10;ADAM9;UFL1;C1QBP;PLXND1;ADAM19;NDNF;HMGB1;PPP3CA;FN1;PDE5A;…
GOBP_REGULATION_OF_CANONICAL_WNT_SIGNALING_PATHWAY	0.0303389	0.0833783	-1.36702	VCP;DRAXIN;COL1A1;CTNNB1;RPS12;DKK3;PSEN1;APC;LIMD1;DDX3X;DAB2IP;GNAQ;TPBG;CAV1;SIAH2;BICC1;TBL1XR1;MKS1;TCF7L2;RNF14;UBR5;CSNK1A1;STK11;CTNND1;AMER1;CSNK1D;UBAC2;ZNF703;ILK;RNF220;DAAM2;TLE3;BIRC8;MAPK14;SEMA5A;NOTCH1;ZEB2;SMAD3;ANKRD6;RBMS3;USP34;WNK1;ARNTL;RNF146;SRC;TLE4;RECK;IFT20;DAB2;GLI3;PRDM15;CTNNBIP1;FGFR2;GSK3A;USP8;CBY1;FZD9;SOX13;CYLD;EDA;CAPRIN2;NFKB1;GSKIP;SCYL2;CSNK1G2;USP47;PPP1…
GOBP_SEXUAL_REPRODUCTION	8.1977e-05	0.627257	-1.36734	RPS6;SMC2;CCNI;ADCYAP1R1;SMARCA2;DNAJA1;H3F3B;CKS2;RMI1;CCT4;SMAD1;STAU2;PAFAH1B1;CLIC4;COL6A1;CTCF;RAB3A;VDAC2;PTEN;RGS2;CCT5;AP3B1;ITGB1;CTNNB1;RAI14;TAF1;ZCCHC6;ACTR3;GNPDA1;TCP1;DIAPH2;ZMYND12;SPIN1;TMEM119;INHBA;SUFU;ANAPC1;DLD;DDX3X;SOX8;FBXW11;NUMA1;LHFPL2;FXR1;SBF1;CCT2;NDC80;UBE2Q1;PAIP2B;DCAF13;LARP7;FER;MYBL1;FANCM;ANAPC2;PIAS1;SPATA5;AXL;CRKL;SEPTIN7;CDC25A;PPP2CA;YY2;RGN;DDB1;SELENOF…
GOBP_CELLULAR_RESPONSE_TO_NITROGEN_COMPOUND	0.000744535	0.557332	-1.36753	ATP5F1AZ;VIM;ZNF106;ACTB;GOLPH3;AQP1;SLIT2;ACTN2;PXN;AP3S1;COL6A1;ABL1;TH;HSP90B1;MAP3K5;CTNNB1;TAF1;ITGB3;HRAS;XBP1;EPRS;GOT1;PRNP;PTK2;INHBA;PSEN1;CAMK2A;MAPK3;APC;LYPD1;GCLM;PRKD1;CHMP5;HDAC2;ROCK2;FER;GNAQ;RAB31;CTNNA1;KLF2;GNB1;CAV1;GNAS;CRKL;CHRNA4;MEF2C;CASQ2;PTPRA;IDE;RAB10;AIFM1;ATP2B4;AHCYL1;FBN1;GNG2;XRN1;PPP3CA;RPS6KB1;EIF4EBP2;ECHDC3;PIK3CA;GKAP1;SIX1;AHR1A;RALB;PIP4K2B;SIN3A;PTPN11;…
GOBP_POSITIVE_REGULATION_OF_KINASE_ACTIVITY	0.02505	0.0943025	-1.36812	TXN;HSP90AA1;ABL1;EEF1A2;RHOA;MAP3K5;MMD;ITGB3;HRAS;PPIA;CCND1;PTK2;RGCC;MAP2K1;RPS3;DDX3X;PIBF1;DAB2IP;TAOK3;TGFB2;PINK1;AXL;PPP2CA;CALM2;PDGFRA;ADAM9;STK11;PRRC1;ZFP91;IL6R;RALB;ROR1;STRADB;TIE1;IQGAP3;CD74;EDN3;RASSF2;THBS1;LMO4;TPX2;PROX1;RAP1A;ECT2;SRC;MAPT;PRKAG1;CCDC88A;GAS6;JAK2;CSF1R;FGFR2;CYR61;SYAP1;PRKAG2;MAP3K7;PDGFD;PDGFC;CENPE;RELN;PIK3R6;RYK;CLSPN;FERMT2;SASH1;CALM1;ADIPOQ;EGFR;TR…
GOBP_NEGATIVE_REGULATION_OF_CELL_ADHESION	0.0346079	0.0762727	-1.36813	RASA1;FBLN1;ABL1;PTEN;COL1A1;RHOA;CXCL12;CLASP2;PRNP;PTK2;SDC4;RGCC;ASCL2;ARHGAP6;DLC1;NF2;DLG5;ADAM10;MAP4K4;ATP5B;CDH13;UFL1;PLXND1;HMGB1;PDE5A;CASK;EFNA5;SEMA6A;JAM3;ZNF703;ZC3H12A;PTPN11;HSPG2;CD74;ARHGDIG;RCC2;THBS1;DMTN;SEMA5A;TBCD;GLMN;SOCS5;NOTCH1;DACT2;PAWR;PLXNB3;WNK1;SRC;MMP2;EPHB2;CBFB;RC3H2;JAK2;SWAP70;GLI3;CASP3;ACVRL1;SOCS6;CEBPB;PLXNA1;SPI1;PRKG1;JAG1;NF1;LAPTM5;PLXNB2;RDX;HLX;ADI…
GOBP_RESPONSE_TO_INORGANIC_SUBSTANCE	0.00370057	0.518848	-1.36818	ATP5F1AZ;TXN;TNNT2;FXN;HSPA8;AQP1;B2M;CLIC4;MB;ABL1;TH;COL1A1;DHFR;HSP90B1;CPNE3;MAP3K5;FECH;ITPKA;ATIC;DTYMK;GPHN;ADD1;PRNP;BSG;ANKH;MAPK3;RPS3;HBA1;HDAC2;STK39;HNRNPA1;KLF2;PINK1;CAV1;SLC41A1;LTA4H;MEF2C;PPP2CA;CASQ2;SELENOW;AIFM1;GSS;CALM2;ATP2B4;SLC25A12;ADPRHL2;ANK3;SETD2;AHCYL1;ADAM9;NEFL;PLSCR1;TNFRSF11B;LOXL2;PPP3CA;CREB1;GART;HMOX1;BCL2;XRCC4;PIK3CA;HIF1A;ZC3H12A;BECN1;JUN;FIBIN;IQGAP3;B…
GOBP_AMINO_ACID_METABOLIC_PROCESS	0.0195677	0.112051	-1.36858	TARS;CRYM;AUH;GOT2;DLST;MTHFD2L;TH;BHMT2;NARS;EPRS;GOT1;CARNMT1;CDO1;SLC16A2;HPDL;DLD;NARS2;GCLM;ECHS1;HARS1;DARS2;HIBCH;ETFA;ATCAY;MCCC1;GSS;MTHFD1;ACADSB;ATP2B4;SLC25A12;AZIN1;GARS;GART;GLUD2;TARSL2;AASDHPPT;FARSB;ALDH4A1;AADAT;ALDH18A1;CTNS;RIMKLB;SIRT4;SEPHS1;EGLN1;ACY1;MCCC2;AARS1;GSTZ1;ODC;HAO1;DBT;PM20D1;YARS2;CTPS2;ENOPH1;SCLY;SHMT1;PPM1K;PEPD;ICMT;MTAP;AMT;ASNS;MTRR;MARS2;NOS2;MSRA;ALDH5…
GOBP_RESPONSE_TO_OXYGEN_CONTAINING_COMPOUND	9.0968e-08	0.788187	-1.36883	ATP5F1AZ;VCP;TXN;VIM;HSP90AA1;ZNF106;SPON2;ADCYAP1R1;FXN;HSPA8;SMAD2;ACTB;GOLPH3;NDUFS4;COL3A1;AQP1;ALDH1A2;MAPKAPK2;SLIT2;NDUFAF2;GOT2;ACTN2;RMI1;PXN;AP3S1;COL6A1;MB;ABL1;RACK1;TCF12;RGS2;HADHA;TH;COL1A1;DHFR;RHOA;COL6A3;ERCC6L2;SARM1;HSP90B1;MAP3K5;CTNNB1;TAF1;CXCL12;ABCB1;HOMER2;FECH;ITGB3;HRAS;XBP1;EPRS;GOT1;EXT1;PRNP;CDO1;BSG;PTK2;INHBA;PSEN1;CAMK2A;MAPK3;SRI;APC;GPX3;RPS3;COL6A2;LYPD1;GCLM;…
GOBP_POSITIVE_REGULATION_OF_IMMUNE_SYSTEM_PROCESS	4.43164e-05	0.643552	-1.36913	HSP90AA1;HSPD1;SPON2;SMARCA2;HSPA8;ACTB;MAPKAPK2;THBS4;B2M;RAC1;ABL1;TRIL;AP3B1;CREBBP;RHOA;SARM1;CXCL12;ANO6;ITGB3;HRAS;XBP1;IL6ST;PRNP;PTK2;PSEN1;RGCC;ASCL2;MAPK3;RPS3;YWHAE;DDX3X;PRKD1;TNIP1;GLI2;STK39;DAB2IP;TGFB2;PAK2;FER;KITLG;PAK3;CACNB4;TOMM70;CAV1;UBQLN1;CPT1A;AXL;ADAM10;ARID1A;CRKL;EFNB1;MEF2C;PPP2CA;CARD9;KMT5B;PLCG1;BRD4;STX7;SFPQ;PLSCR1;C1QBP;ABHD17A;RAB11FIP2;HMGB1;CSNK1A1;PPP3CA;CR…
GOBP_RESPONSE_TO_ENDOPLASMIC_RETICULUM_STRESS	0.0267035	0.090497	-1.36969	VCP;THBS4;ABL1;RACK1;VAPB;HSP90B1;MAP3K5;XBP1;MARCKS;CCND1;ATG10;DDX3X;TARDBP;DAB2IP;CAV1;UBQLN1;ATXN3;ERP44;AIFM1;TMEM129;FAM129A;UFL1;RHBDD1;TRIM13;BCL2;UBAC2;DNAJC10;RPAP2;TRIM25;JUN;STUB1;THBS1;COPS5;EIF2S1;USP19;EIF2B5;SDF2L1;FBXO44;CREB3L2;PDIA6;USP25;HERPUD2;ELAVL4;UFM1;UBE4B;APAF1;PARP6;CEBPB;GSK3A;MBTPS2;NRBF2;EIF2AK3;NCK1;HERPUD1;PARP16;FAF1;SEC16A;STC2;SRPX;RNFT1;UBA5;UBE2J1;USP13;ITPR…
GOBP_SENSORY_ORGAN_DEVELOPMENT	0.000521629	0.57561	-1.3697	VIM;LOC427439;COL5A1;NFIA;ALDH1A3;AQP1;ALDH1A2;MAPKAPK2;TMOD1;STAU2;PAFAH1B1;CLIC4;MYOM2;TH;CTNNB1;RRM1;NFIB;RDH10;SDC4;INHBA;PSEN1;OSR2;ASCL2;MAPK3;GBX2;UNC45B;NR2E1;SOX8;HDAC2;CPAMD8;NF2;TGFB2;COL4A1;PBX1;GNB1;TTLL5;ADAM10;YY2;MFN2;ZEB1;ATP2B4;PDGFRA;COL5A2;WNT5B;MKS1;FBN1;PXDN;SPRED2;SH3PXD2B;TSKU;XRN2;HIPK2;SKI;BCL2;HIPK1;PI4KB;HIF1A;SIX1;MYOM1;ROR1;NOTCH2;PTPN11;CLN8;HMGN1;RAB3GAP1;OSR1;CCM2…
GOBP_RESPONSE_TO_ORGANIC_CYCLIC_COMPOUND	3.20477e-05	0.659444	-1.37	ATP5F1AZ;HSP90AA1;ADCYAP1R1;HSPA8;SMAD2;ACTB;GOLPH3;NDUFS4;AQP1;PLIN2;ALDH1A2;SLIT2;TRIM63;DNAJA1;SMAD1;ABL1;TCF21;TH;COL1A1;DHFR;RHOA;PLPP1;HSP90B1;CTNNB1;TAF1;ABCB1;HOMER2;FECH;FKBP4;GOT1;CDO1;BSG;HNRNPU;INHBA;MAPK3;GCLM;PRKD1;NR2E1;NCOA4;HDAC2;STK39;ROCK2;TYMS;TGFB2;PAK2;GNAQ;KITLG;PAK3;CTNNA1;KLF2;GNB1;TOMM70;CAV1;CPT1A;GNAS;ARID1A;MEF2C;CASQ2;CARD9;P2RX5;AIFM1;PTGES3;ACSBG1;SETD2;ADAM9;NEFL;…
GOBP_HEMOSTASIS	0.0464357	0.0624708	-1.37044	ACTB;ANXA5;COL3A1;MYL9;TLN1;FBLN1;AP3B1;HSPB1;ANO6;ITGB3;ANXA2;PPIA;IL6ST;DGKD;GNAQ;CAV1;GNAS;AXL;PDGFRA;PLSCR1;JMJD1C;F2RL1;PIK3CA;PABPC4;RAB27A;ILK;SERPING1;STXBP1;LMAN1L;FAP;TUBB1;THBS1;PIK3CB;DMTN;MAPK14;VCL;LNPK;MYH9;RAP2B;PLCG2;F13A1;SRC;ENTPD2;EPHB2;F2RL2;GAS6;USF1;JAK2;GP1BB;ENTPD1;DGKE;PRKG1;PROS1;DGKH;VWF;GNA12
GOBP_POSITIVE_REGULATION_OF_INTRACELLULAR_SIGNAL_TRANSDUCTION	9.3737e-06	0.690132	-1.37102	VCP;TXN;HINT2;ADCYAP1R1;GUCY1A2;GAPDH;GOLPH3;COL3A1;RPS20;MID1;MAD2L1;RAC1;ABL1;RACK1;RPS7;RHOA;GADD45G;TAOK1;PIAS4;ITGB1;MAP3K5;DCN;CTNNB1;ITGB3;HRAS;PPIA;PRNP;PTP4A3;PTK2;INHBA;PLA2R1;HIC1;AAED1;MAP2K1;CA8;RPS3;YWHAE;DDX3X;PRKD1;FBXW11;STK39;PICALM;DAB2IP;SEMA3A;ROCK2;CXCR7;TAOK3;TGFB2;NDC80;FER;KITLG;TPBG;PINK1;CAV1;AXL;DLG5;CRKL;MEF2C;CARD9;P2RX5;MAP4K4;AKAP13;CCN2;PDGFRA;BRD4;MAPRE2;CDH13;CS…
GOBP_WNT_SIGNALING_PATHWAY	0.00169258	0.538434	-1.37111	VCP;DRAXIN;RAC1;COL6A1;ABL1;RACK1;PTEN;COL1A1;RHOA;SULF1;PIAS4;CTNNB1;RPS12;SPIN1;EXT1;CCND1;DKK3;PSEN1;HIC1;APC;LIMD1;DDX3X;FBXW11;NID1;AMOTL1;DAB2IP;GNAQ;TPBG;CAV1;SIAH2;CDC73;BICC1;MACF1;SNX3;DDB1;WNT5B;TBL1XR1;GPC4;MKS1;ZRANB1;TCF7L2;BCL7B;RNF14;UBR5;CSNK1A1;TSKU;STK11;CTNND1;SKI;AMER1;CSNK1D;UBAC2;DEPDC1B;SNAI1;ZNF703;ILK;RNF220;ROR1;IFT80;PAF1;DAAM2;WWOX;TLE3;BIRC8;MAPK14;SEMA5A;TCF7L1;EDNR…
GOBP_TISSUE_MORPHOGENESIS	0.000553114	0.57561	-1.37333	TNNT2;SMAD2;ACTB;COL5A1;ALDH1A3;COL3A1;ALDH1A2;SLIT2;RNF207;SMAD1;PAFAH1B1;CLIC4;MYBPC3;ABL1;PTEN;RPS7;TCF21;RHOA;SULF1;ITGB1;EOMES;CTNNB1;CLASP2;ITGB3;RDH10;MYLK;EXT1;BBS5;SDC4;INHBA;SUFU;PSEN1;APC;GBX2;NGFR;SOX8;ACTC1;GLI2;FEM1B;DLC1;WDR1;GATA4;NF2;TGFB2;COL4A1;PBX1;TBX20;DLG5;MEF2C;PRKACB;RALA;RAB10;MTHFD1;STARD13;WNT5B;MKS1;SETD2;PLXND1;EXOC4;RBM15;ZFPM2;SKI;CD151;BCL2;HIF1A;SIX1;SNAI1;ILK;IF…
GOBP_METHYLATION	0.0383648	0.0704592	-1.37345	DIMT1;BHMT2;SETD1A;TRMT5;CARNMT1;SMYD1;DOT1L;PRDM5;CAMKMT;NSD1;TYMS;LARP7;KMT5B;NDUFAF5;EMG1;PRMT7;RAB6A;SETD2;PEMT;DNMT1;RBM15;TFB2M;CMTR1;METTL21A;PCIF1;RBM15B;MRM3;LCMT2;NSUN5;THUMPD3;PRMT9;MRM1;ASMTL;TRMT11;BMT2;TRMT2A;TRMT61A;GSPT2;EEF1AKMT1;COQ5;TRMT10B;TRDMT1;ZCCHC4;ASH1L;COQ3;DNMT3A;MGMT;WHSC1L1;TRMT10A;PRDM15;ICMT;METTL25;EZH1;MTAP;SETD7;SETD3;HNMT;GTPBP3;METTL6;METTL14;METTL18;METTL2B;P…
GOBP_PROTEIN_POLYUBIQUITINATION	0.0202057	0.10975	-1.37371	RNF20;FBXL7;CTNNB1;TAF1;KCMF1;PPIA;UBE2R2;UBE2O;TOPORS;ANAPC1;UBE2D2;DDX3X;FBXW11;HECTD1;UBE2Q1;PLAA;ANAPC2;RNF168;MYCBP2;ERCC8;DTL;TMEM129;UBE2T;PEX10;RNF14;UBR5;TRIM32;BCL2;BARD1;RNF216;ZFP91;BIRC2;WSB1;UBE3B;TRIM25;NMI;STUB1;TRIP12;BIRC8;ARRDC4;TRIM2;KLHL42;WWP2;PRPF19;RNF8;NT5C2;RNF146;PEX12;NPEPPS;FBXO22;SKP2;CBFB;SPOP;MKRN4P;RC3H2;TPP2;FBXO28;TNFAIP3;CUL4B;UBE4B;UBE2N;MUL1;CHFR;RNF170;ARIH1…
GOBP_RESPONSE_TO_ABIOTIC_STIMULUS	2.81843e-06	0.719513	-1.37438	VCP;GSN;TXN;HSP90AA1;ACAA2;LOC427439;HSPD1;KCNJ3;GUCY1A2;HSPA8;COL3A1;SLC12A5;AQP1;MAPKAPK2;TRIM63;DNAJA1;BNIP3L;COL6A1;MB;RAB3A;XPA;PDK1;PTEN;CREBBP;TH;COL1A1;CHCHD2;BNIP2;COL6A3;HSP90B1;ITGB1;RBM3;DNAJC7;CTNNB1;RRM1;TAF1;CXCL12;ABCB1;HSPB1;FECH;ITGB3;HRAS;MYLK;EXT1;CCND1;PLEKHB1;PDLIM1;PTK2;MMP24;BRE;INHBA;RGCC;ADSL;ASCL2;YWHAE;COL6A2;CAMKMT;LIMD1;DDX3X;NGFR;HDAC2;POLA1;STK39;ROCK2;GATA4;HMOX2;…
GOBP_ORGANIC_ACID_CATABOLIC_PROCESS	0.0285953	0.0864847	-1.37447	ACAA2;HSD17B4;CRYM;PHYH;AUH;GOT2;DLST;ACADL;AMACR;HADHA;ECI1;GNPDA1;GOT1;CARNMT1;CDO1;DLD;ECHS1;HIBCH;ETFA;ACAA1;CPT1A;HADH;MCCC1;ACADSB;ATP2B4;AKR1A1;GLUD2;AASDHPPT;ALDH4A1;AADAT;DECR1;ACSF3;LPIN2;TYSND1;CPT2;MCCC2;GSTZ1;ABHD2;HAO1;PGD;DBT;SCLY;SHMT1;PPM1K;AMT;LONP2;ACADS;HNMT;MTRR;EHHADH;NOS2;GNPDA2;ACOX2;ABCD2;ALDH5A1;IDS;SLC25A17;ALDH1L2;TST;PCCB;PEX7;ADIPOQ;HACL1;ACOT7;ETFDH;IVD;PCK2;AFMID;S…
GOBP_ANATOMICAL_STRUCTURE_FORMATION_INVOLVED_IN_MORPHOGENESIS	2.70211e-06	0.719513	-1.37466	TNNT2;SMAD2;COL5A1;ALDH1A3;COL3A1;MYL9;CFL2;AMOT;AQP1;ALDH1A2;TMOD1;SLIT2;THBS4;EPB41L3;ACTN2;TPM4;SMAD1;TMOD3;PAFAH1B1;CLIC4;MYBPC3;COL6A1;ABL1;OLFM1;LMOD2;RPS7;TCF21;GPC1;MYOM2;FAM129B;COL1A1;RHOA;SULF1;CNTNAP1;ITGB1;EOMES;DCN;CTNNB1;HSPB1;CLASP2;ITGB3;NFIB;RDH10;XBP1;ANXA2;EXT1;BSG;PMP22;PTK2;SDC4;ETS2;INHBA;SUFU;PSEN1;RGCC;MAPK3;MAP2K1;PTGFRN;NRAP;PRKD1;GBX2;NR2E1;NGFR;SOX8;ACTC1;GTF2I;HDAC2;…
GOBP_CELL_PROJECTION_MORPHOGENESIS	0.000310383	0.593325	-1.37589	ACTB;SLIT2;DRAXIN;EMB;EPB41L3;STAU2;PAFAH1B1;RAC1;ABL1;KALRN;RAB3A;OLFM1;PTEN;FAM129B;SARM1;CNTNAP1;ITGB1;CTNNB1;GORASP1;ENAH;CXCL12;ITPKA;NFIB;RND2;TRIO;EXT1;PTK2;VLDLR;PSEN1;CAPRIN1;DIP2A;MAP2K1;ARHGEF7;GBX2;NR2E1;SNX1;NGFR;GLI2;SNX2;NBL1;PICALM;DAB2IP;SEMA3A;TAOK3;PAK2;MYO9B;PLAA;TPBG;PAK3;PALLD;LZTS3;ANAPC2;SDC2;FEZ1;EFNB1;EIF4G2;MYCBP2;MACF1;TMEM106B;RAB10;MAP4K4;GOLGA4;ANK3;NEFL;PLXND1;RAB2…
GOBP_REGULATION_OF_MITOTIC_CELL_CYCLE	0.00099824	0.557332	-1.37609	SMARCA2;ACTB;CKS2;TMOD3;PAFAH1B1;MAD2L1;RNF20;ABL1;PTEN;TAOK1;CTNNB1;POLDIP2;RRM1;CTDSPL;RIOK2;CCND1;HNRNPU;BRE;INHBA;RGCC;APC;ANAPC1;YWHAE;DDX3X;TAOK3;PBX1;NDC80;CDK7;CACNB4;ANAPC2;HECA;ARID1A;CDC25A;CDC73;PPP2CA;DDB1;CDC14B;DTL;ZNF207;BRD4;E2F7;NEK6;ESPL1;BCL7B;BID;NEK9;ATR;CCNH;RPS6KB1;BCL2;CPSF3;INIP;BTG2;SDE2;BARD1;KMT2E;KLF11;SDCBP;PKIA;ANLN;SIN3A;RRM2B;PTPN11;IQGAP3;NABP1;PBRM1;EDN3;RCC2;C…
GOBP_PROTEIN_CATABOLIC_PROCESS	4.74611e-06	0.704976	-1.37649	VCP;HSP90AA1;HSPA8;RAB7A;ADAMTS7;ENC1;OAZ1;BNIP3L;MAD2L1;RNF20;FBXL7;EEF1A1;RACK1;PTEN;RPS7;GPC1;EEF1A2;HSP90B1;CHMP4B;CTNNB1;TAF1;BAG5;KCMF1;SUMO2;XBP1;ANXA2;EXT1;SPSB1;PTK2;TPP1;SUFU;UBE2R2;PSEN1;APC;TOPORS;ANAPC1;UBE2D2;FBXW11;CHMP5;FEM1B;DAB2IP;USP7;HECTD1;DCAF13;PLAA;OAZ2;PINK1;ANAPC2;PIAS1;CAV1;UBQLN1;ATXN3;RNF168;ADAM10;SIAH2;FBXO21;MYCBP2;RGN;TMEM106B;SNX3;ERCC8;IDE;DDB1;TOLLIP;DTL;ABHD10…
GOBP_LEUKOCYTE_MIGRATION	0.0169316	0.122063	-1.3766	GOLPH3;SLIT2;THBS4;PAFAH1B1;RAC1;ABL1;RHOA;ITGB1;CXCL12;ANO6;ITGB3;PREX1;EXT1;PPIA;BSG;PTK2;ASCL2;MAPK3;STK39;NBL1;WDR1;TGFB2;FER;KITLG;ADAM10;CRKL;C1QBP;HMGB1;HMOX1;F2RL1;DDTL;MPP1;CNN2;IL6R;JAM3;CD74;EDN3;IL1R1;THBS1;TIRAP;PGF;MYH9;SRP54;PIP5K1C;B4GALT1;VEGFC;PECAM1;BCR;WNK1;ITGA9;SRC;MMP2;SLC12A2;CMKLR1;PTGER4;BST1;ITGA6;EPS8;GAS6;ABL2;SWAP70;CRK;SOS1;CSF1R;LGMN;PDGFD;DNM1L;PLCB1;ITGA4;WASL;JA…
GOBP_MYELOID_CELL_DIFFERENTIATION	0.00383036	0.311078	-1.37684	RPS6;B2M;RPS14;TPM4;TMOD3;PAFAH1B1;MB;LRRC17;AP3B1;CTNNB1;FECH;ANXA2;INHBA;PSEN1;CEBPG;CHMP5;WDR1;HSPA9;KITLG;NCOA6;KLF2;FASN;ABCB10;CDC73;MEF2C;ETS1;GLO1;P2RX5;HEATR3;FBN1;SMAD5;UFL1;TNFRSF11B;SH3PXD2A;SLC25A38;RBM15;PPP3CA;CREB1;F2RL1;HIPK2;ITGB8;KMT2E;PABPC4;HSCB;HIF1A;NOTCH2;PTPN11;PAF1;CD74;RASSF2;CUL4A;TUBB1;TIRAP;DMTN;MAPK14;EIF6;RHAG;MYH9;SRP54;WASF2;MED1;TET2;MAEA;KLF10;TGFBR3;RACGAP1;SR…
GOBP_MORPHOGENESIS_OF_AN_EPITHELIUM	0.00189567	0.538434	-1.37719	ACTB;COL5A1;ALDH1A3;ALDH1A2;SLIT2;RNF207;PAFAH1B1;CLIC4;ABL1;PTEN;RPS7;TCF21;RHOA;SULF1;ITGB1;CTNNB1;CLASP2;ITGB3;RDH10;EXT1;BBS5;SDC4;SUFU;PSEN1;GBX2;NGFR;SOX8;GLI2;FEM1B;DLC1;WDR1;GATA4;TGFB2;COL4A1;PBX1;TBX20;DLG5;MEF2C;PRKACB;RALA;RAB10;MTHFD1;STARD13;WNT5B;MKS1;SETD2;PLXND1;RBM15;SKI;CD151;BCL2;HIF1A;SIX1;SNAI1;ILK;IFT57;NOTCH2;OSR1;TIE1;CCM2;MPP5;CTNS;MTHFD1L;MKKS;VCL;CLUAP1;LMO4;CLASP1;EDN…
GOBP_POSITIVE_REGULATION_OF_RESPONSE_TO_BIOTIC_STIMULUS	0.0147919	0.133015	-1.37727	HSP90AA1;HSPD1;HSPA8;MAPKAPK2;TRIL;AP3B1;CREBBP;SARM1;YWHAE;DDX3X;PRKD1;TNIP1;DAB2IP;PAK2;PAK3;TOMM70;CAV1;UBQLN1;CPT1A;AXL;PPP2CA;CARD9;SFPQ;PLSCR1;C1QBP;ABHD17A;RAB11FIP2;HMGB1;CSNK1A1;F2RL1;TRIM32;OTUD4;TAX1BP1;PSPC1;BIRC2;ZDHHC3;SIN3A;BECN1;TRIM25;LSM14A;NMI;TIRAP;BIRC8;EPG5;APPL1;ERBIN;MED1;CACTIN;LYPLAL1;PLCG2;AP1G1;SRC;CADM1;TKFC;AKIRIN2;GRAMD4;TNFAIP3;MATR3;RNF170;MAP3K7;SPI1;TMEM126A;CYL…
GOBP_POSITIVE_REGULATION_OF_NEUROGENESIS	0.0333894	0.0781657	-1.37738	BIN1;SLIT2;STAU2;PAFAH1B1;ITGB1;CTNNB1;CXCL12;ITPKA;RND2;IL6ST;VCAN;CAPRIN1;MAP2K1;SPEN;NR2E1;SOX8;HDAC2;FXR1;ANAPC2;EIF4G2;MACF1;GOLGA4;NEFL;UFL1;PLXND1;RAB21;STK11;FN1;TRIM32;EFNA5;HIF1A;SHTN1;STK25;ACE;SEMA5A;BMPR2;NOTCH1;VEGFC;PLXNB3;KRAS;METRN;MAPT;EPHB2;TGM2;GJC2;GLI3;PTPRD;CYFIP1;QKI;SKIL;PARP6;DISC1;PLXNA1;RUFY3;RELN;DBN1;FBXW8;TENM4;CAPRIN2;DHX36;ROBO2
GOBP_DEVELOPMENTAL_MATURATION	0.0208095	0.107886	-1.37744	NFIA;ADAMTS7;ALDH1A2;H3F3B;RAB3A;PTEN;RHOA;CNTNAP1;CTNNB1;ZCCHC6;EXT1;ARCN1;DLD;SOX8;FEM1B;ATP6V1E1;PICALM;DAB2IP;TYMS;TGFB2;KLF2;ANAPC2;P2RX5;HEATR3;WASHC5;NEFL;TCP11;BCL2;HIF1A;IFT80;STXBP1;TRPC4AP;ATP6V1G1;EDNRA;ATP6V0D1;MAEA;ATP6V1B2;PLXNB3;AP1G1;ABHD2;MMP2;AGRN;RECK;CBFB;SNX19;EPAS1;PTH2R;GPAT4;RFLNB;ACVRL1;CDH5;MBTPS2;DISC1;FAM20C;RELN;ANKRD17;NF1;SYBU;ATP6V1G3;ATP6V1H;KCNQ3;SOX18;FZD5;YWHA…
GOBP_REGULATION_OF_PROTEIN_CATABOLIC_PROCESS	0.00497839	0.26557	-1.37753	VCP;HSP90AA1;RAB7A;OAZ1;MAD2L1;EEF1A1;RACK1;EEF1A2;TAF1;BAG5;SUMO2;ANXA2;PSEN1;APC;DAB2IP;USP7;HECTD1;OAZ2;PINK1;PIAS1;CAV1;UBQLN1;ATXN3;MYCBP2;SNX3;IDE;DDB1;DTL;FAM83D;PACSIN3;WDR91;ADAM9;RAD23B;UFL1;AZIN1;CSNK1A1;XPO1;TRIM32;AMER1;BARD1;NSF;CSNK1D;TLK2;SH3D19;ZYG11A;SNX12;PSMC2;NUDT15;STUB1;VPS11;CUL4A;ATG7;SMARCC1;GLMN;SOCS5;SMAD3;TMF1;DNAAF4;TIMP2;USP19;LAPTM4B;PSMD14;FBXL5;N4BP1;ODC;FHIT;FBX…
GOBP_REPRODUCTIVE_SYSTEM_DEVELOPMENT	0.0204082	0.109118	-1.37796	LOC427439;HSD17B4;SLIT2;H3F3B;COL6A1;TCF21;SULF1;CTNNB1;RRM1;FKBP4;RDH10;INHBA;NCOA4;SOX8;DHX37;FEM1B;GATA4;TGFB2;UBE2Q1;FER;KITLG;CTNNA1;AXL;CRKL;PDGFRA;LFNG;STK11;ZFPM2;MYOCD;PATZ1;BCL2;PTPN11;SLIT3;YBX3;OSR1;NR2F2;RNF38;CSDE1;WDR48;ACE;CASP2;SMARCC1;MKKS;NOTCH1;TMF1;AR;EIF2B5;CD2AP;ASH1L;TAF4;SRC;EIF2B4;MMP2;INHA;ATRX;FANCG;CHD7;BASP1;CASP3;SOD1;FGFR2;CEBPB
GOBP_REGULATION_OF_GTPASE_ACTIVITY	0.0281598	0.0872767	-1.37803	RACK1;ITGB1;AGAP1;HRAS;PREX1;PTK2;WDR41;ARHGEF7;DAB2IP;TBC1D13;RAPGEF6;MAP4K4;ADAP1;MAPRE2;FGD3;TBC1D9;PLXND1;RAB11FIP2;SH3BP4;TBC1D2B;F2RL1;EFNA5;RAB3GAP1;RAPGEF1;DOCK9;RALGAPB;RCC2;EPHA3;TBC1D22A;RSU1;RGS6;RAP1A;RGS9;PLXNB3;BCR;WNK1;ECT2;AGRN;FGD5;SNX13;TAX1BP3;TGM2;ITGA6;RAB3GAP2;ARHGAP25;RALBP1;CRK;SOD1;TBCK;GSK3A;PLXNA1;RAPGEF3;PKP4;PRKG1;EVI5;TSC1;TBC1D16;EPHA5;NF1;TBC1D2;FERMT2;TBC1D1;RIC1…
GOBP_CELLULAR_RESPONSE_TO_CHEMICAL_STRESS	0.0100155	0.170554	-1.37835	TXN;FXN;HSPA8;AQP1;DNAJA1;PXN;STAU2;MB;ABL1;RACK1;DHFR;CHCHD2;ERCC6L2;MAP3K5;MYLK;PPIA;PLA2R1;MAPK3;RPS3;DDX3X;PRKD1;HDAC2;STK39;FER;KLF2;PINK1;CAV1;OXR1;AIFM1;NCOA7;PDGFRA;ADPRHL2;NUDT2;PEX10;STAU1;PIK3CA;HIF1A;ZC3H12A;SIN3A;BECN1;RCSD1;TLDC1;JUN;YBX3;GPX7;HTRA2;ATG7;PRR5L;STK25;EIF2S1;EDNRA;MPV17;CDK1;PAWR;MGST1;WNK1;ARNTL;ECT2;SRC;TET1;MMP2;PEX12;MAPT;PPIF;CAT;PCNA;ATP1A1;FANCC;TRAP1;TNFAIP3;C…
GOBP_MICROTUBULE_BASED_TRANSPORT	0.0353556	0.0747114	-1.37875	HSPA8;RAB1B;STAU2;PAFAH1B1;AP3S1;AP3B1;HSPB1;SYNE2;HNRNPU;IFT74;PCM1;DYNC1H1;FBXW11;DYNC2H1;KIF1B;ARL8B;FEZ1;RAB6A;COPG1;BAG3;NEFL;RAB21;STAU1;STK11;IFT81;RPGR;HIF1A;IFT57;IFT80;ARL8A;DST;MAP2;CLUAP1;DNAAF4;KIF13A;SPG11;MAPT;TRAK2;KIF3B;FYCO1;LRPPRC;IFT20;DYNC1I2;SPAST;IFT46;ARL3;GAS8;SOD1;CDR2L;IFT22;AP3M1;PEX14;KIFAP3;TTC30B;BLOC1S2;SYBU;NME5;IFT122;IFT88;INTU;HTT;AP3D1;KIF5B;NDEL1;WDPCP;APP;DP…
GOBP_ENDOCYTOSIS	0.000157523	0.610527	-1.37979	GSN;HNRNPK;CLTA;SPON2;HSPA8;RAB7A;ACTB;BIN1;DPYSL2;MAPKAPK2;B2M;RAB1B;AP3S1;RAC1;ABL1;RACK1;ITGB1;ARF1;ANO6;ITGB3;HRAS;ANXA2;PIK3C3;ARF6;PTK2;VLDLR;PSEN1;PLA2R1;MAPK3;PRKD1;DGKD;SNX1;XKR4;ARFGAP1;ANK2;EHD3;PICALM;CXCR7;ARL8B;ELMO2;RAB31;MYO1B;CTBP1;SYT11;CAV1;AXL;SNX3;RALA;CATSPER4;PACSIN3;CDH13;C1orf43;CDC42SE1;PLSCR1;RAB21;RAB11FIP2;HMGB1;CD248;SH3BP4;ANKFY1;PPP3CA;TBC1D2B;F2RL1;MEGF10;CD151;RA…
GOBP_CELL_ADHESION	2.14667e-07	0.774939	-1.37981	HSPD1;SPON2;SMARCA2;COL14A1;ACTB;GOLPH3;COL5A1;EGFL6;COL3A1;MYL9;TLN1;THBS4;EMB;B2M;ACTN2;RASA1;LAMA4;RAB1B;PXN;TMOD3;MYBPC3;FBLN1;RAC1;COL6A1;PARVB;ABL1;PTEN;ANTXR1;CTNNA3;AP3B1;COL1A1;RHOA;COL6A3;CNTNAP1;ITGB1;CTNNB1;POLDIP2;CXCL12;HSPB1;CLASP2;LIMS2;LIMCH1;ITGB3;PREX1;XBP1;ANXA2;CERCAM;EXT1;PPIA;IL6ST;PPFIA1;PRNP;PDLIM1;ARF6;PTK2;SDC4;VCAN;MMP24;PSEN1;RGCC;TINAG;IFT74;DPT;ASCL2;APC;RPS3;COL6A2…
GOBP_REGULATION_OF_DEVELOPMENTAL_GROWTH	0.0143037	0.135942	-1.38031	LOC427439;FXN;COL14A1;DRAXIN;PAFAH1B1;ABL1;OLFM1;PTEN;RGS2;CXCL12;RND2;SEMA3A;PLAA;TBX20;ANAPC2;TOMM70;MEF2C;EIF4G2;MYCBP2;YY2;MACF1;GOLGA4;RAB21;CREB1;ZFPM2;FN1;RPS6KB1;BCL2;EFNA5;PIK3CA;CTDP1;ULK2;SIX1;SIN3A;YBX3;HTRA2;MBD5;MAP2;SHTN1;MAPK14;AFG3L2;SEMA5A;MKKS;BMPR2;NOTCH1;PROX1;AR;TGFBR3;CDK1;HOPX;RGS4;DIP2B;SPAG9;AGRN;MAPT;SEMA3G;VGLL4;GPAT4;WWC2;CHD7;BASP1;CYFIP1;SOD1;FGFR2;LGMN;MUL1;MTM1;GS…
GOBP_REGULATION_OF_RESPONSE_TO_STRESS	4.37693e-07	0.761461	-1.38247	HSP90AA1;HNRNPK;HSPD1;ADCYAP1R1;SMARCA2;HSPA8;ACTB;MAPKAPK2;DNAJA1;MID1;OSMR;ABL1;RACK1;TRIL;PTEN;WFDC1;AP3B1;CREBBP;DHFR;CHCHD2;TAOK1;SARM1;PIAS4;ITGB1;DNAJC7;CXCL12;ABCB1;FECH;CLASP2;ANO6;HRAS;MYLK;XBP1;TRRAP;ANXA2;PPIA;IL6ST;PTK2;BRE;PLA2R1;HIC1;CEBPG;MAPK3;MAP2K1;RPS3;YWHAE;DDX3X;PRKD1;SUPT20H;TNIP1;INO80C;FEM1B;STK39;DAB2IP;ROCK2;FXR1;CXCR7;TAOK3;TGFB2;PAK2;PAK3;PINK1;TOMM70;SYT11;CAV1;UBQLN…
GOBP_REGULATION_OF_EPITHELIAL_CELL_PROLIFERATION	0.00900509	0.182429	-1.38289	ATP5F1AZ;ALDH1A2;THBS4;B2M;SULF1;CTNNB1;CXCL12;LIMS2;ITGB3;HRAS;NFIB;XBP1;CCND1;RGCC;IFT74;OSR2;PRKD1;NGFR;DAB2IP;TGFB2;CAV1;CDC73;MEF2C;RGN;ZEB1;PLCG1;CDH13;SRSF6;TCF7L2;BID;HMGB1;STK11;HMOX1;CASK;SPARC;EPB41L4B;HIF1A;SIX1;KRIT1;ZNF703;IFT57;NOTCH2;IFT80;HMGN1;OSR1;NR2F2;TIE1;HSPG2;LAMC1;EXTL3;THBS1;PGF;WDR48;SEMA5A;NOTCH1;B4GALT1;SMAD3;MED1;PROX1;AR;VEGFC;TGFBR3;RICTOR;LAMA5;MTSS1;DAB2;VASH1;TN…
GOBP_REGULATION_OF_CELL_DEVELOPMENT	5.62217e-05	0.643552	-1.38306	SMARCA2;ACTB;BIN1;SLIT2;DRAXIN;B2M;DYNLT1;STAU2;PAFAH1B1;ABL1;LRRC17;PTEN;FAM129B;AP3B1;RHOA;ITGB1;CTNNB1;GORASP1;CXCL12;ITPKA;RND2;XBP1;HOOK3;ANXA2;ADD1;IL6ST;VCAN;INHBA;PSEN1;CAPRIN1;ASCL2;PCM1;MAP2K1;SPEN;NR2E1;SOX8;HDAC2;GLI2;SEMA3A;ROCK2;FXR1;NF2;HSPA9;KITLG;KAT6B;CTNNA1;ANAPC2;ABCB10;ARID1A;CDC73;MEF2C;EIF4G2;ETS1;MACF1;ZEB1;GOLGA4;S1PR3;BRD4;FBN1;NEFL;UFL1;TNFRSF11B;TCP11;PLXND1;RAB21;YWHA…
GOBP_CELL_CHEMOTAXIS	0.0312654	0.0814835	-1.38357	SLIT2;THBS4;RAC1;CXCL12;HSPB1;ANO6;PREX1;PPIA;BSG;PTK2;MAPK3;PRKD1;STK39;NBL1;CXCR7;TGFB2;ELMO2;TPBG;ADAM10;CRKL;PARVA;PDGFRA;DOCK4;C1QBP;HMGB1;F2RL1;DDTL;MPP1;IL6R;JAM3;CD74;EDN3;EPHB1;THBS1;TIRAP;PGF;SEMA5A;SRP54;PIP5K1C;NOTCH1;GAB1;VEGFC;WNK1;ITGA9;MMP2;SLC12A2;CMKLR1;BST1;GAS6;SWAP70;CRK;CSF1R;HGF;LGMN;PDGFD
GOBP_DOUBLE_STRAND_BREAK_REPAIR	0.0123955	0.148338	-1.38383	VCP;LOC427439;SMARCA2;ACTB;RMI1;ABL1;CREBBP;PIAS4;TRRAP;BRE;SMC5;MCM4;POLA1;IFFO1;FANCM;RNF168;ARID1A;YY2;KMT5B;TDP2;ERCC8;ACTR5;APLF;RECQL;SETD2;SFPQ;C1QBP;BCL7B;HMGB1;ATR;MCM3;XRCC4;INIP;BRD8;TDP1;NABP1;PBRM1;SMARCD1;WDR48;SMCHD1;SMARCC1;PRPF19;RNF8;ERCC6;EPC1;PSMD14;CHD4;BRD7;DEK;ACTL6A;SKP2;MGMT;OTUB1;RFWD3;UBE2N;ACTR2;FBXO18;MBTD1;PPP4R2;TOP2B;PPP4R3B;ESCO2;TOPBP1;CSNK2A1;LIG3;DPF2;ARID1B;OG…
GOBP_POSITIVE_REGULATION_OF_TRANSFERASE_ACTIVITY	0.00728676	0.211514	-1.38385	TXN;HSP90AA1;CCT4;HMBOX1;ABL1;PTEN;EEF1A2;RHOA;MAP3K5;MMD;ITGB3;HRAS;TCP1;PPIA;CCND1;PTK2;RGCC;DBI;MAPK3;MAP2K1;TOPORS;RPS3;DDX3X;RFC2;PIBF1;DAB2IP;CCT2;TAOK3;TGFB2;PINK1;AXL;PPP2CA;CDC14B;PTGES3;CALM2;PDGFRA;ADAM9;STK11;RFC5;PRRC1;ZFP91;IL6R;RALB;ROR1;STRADB;UBE2I;BMI1;TIE1;IQGAP3;CD74;EDN3;RASSF2;THBS1;LMO4;ARRDC4;ARRDC3;HNRNPD;TPX2;PROX1;RAP1A;HNRNPA2B1;ECT2;SRC;MAPT;PRKAG1;PCNA;CCDC88A;GAS6;J…
GOBP_REGULATION_OF_CELL_DIFFERENTIATION	2.04625e-08	0.826657	-1.38411	SMARCA2;SMAD2;ACTB;BIN1;COL5A1;ADAMTS7;NREP;PLEKHB2;SLIT2;DRAXIN;B2M;SMAD1;DYNLT1;STAU2;PAFAH1B1;ABL1;LRRC17;OLFM1;FNDC5;TCF12;PTEN;GPC1;RGS2;FAM129B;AP3B1;COL1A1;RHOA;ITGB1;MAP3K5;YBX1;CTNNB1;GORASP1;CXCL12;MMD;CLASP2;ITPKA;ITGB3;RND2;XBP1;HOOK3;ANXA2;ADD1;TRIO;CCND1;PLEKHB1;IL6ST;TMEM119;SMYD1;HNRNPU;PTK2;VCAN;INHBA;SUFU;PSEN1;RGCC;CAPRIN1;ASCL2;MAPK3;PCM1;MAP2K1;LIMD1;SPEN;PRKD1;NR2E1;SOX8;NID…
GOBP_REGULATION_OF_SYNAPSE_STRUCTURE_OR_ACTIVITY	0.0224183	0.102297	-1.38617	VCP;HSPA8;STAU2;PAFAH1B1;ABL1;RHOA;CNTNAP1;ITGB1;CTNNB1;ITPKA;PRNP;ARF6;PSEN1;CAPRIN1;DAB2IP;TPBG;PAK3;LZTS3;ANAPC2;DLG5;ADAM10;MEF2C;MYCBP2;IL1RAP;GPC4;CBLN2;NEFL;ABHD17A;LZTS1;AMIGO2;THBS2;EFNA5;SIX1;EPHB1;MAPK14;EGLN1;ABHD17C;CHD4;CTNNA2;AGRN;EPHB2;PTPRD;CYFIP1;DISC1;PDLIM5;ABI2;PTPN13;TANC1;RELN;DBN1;NEGR1;OGT;ST8SIA2;DNM3;WASL;CAPRIN2;OXTR;DHX36;DVL1;NF1;ROBO2;SYBU;NRP2;YWHAZ;VSTM5;CDK5
GOBP_EMBRYO_DEVELOPMENT_ENDING_IN_BIRTH_OR_EGG_HATCHING	0.000109513	0.627257	-1.38662	LOC427439;FXN;SMAD2;BTF3;COL3A1;AMOT;ALDH1A2;ZFAND5;ABL1;RPS7;COL1A1;SULF1;ITGB1;EOMES;YBX1;CTNNB1;MBNL1;RDH10;BIRC6;MARCKS;EXT1;SDC4;SUFU;PSEN1;SEC24C;OSR2;MMP16;ASCL2;MAPK3;MAP2K1;PLK4;GBX2;PELO;SOX8;GLI2;INTS1;DLC1;TGFB2;PBX1;KLF2;MEOX2;ADAM10;PRKACB;DHX35;MFN2;RALA;EMG1;ZEB1;MTHFD1;MAFG;PDGFRA;PLCG1;TBL1XR1;MKS1;E2F7;SETD2;C1orf43;RTCB;LFNG;PEMT;SH3PXD2A;ZFPM2;SKI;BPTF;CNOT2;APBA2;HIF1A;SIX1;…
GOBP_REGULATION_OF_PROTEOLYSIS_INVOLVED_IN_PROTEIN_CATABOLIC_PROCESS	0.0304072	0.0832386	-1.38669	VCP;RACK1;PTEN;RPS7;TAF1;BAG5;SUMO2;PTK2;SUFU;PSEN1;DAB2IP;USP7;HECTD1;PINK1;PIAS1;CAV1;UBQLN1;ATXN3;RGN;RAD23B;UFL1;CSNK1A1;XPO1;HIPK2;RPL5;CSNK1D;TLK2;CTSC;ZYG11A;PSMC2;NUDT15;STUB1;SMARCC1;GLMN;SOCS5;TMF1;DNAAF4;USP19;PSMD14;N4BP1;FHIT;FBXO22;USP25;PHF20L1;DAB2;MTM1;CHFR;GSK3A;DISC1;TAF9;WAC;HERPUD1;CSNK2A1;PSMC3;FBXW8;OGT;DESI1;RPL11;RNFT1;DVL1;GNA12;STYX;USP13;DDA1;LAPTM5;UBXN2A;USP14;RNF139…
GOBP_REGULATION_OF_CATALYTIC_ACTIVITY	1.78991e-07	0.774939	-1.38672	VCP;GSN;TXN;HSP90AA1;CCNI;HSPD1;FXN;GAPDH;ACTB;BIN1;EIF4A2;AQP1;DNAJA1;MSH3;CCT4;CYCS;MAD2L1;HMBOX1;ABL1;EEF1A1;RACK1;DUSP7;PTEN;RPS7;EEF1A2;RGS2;DHFR;RHOA;MST1;HSP90B1;ITGB1;MAP3K5;HSPB1;MMD;AGAP1;CAAP1;ITGB3;HRAS;BAG5;PREX1;TCP1;BCL2L13;CAP2;PPIA;CCND1;SERPINH1;HNRNPU;PTK2;HSPE1;RGCC;PLA2R1;DBI;CAMK2A;MAPK3;SENP1;MAP2K1;WDR41;APC;TOPORS;RPS3;ARHGEF7;DDX3X;GCLM;NGFR;RFC2;PIBF1;FEM1B;ARHGAP6;DLC1…
GOBP_POSITIVE_REGULATION_OF_PROTEIN_MODIFICATION_PROCESS	8.6941e-05	0.627257	-1.38739	VCP;TXN;HSP90AA1;THBS4;RAC1;ABL1;RACK1;PTEN;RHOA;TAOK1;PIAS4;MAP3K5;MOB3A;MMD;LIMCH1;ITGB3;HRAS;NELFA;FBXO33;PPIA;CCND1;IL6ST;TMEM119;PRNP;PTK2;INHBA;PSEN1;RGCC;ATG10;DIP2A;MAPK3;MAP2K1;TOPORS;RPS3;DDX3X;PRKD1;TNIP1;HDAC2;PIBF1;CDK2AP1;DLC1;DAB2IP;ROCK2;DCUN1D1;TAOK3;TGFB2;PAK2;KITLG;FANCM;PINK1;PIAS1;CAV1;UBQLN1;CRKL;PPP2CA;PPP2R5D;MYCBP2;TOLLIP;CDC14B;CENPS;CALM2;FAM129A;CSPG4;ADAM9;SH2D3C;PPP1…
GOBP_PROTEIN_AUTOPHOSPHORYLATION	0.0406844	0.06797	-1.38755	MAPKAPK2;ABL1;TAOK1;TAF1;RIOK2;PTK2;MELK;CAMK2A;DDX3X;PRKD1;STK39;TAOK3;PAK2;FER;PINK1;CAV1;STK16;AXL;CALM2;PDGFRA;NEK6;ATR;STK11;SMG1;ULK2;UHMK1;EPHB1;RASSF2;STK25;RAP2B;VEGFC;MVP;SRC;JAK2;CAMK4;CSF1R;DYRK1A;FGFR2;GSK3A;PDGFD;EIF2AK3;PDGFC;MARK3;GRK7;MAPKAPK3;CALM1;ADIPOQ;DAPK2;MKNK2;EGFR;PTPRC;TESK1;RIPK1;PDGFB;EIF2AK2;CAMK2B;SIK2;ATP13A2;PIKFYVE;MAPKAPK5;PASK;FGR;CAD;CLK2;STK17B;STK10;LRRK2;ST…
GOBP_NEGATIVE_REGULATION_OF_INTRACELLULAR_SIGNAL_TRANSDUCTION	0.000720836	0.557332	-1.38839	SLIT2;DNAJA1;PAFAH1B1;FBLN1;ABL1;RACK1;KLHL31;DUSP7;VDAC2;PTEN;RGS2;ITGB1;CTNNB1;CXCL12;HSPB1;HOMER2;BAG5;XBP1;PPIA;PRNP;EIF3A;LIMD1;DDX3X;TNIP1;DGKD;DLC1;DAB2IP;USP7;GATA4;DEPDC5;CXCR7;NF2;TAOK3;TGFB2;CILP;TBX20;PINK1;CAV1;ATXN3;DLG5;CIT;PPP2CA;PRKACB;MFN2;ATP2B4;WDR91;SPRED2;BID;SH3BP4;STK11;F2RL1;TRIM32;SKI;BCL2;SEMA6A;FKTN;HIF1A;DYRK2;PKIA;SNAI1;ZC3H12A;RRM2B;YBX3;CGNL1;HTRA2;NMI;CD74;PMEPA1;…
GOBP_TUBE_DEVELOPMENT	1.37353e-06	0.733762	-1.38864	LOC427439;SMAD2;NFIA;COL3A1;AMOT;AQP1;ALDH1A2;SLIT2;THBS4;RNF207;RASA1;SMAD1;CLIC4;COL6A1;ABL1;RAB3A;RPS7;TCF21;FAM129B;AP3B1;RHOA;SULF1;ITGB1;DCN;CTNNB1;HSPB1;ITGB3;NFIB;RDH10;MYLK;XBP1;ANXA2;MARCKS;EXT1;IL6ST;BSG;BBS5;PTK2;SDC4;SUFU;PSEN1;RGCC;MAPK3;MAP2K1;PRKD1;GBX2;NR2E1;NGFR;SOX8;GTF2I;GLI2;AMOTL1;DLC1;DAB2IP;ROCK2;TYMS;GATA4;CXCR7;TGFB2;COL4A1;PBX1;FER;KLF2;TBX20;MEOX2;CAV1;HECA;DLG5;LTA4H;…
GOBP_BIOLOGICAL_PROCESS_INVOLVED_IN_SYMBIOTIC_INTERACTION	0.0229561	0.100049	-1.38976	GSN;HSPD1;CHD1;HSPA8;GAPDH;RAB7A;DYNLT1;EEF1A1;ITGB1;CHMP4B;ITGB3;PIK3C3;PPIA;BSG;FUCA2;SMC5;EXOC7;CHMP5;TARDBP;ROCK2;ARL8B;FASN;CAV1;RPSAP58;AXL;CARD9;SNX3;IDE;DDB1;CATSPER4;KPNA3;PLSCR1;HMGB1;FN1;F2RL1;CTDP1;NUP153;ZC3H12A;BECN1;TRIM25;JUN;CD74;VPS18;WWP2;CDK1;LGALS1A;CHMP2A;PI4KA;SRC;GAS6;CHMP7;CSF1R;REST;XPR1;ZNF639;PSMC3;EP300;EXOC2;SMPD1;NECTIN3;SP1;SLC20A2;TRIM8;ZDHHC9;GPX1;CHMP3;EGFR;PPID…
GOBP_MUSCLE_ORGAN_DEVELOPMENT	0.00383036	0.311078	-1.3921	TNNT2;HSPA8;COL3A1;CFL2;SVIL;MYBPC3;COL6A1;TCF12;TCF21;GPC1;MYOM2;FAM129B;RHOA;MEF2D;COL6A3;CNTNAP1;ITGB1;EOMES;CTNNB1;BARX2;MYLK;XBP1;POPDC2;SMYD1;SRI;DES;UNC45B;SOX8;ACTC1;FXR1;TGFB2;TBX20;MEOX2;CAV1;DMD;MEF2C;HLF;KMT5B;PPP3CA;CREB1;ZFPM2;EVC;MYOCD;MEGF10;RPS6KB1;SKI;BCL2;BTG2;FKTN;SIX1;NLN;MYOM1;MTPN;MAFF;YBX3;NR2F2;EPHB1;SGCB;JPH1;MAPK14;EDNRA;NOTCH1;SMAD3;ANKRD1;MED1;PROX1;EGLN1;USP19;COPS2;…
GOBP_GLIOGENESIS	0.00660762	0.223898	-1.39275	VIM;BIN1;NFIA;COL3A1;PAFAH1B1;COL6A1;ABL1;PTEN;GPC1;RHOA;CNTNAP1;EOMES;CTNNB1;HRAS;NFIB;SYNE2;IL6ST;VCAN;MMP24;PSEN1;ASCL2;MAPK3;MAP2K1;NR2E1;SOX8;MXRA8;HDAC2;DAB2IP;WDR1;NF2;TGFB2;CRKL;GPM6B;CSPG4;UFL1;SKI;ILK;NAB1;NSUN5;ROR1;RRAS;PTPN11;DAAM2;MPP5;RNF10;NOTCH1;SUZ12;ZEB2;VEGFC;MATN2;CDK1;EIF2B5;KRAS;METRN;PPP3R1;EIF2B4;MAPT;IFNGR1;GJC2;GLI3;SOS1;CSF1R;CUL4B;SOD1;QKI;WASF3;CSK;DISC1;LRP1;SOX13;R…
GOBP_CELL_SURFACE_RECEPTOR_PROTEIN_SERINE_THREONINE_KINASE_SIGNALING_PATHWAY	0.00297876	0.366353	-1.39371	SMAD2;NFIA;NREP;COL3A1;LTBP2;SMAD1;PXN;ABL1;CREBBP;SULF1;ITGB1;COL1A2;EXT1;DKK3;PTK2;INHBA;UBE2O;PELO;MTMR4;HDAC2;NUMA1;NBL1;GATA4;LTBP1;PPM1L;TGFB2;CILP;TBX20;ZYX;ZC3H3;ZEB1;RASL11B;HIVEP1;ADAM9;FBN1;SPRED2;SMAD5;STK11;MYOCD;HIPK2;SKI;ITGB8;PM5;SDCBP;ZNF703;ILK;SIN3A;BECN1;NOTCH2;JUN;BRMS1L;MPP5;STUB1;PMEPA1;SNX32;THBS1;BIRC8;MAPK14;APPL1;BMPR2;NOTCH1;ZEB2;HTRA3;SMAD3;TGFBR3;DACT2;RGMB;SPRY1;SRC…
GOBP_REGULATION_OF_NERVOUS_SYSTEM_DEVELOPMENT	0.00170946	0.538434	-1.39418	BIN1;SLIT2;DRAXIN;B2M;DYNLT1;STAU2;PAFAH1B1;PTEN;ITGB1;CTNNB1;GORASP1;CXCL12;ITPKA;RND2;HOOK3;ANXA2;IL6ST;VCAN;PSEN1;CAPRIN1;ASCL2;PCM1;MAP2K1;SPEN;GBX2;NR2E1;SOX8;HDAC2;SEMA3A;FXR1;NF2;TPBG;CTNNA1;ANAPC2;DLG5;EIF4G2;MACF1;GOLGA4;IL1RAP;CBLN2;NEFL;UFL1;PLXND1;RAB21;YWHAH;AMIGO2;PPP3CA;STK11;FN1;THBS2;TRIM32;SKI;BTG2;EFNA5;ULK2;HIF1A;CTSC;NSUN5;DAAM2;RNF10;EPHB1;MAP2;SHTN1;STK25;ACE;SEMA5A;BMPR2;N…
GOBP_VESICLE_MEDIATED_TRANSPORT	5.16665e-09	0.851339	-1.39464	VTI1B;VCP;GSN;HNRNPK;CLTA;SPON2;HSPA8;RAB7A;ACTB;GOLPH3;BIN1;DPYSL2;MAPKAPK2;B2M;TRAPPC13;ACTN2;TRAPPC2;RAB1B;AP3S1;RAC1;ABL1;KALRN;RAB3A;RACK1;PTEN;AP3B1;TH;PREB;VAPB;ITGB1;ARF1;CHMP4B;CTNNB1;CLASP2;ANO6;ITGB3;ARL5A;HRAS;SEPTIN5;HOOK3;ANXA2;SNX30;PIK3C3;OSBPL5;ARF6;ARCN1;PTK2;VLDLR;SDC4;PSEN1;PLA2R1;SEC24C;UBE2O;MAPK3;MAP2K1;WDR41;EXOC7;PRKD1;GOLGA5;DGKD;SNX1;XKR4;CHMP5;ARFGAP1;SNX2;ANK2;KIF1B;A…
GOBP_REGULATION_OF_MOLECULAR_FUNCTION	4.1307e-10	0.898671	-1.39515	VCP;GSN;TXN;HSP90AA1;HNRNPK;CCNI;HSPD1;TNNT2;FXN;SMAD2;GAPDH;ACTB;BIN1;EIF4A2;AQP1;DNAJA1;B2M;ACTN2;RNF207;MSH3;TPM2;CCT4;CYCS;MAD2L1;MYBPC3;HMBOX1;ABL1;EEF1A1;RACK1;DUSP7;PTEN;RPS7;EEF1A2;RGS2;FAM129B;DHFR;RHOA;MST1;HSP90B1;ITGB1;MAP3K5;EOMES;TAF1;ABCB1;HSPB1;MMD;AGAP1;CAAP1;UBLCP1;NMD3;ITGB3;HRAS;BAG5;PREX1;NIPSNAP2;TCP1;BCL2L13;ANXA2;ADD1;CAP2;PPIA;CCND1;RSF1;PRNP;SERPINH1;HNRNPU;PTK2;HSPE1;SU…
GOBP_NEUROGENESIS	2.31806e-10	0.91012	-1.39526	VIM;HSP90AA1;LOC427439;DPYSL3;ACTB;BIN1;NFIA;NREP;COL3A1;SLC12A5;ALDH1A2;MAPK4;SLIT2;DRAXIN;ENC1;EMB;EPB41L3;B2M;DYNLT1;STAU2;PAFAH1B1;RAC1;COL6A1;ABL1;KALRN;RAB3A;OLFM1;TCF12;PTEN;GPC1;RGS2;FAM129B;TH;DHFR;RHOA;TAOK1;SARM1;CNTNAP1;ITGB1;EOMES;CTNNB1;GORASP1;ENAH;CXCL12;MMD;FKBP4;ITPKA;HRAS;NFIB;BAG5;RND2;PREX1;OGDH;XBP1;HOOK3;ANXA2;SYNE2;MARCKS;TRIO;EXT1;PPIA;CCND1;IL6ST;CAMSAP2;PMP22;ARF6;PTK2;…
GOBP_POSITIVE_REGULATION_OF_IMMUNE_RESPONSE	0.000410882	0.57561	-1.39548	HSP90AA1;HSPD1;HSPA8;MAPKAPK2;B2M;ABL1;TRIL;AP3B1;CREBBP;SARM1;HRAS;XBP1;IL6ST;PRNP;PTK2;PSEN1;RGCC;MAPK3;RPS3;YWHAE;DDX3X;PRKD1;TNIP1;DAB2IP;TGFB2;PAK2;PAK3;CACNB4;TOMM70;CAV1;UBQLN1;CPT1A;AXL;CRKL;MEF2C;PPP2CA;CARD9;KMT5B;PLCG1;BRD4;STX7;SFPQ;PLSCR1;C1QBP;ABHD17A;RAB11FIP2;HMGB1;CSNK1A1;STK11;F2RL1;TRIM32;SPG21;BCL2;PIK3CA;PDE4D;OTUD4;TAX1BP1;PSPC1;BIRC2;ZC3H12A;ZDHHC3;SIN3A;BECN1;SERPING1;TRIM…
GOBP_POSITIVE_REGULATION_OF_PROTEIN_TRANSPORT	0.0295095	0.0849631	-1.3955	HSP90AA1;GOLPH3;OAZ1;RACK1;PPIA;ARF6;PSEN1;SRI;PCM1;YWHAE;PRKD1;TARDBP;TGFB2;OAZ2;ADAM9;TCF7L2;BAG3;UBR5;F2RL1;GLUD2;MYH10;TM9SF4;HIF1A;ZC3H12A;MYOM1;ATP2C1;AACS;PRR5L;MAPK14;PRPF4B;SMAD3;ANKRD1;CEP290;VEGFC;CDK1;CD2AP;ECT2;SRC;PFKFB2;RAN;F2RL2;TTN;GAS6;MPC2;JAK2;GLI3;GSK3A;RAPGEF3;RUFY3;DNM1L;PLCB1;EP300;TPR;SYBU;DMAP1;SMO;ITPR1;NADK;GNA11;PDCD5;RPH3AL;ABCC8;C2CD2L;PCK2;EGFR;PPID;PIK3R1;APBB1;SE…
GOBP_HEMOPOIESIS	6.75889e-06	0.690132	-1.39592	RPS6;SMARCA2;ACTB;B2M;RPS14;TPM4;TMOD3;PAFAH1B1;MB;ABL1;LRRC17;AP3B1;RHOA;ITGB1;EOMES;CTNNB1;FECH;PREX1;XBP1;ANXA2;EXT1;MELK;INHBA;PSEN1;CEBPG;ASCL2;CHMP5;GLI2;MLF1;PICALM;WDR1;TGFB2;HSPA9;PBX1;KITLG;KAT6B;NCOA6;KLF2;FASN;PINK1;PDP2;ABCB10;AXL;ARID1A;CDC73;MEF2C;ETS1;YY2;PUS7;GLO1;P2RX5;ZEB1;TCF3;HEATR3;PDGFRA;BRD4;FBN1;ATXN1L;SMAD5;UFL1;ASXL1;TNFRSF11B;LFNG;SH3PXD2A;SLC25A38;HMGB1;RBM15;PPP3CA;C…
GOBP_RESPONSE_TO_KETONE	0.029347	0.085261	-1.39614	ATP5F1AZ;HSPA8;GOLPH3;AQP1;SLIT2;TH;ABCB1;FECH;INHBA;PRKD1;NCOA4;STK39;ROCK2;TYMS;TGFB2;KLF2;GNB1;CAV1;CARD9;AIFM1;NEFL;GNG2;GNAI1;XRN1;CREB1;RPS6KB1;EFNA5;PIK3CA;AHR1A;SIN3A;SLIT3;FIBIN;THBS1;FBXO32;ACE;WBP2;HNRNPD;AR;TGFBR3;ABHD2;SRC;CASP9;PTGER4;PCNA;GAS6;JAK2;GLB1;MTAP;USP8;RPL27;TBX2;NCOA1;OXTR;SP1;IGFBP7;TRERF1;POSTN;PCK2;SFRP1;EGFR;GPI;NR3C1;PTPRC;VPS54;BCL2L1;PARK7;LARP1;GJB6;EIF4E;SCNN1G…
GOBP_TRNA_METABOLIC_PROCESS	0.0330428	0.0787497	-1.39632	TARS;IKBKAP;PTCD1;NARS;RPP25L;TRMT5;TRMU;RPP38;EPRS;POLR3A;NARS2;TPRKB;ADAT1;HARS1;DARS2;DUS2;PUS7;ZCCHC7;TSEN2;DUS4L;RTCB;GARS;TARSL2;FARSB;LCMT2;THUMPD3;TRMT11;POLR3E;TRMT2A;TRMT61A;TRMT10B;TRDMT1;AARS1;YARS2;EXOSC10;EXOSC8;TRMT10A;BRF1;NAT10;MARS2;GTPBP3;METTL6;METTL2B;TSEN15;YRDC;PUS10;CDKAL1;DPH3P1;EXOSC7;RARS;KARS;TRUB2;TRMT6;GTF3C2;ALKBH1;TSEN54;POP4;POP1;GATB;NSUN2;THG1L;EXOSC9;ELAC2;EARS…
GOBP_VIRAL_LIFE_CYCLE	0.0164128	0.124779	-1.39698	VCP;GSN;PABPC1;HSPA8;RAB7A;NFIA;RAB1B;DYNLT1;EEF1A1;VAPB;ITGB1;CHMP4B;ITGB3;CTBP2;PIK3C3;PPIA;BSG;SMC5;DDX3X;TNIP1;CHMP5;ARL8B;CTBP1;CAV1;RPSAP58;AXL;SNX3;IDE;DDB1;CATSPER4;KPNA3;PLSCR1;HMGB1;STAU1;CZH18ORF25;BCL2;NUP153;ZC3H12A;PPIH;TRIM25;CD74;VPS18;NOTCH1;WWP2;PROX1;DDX6;CDK1;LGALS1A;TOP2A;N4BP1;CHMP2A;DEK;GAS6;CHMP7;NR5A2;XPR1;TOP2B;ZNF639;PKN2;PCSK5;SMPD1;NECTIN3;MVB12A;DDX5;ADAR;SLC20A2;TRI…
GOBP_RESPONSE_TO_OXYGEN_LEVELS	0.00370057	0.318574	-1.39703	ACAA2;GUCY1A2;AQP1;BNIP3L;COL6A1;MB;PDK1;CREBBP;TH;COL1A1;CHCHD2;BNIP2;HSP90B1;CXCL12;PDLIM1;INHBA;RGCC;ADSL;ASCL2;LIMD1;HDAC2;ROCK2;HMOX2;TGFB2;FAM162A;PINK1;CAV1;UBQLN1;CPT1A;CHRNA4;AIFM1;LOXL2;CYB5R4;NDNF;MYOCD;HIPK2;BCL2;TM9SF4;BIRC2;HIF1A;BECN1;HSPG2;STUB1;THBS1;PGF;ATG7;PIK3CB;ACE;ATP6V1G1;SCFD1;SIRT4;EDNRA;NOTCH1;ZEB2;SMAD3;VEGFC;EGLN1;USP19;ATP6V0D1;TGFBR3;SRC;MMP2;CASP9;NPEPPS;DNMT3A;SDH…
GOBP_CELL_MORPHOGENESIS	1.42379e-06	0.733762	-1.39755	ACTB;NFIA;SLIT2;DRAXIN;EMB;EPB41L3;RASA1;TPM4;STAU2;PAFAH1B1;CLIC4;RAC1;COL6A1;PARVB;ABL1;KALRN;RAB3A;OLFM1;PTEN;FAM129B;AP3B1;RHOA;SARM1;CNTNAP1;ITGB1;CTNNB1;GORASP1;ENAH;CXCL12;ITPKA;NFIB;RND2;CAP2;TRIO;EXT1;PTK2;VLDLR;PSEN1;CAPRIN1;UPK3A;DIP2A;MAP2K1;ARHGEF7;LIMD1;GBX2;NR2E1;SNX1;NGFR;FMNL2;GLI2;SNX2;NBL1;PICALM;DLC1;DAB2IP;SEMA3A;WDR1;NF2;TAOK3;TGFB2;PAK2;MYO9B;PLAA;ARHGEF18;TPBG;PAK3;PALLD;L…
GOBP_IMMUNE_RESPONSE_REGULATING_CELL_SURFACE_RECEPTOR_SIGNALING_PATHWAY	0.0143037	0.135942	-1.39888	ABL1;TRIL;CREBBP;HRAS;PRNP;PTK2;PSEN1;MAPK3;RPS3;DAB2IP;PAK2;FER;PAK3;CACNB4;CRKL;MEF2C;MAP3K1;PLCG1;PLSCR1;RAB11FIP2;STK11;F2RL1;TRIM32;SPG21;BCL2;PIK3CA;PDE4D;TAX1BP1;ZC3H12A;NMI;TIRAP;CMTM3;APPL1;ICOSLG;CD276;PAWR;EIF2B5;CD2AP;PLCG2;WNK1;DENND1B;SRC;EIF2B4;CMKLR1;CARD11;RC3H2;PLPP4;SOS1;TNFAIP3;UBE2N;CSK;MAP3K7;TMEM126A;CYLD;EP300;UBR2;TBK1;NFKB1;MAPK8;ZNRF1;LAPTM5;NFKBIA;TNIP2;EIF2B1;SLC39A10…
GOBP_NEGATIVE_REGULATION_OF_PHOSPHORYLATION	0.0105977	0.163814	-1.39915	NNT;SLIT2;DNAJA1;FBLN1;ABL1;RACK1;KLHL31;DUSP7;PTEN;RGS2;HSPB1;CTDSPL;PPIA;PRNP;HNRNPU;INHBA;PSEN1;APC;PIBF1;TARDBP;DAB2IP;NF2;PAK2;GNAQ;CAV1;DMD;CRKL;PPP2R5D;RGN;CALM2;FAM129A;SPRED2;MYOCD;PDE4D;PKIA;ZC3H12A;DNAJC10;NR2F2;YWHAG;SNX32;RASSF2;PRR5L;DMTN;PWP1;DEPTOR;SLC8A1;SOCS5;PRKAR1B;CACTIN;MVP;SPRY1;CEP85;SPAG9;MAPT;INHA;CADM1;EPHB2;PKIB;HGF;PRKAG2;SPRED1;NCK1;PTPN13;INPP5F;ANKLE2;SMPD1;SOCS3;D…
GOBP_IN_UTERO_EMBRYONIC_DEVELOPMENT	0.00222729	0.538434	-1.40066	SMAD2;BTF3;COL3A1;AMOT;ZFAND5;ITGB1;EOMES;YBX1;CTNNB1;MBNL1;RDH10;BIRC6;SEC24C;ASCL2;MAPK3;MAP2K1;PLK4;PELO;SOX8;INTS1;KLF2;ADAM10;DHX35;MFN2;EMG1;MAFG;PDGFRA;PLCG1;TBL1XR1;E2F7;SETD2;C1orf43;RTCB;PEMT;SH3PXD2A;ZFPM2;BPTF;CNOT2;APBA2;HIF1A;RRP7A;SNAI1;SIN3A;RPL13;NOTCH2;MAFF;BMI1;YBX3;NR2F2;TIE1;PCDH12;CCM2;ARHGDIG;CUL4A;CCNB1;CMTM3;RCN1;CIR1;MYH9;EDNRA;NOTCH1;SPECC1;SMAD3;MED1;AR;EGLN1;COPS2;CPT…
GOBP_LIPID_MODIFICATION	0.0363225	0.0731468	-1.40134	ACAA2;HSD17B4;PHYH;AUH;ACADL;AMACR;PTEN;HADHA;ECI1;PLPP1;EPHX2;ECHS1;DGKD;MTMR4;ETFA;ACAA1;CPT1A;HADH;INPP5A;MAPK14;DECR1;SIRT4;MTMR8;MTMR6;TYSND1;CPT2;HAO1;ADIPOR2;INPP4B;PLPP4;LONP2;ACADS;MTM1;PRKAG2;ADIPOR1;EHHADH;DGKE;INPP5F;ACOX2;ABCD2;DGKH;SLC25A17;ALDH1L2;PEX7;SYNJ2;ADIPOQ;HACL1;ETFDH;IVD;TMEM55A;ECI2;PEX13;DECR2;CRAT;AGK;MTMR11;ST3GAL4;CYGB
GOBP_NEURON_PROJECTION_GUIDANCE	0.0271982	0.089442	-1.40209	SLIT2;DRAXIN;EMB;RAC1;KALRN;FAM129B;ENAH;CXCL12;NFIB;TRIO;EXT1;PTK2;GBX2;NGFR;GLI2;SEMA3A;PALLD;FEZ1;EFNB1;MYCBP2;EFNA5;SEMA6A;NOTCH2;SLIT3;EDN3;EPHB1;EPHA3;SEMA5A;LMO4;BMPR2;EDNRA;NOTCH1;MATN2;SEMA3G;EPHB2;UNC5B;GLI3;SOS1;CSF1R;CYFIP1;SEMA5B;PLXNA1;APBB2;RELN;EPHA5;DVL1;RYK;ROBO2;PTPRM;SMO;NRP2;CDK5;RPL24;LAMA2;MYPN;ETV1;NEO1;KIF5B;CHN1;APP;NEXN;NRP1;GATA3
GOBP_HORMONE_MEDIATED_SIGNALING_PATHWAY	0.0375864	0.0715871	-1.40245	DNAJA1;TCF21;RHOA;PLPP1;FKBP4;MAPK3;NR2E1;NCOA4;ARID1A;PTGES3;UFL1;RNF14;YWHAH;UBR5;CNOT2;SAFB;PTPN11;PMEPA1;VPS11;VPS18;PRCP;WBP2;APPL1;MED1;TMF1;AR;DNAAF4;ABHD2;ARNTL;SRC;SKP2;ADIPOR2;DAB2;CLOCK;JAK2;UFM1;NR5A2;NCOR1;PAQR8;ADIPOR1;LANCL2;DDX17;NR3C2;NCOA1;EP300;UBA5;STRN3;DDX5;HEYL;NCOR2;KDM3A;TRERF1;SFRP1;TAF7;NR3C1;TADA3;PARK7;LATS1;SMARCA4;LATS2
GOBP_ORGANOPHOSPHATE_METABOLIC_PROCESS	4.59196e-07	0.761461	-1.40252	ATP5F1AZ;VCP;ATP5I;HINT2;ADCYAP1R1;NDUFB10;HSD17B4;GUCY1A2;HSPA8;ATP5C1;GAPDH;MDH1;NDUFS4;NNT;MDH2;TRIM63;PRPS1L1;SDHB;CISH;DCK;NDUFV1;PAFAH1B1;NDUFA10;DLST;ATP5G3;COL6A1;DLAT;PDK1;PTEN;SPTLC1;SLC25A19;NUDT5;HADHA;MTHFD2L;EFR3A;PLPP1;SARM1;RRM1;PPIP5K2;ITPKA;ATIC;IPMK;OGDH;DTYMK;GPHN;PIK3C3;FAR2;OSBPL5;NUDT13;PSEN1;FOXK2;ADSL;DBI;AAED1;DIP2A;DLD;PLCB4;NDUFB8;NDUFS7;DGKD;MTMR4;ATP5PB;NUDT9;NDUFB2;…
GOBP_RESPONSE_TO_HORMONE	4.14569e-06	0.704976	-1.40267	ATP5F1AZ;HSP90AA1;ZNF106;HSPA8;COL3A1;AQP1;SLIT2;TRIM63;DNAJA1;ACTN2;PXN;AP3S1;COL6A1;TCF12;TCF21;HADHA;TH;COL1A1;RHOA;PLPP1;CXCL12;FECH;FKBP4;ITGB3;HRAS;XBP1;EPRS;GOT1;DTYMK;CCND1;CDO1;BSG;HNRNPU;PTK2;INHBA;CAMK2A;MAPK3;APC;GCLM;PRKD1;NR2E1;NCOA4;STK39;ROCK2;TYMS;TGFB2;FER;RAB31;NCOA6;CTNNA1;GNB1;TOMM70;CAV1;ARID1A;LTA4H;HADH;MEF2C;YY2;CARD9;PTPRA;IDE;RAB10;AIFM1;PTGES3;ACSBG1;SRSF6;ARSB;AHCYL1;…
GOBP_VIRAL_PROCESS	0.0039675	0.518848	-1.40283	VCP;GSN;CHD1;PABPC1;HSPA8;RAB7A;NFIA;RAB1B;DYNLT1;EEF1A1;VAPB;ITGB1;EIF3F;CHMP4B;ITGB3;CTBP2;PIK3C3;PPIA;RSF1;BSG;EIF3B;EIF3A;SMC5;DDX3X;TNIP1;CHMP5;TARDBP;ARL8B;LARP7;CTBP1;CAV1;RPSAP58;AXL;ST3GAL3;SNX3;IDE;DDB1;CATSPER4;KPNA3;PLSCR1;HMGB1;CSNK1A1;STAU1;CZH18ORF25;TRIM13;TRIM32;BCL2;CTDP1;NUP153;ZC3H12A;EIF2D;BECN1;PPIH;TRIM25;JUN;CSDE1;CD74;PTBP1;VPS18;NOTCH1;WWP2;PROX1;DDX6;CDK1;LGALS1A;TOP2A;…
GOBP_INNATE_IMMUNE_RESPONSE	0.000124179	0.610527	-1.403	GSN;VIM;HSP90AA1;HSPD1;SPON2;HSPA8;GAPDH;TUBB4B;MAPKAPK2;TRIL;AP3B1;CREBBP;SARM1;SDHAF4;MAP3K5;SYNCRIP;ACTR3;EPRS;POLR3A;CEBPG;CAMK2A;RPL39L;YWHAE;DDX3X;PRKD1;TNIP1;DAB2IP;ARL8B;PAK2;PAK3;TOMM70;CAV1;RPSAP58;UBQLN1;CPT1A;AXL;ZYX;DUS2;PPP2CA;CARD9;TOLLIP;IL1RAP;SETD2;SFPQ;PLSCR1;C1QBP;ABHD17A;RAB11FIP2;HMGB1;CSNK1A1;TRIM13;F2RL1;RPS6KB1;TRIM32;OTUD4;TAX1BP1;PSPC1;BIRC2;IFNGR2;RAB27A;UAP1;ZDHHC3;SI…
GOBP_EMBRYO_DEVELOPMENT	2.40849e-07	0.774939	-1.40354	RPS6;LOC427439;FXN;SMAD2;COL5A1;BTF3;ALDH1A3;COL3A1;AMOT;ALDH1A2;ZFAND5;RNF207;LAMA4;SMAD1;PAFAH1B1;COL6A1;ABL1;RACK1;RPS7;TCF21;FAM129B;CREBBP;TH;COL1A1;SULF1;ITGB1;EOMES;YBX1;CTNNB1;WDR5B;CLASP2;ITGB3;MBNL1;RDH10;BIRC6;MARCKS;EXT1;BBS5;SDC4;ETS2;INHBA;SUFU;PSEN1;SEC24C;OSR2;MMP16;ASCL2;MAPK3;MAP2K1;PLK4;DLD;GBX2;PELO;SUPT20H;SOX8;INO80C;HDAC2;GLI2;INTS1;KAT14;DYNC2H1;DLC1;ROCK2;GATA4;NF2;TGFB2;…
GOBP_RESPONSE_TO_ENDOGENOUS_STIMULUS	1.65373e-10	0.91012	-1.40377	ATP5F1AZ;VIM;HSP90AA1;ZNF106;HSPA8;SMAD2;MXRA5;ACTB;GOLPH3;NFIA;ADAMTS7;NREP;COL3A1;AQP1;LTBP2;MAPKAPK2;SLIT2;TRIM63;DNAJA1;ACTN2;SMAD1;PXN;AP3S1;COL6A1;ABL1;EEF1A1;RACK1;TCF12;TCF21;GPC1;FAM129B;HADHA;CREBBP;TH;COL1A1;RHOA;SULF1;PLPP1;HSP90B1;CPNE3;ITGB1;DCN;CTNNB1;TAF1;CXCL12;HSPB1;FECH;FKBP4;ITGB3;HRAS;COL1A2;XBP1;EPRS;GOT1;DTYMK;EXT1;CCND1;PRNP;CDO1;DKK3;BSG;PTP4A3;ARF6;HNRNPU;PTK2;INHBA;PSEN…
GOBP_POSITIVE_REGULATION_OF_PROTEIN_KINASE_ACTIVITY	0.024993	0.0945055	-1.40402	TXN;HSP90AA1;ABL1;RHOA;MAP3K5;MMD;ITGB3;HRAS;PPIA;CCND1;PTK2;RGCC;MAP2K1;RPS3;DDX3X;PIBF1;DAB2IP;TAOK3;TGFB2;PINK1;PPP2CA;CALM2;ADAM9;STK11;PRRC1;ZFP91;IL6R;RALB;STRADB;IQGAP3;EDN3;RASSF2;THBS1;TPX2;PROX1;RAP1A;ECT2;SRC;PRKAG1;CCDC88A;GAS6;JAK2;CSF1R;CYR61;SYAP1;PRKAG2;MAP3K7;PDGFD;PDGFC;CENPE;RELN;PIK3R6;CLSPN;FERMT2;SASH1;CALM1;ADIPOQ;EGFR;TRAF2;ERP29;PTPRC;EZH2;ADRA2C;CCND3;PARK7;UNC119;PDGFB;…
GOBP_CELLULAR_RESPONSE_TO_OXIDATIVE_STRESS	0.0112484	0.157815	-1.40432	TXN;FXN;HSPA8;AQP1;PXN;STAU2;MB;ABL1;RACK1;DHFR;CHCHD2;ERCC6L2;MAP3K5;PPIA;PLA2R1;MAPK3;RPS3;PRKD1;HDAC2;FER;KLF2;PINK1;OXR1;AIFM1;NCOA7;PDGFRA;ADPRHL2;NUDT2;PEX10;STAU1;HIF1A;ZC3H12A;SIN3A;BECN1;TLDC1;JUN;GPX7;HTRA2;PRR5L;STK25;EIF2S1;EDNRA;MPV17;CDK1;PAWR;MGST1;ARNTL;ECT2;SRC;TET1;MMP2;PEX12;MAPT;PPIF;CAT;PCNA;FANCC;TRAP1;TNFAIP3;SOD1;HGF;PEX14;PDGFD;GPX8;TOP2B;MAPKAP1;MSRA;OGG1;MAPK8;FBLN5;SET…
GOBP_REGULATION_OF_CELL_MORPHOGENESIS	0.0169316	0.122063	-1.40516	EPB41L3;RASA1;STAU2;PAFAH1B1;RAC1;PARVB;ITPKA;PTK2;CAPRIN1;ARHGEF7;LIMD1;FMNL2;DLC1;WDR1;NF2;PLAA;ARHGEF18;ANAPC2;SEPTIN7;PARVA;MACF1;CAPZB;FGD3;ZRANB1;MYO10;CDC42SE1;PALMD;PLXND1;RAB21;MYL12B;FN1;MYH10;SPARC;EFNA5;PRPF40A;SH3D19;BRWD3;DMTN;MYH9;CAMSAP1;PLXNB3;PALM2AKAP2;CDC42EP4;SRC;SPAG9;CDC42EP1;FGD5;PRAG1;EPHB2;EPS8;CRK;BCL9L;CSF1R;PTPRD;CYFIP1;RHOJ;WASF3;PARP6;MUL1;PLXNA1;RELN;DBN1;FBXW8;LPA…
GOBP_CELLULAR_RESPONSE_TO_ORGANIC_CYCLIC_COMPOUND	0.0003321	0.593325	-1.40634	ATP5F1AZ;HSPA8;ACTB;GOLPH3;AQP1;DNAJA1;SMAD1;ABL1;TCF21;COL1A1;RHOA;PLPP1;HSP90B1;CTNNB1;TAF1;ABCB1;FECH;FKBP4;HNRNPU;INHBA;MAPK3;GCLM;PRKD1;NR2E1;NCOA4;HDAC2;ROCK2;PAK2;GNAQ;PAK3;CTNNA1;KLF2;GNB1;CAV1;GNAS;ARID1A;MEF2C;CASQ2;AIFM1;PTGES3;SMAD5;UFL1;GNG2;RNF14;YWHAH;DNMT1;GNAI1;UBR5;XRN1;CREB1;RPS6KB1;EFNA5;CNOT2;SAFB;SIX1;AHR1A;ZNF703;RAE1;RALB;ZC3H12A;SIN3A;RAPGEF1;PMEPA1;VPS11;FBXO32;VPS18;DMT…
GOBP_NEGATIVE_REGULATION_OF_LOCOMOTION	0.00583837	0.242086	-1.4072	DPYSL3;COL3A1;SLIT2;DACH1;CLIC4;RNF20;FBLN1;RAC1;PTEN;RHOA;SULF1;DCN;CXCL12;CLASP2;LIMCH1;RGCC;NGFR;HDAC2;NBL1;DLC1;DAB2IP;NF2;CTNNA1;MEOX2;DLG5;MEF2C;RGN;EVL;STARD13;ATP2B4;HMGB1;HMOX1;MYOCD;PATZ1;BCL2;DDTL;CNN2;KRIT1;SIN3A;NR2F2;TIE1;BRMS1L;CD74;THBS1;SEMA5A;VCL;CLASP1;RAP2B;NOTCH1;ZEB2;PFN2;ARRDC3;TGFBR3;BCR;ABHD2;ST6GAL1;TET1;SIN3B;RECK;PTGER4;RBBP4;FIGNL2;ARHGDIB;CRK;VASH1;ACVRL1;GSK3A;AFDN;…
GOBP_PROTEIN_TARGETING	0.00541846	0.253014	-1.40739	HSP90AA1;TOMM5;HSPD1;YWHAQ;HSPA8;RAB7A;GOLPH3;SRP19;LTBP2;BNIP3L;AP3B1;CHMP4B;HRAS;SAMM50;TIMM44;PIK3C3;PRNP;HSPA4;YWHAE;NCOA4;TOMM20;SYNGR1;PINK1;TOMM70;GNPTAB;MFN2;PMPCB;AIFM1;PMPCA;ANK3;BID;SEC61A1;MON1A;VPS13D;SDCBP;ATG3;CHM;ZDHHC3;IMMP1L;BECN1;LMAN1L;HTRA2;YWHAG;VPS11;DMTN;SRP54;SIRT4;GRPEL2;ERBIN;TRMT10B;VPS53;VPS13A;PEX12;NPEPPS;TRAK2;YWHAB;TOMM34;VPS8;FUT10;ICMT;LEPROT;MIPEP;SSR3;LONP2;AP…
GOBP_REGULATION_OF_INTRACELLULAR_SIGNAL_TRANSDUCTION	4.7996e-11	0.932595	-1.4079	VCP;TXN;HNRNPK;HINT2;ADCYAP1R1;GUCY1A2;GAPDH;GOLPH3;COL3A1;AMOT;ARHGEF12;SLIT2;DNAJA1;RPS20;MID1;PAFAH1B1;MAD2L1;FBLN1;RAC1;ABL1;KALRN;RACK1;KLHL31;DUSP7;VDAC2;PTEN;RPS7;RGS2;RHOA;GADD45G;TAOK1;PIAS4;ITGB1;MAP3K5;DCN;CTNNB1;TAF1;CXCL12;HSPB1;HOMER2;ITGB3;HRAS;BAG5;PREX1;XBP1;ARHGAP40;TRIO;PPIA;PRNP;PTP4A3;ARF6;PTK2;BRE;INHBA;PLA2R1;HIC1;AAED1;MAPK3;MAP2K1;CA8;RPS3;EIF3A;YWHAE;LIMD1;DDX3X;PRKD1;TN…
GOBP_REGULATION_OF_MULTICELLULAR_ORGANISMAL_DEVELOPMENT	5.3705e-09	0.851339	-1.40791	LOC427439;SMARCA2;COL14A1;ACTB;BIN1;ADAMTS7;AMOT;AQP1;SLIT2;DRAXIN;THBS4;B2M;LAMA4;SMAD1;DYNLT1;STAU2;PAFAH1B1;ABL1;LRRC17;RACK1;PTEN;RGS2;FAM129B;AP3B1;RHOA;SULF1;ITGB1;DCN;CTNNB1;GORASP1;CXCL12;HSPB1;WDR5B;CLASP2;ANO6;ITPKA;ITGB3;RND2;XBP1;HOOK3;ANXA2;ADD1;CCND1;IL6ST;TMEM119;VCAN;INHBA;PSEN1;RGCC;ANKH;CAPRIN1;OSR2;ASCL2;PCM1;MAP2K1;SPEN;PRKD1;GBX2;NR2E1;NGFR;SOX8;INO80C;GTF2I;HDAC2;GLI2;KAT14;…
GOBP_POSITIVE_REGULATION_OF_MOLECULAR_FUNCTION	2.8695e-07	0.761461	-1.40796	VCP;GSN;TXN;HSP90AA1;HNRNPK;HSPD1;TNNT2;FXN;B2M;ACTN2;RNF207;MSH3;CCT4;CYCS;MYBPC3;HMBOX1;ABL1;RACK1;PTEN;EEF1A2;FAM129B;DHFR;RHOA;ITGB1;MAP3K5;TAF1;ABCB1;MMD;AGAP1;NMD3;ITGB3;HRAS;PREX1;NIPSNAP2;TCP1;BCL2L13;ANXA2;ADD1;CAP2;PPIA;CCND1;HNRNPU;PTK2;HSPE1;RGCC;DBI;CEBPG;CAMK2A;MAPK3;SENP1;MAP2K1;WDR41;TOPORS;RPS3;ARHGEF7;DDX3X;GCLM;PRKD1;NGFR;RFC2;H1F0;HDAC2;PIBF1;ANK2;ARHGAP6;STK39;DLC1;DAB2IP;CCT…
GOBP_DEPHOSPHORYLATION	0.00702277	0.216216	-1.40811	DUSP7;PTEN;PLPP1;HSP90B1;UBLCP1;PPIA;PPM1M;EPHX2;YWHAE;MTMR4;FBXW11;DLC1;ROCK2;SBF1;PPM1L;PGAM5;PINK1;PDP2;PPP1R17;MEF2C;PPP2CA;PPP2R5D;PTPRA;CDC14B;CALM2;INPP5A;PTPN9;PPP1R7;PPP3CA;STK11;PPP6R3;PPP2R5E;SMG6;CAMTA1;CTDP1;PPM1D;PTPN11;SMG7;IQGAP3;PTBP1;FRA10AC1;MTMR8;MTMR6;ARPP19;PPM1G;PPP3R1;SRC;PDXP;YWHAB;INPP4B;PTPN14;PPP2R5C;PPM1K;PLPP4;SWAP70;PPP6R2;PTPRD;CDH5;DUSP12;MTM1;GSK3A;NCK1;DUSP28;PP…
GOBP_REGULATION_OF_WNT_SIGNALING_PATHWAY	0.0039675	0.304088	-1.40884	VCP;DRAXIN;ABL1;RACK1;COL1A1;SULF1;CTNNB1;RPS12;SPIN1;DKK3;PSEN1;HIC1;APC;LIMD1;DDX3X;DAB2IP;GNAQ;TPBG;CAV1;SIAH2;CDC73;BICC1;MACF1;SNX3;WNT5B;TBL1XR1;MKS1;ZRANB1;TCF7L2;RNF14;UBR5;CSNK1A1;TSKU;STK11;CTNND1;SKI;AMER1;CSNK1D;UBAC2;DEPDC1B;ZNF703;ILK;RNF220;IFT80;DAAM2;WWOX;TLE3;BIRC8;MAPK14;SEMA5A;TCF7L1;DIXDC1;NOTCH1;ZEB2;SMAD3;ANKRD6;RBMS3;USP34;WNK1;ARNTL;RNF146;SRC;MDFIC;TLE4;RECK;VGLL4;TAX1BP…
GOBP_SYNAPSE_ORGANIZATION	0.000577804	0.57561	-1.40903	VCP;HSPA8;ACTB;NFIA;STAU2;PAFAH1B1;ABL1;RAB3A;PTEN;RHOA;CNTNAP1;ITGB1;ARF1;CTNNB1;CLASP2;ITPKA;ITGB3;GPHN;CAP2;PPFIA1;PRNP;ARF6;PSEN1;CAPRIN1;DIP2A;DAB2IP;CNKSR2;COL4A1;ERC1;TPBG;PAK3;LZTS3;CACNB4;ARHGEF9;ANAPC2;DLG5;ADAM10;CRKL;MEF2C;ZC4H2;MYCBP2;IL1RAP;GPC4;ANK3;CBLN2;TLN2;NEFL;PLXND1;ABHD17A;LZTS1;AMIGO2;STAU1;THBS2;EFNA5;SDCBP;FRRS1L;SIX1;EPHB1;MAPK14;AFG3L2;APPL1;DNAJA3;WASF2;PFN2;EGLN1;ABHD…
GOBP_REGULATION_OF_PROTEIN_TRANSPORT	0.0016104	0.538434	-1.40922	TXN;HSP90AA1;HSPA8;GOLPH3;DNAJA1;NDUFAF2;OAZ1;RACK1;PPIA;ARF6;SUFU;PSEN1;SRI;PCM1;YWHAE;PRKD1;TARDBP;RAB23;TGFB2;OAZ2;RAB11FIP3;CPT1A;HADH;SNX3;ADAM9;TCF7L2;BAG3;RAB11FIP1;UBR5;PPP3CA;XPO1;F2RL1;GLUD2;MYH10;TM9SF4;EFNA5;BARD1;UBAC2;HIF1A;PKIA;SNX12;ZC3H12A;MYOM1;ATP2C1;PTPN11;UHMK1;GNAZ;AACS;PRR5L;MAPK14;PRPF4B;SCFD1;SIRT4;WWP2;SMAD3;ANKRD1;CEP290;VEGFC;CDK1;CD2AP;ARNTL;ECT2;SRC;SLC12A2;MDFIC;ARF…
GOBP_REGULATION_OF_PROTEIN_LOCALIZATION_TO_MEMBRANE	0.0353556	0.0748125	-1.40955	VTI1B;GSN;ACTB;RACK1;GPC1;ITGB1;HRAS;PPFIA1;PRNP;ARF6;LYPD1;PICALM;ADAM10;CRKL;ATP2B4;TMEM59;STX7;GPC4;ANK3;PTPN9;RAB11FIP2;DPP10;PIK3CA;FRRS1L;ATP2C1;STX8;CLTC;AP2M1;EPHA3;DMTN;APPL1;AR;RAP1A;WNK1;EPHB2;FNTA;DAB2;CRK;LDLRAP1;CSK;FZD9;LRP1;OGT;MIEF2
GOBP_OSSIFICATION	0.00177186	0.538434	-1.41013	LOC427439;HSD17B4;ADAMTS7;H3F3B;ALYREF;TPM4;SMAD1;COL6A1;LRRC17;COL1A1;RHOA;MEF2D;SYNCRIP;CTNNB1;ANO6;COL1A2;EXT1;IL6ST;TMEM119;HNRNPU;PTK2;VCAN;HSPE1;SUFU;RBMXL1;ANKH;OSR2;MMP16;MAPK3;LIMD1;PRKD1;SOX8;GLI2;PBX1;FASN;MEF2C;ATP5B;CCN2;COL5A2;RANBP3L;GPM6B;SETD2;RRBP1;SMAD5;UFL1;GIT1;RPS15;PPP3CA;RIOX1;SKI;BCL2;HIF1A;IL6R;SNAI1;ILK;NAB1;TWIST2;PSMC2;RRAS;IFT80;PTPN11;OSR1;CLTC;WWOX;ASF1A;RASSF2;MAP…
GOBP_SMALL_MOLECULE_METABOLIC_PROCESS	1.13343e-11	0.965328	-1.41074	ATP5F1AZ;VCP;ATP5I;ACAA2;HINT2;ADCYAP1R1;NDUFB10;HSD17B4;OXCT1;GUCY1A2;HSPA8;ATP5C1;DPYSL3;GAPDH;MDH1;MRPS36;NDUFS4;ALDH1A3;CRYM;DPYSL2;ALDH1A2;MAPKAPK2;ACAD9;NNT;PHYH;AUH;MDH2;TRIM63;PRPS1L1;GOT2;SDHB;DCK;MOXD1;NDUFV1;PAFAH1B1;NDUFA10;DLST;ATP5G3;ACADL;COL6A1;AMACR;DLAT;PDK1;SPTLC1;SLC25A19;NUDT5;HADHA;ECI1;MTHFD2L;TH;DHFR;MST1;BHMT2;PLPP1;SARM1;PIAS4;RRM1;WDR5B;FECH;FH;PPIP5K2;COQ9;ACO2;ITPKA;A…
GOBP_GENERATION_OF_NEURONS	2.31806e-10	0.91012	-1.41149	VIM;HSP90AA1;LOC427439;DPYSL3;ACTB;BIN1;NFIA;NREP;COL3A1;SLC12A5;ALDH1A2;MAPK4;SLIT2;DRAXIN;ENC1;EMB;EPB41L3;B2M;STAU2;PAFAH1B1;RAC1;ABL1;KALRN;RAB3A;OLFM1;TCF12;PTEN;RGS2;FAM129B;TH;DHFR;RHOA;TAOK1;SARM1;CNTNAP1;ITGB1;EOMES;CTNNB1;GORASP1;ENAH;CXCL12;MMD;FKBP4;ITPKA;NFIB;BAG5;RND2;PREX1;OGDH;XBP1;TRIO;EXT1;PPIA;CCND1;CAMSAP2;PMP22;ARF6;PTK2;VLDLR;SDC4;VCAN;INHBA;SUFU;PSEN1;CAPRIN1;CAMK2A;MDGA2;D…
GOBP_NEGATIVE_REGULATION_OF_CELL_DIFFERENTIATION	8.76849e-05	0.627257	-1.4119	SMARCA2;ACTB;COL5A1;ADAMTS7;DRAXIN;B2M;SMAD1;DYNLT1;LRRC17;PTEN;RGS2;ITGB1;YBX1;CTNNB1;GORASP1;ITGB3;XBP1;HOOK3;TRIO;CCND1;TMEM119;HNRNPU;INHBA;SUFU;PSEN1;ASCL2;MAPK3;PCM1;LIMD1;NR2E1;SOX8;DAB2IP;SEMA3A;NF2;TGFB2;HSPA9;PBX1;CTNNA1;TOMM70;CAV1;CDC73;PPP2CA;YY2;ZEB1;COL5A2;FOXJ3;RANBP3L;S1PR3;SRSF6;BRD9;FBN1;SPRED2;ASXL1;TNFRSF11B;BCL7B;YWHAH;DNMT1;HMGB1;RBM15;TSKU;PPP3CA;ZFPM2;MBNL3;MYOCD;RIOX1;SK…
GOBP_CELL_MOTILITY	3.62118e-10	0.898671	-1.41295	ATP5F1AZ;HSP90AA1;LOC427439;DPYSL3;ACTB;GOLPH3;COL5A1;COL3A1;AMOT;AQP1;SLIT2;THBS4;DNAJA1;DACH1;ZFAND5;LAMA4;RAB1B;PXN;PAFAH1B1;CLIC4;RNF20;FBLN1;RAC1;ABL1;RACK1;PTEN;GPC1;CTNNA3;COL1A1;DSTN;RHOA;SULF1;NARS;CPNE3;ITGB1;EOMES;DCN;CTNNB1;ENAH;CXCL12;HSPB1;CLASP2;ACTR3;ANO6;LIMCH1;ITGB3;HRAS;KIF2A;RND2;PREX1;MYLK;OGDH;XBP1;ZMYND12;SYNE2;EXT1;PPIA;BSG;PTP4A3;PDLIM1;ARF6;PTK2;SDC4;PSEN1;RGCC;ARHGEF39;…
GOBP_MONOSACCHARIDE_METABOLIC_PROCESS	0.0177319	0.118702	-1.41313	GAPDH;MDH1;MDH2;DLAT;PDK1;NUDT5;MST1;WDR5B;GOT1;GALT;FOXK2;FUCA2;USP7;CPT1A;RGN;GAA;DDB1;SLC25A12;AKR1A1;TCF7L2;DHDH;RPIA;PDHB;STK11;PDHA2;PIK3CA;DYRK2;NLN;MAPK14;TPI1;PGAM1;B4GALT1;GALE;PGM1;ARPP19;PGD;SRC;PFKFB2;TKFC;PFKFB3;OMA1;PGM2;FUT10;CHST15;GLB1;MAN2C1;PER2;ADIPOR1;FPGT;PPP4R3B;HECTD4;HK1;SOGA1;OGT;EP300;TP53;GALM;ATF3;PGP;ADIPOQ;PCK2;GPI;NR3C1;RBKS;KAT2A;KCNQ1;GALK2;SLC35B4;FOXK1;KAT2B;P…
GOBP_REGULATION_OF_CELLULAR_RESPONSE_TO_GROWTH_FACTOR_STIMULUS	0.00425142	0.291412	-1.41319	SMAD2;NREP;SLIT2;ABL1;GPC1;FAM129B;CREBBP;SULF1;ITGB1;DCN;CTNNB1;ITGB3;DKK3;PTP4A3;UBE2O;PELO;MTMR4;NGFR;HDAC2;NUMA1;NBL1;DAB2IP;GATA4;LTBP1;CILP;TBX20;ZEB1;RASL11B;ATP2B4;TMEM204;FBN1;CCBE1;SPRED2;STK11;MYOCD;HIPK2;CASK;SKI;SEMA6A;SDCBP;HIF1A;ZNF703;ILK;SIN3A;NOTCH2;BRMS1L;MPP5;STUB1;PMEPA1;SNX32;THBS1;BIRC8;PIK3CB;NOTCH1;ZEB2;HTRA3;SMAD3;VEGFC;TGFBR3;SPRY1;TET1;RBBP4;BCL9L;PBLD;CYFIP1;ACVRL1;CD…
GOBP_CELLULAR_RESPONSE_TO_STRESS	5.7384e-12	0.975995	-1.4133	VCP;TXN;HSP90AA1;HNRNPK;ACAA2;LOC427439;HSPD1;SMARCA2;FXN;HSPA8;ACTB;NREP;AQP1;PLIN2;MAPKAPK2;THBS4;SKIV2L2;CDC5L;DNAJA1;B2M;MID1;MSH3;RMI1;BNIP3L;PXN;STAU2;MB;ABL1;XPA;RACK1;PDK1;PTEN;CREBBP;DHFR;APTX;CHCHD2;VAPB;TAOK1;ERCC6L2;PIAS4;HSP90B1;CEP164;MAP3K5;DNAJC7;YBX1;POLDIP2;RRM1;TAF1;CXCL12;FECH;FH;HRAS;MYLK;XBP1;TRRAP;PIK3C3;MARCKS;PPIA;CCND1;NEK4;BRE;INHBA;PSEN1;RGCC;PLA2R1;HIC1;DOT1L;ATG10;CE…
GOBP_PROTEOLYSIS	7.7769e-10	0.887075	-1.41343	VCP;GSN;HSPD1;HINT2;FXN;HSPA8;GAPDH;BIN1;ADAMTS7;AQP1;UQCRC2;ENC1;CYCS;RNF20;FBXL7;RACK1;PTEN;RPS7;LAP3;MST1;HSP90B1;EIF3F;MAP3K5;CHMP4B;CTNNB1;TAF1;CAAP1;BAG5;KCMF1;SUMO2;BCL2L13;XBP1;ANXA2;SPSB1;PRNP;SERPINH1;PTK2;MMP24;HSPE1;TPP1;SUFU;UBE2R2;PSEN1;TINAG;RBMXL1;MMP16;SENP1;APC;TOPORS;ANAPC1;DLD;RPS3;UBE2D2;DDX3X;NUP98;NGFR;FBXW11;CHMP5;HDAC2;FEM1B;DYNC2H1;DLC1;DAB2IP;USP7;HECTD1;SLC30A5;PAK2;DC…
GOBP_REGULATION_OF_LEUKOCYTE_MIGRATION	0.0322691	0.0798346	-1.41452	SLIT2;THBS4;RAC1;ABL1;RHOA;CXCL12;ANO6;ITGB3;PTK2;ASCL2;MAPK3;STK39;NBL1;KITLG;ADAM10;CRKL;C1QBP;HMGB1;HMOX1;F2RL1;DDTL;MPP1;CNN2;IL6R;JAM3;CD74;EDN3;IL1R1;THBS1;TIRAP;PGF;VEGFC;BCR;WNK1;CMKLR1;PTGER4;BST1;GAS6;ABL2;SWAP70;CRK;CSF1R;LGMN;PDGFD;DNM1L;PLCB1;ITGA4;WASL;JAM2;NF1;MED23
GOBP_REGULATION_OF_ANATOMICAL_STRUCTURE_MORPHOGENESIS	3.4947e-06	0.704976	-1.41511	AMOT;AQP1;SLIT2;DRAXIN;THBS4;EPB41L3;RNF207;RASA1;SMAD1;STAU2;PAFAH1B1;RAC1;PARVB;ABL1;RACK1;PTEN;FAM129B;SULF1;SARM1;ITGB1;DCN;CTNNB1;GORASP1;CXCL12;HSPB1;CLASP2;ITPKA;ITGB3;RND2;XBP1;PTK2;PSEN1;RGCC;CAPRIN1;MAP2K1;ARHGEF7;LIMD1;PRKD1;NR2E1;NGFR;SOX8;FMNL2;GTF2I;DLC1;DAB2IP;SEMA3A;ROCK2;WDR1;GATA4;NF2;PGAM5;TGFB2;PAK2;PLAA;ARHGEF18;PAK3;LZTS3;KLF2;PINK1;ANAPC2;SDC2;SEPTIN7;MEF2C;EIF4G2;ETS1;PARV…
GOBP_REGULATION_OF_HYDROLASE_ACTIVITY	4.4515e-05	0.643552	-1.41515	VCP;GSN;HSPD1;GAPDH;BIN1;AQP1;CYCS;ABL1;RACK1;RGS2;RHOA;HSP90B1;ITGB1;MAP3K5;AGAP1;CAAP1;HRAS;PREX1;BCL2L13;SERPINH1;PTK2;HSPE1;PLA2R1;CAMK2A;SENP1;WDR41;RPS3;ARHGEF7;DDX3X;NGFR;ARHGAP6;DLC1;DAB2IP;ROCK2;PAK2;PLAA;GNAQ;FAM162A;PINK1;TBC1D13;CAV1;PPP1R17;SIAH2;MEF2C;RAPGEF6;CARD9;MAP4K4;AIFM1;ADAP1;CALM2;PDGFRA;MAPRE2;FGD3;TBC1D9;PLXND1;BID;RAB11FIP2;HMGB1;SH3BP4;TBC1D2B;PPP6R3;F2RL1;BCL2;EFNA5;BI…
GOBP_GLIAL_CELL_DIFFERENTIATION	0.0128117	0.145292	-1.41517	VIM;BIN1;NFIA;COL6A1;ABL1;PTEN;GPC1;RHOA;CNTNAP1;EOMES;CTNNB1;HRAS;NFIB;IL6ST;VCAN;MMP24;PSEN1;MAPK3;MAP2K1;NR2E1;SOX8;MXRA8;HDAC2;WDR1;GPM6B;SKI;ILK;NAB1;NSUN5;ROR1;PTPN11;DAAM2;MPP5;NOTCH1;SUZ12;ZEB2;CDK1;EIF2B5;KRAS;METRN;PPP3R1;EIF2B4;MAPT;IFNGR1;GLI3;SOS1;CUL4B;SOD1;QKI;WASF3;CSK;LRP1;SOX13;RELN;LPAR1;TENM4;METTL14;NF1;SMO;CRB1;STAT3;CDK5;PARD3;LAMA2;SH3TC2;EIF2B1;SLC25A46;ZNF365;APP;EGFR;SO…
GOBP_LOCALIZATION_WITHIN_MEMBRANE	8.1169e-06	0.690132	-1.41569	VTI1B;GSN;HSP90AA1;TOMM5;RAB7A;ACTB;GOLPH3;SRP19;LMNB2;EPB41L3;ACTN2;RAC1;RACK1;GPC1;NUP155;AP3B1;EFR3A;ITGB1;CHMP4B;GORASP1;CLASP2;ITGB3;ARL5A;HRAS;SAMM50;SNX30;GPHN;PPFIA1;PRNP;OSBPL5;BSG;ARF6;LMNB1;HSPA4;LYPD1;TOMM20;ANK2;EHD3;PICALM;ROCK2;FXR1;SNX7;RAB31;TPBG;PDZD11;TOMM70;CAV1;RAB11FIP3;ADAM10;CRKL;RAPGEF6;MACF1;SNX3;RALA;RAB10;GOLGA4;RAB6A;ATP2B4;TMEM59;STX7;GPC4;CDH13;ANK1;ANK3;PTPN9;SH3PX…
GOBP_EPITHELIAL_CELL_DIFFERENTIATION	5.41565e-05	0.643552	-1.41609	VIM;HSD17B4;SMAD2;TMOD1;RAB1B;PAFAH1B1;CLIC4;COL6A1;ABL1;TCF21;RHOA;CTNNB1;NFIB;HNRNPH3;ADD1;EXT1;CCND1;IL6ST;TPP1;IFT74;UPK3A;MAP2K1;PLK4;PELO;SOX8;GSTK1;HDAC2;FEM1B;NUMA1;ROCK2;TYMS;GATA4;NF2;TGFB2;COL4A1;FER;PALLD;KLF2;FASN;CAV1;CPT1A;DLG5;LTA4H;MEF2C;RAPGEF6;TOLLIP;RAB10;ZEB1;MAFG;FOXJ3;S1PR3;WNT5B;SRSF6;E2F7;ADAM9;SPRED2;ASXL1;PPP3CA;CREB1;F2RL1;SULT1B1;PTER;PDE4D;HIF1A;SIX1;ZNF703;NOTCH2;PP…
GOBP_REGULATION_OF_NEUROGENESIS	0.00273736	0.518848	-1.41706	BIN1;SLIT2;DRAXIN;B2M;DYNLT1;STAU2;PAFAH1B1;PTEN;ITGB1;CTNNB1;GORASP1;CXCL12;ITPKA;RND2;HOOK3;ANXA2;IL6ST;VCAN;PSEN1;CAPRIN1;ASCL2;PCM1;MAP2K1;SPEN;NR2E1;SOX8;HDAC2;SEMA3A;FXR1;NF2;CTNNA1;ANAPC2;EIF4G2;MACF1;GOLGA4;NEFL;UFL1;PLXND1;RAB21;YWHAH;PPP3CA;STK11;FN1;TRIM32;SKI;BTG2;EFNA5;ULK2;HIF1A;DAAM2;RNF10;MAP2;SHTN1;STK25;ACE;SEMA5A;BMPR2;NOTCH1;PROX1;VEGFC;PLXNB3;KRAS;ARNTL;METRN;DIP2B;MAPT;SEMA3…
GOBP_IMMUNE_RESPONSE_REGULATING_SIGNALING_PATHWAY	0.001238	0.557332	-1.41741	HSPD1;HSPA8;MAPKAPK2;ABL1;TRIL;AP3B1;CREBBP;SARM1;HRAS;PRNP;PTK2;PSEN1;MAPK3;RPS3;YWHAE;DDX3X;PRKD1;TNIP1;DAB2IP;PAK2;FER;PAK3;CACNB4;CAV1;UBQLN1;AXL;CRKL;MEF2C;PPP2CA;MAP3K1;PLCG1;PLSCR1;C1QBP;ABHD17A;RAB11FIP2;HMGB1;CSNK1A1;STK11;F2RL1;TRIM32;SPG21;BCL2;PIK3CA;PDE4D;OTUD4;TAX1BP1;BIRC2;ZC3H12A;ZDHHC3;BECN1;TRIM25;LSM14A;NMI;TIRAP;CMTM3;BIRC8;EPG5;APPL1;ERBIN;ICOSLG;CD276;CACTIN;LYPLAL1;PAWR;EIF…
GOBP_CELLULAR_RESPONSE_TO_BIOTIC_STIMULUS	0.0341226	0.0772576	-1.41751	VIM;SPON2;ABL1;RHOA;XBP1;ATG10;MAPK3;TNIP1;CHMP5;DAB2IP;PLAA;SHPK;CDC73;MEF2C;ADAM9;HMGB1;GIT1;AHR1A;ZC3H12A;NOTCH2;PAF1;TIRAP;MAPK14;UPF1;NOTCH1;ANKRD1;CACTIN;PLCG2;BCR;SRC;EPHB2;ARID5A;JAK2;TNFAIP3;APAF1;GSK3A;FBXO18;EIF2AK3;NOS2;NFKB1;MAPK8;PRPF8;GFER;FZD5;SASH1;TP53;NFKBIA;TNIP2;PCASP1;SLX4;MYD88;PRKCA;IRAK2;TSPO;SBNO2;CTR9;CCR5;RBM14;EME1;NFKBIZ;MAP2K3;BCL10;IRF8;AKAP8
GOBP_NEGATIVE_REGULATION_OF_APOPTOTIC_SIGNALING_PATHWAY	0.0147919	0.133015	-1.41797	ACAA2;FXN;DNAJA1;RACK1;SLC25A4;VDAC2;CTNNB1;CXCL12;HSPB1;CAAP1;BAG5;XBP1;BIRC6;PPIA;PSEN1;DDX3X;GCLM;GATA4;CXCR7;CTNNA1;PINK1;SIAH2;TCF7L2;BID;HMOX1;RPS6KB1;TRIM32;BCL2;HIF1A;SNAI1;RRM2B;STRADB;BMI1;YBX3;HTRA2;CD74;ZC3HC1;THBS1;PIK3CB;MCL1;AR;ZMYND11;SRC;PPIF;UNC5B;ITGA6;TRAP1;TNFAIP3;SLC25A5;HGF;AATF;GSK3A;TPT1;FZD9;TAF9;HERPUD1;CSNK2A1;TMEM14A;NME5;TMBIM6;USP47;FIGNL1;NONO;BAK1;HTT;MAPK8IP1;SNA…
GOBP_MAINTENANCE_OF_LOCATION_IN_CELL	0.0228759	0.100536	-1.41818	GSN;TXN;ANXA6;GOLPH3;FTH1;PAFAH1B1;ABL1;HSP90B1;ITGB3;HNRNPU;PSEN1;SRI;TOPORS;PLCB4;PRKD1;ANK2;KDELR3;CIZ1;PINK1;CAV1;DMD;CASQ2;GAA;CALM2;PLCG1;ANK3;VPS13D;BARD1;PDE4D;JPH3;ANKRD13C;JPH1;AKAP9;ITPR3;SLC8A1;MORC4;PLCG2;RYR3;VPS13A;DZIP1;CCDC88A;CHD7;GP1BB;SUPT7L;TAF3;PKP2;HK1;PLCB1;DBN1;CHERP;BBS4;VPS13C;TMEM38A;TRPC1;ITPR1;PLN;CDK5;TMEM38B;CALM1
GOBP_LOCOMOTION	7.10782e-08	0.801216	-1.41884	ATP5F1AZ;LOC427439;DPYSL3;COL3A1;AMOT;AQP1;SLIT2;THBS4;DACH1;LAMA4;CLIC4;RNF20;FBLN1;RAC1;COL6A1;ABL1;RACK1;PTEN;COL1A1;RHOA;SULF1;CPNE3;ITGB1;DCN;CXCL12;HSPB1;CLASP2;ANO6;LIMCH1;ITGB3;HRAS;KIF2A;PREX1;MYLK;XBP1;SYNE2;PPIA;BSG;ARF6;PTK2;SDC4;PSEN1;RGCC;ARHGEF39;CAMK2A;ASCL2;MAPK3;MAP2K1;APC;ARHGEF7;PRKD1;NR2E1;NGFR;HDAC2;AMOTL1;STK39;NBL1;DLC1;DAB2IP;SEMA3A;ROCK2;WDR1;CXCR7;NF2;TGFB2;ELMO2;PLAA;F…
GOBP_PROTEASOME_MEDIATED_UBIQUITIN_DEPENDENT_PROTEIN_CATABOLIC_PROCESS	0.00075064	0.557332	-1.41906	VCP;FBXL7;RACK1;CTNNB1;TAF1;BAG5;KCMF1;SUMO2;SPSB1;PSEN1;APC;TOPORS;ANAPC1;FBXW11;FEM1B;USP7;HECTD1;DCAF13;PLAA;ANAPC2;PIAS1;ATXN3;SIAH2;ERCC8;DDB1;DTL;TBL1XR1;HECTD3;RAD23B;PEX10;UFL1;PSMA2;KCTD2;PSMA7;UBR5;CSNK1A1;XPO1;CCNF;TRIM13;RNF216;CSNK1D;BIRC2;TLK2;CUL5;ZYG11A;PSMC2;PSMA3;STUB1;RNF10;CUL4A;TRIP12;SPSB3;TRPC4AP;FEM1C;SMARCC1;GLMN;TRIM2;SOCS5;KLHL42;WWP2;NEMF;FBXO3;MAEA;ZSWIM8;PSMD14;FBXL5…
GOBP_REGULATION_OF_ESTABLISHMENT_OF_PROTEIN_LOCALIZATION	0.000362751	0.593325	-1.41914	TXN;HSP90AA1;HSPA8;GOLPH3;DNAJA1;NDUFAF2;OAZ1;CCT4;BNIP3L;RACK1;CCT5;HRAS;TCP1;PPIA;PRNP;PTP4A3;ARF6;SUFU;PSEN1;SRI;PCM1;YWHAE;CCT6A;PRKD1;TARDBP;RAB23;CCT2;TGFB2;OAZ2;PINK1;TOMM70;RAB11FIP3;CPT1A;HADH;SNX3;ANK3;ADAM9;TCF7L2;BAG3;RAB11FIP1;UBR5;PPP3CA;XPO1;F2RL1;GLUD2;MYH10;TM9SF4;EFNA5;BARD1;UBAC2;HIF1A;PKIA;SNX12;ZC3H12A;MYOM1;ATP2C1;PTPN11;LMAN1L;UHMK1;HTRA2;GNAZ;AACS;VPS11;PRR5L;DMTN;MAPK14;P…
GOBP_NEURON_MIGRATION	0.0330984	0.0786318	-1.41921	HSP90AA1;LOC427439;COL3A1;PAFAH1B1;RAC1;RHOA;EOMES;CTNNB1;CXCL12;PSEN1;CAMK2A;PCM1;YWHAE;DAB2IP;SEMA3A;PLAA;TBX20;AXL;CRKL;MEF2C;NDNF;SEMA6A;NR2F2;SHTN1;DNAAF4;MATN2;UNK;ADGRL3;CTNNA2;GAS6;CRK;DISC1;PLXNA1;APBB2;TOP2B;ABI2;RELN;PRKG1;BBS4;NRP2;STAT3;CDK5;PEX7;PLXNB2;KIF26A;NEO1;NTNG1;NDEL1;ALKBH1;ASPM;PEX13;NRP1;GATA3;NSMF
GOBP_TUBE_MORPHOGENESIS	1.44306e-06	0.733762	-1.42	LOC427439;SMAD2;COL3A1;AMOT;AQP1;SLIT2;THBS4;RNF207;RASA1;SMAD1;CLIC4;ABL1;RPS7;TCF21;FAM129B;RHOA;SULF1;ITGB1;DCN;CTNNB1;HSPB1;ITGB3;NFIB;RDH10;MYLK;XBP1;ANXA2;EXT1;BSG;BBS5;PTK2;SDC4;SUFU;PSEN1;RGCC;PRKD1;GBX2;NR2E1;NGFR;SOX8;GTF2I;GLI2;AMOTL1;DLC1;DAB2IP;ROCK2;GATA4;CXCR7;TGFB2;COL4A1;PBX1;KLF2;TBX20;MEOX2;CAV1;DLG5;MEF2C;PRKACB;ETS1;PARVA;RALA;ZEB1;MTHFD1;ATP5B;STARD13;ATP2B4;CCN2;PDGFRA;FOXJ…
GOBP_NEGATIVE_REGULATION_OF_CELL_POPULATION_PROLIFERATION	5.54535e-05	0.643552	-1.42045	ATP5F1AZ;SMARCA2;SMAD2;FTH1;ALDH1A2;DACH1;B2M;SMAD1;FBLN1;CTCF;PTEN;FAM129B;SULF1;TP53I11;PLPP1;CTNNB1;LIMS2;HRAS;NFIB;CTBP2;PRNP;SLC16A2;PMP22;SDC4;INHBA;RGCC;IFT74;DPT;ASCL2;MAP2K1;APC;NR2E1;NGFR;DLC1;DAB2IP;CXCR7;NF2;TGFB2;TPBG;CTNNA1;CACNB4;CTBP1;CAV1;DLG5;CDC73;MEF2C;ETS1;RGN;MFN2;ZEB1;CDH13;ZNF503;E2F7;SH3BP4;STK11;HMOX1;PDE5A;MYOCD;CASK;TRIM32;SKI;BCL2;ING5;SPARC;BTG2;KLF11;PPM1D;FKTN;KRIT…
GOBP_PROTEIN_RNA_COMPLEX_ORGANIZATION	0.0213638	0.106115	-1.42194	VCP;HSP90AA1;BRIX1;RPLP0;RPS14;EIF5;EIF3F;EIF3B;COIL;EIF3A;EIF2S3;SF3A1;RPSAP58;EIF3I;PTGES3;EIF3K;PRMT7;SF3B4;SRSF6;SF3B1;SLU7;EIF3M;DHX8;ATR;RPS15;MRPS7;RPL5;RRP7A;MDN1;AAR2;EIF2D;ZNHIT6;GEMIN4;PRPF4B;EIF6;DHX29;PRPF19;LUC7L3;GEMIN5;PRPF18;SART3;CELF1;PSIP1;TAF9;SF3B3;SMN;PUF60;RPL11;SF3A2;SNRNP200;TSSC4;PRPF8;ADAR;SETX;DHX30;GEMIN2;NCBP1;SNRPB2;MCTS1;PRPF6;AGO3;SRSF10;KIF5B;SFSWAP;USP4;TRAF7;T…
GOBP_MODIFICATION_DEPENDENT_MACROMOLECULE_CATABOLIC_PROCESS	3.54878e-05	0.659444	-1.42246	VCP;RNF20;FBXL7;RACK1;PTEN;RPS7;CHMP4B;CTNNB1;TAF1;ZCCHC6;BAG5;KCMF1;SUMO2;XBP1;SPSB1;PTK2;SUFU;UBE2R2;PSEN1;APC;TOPORS;ANAPC1;UBE2D2;FBXW11;CHMP5;FEM1B;USP7;HECTD1;DCAF13;PLAA;PINK1;ANAPC2;PIAS1;UBQLN1;ATXN3;RNF168;SIAH2;FBXO21;ERCC8;DDB1;TOLLIP;DTL;TMEM129;TBL1XR1;ZRANB1;WDR91;HECTD3;RAD23B;PEX10;UFL1;PSMA2;KCTD2;RNF14;PSMA7;UBR5;CSNK1A1;CZH18ORF25;XPO1;CCNF;TRIM13;UBAP1;HIPK2;TRIM32;RNF216;RPL…
GOBP_TELOMERE_MAINTENANCE	0.0352038	0.0753244	-1.42313	HSP90AA1;CCT4;DCP2;HMBOX1;CCT5;CTNNB1;TCP1;HNRNPU;MAPK3;CCT6A;SMC5;INO80C;HNRNPA1;USP7;CCT2;YY2;PTGES3;ACTR5;XRN1;ATR;SMG6;SMG1;UPF1;HNRNPD;PAPD5;STN1;HNRNPA2B1;SRC;ACTL6A;EXOSC10;ATRX;PCNA;PKIB;NAT10;DHX36;PINX1;RTEL1;ZNF827;SLF2;FEN1;CCT7;PPP1CA;TP53;NFRKB;ACTR8;MYC;SLX4;ZNF365;CCT3;TEN1;TFIP11;GNL3;CCNE2;PARN;DKC1;NSMCE2;PRKDC;SPDYA;EXO1;DCLRE1B;INO80;MAPKAPK5;MAP3K4;XRCC5;PARP3;RFC1;XRCC3;PAR…
GOBP_AXON_DEVELOPMENT	0.000181819	0.610527	-1.42345	ACTB;NREP;SLIT2;DRAXIN;EMB;PAFAH1B1;RAC1;ABL1;KALRN;RAB3A;OLFM1;PTEN;FAM129B;DHFR;CNTNAP1;ITGB1;ENAH;CXCL12;NFIB;RND2;TRIO;EXT1;CAMSAP2;PTK2;PSEN1;MAP2K1;GBX2;NR2E1;NGFR;GLI2;PICALM;SEMA3A;PAK2;PAK3;PALLD;CTNNA1;ANAPC2;FEZ1;EFNB1;EIF4G2;MYCBP2;MACF1;RAB10;GOLGA4;GPM6B;ANK3;NEFL;PLXND1;RAB21;TSKU;CREB1;STK11;FN1;TRIM32;BCL2;EFNA5;SEMA6A;ULK2;SIN3A;NOTCH2;PTPN11;STXBP1;SLIT3;EDN3;EPHB1;MAP2;EPHA3;S…
GOBP_REGULATION_OF_VASCULATURE_DEVELOPMENT	0.0101212	0.169373	-1.42368	AMOT;AQP1;THBS4;SMAD1;ABL1;FAM129B;SULF1;ITGB1;DCN;CTNNB1;CXCL12;HSPB1;ITGB3;XBP1;RGCC;PRKD1;NR2E1;GTF2I;DAB2IP;ROCK2;GATA4;TGFB2;KLF2;ADAM10;ETS1;ATP2B4;FOXJ3;PLCG1;CCBE1;PLXND1;HMOX1;THBS2;HIPK2;SPARC;ITGB8;HIPK1;SEMA6A;HIF1A;KRIT1;ZC3H12A;TIE1;CCM2;HSPG2;THBS1;PGF;PIK3CB;SEMA5A;GAB1;VEGFC;EGLN1;WNK1;SLC12A2;RECK;PLK2;TGM2;ERAP1;COL4A2;VASH1;TNFAIP3;ACVRL1;RHOJ;CDH5;SPRED1;RAPGEF3;HGS;PIK3R6;PD…
GOBP_ACTIVATION_OF_IMMUNE_RESPONSE	0.000509953	0.57561	-1.42441	HSP90AA1;HSPD1;HSPA8;MAPKAPK2;ABL1;TRIL;AP3B1;CREBBP;SARM1;HRAS;PRNP;PTK2;PSEN1;RGCC;MAPK3;RPS3;YWHAE;DDX3X;PRKD1;TNIP1;DAB2IP;PAK2;PAK3;CACNB4;TOMM70;CAV1;UBQLN1;AXL;CRKL;MEF2C;PPP2CA;PLCG1;SFPQ;PLSCR1;C1QBP;ABHD17A;RAB11FIP2;HMGB1;CSNK1A1;STK11;F2RL1;TRIM32;SPG21;BCL2;PIK3CA;PDE4D;OTUD4;TAX1BP1;PSPC1;BIRC2;ZC3H12A;ZDHHC3;SIN3A;BECN1;SERPING1;TRIM25;LSM14A;NMI;TIRAP;CMTM3;BIRC8;EPG5;APPL1;ERBIN;…
GOBP_RESPONSE_TO_ALCOHOL	0.0131799	0.143126	-1.42516	ATP5F1AZ;ADCYAP1R1;HSPA8;SMAD2;GOLPH3;SLIT2;GOT2;RGS2;TH;CTNNB1;FECH;CDO1;INHBA;PRKD1;HDAC2;STK39;TYMS;CTNNA1;KLF2;GNB1;CPT1A;CARD9;AIFM1;NEFL;GNG2;GNAI1;XRN1;CREB1;RPS6KB1;EFNA5;BIRC2;AHR1A;SLIT3;ACE;RPL15;HNRNPD;RPL10A;TGFBR3;CDK1;PSMD14;ST6GAL1;RGS4;DNMT3A;PTGER4;CAT;EPS8;GLB1;SOD1;FGFR2;SETD7;LANCL2;RPL27
GOBP_NEGATIVE_REGULATION_OF_PROTEIN_MODIFICATION_PROCESS	0.000970253	0.557332	-1.42519	NNT;SLIT2;DNAJA1;MAD2L1;FBLN1;ABL1;RACK1;KLHL31;DUSP7;PTEN;RPS7;RGS2;CTNNB1;TAF1;HSPB1;CTDSPL;BAG5;PPIA;PRNP;PSEN1;DBI;APC;RPS3;YWHAE;HDAC2;PIBF1;TARDBP;DAB2IP;ROCK2;NF2;PAK2;PLAA;GNAQ;CAV1;DMD;CRKL;PPP2R5D;RGN;OXR1;NCOA7;CALM2;ATP2B4;FAM129A;SPRED2;UFL1;MYOCD;HHATL;PDE4D;RPL5;PKIA;ZC3H12A;DNAJC10;NR2F2;YWHAG;SNX32;RASSF2;PRR5L;DMTN;PWP1;DEPTOR;SLC8A1;SOCS5;PRKAR1B;CACTIN;ARPP19;MVP;WNK1;N4BP1;SP…
GOBP_SIGNAL_TRANSDUCTION_BY_P53_CLASS_MEDIATOR	0.0273963	0.0889281	-1.4254	HNRNPK;HINT2;RPS20;RPS7;TAF1;PLA2R1;HIC1;TOPORS;MLF1;USP7;E2F7;SPRED2;RPL37;ATR;RPS15;STK11;HIPK2;BCL2;HIPK1;PPM1D;RPL5;DYRK2;SNAI1;RRM2B;CHD5;WWOX;CD74;ING4;CASP2;USP10;ANKRD1;MYBBP1A;FHIT;PLK2;ATRX;PAK1IP1;MORN3;DYRK1A;TRIM24;SHISA5;JMY;TAF9;RPS6KA6;SPRED1;RPL11;EP300;CDIP1;DDX5;CASP6;USP28;TP53
GOBP_RESPONSE_TO_MOLECULE_OF_BACTERIAL_ORIGIN	0.0121817	0.149934	-1.42581	VIM;SPON2;MAPKAPK2;B2M;COL6A1;ABL1;TH;RHOA;XBP1;MAPK3;TNIP1;CHMP5;HDAC2;DAB2IP;PLAA;FER;SHPK;CDC73;MEF2C;CARD9;ADAM9;HMGB1;GIT1;RPS6KB1;AHR1A;ZC3H12A;PAF1;TIRAP;ACE;MAPK14;UPF1;ERBIN;NOTCH1;ANKRD1;CACTIN;FBXO3;PLCG2;BCR;SRC;CASP9;PTGER4;EPHB2;NFKB2;RBMXL3;ARID5A;AKIRIN2;JAK2;TNFAIP3;CASP3;FGFR2;CEBPB;NOS2;NFKB1;MAPK8;PRPF8;GFER;MAPKAPK3;FZD5;SASH1;NFKBIA;TNIP2;PCASP1;CHUK;PELI3;ABCC8;PCK2;LIAS;MY…
GOBP_NEGATIVE_REGULATION_OF_TRANSCRIPTION_BY_RNA_POLYMERASE_II	2.81843e-06	0.719513	-1.42637	TXN;LOC427439;SMARCA2;BIN1;CRYM;DACH1;RPS14;HMBOX1;CTCF;TCF21;CREBBP;PIAS4;EOMES;YBX1;CTNNB1;TAF1;WDR5B;BARX2;JAZF1;CTBP2;CCND1;HNRNPU;ETS2;SUFU;PSEN1;FOXK2;HIC1;OSR2;ASCL2;PRDM5;SPEN;NR2E1;SOX8;HDAC2;GLI2;ZBTB14;KAT14;DAB2IP;NSD1;GATA4;LARP7;CTBP1;KLF2;TBX20;PIAS1;CAV1;ZNF608;CDC73;MEF2C;ATF7IP;YY2;ZEB1;NFIX;KLF12;HIVEP1;TCF3;MAFG;TBL1XR1;E2F7;TCF7L2;ATXN1L;SMAD5;SFPQ;C1QBP;LOXL2;DNMT1;TGIF1;HMG…
GOBP_SEX_DIFFERENTIATION	0.00893931	0.183907	-1.42645	LOC427439;ADCYAP1R1;HSD17B4;SLIT2;DACH1;H3F3B;TCF21;CTNNB1;RRM1;FKBP4;RDH10;INHBA;NCOA4;SOX8;DHX37;LHFPL2;GATA4;TGFB2;PBX1;FER;KITLG;CTNNA1;AXL;CRKL;PDGFRA;SMAD5;LFNG;ZFPM2;PATZ1;BCL2;PTPN11;SLIT3;YBX3;OSR1;NR2F2;RNF38;CSDE1;WDR48;ACE;CASP2;MKKS;NOTCH1;TMF1;AR;EIF2B5;CD2AP;TAF4;SRC;EIF2B4;MMP2;INHA;ATRX;FANCG;CHD7;BASP1;DACH2;CASP3;SOD1;CEBPB;IDH1;TNFSF10;NCOA1;SGPL1;ROBO2;SCAPER;PCYT1B
GOBP_MUSCLE_TISSUE_DEVELOPMENT	0.000979632	0.557332	-1.42651	TNNT2;SORBS2;HSPA8;COL14A1;COL3A1;CFL2;ALDH1A2;ACTN2;ZFAND5;SVIL;SMAD1;MYBPC3;COL6A1;ABL1;TCF21;GPC1;MYOM2;RGS2;FAM129B;RHOA;MEF2D;CNTNAP1;ITGB1;EOMES;CTNNB1;BARX2;MYLK;POPDC2;SMYD1;HNRNPU;NRAP;SOX8;ACTC1;GATA4;PGM5;TGFB2;TBX20;TOMM70;MEOX2;CAV1;DMD;MEF2C;HLF;YY2;AKAP13;PDGFRA;SMAD5;PPP3CA;CREB1;ZFPM2;MYOCD;MEGF10;RPS6KB1;SKI;BCL2;BTG2;CTDP1;SIX1;NLN;MYOM1;MTPN;NOTCH2;MAFF;YBX3;OSR1;NR2F2;EPHB1;S…
GOBP_CENTRAL_NERVOUS_SYSTEM_DEVELOPMENT	1.27497e-07	0.788187	-1.42694	GSN;VIM;LOC427439;YWHAQ;HSPA8;ACTB;BIN1;NDUFS4;ALDH1A3;COL3A1;AQP1;ALDH1A2;SLIT2;DRAXIN;B2M;SMAD1;PAFAH1B1;ABL1;PTEN;TH;RHOA;NARS;TAOK1;CNTNAP1;PIAS4;ITGB1;EOMES;CTNNB1;RRM1;TAF1;CXCL12;ATIC;NFIB;OGDH;KCNA2;HOOK3;SYNE2;MARCKS;EXT1;IL6ST;ARCN1;VLDLR;VCAN;INHBA;TPP1;SUFU;PSEN1;MDGA2;MAPK3;PCM1;MAP2K1;YWHAE;GRIK1;SECISBP2;GBX2;NR2E1;NGFR;SOX8;DHX37;FBXW11;MXRA8;ATP5PB;HDAC2;GLI2;DYNC2H1;DLC1;DAB2IP;…
GOBP_REGULATION_OF_CELL_CYCLE_PHASE_TRANSITION	0.000477484	0.57561	-1.42813	SMARCA2;ACTB;CDC5L;TMOD3;MAD2L1;PTEN;TAOK1;RRM1;TAF1;CTDSPL;RIOK2;CCND1;BRE;INHBA;RGCC;DOT1L;APC;DDX3X;FEM1B;MLF1;TAOK3;PBX1;NDC80;CDK7;CACNB4;ARID1A;CDC25A;CDC73;PPP2CA;DDB1;CDC14B;DTL;ZNF207;FAM83D;ATP2B4;BRD4;E2F7;NEK6;ESPL1;UFL1;BCL7B;BID;ATR;RAD1;CCNH;BCL2;CPSF3;INIP;SDE2;BARD1;KMT2E;KLF11;PKIA;ANLN;SIN3A;RRM2B;PTPN11;PAF1;NABP1;PBRM1;RCC2;CUL4A;SMARCD1;ING4;CASP2;MAPK14;PRPF4B;SMARCC1;APPL1…
GOBP_REGULATION_OF_NEURON_APOPTOTIC_PROCESS	0.0177729	0.118301	-1.42825	DRAXIN;RASA1;ABL1;RHOA;SARM1;CTNNB1;HRAS;CCND1;IL6ST;PRNP;PSEN1;GCLM;SIGMAR1;TGFB2;PINK1;AXL;MEF2C;OXR1;AIFM1;SET;NEFL;PLXND1;NDNF;HIPK2;BCL2;BTG2;PIK3CA;HIF1A;SIX1;STXBP1;CLN8;HTRA2;BACE1;SNX32;MCL1;CASP2;TRIM2;CD2AP;KRAS;AARS1;MMP2;CASP9;UNC5B;TMBIM4;JAK2;CASP3;SOD1;LGMN;CEBPB;FZD9;NGF;ST8SIA2;NF1;RAD21;CASP6;CDK5;TP53;NONO;BRAF;AMBRA1;ALKBH1;GPI;NR3C1;NRP1;VPS54;TRAF7;BCL2L1;RIPK1;GATA3;NSMF;P…
GOBP_REGULATION_OF_INNATE_IMMUNE_RESPONSE	0.00291635	0.518848	-1.42838	HSP90AA1;HSPD1;HSPA8;MAPKAPK2;TRIL;AP3B1;CREBBP;SARM1;YWHAE;DDX3X;PRKD1;TNIP1;DAB2IP;PAK2;PAK3;TOMM70;CAV1;UBQLN1;CPT1A;AXL;PPP2CA;CARD9;SFPQ;PLSCR1;C1QBP;ABHD17A;RAB11FIP2;HMGB1;CSNK1A1;F2RL1;TRIM32;OTUD4;TAX1BP1;PSPC1;BIRC2;ZDHHC3;SIN3A;BECN1;SERPING1;PTPN11;TRIM25;LSM14A;NMI;TIRAP;BIRC8;EPG5;APPL1;ERBIN;MED1;CACTIN;STAT2;LYPLAL1;PLCG2;AP1G1;N4BP1;SRC;CADM1;TKFC;ERAP1;AKIRIN2;GRAMD4;CRK;TNFAIP3…
GOBP_POSITIVE_REGULATION_OF_HYDROLASE_ACTIVITY	0.00075064	0.557332	-1.42876	VCP;GSN;HSPD1;CYCS;RACK1;RHOA;ITGB1;MAP3K5;AGAP1;HRAS;PREX1;BCL2L13;HSPE1;SENP1;WDR41;RPS3;ARHGEF7;DDX3X;NGFR;ARHGAP6;DLC1;PLAA;GNAQ;FAM162A;PINK1;TBC1D13;MEF2C;RAPGEF6;CARD9;MAP4K4;AIFM1;CALM2;PDGFRA;MAPRE2;TBC1D9;BID;RAB11FIP2;HMGB1;TBC1D2B;F2RL1;BCL2;IFT57;RAB3GAP1;RAPGEF1;DOCK9;HTRA2;RALGAPB;MCL1;CASP2;TBC1D22A;SMAD3;RSU1;RGS6;RAP1A;RGS9;PLXNB3;BCR;HIP1;ECT2;DIABLO;AGRN;CASP9;MAPT;SNX13;TAX1B…
GOBP_POSITIVE_REGULATION_OF_WNT_SIGNALING_PATHWAY	0.0353556	0.0748125	-1.429	VCP;ABL1;COL1A1;SULF1;RPS12;SPIN1;DDX3X;CDC73;MACF1;WNT5B;TBL1XR1;ZRANB1;UBR5;SKI;AMER1;CSNK1D;DEPDC1B;ILK;RNF220;DAAM2;BIRC8;SEMA5A;DIXDC1;ZEB2;SMAD3;ANKRD6;USP34;WNK1;ARNTL;RNF146;SRC;RECK;DAB2;PRDM15;TNFAIP3;FGFR2;USP8;FZD9;DISC1;EDA;CSNK2A1;CAPRIN2;NFKB1;GSKIP;CSNK1G2;USP47;ATP6V0C
GOBP_ORGANONITROGEN_COMPOUND_BIOSYNTHETIC_PROCESS	1.1119e-12	1.00732	-1.42912	RPS6;ATP5F1AZ;RPS23;VCP;ATP5I;RPL12;TARS;NDUFB10;RPL4;FXN;PABPC1;GUCY1A2;IKBKAP;ATP5C1;MRPS27;GAPDH;GOLPH3;NDUFS4;EIF4A2;ALDH7A1;RPLP0;SERBP1;ENC1;PRPS1L1;GOT2;SDHB;OAZ1;RPS20;DCK;RPS14;MOXD1;NDUFV1;EIF5;NDUFA10;RPS8;ATP5G3;EEF1A1;RACK1;GXYLT2;TTC37;DLAT;PDK1;RPS7;SPTLC1;SLC25A19;EEF1A2;RGS2;MTHFD2L;TH;PTCD1;DHFR;BHMT2;NARS;ITM2B;GFM2;EIF3F;RBM3;SYNCRIP;YBX1;CTNNB1;GORASP1;HSPB1;SECISBP2L;FECH;AT…
GOBP_NEGATIVE_REGULATION_OF_PROGRAMMED_CELL_DEATH	2.85138e-07	0.761461	-1.42919	RPS6;HNRNPK;ACAA2;HSPD1;FXN;HSPA8;GOLPH3;ANXA5;FTH1;AQP1;NAA35;NNT;DRAXIN;DNAJA1;RASA1;BNIP3L;MAD2L1;ABL1;RACK1;SLC25A4;VDAC2;FAM129B;RHOA;BNIP2;HSP90B1;ITGB1;CTNNB1;CXCL12;HSPB1;CAAP1;LIMS2;ITGB3;HRAS;BAG5;XBP1;BIRC6;PPIA;CCND1;IL6ST;PRNP;PTK2;BRE;PSEN1;NAA16;DDX3X;GCLM;NR2E1;SOX8;ACTC1;HDAC2;INTS1;GATA4;CXCR7;HSPA9;PAK2;KITLG;CTNNA1;PINK1;PIAS1;CAV1;AXL;SIAH2;CDC73;MEF2C;RGN;GLO1;OXR1;DDB1;MAP4…
GOBP_NEGATIVE_REGULATION_OF_DEVELOPMENTAL_PROCESS	1.5404e-06	0.733762	-1.43047	SMARCA2;FXN;ACTB;COL5A1;ADAMTS7;AMOT;DRAXIN;THBS4;B2M;SMAD1;DYNLT1;LRRC17;PTEN;RGS2;FAM129B;SULF1;ITGB1;DCN;YBX1;CTNNB1;GORASP1;ITGB3;NFIB;XBP1;HOOK3;TRIO;CCND1;TMEM119;ARF6;HNRNPU;INHBA;SUFU;PSEN1;RGCC;ASCL2;MAPK3;PCM1;LIMD1;NR2E1;NGFR;SOX8;GTF2I;HDAC2;DAB2IP;SEMA3A;ROCK2;NF2;TGFB2;HSPA9;PBX1;CTNNA1;KLF2;PINK1;TOMM70;CAV1;CDC73;PPP2CA;YY2;RGN;DDB1;ZEB1;ATP2B4;COL5A2;FOXJ3;RANBP3L;S1PR3;SRSF6;BRD…
GOBP_NEGATIVE_REGULATION_OF_PROTEIN_METABOLIC_PROCESS	4.12124e-06	0.704976	-1.43094	GAPDH;BIN1;AQP1;SERBP1;NNT;SLIT2;ENC1;DNAJA1;MAD2L1;FBLN1;ABL1;RACK1;KLHL31;DUSP7;PTEN;RPS7;RGS2;DHFR;ITM2B;RBM3;SYNCRIP;YBX1;CTNNB1;TAF1;HSPB1;CAAP1;CTDSPL;ITGB3;BAG5;ANXA2;EPRS;PPIA;PRNP;SERPINH1;SUFU;PSEN1;DBI;CAPRIN1;APC;RPS3;YWHAE;LIMD1;DDX3X;SAMD4A;HDAC2;PIBF1;TARDBP;DAB2IP;ROCK2;TYMS;USP7;FXR1;NF2;PAK2;PAIP2B;PLAA;GNAQ;CAV1;DMD;CRKL;SIAH2;PPP2R5D;MYCBP2;RGN;PUS7;OXR1;SNX3;NCOA7;CALM2;ATP2B…
GOBP_RHO_PROTEIN_SIGNAL_TRANSDUCTION	0.0381384	0.0708867	-1.43127	COL3A1;ARHGEF12;RAC1;ABL1;RHOA;ITGB1;COL1A2;ARHGEF7;NGFR;ARHGAP6;DLC1;ROCK2;MYO9B;ARHGEF18;ARHGAP5;STARD13;AKAP13;CDH13;CDC42SE1;CSNK1A1;F2RL1;ARHGDIA;ARHGDIG;SHTN1;SYNPO2L;GPR20;RACGAP1;PLXNB3;BCR;CDC42EP4;CDC42EP1;PRAG1;TAX1BP3;F2RL2;EPS8;ABL2;ARHGDIB;RALBP1;RHOJ;LPAR1;ARHGEF28;GNA12;ARHGEF3;RHOBTB2;CHUK;GNA13;STMN1;LOC422147;CDC42SE2;NRP1
GOBP_POSITIVE_REGULATION_OF_CELLULAR_COMPONENT_BIOGENESIS	9.70766e-05	0.627257	-1.43128	VCP;HSP90AA1;DPYSL3;RAB7A;BIN1;PXN;STAU2;RAC1;ABL1;RACK1;LMOD2;RHOA;POLDIP2;CLASP2;ACTR3;LIMCH1;HRAS;SNX30;ARF6;SDC4;RGCC;CAPRIN1;APC;PLK4;CKAP5;RPS3;DYNC1H1;DDX3X;PRKD1;NUMA1;DAB2IP;ROCK2;NF2;SNX7;MAPRE1;FER;STX18;TPBG;PINK1;CAV1;RAB11FIP3;DLG5;SEPTIN7;PPP2CA;ATF7IP;ARHGEF10L;EVL;RALA;MAP4K4;IL1RAP;CCN2;CBLN2;BID;AMIGO2;GIT1;ATR;F2RL1;THBS2;PHLDB1;TRIM32;DEF8;EFNA5;CNOT2;ARPC2;PIK3CA;SDCBP;WASHC…
GOBP_POST_TRANSLATIONAL_PROTEIN_MODIFICATION	1.58388e-07	0.774939	-1.4314	VCP;HSP90AA1;HINT2;ENC1;TRIM63;DNAJA1;CISH;MAD2L1;RNF20;FBXL7;ABL1;RACK1;PTEN;RPS7;KLHL36;PIAS4;CTNNB1;TAF1;MED18;BAG5;KCMF1;SUMO2;BIRC6;FBXO33;SPSB1;PPIA;BRE;UBE2R2;UBE2O;ATG10;SENP1;TOPORS;ANAPC1;RPS3;UBE2D2;SMC5;DDX3X;RNF141;TNIP1;FBXW11;FEM1B;DCUN1D1;USP7;HECTD1;UBE2Q1;DCAF13;PLAA;FANCM;PINK1;ANAPC2;PIAS1;CAV1;UBQLN1;ATXN3;RNF168;HERC1;SIAH2;ZC4H2;MYCBP2;USP30;ERCC8;DDB1;TOLLIP;CDC14B;DTL;ASB…
GOBP_NEURON_DEVELOPMENT	1.05458e-08	0.839089	-1.43159	VIM;DPYSL3;ACTB;NREP;SLC12A5;MAPK4;SLIT2;DRAXIN;ENC1;EMB;EPB41L3;B2M;STAU2;PAFAH1B1;RAC1;ABL1;KALRN;RAB3A;OLFM1;PTEN;RGS2;FAM129B;TH;DHFR;RHOA;TAOK1;SARM1;CNTNAP1;ITGB1;CTNNB1;GORASP1;ENAH;CXCL12;FKBP4;ITPKA;NFIB;BAG5;RND2;PREX1;OGDH;XBP1;TRIO;EXT1;CAMSAP2;PMP22;ARF6;PTK2;VLDLR;SDC4;PSEN1;CAPRIN1;CAMK2A;DIP2A;MAP2K1;SECISBP2;PRKD1;GBX2;NR2E1;NGFR;HDAC2;GLI2;NBL1;PICALM;DAB2IP;SEMA3A;TAOK3;TGFB2;P…
GOBP_GASTRULATION	0.0223987	0.102556	-1.4319	RPS6;SMAD2;COL5A1;AMOT;SMAD1;COL6A1;RACK1;ITGB1;EOMES;CTNNB1;CLASP2;ITGB3;EXT1;ETS2;INHBA;MAP2K1;DLD;SUPT20H;NF2;TBX20;CDC73;COL5A2;WNT5B;SETD2;EXOC4;FN1;PHLDB1;SNAI1;OSR1;PAF1;UGDH;MKKS;MYH9;BMPR2;CLASP1;SMAD3;WNK1;ARFRP1;MMP2
GOBP_POSITIVE_REGULATION_OF_PROGRAMMED_CELL_DEATH	0.000117064	0.610527	-1.43287	RPS6;GSN;HSPD1;BIN1;ALDH1A3;ALDH1A2;SLIT2;DNAJA1;BNIP3L;ABL1;RACK1;OLFM1;RPS7;EEF1A2;GADD45G;PIAS4;ITGB1;MAP3K5;CTNNB1;ANO6;PRNP;PHLDA1;MELK;INHBA;PSEN1;RGCC;PLA2R1;CAMK2A;APC;RPS3;ARHGEF7;DDX3X;NGFR;DLC1;DAB2IP;TGFB2;PAK2;FAM162A;CTNNA1;TBX20;CAV1;MEF2C;MFN2;AIFM1;PLCG1;SFPQ;C1QBP;BID;HMGB1;HMOX1;F2RL1;BCL2;ING5;BARD1;KLF11;CTSC;ZC3H12A;BECN1;NOTCH2;JUN;HTRA2;WWOX;STUB1;FAP;BACE1;RASSF2;THBS1;AT…
GOBP_DEVELOPMENT_OF_PRIMARY_SEXUAL_CHARACTERISTICS	0.0140955	0.137793	-1.43307	ADCYAP1R1;HSD17B4;SLIT2;DACH1;H3F3B;TCF21;RRM1;RDH10;INHBA;NCOA4;SOX8;DHX37;LHFPL2;GATA4;TGFB2;FER;KITLG;CTNNA1;CRKL;PDGFRA;LFNG;ZFPM2;PATZ1;BCL2;SLIT3;YBX3;OSR1;NR2F2;RNF38;CSDE1;WDR48;ACE;CASP2;MKKS;NOTCH1;TMF1;AR;EIF2B5;CD2AP;TAF4;SRC;EIF2B4;MMP2;INHA;ATRX;FANCG;BASP1;DACH2;CASP3;SOD1;CEBPB;IDH1;TNFSF10;NCOA1;SGPL1;ROBO2;SCAPER;PCYT1B;ARID4A;ZFX;SDC1;SFRP1;ASPM;BCL2L1;GATA3;PLEKHA1;MAMLD1
GOBP_ACTIVATION_OF_INNATE_IMMUNE_RESPONSE	0.00798465	0.197186	-1.43323	HSP90AA1;HSPD1;HSPA8;MAPKAPK2;TRIL;AP3B1;CREBBP;SARM1;YWHAE;DDX3X;PRKD1;TNIP1;DAB2IP;PAK2;PAK3;TOMM70;CAV1;UBQLN1;AXL;PPP2CA;SFPQ;C1QBP;ABHD17A;RAB11FIP2;HMGB1;CSNK1A1;F2RL1;TRIM32;OTUD4;TAX1BP1;PSPC1;BIRC2;ZDHHC3;SIN3A;BECN1;TRIM25;LSM14A;NMI;TIRAP;BIRC8;EPG5;APPL1;ERBIN;CACTIN;LYPLAL1;PLCG2;SRC;TKFC;GRAMD4;TNFAIP3;MATR3;RNF170;MAP3K7;TMEM126A;CYLD;PUM1;ANKRD17;EP300;PUM2;TBK1;MAPK8;CASP6;MAPKAP…
GOBP_APPENDAGE_DEVELOPMENT	0.0238994	0.0972702	-1.43336	LOC427439;NFIA;COL3A1;ALDH1A2;COL6A1;CREBBP;PIAS4;CTNNB1;MBNL1;RDH10;EXT1;PSEN1;OSR2;HDAC2;DYNC2H1;TGFB2;PBX1;MEOX2;MKS1;SKI;NOTCH2;IFT80;OSR1;IQCE;LNPK;BMPR2;NOTCH1;MED1;RPGRIP1L;FMN1;RECK;ATRX;ITGA6;RC3H2;CHD7;GLI3;FGFR2;TBX2;B9D1;PCSK5;C2CD3;FREM2;GNA12;TULP3;MED31;FERMT2;IFT122;INTU;BAK1
GOBP_REGULATION_OF_MITOTIC_CELL_CYCLE_PHASE_TRANSITION	0.00151522	0.538434	-1.43427	SMARCA2;ACTB;TMOD3;MAD2L1;PTEN;TAOK1;RRM1;CTDSPL;RIOK2;CCND1;BRE;INHBA;RGCC;APC;DDX3X;TAOK3;PBX1;NDC80;CDK7;CACNB4;ARID1A;CDC25A;CDC73;PPP2CA;DDB1;CDC14B;DTL;ZNF207;BRD4;E2F7;NEK6;ESPL1;BCL7B;BID;ATR;CCNH;BCL2;CPSF3;INIP;SDE2;BARD1;KMT2E;KLF11;PKIA;ANLN;SIN3A;RRM2B;NABP1;PBRM1;RCC2;CUL4A;SMARCD1;CASP2;PRPF4B;SMARCC1;APPL1;BUB1B;RAD17;CDK1;LSM10;BRD7;RRM2;ACTL6A;HSPA2;PLK2;CRLF3;RFWD3;GJC2;CUL4B;K…
GOBP_POSITIVE_REGULATION_OF_CATALYTIC_ACTIVITY	4.22037e-06	0.704976	-1.43438	VCP;GSN;TXN;HSP90AA1;HSPD1;FXN;MSH3;CCT4;CYCS;HMBOX1;ABL1;RACK1;PTEN;EEF1A2;DHFR;RHOA;ITGB1;MAP3K5;MMD;AGAP1;ITGB3;HRAS;PREX1;TCP1;BCL2L13;CAP2;PPIA;CCND1;HNRNPU;PTK2;HSPE1;RGCC;DBI;MAPK3;SENP1;MAP2K1;WDR41;TOPORS;RPS3;ARHGEF7;DDX3X;GCLM;NGFR;RFC2;PIBF1;ARHGAP6;DLC1;DAB2IP;CCT2;TAOK3;TGFB2;PLAA;GNAQ;FAM162A;PINK1;TBC1D13;CAV1;AXL;MEF2C;RAPGEF6;PPP2CA;CARD9;MAP4K4;CDC14B;AIFM1;PTGES3;CALM2;PDGFRA;…
GOBP_MITOTIC_NUCLEAR_DIVISION	0.00370057	0.318574	-1.43456	LOC427439;SMC2;NFIA;CENPK;MAD2L1;RHOA;CHMP4B;POLDIP2;CLASP2;KIF2A;NFIB;HNRNPU;RGCC;APC;KIFC1;CHMP5;PIBF1;NUMA1;NDC80;MAPRE1;CDC14B;ZNF207;ESPL1;BAZ1B;KIF18B;NUDC;CTDP1;ANLN;PHF13;UBE2I;BECN1;WAPL;LSM14A;EDN3;PRPF4B;CLASP1;BUB1B;NCAPD3;PPP2R2D;TPX2;CDK1;RACGAP1;CHMP2A;CEP85;RAN;PDXP;BCCIP;NME6;KIF3B;EPS8;TTN;SPAST;AAAS;CHMP7;MIS12;ZWILCH;EML4;STAG2;USP44;AKAP8L;TTK;GOLGA2;CENPE;KIF15;ANKLE2;DYNC1L…
GOBP_BLOOD_VESSEL_MORPHOGENESIS	3.00326e-05	0.659444	-1.4353	COL3A1;AMOT;AQP1;SLIT2;THBS4;RASA1;SMAD1;CLIC4;ABL1;TCF21;FAM129B;RHOA;SULF1;ITGB1;DCN;CTNNB1;HSPB1;ITGB3;MYLK;XBP1;ANXA2;BSG;PTK2;RGCC;PRKD1;GBX2;NR2E1;NGFR;GTF2I;AMOTL1;DAB2IP;ROCK2;GATA4;CXCR7;TGFB2;COL4A1;KLF2;TBX20;MEOX2;CAV1;ETS1;PARVA;ATP5B;STARD13;ATP2B4;CCN2;PDGFRA;FOXJ3;PLCG1;CDH13;E2F7;SETD2;CSPG4;CCBE1;PXDN;LOXL2;PLXND1;NDNF;RBM15;ZFPM2;FN1;HMOX1;MYOCD;THBS2;HIPK2;SPARC;ITGB8;HIPK1;PI…
GOBP_VACUOLE_ORGANIZATION	0.00777955	0.20098	-1.4353	HSPA8;RAB7A;RAB1B;AP3B1;CHMP4B;HOOK3;ANXA2;SNX30;PIK3C3;EXT1;TPP1;PSEN1;ATG10;CHMP5;SNX7;RAB23;ARL8B;PINK1;UBQLN1;FEZ1;GNPTAB;EFNB1;GAA;TMEM106B;MFN2;WASHC5;ARSB;WDR45B;BAG3;TRIM32;RAB14;ULK2;PI4KB;ATG3;RALB;PIP4K2B;BECN1;CLN8;RAB3GAP1;ATG2A;VPS11;VPS18;ATG7;SCFD1;RAB20;HPS1;TMEM175;LAPTM4B;SPG11;CHMP2A;EPHB2;IFT20;RAB3GAP2;CHMP7;ATG4B;MTM1;VMP1;CLN6;SNX4;SRPX;DNAJC16;ATP6V1H;ATP6V0C;FNIP1;LAPTM5…
GOBP_VESICLE_MEDIATED_TRANSPORT_IN_SYNAPSE	0.0112484	0.157815	-1.43611	HSPA8;ACTB;BIN1;AP3S1;RAB3A;PTEN;TH;CTNNB1;ITGB3;SEPTIN5;ARF6;PSEN1;ATP6V1E1;PICALM;PLAA;CACNB4;CTBP1;SYT11;RALA;GIT1;CASK;NAPB;AP2S1;OSBPL2;ARHGDIA;STXBP1;RAB3GAP1;AP2M1;SH3GL1;VPS18;ATP6V1G1;SNAP23;AP2B1;PIP5K1C;PFN2;ATP6V0D1;PRKAR1B;RAP1A;ATP6V1B2;AP1G1;HIP1;PPP3R1;RAB3B;KIAA1109;SLC18A2;RAP1B;CYFIP1;DNM1;SNAP47;LPAR1;DNM3;FBXL20;RAB8A;DVL1;ATP6V1G3;ATP6V1H
GOBP_REGULATION_OF_CALCIUM_ION_TRANSPORT	0.0216281	0.105261	-1.43633	ADCYAP1R1;BIN1;ABL1;REM1;CTNNB1;CXCL12;HOMER2;ITGB3;NIPSNAP2;MYLK;PRNP;CAMK2A;SRI;YWHAE;PRKD1;ANK2;CAMK2G;CACNB4;CAV1;UBQLN1;DMD;CASQ2;P2RX5;CALM2;PACSIN3;PLCG1;EPB41;PPP3CA;CASK;BCL2;PDE4D;JPH3;ACE;JPH1;AFG3L2;SLC8A1;ATP1B1;RGS9;SPG11;RGS4;PPP3R1;PLPP4;GJC2;CHD7;VMP1;STC2;TMEM38A;TRPC1;PLN;TMBIM6;SARAF;TMEM38B;CALM1;BAK1;HTT
GOBP_INTRACELLULAR_SIGNALING_CASSETTE	2.06635e-12	0.986546	-1.43687	VCP;TXN;HINT2;ADCYAP1R1;GUCY1A2;YWHAQ;RRAD;SMAD2;GAPDH;RCAN2;COL3A1;AMOT;AQP1;MAPK4;ARHGEF12;MAPKAPK2;SLIT2;DNAJA1;MID1;SMAD1;PAFAH1B1;FBLN1;RASGEF1B;RAC1;COL6A1;ABL1;KALRN;RACK1;KLHL31;DUSP7;PTEN;RGS2;CREBBP;RHOA;GADD45G;TAOK1;REM1;COL6A3;ITGB1;MAP3K5;DCN;CTNNB1;HSPB1;HOMER2;ITGB3;HRAS;COL1A2;ARHGEF6;RND2;PREX1;GRIA3;CAP2;ARHGAP40;TRIO;PPIA;PRNP;PTP4A3;ARF6;PTK2;INHBA;CEBPG;AAED1;MAPK3;MAP2K1;CA…
GOBP_REGULATION_OF_MUSCLE_CELL_DIFFERENTIATION	0.0479445	0.0612634	-1.43714	SMAD1;RGS2;FAM129B;YBX1;XBP1;TMEM119;SMYD1;PRKD1;NID1;TOMM70;PIAS1;MEF2C;YY2;ZEB1;DNMT1;MYOCD;MEGF10;TRIM32;BCL2;CTDP1;NLN;NOTCH2;LAMC1;PTBP1;MAPK14;BMPR2;NOTCH1;PROX1;HOPX;RGS4;FBXO22;AKIRIN2;HDAC4;FGFR2;SETD3;SUPT6H
GOBP_RENAL_SYSTEM_DEVELOPMENT	0.000988987	0.557332	-1.43822	LOC427439;HSPA8;SMAD2;NFIA;AQP1;ALDH1A2;SLIT2;SMAD1;CBWD1;TCF21;RHOA;SULF1;CTNNB1;ITGB3;RDH10;EXT1;SDC4;OSR2;UPK3A;SOX8;NID1;GLI2;ZBTB14;DYNC2H1;TGFB2;COL4A1;PBX1;DLG5;BICC1;MEF2C;RGN;CNTRL;PDGFRA;FBN1;SMAD5;ASXL1;PLXND1;SEC61A1;PPP3CA;MYOCD;BCL2;AMER1;NUP160;SIX1;IL6R;ILK;RRM2B;NOTCH2;ACTA2;OSR1;IQGAP3;CTNS;ACE;AP2B1;EDNRA;MPV17;NOTCH1;SMAD3;CEP290;PROX1;PECAM1;RPGRIP1L;DACT2;CD2AP;HS2ST1;ODC;FM…
GOBP_REGULATION_OF_PROGRAMMED_CELL_DEATH	2.31806e-10	0.91012	-1.43913	RPS6;VCP;GSN;HSP90AA1;HNRNPK;ACAA2;HSPD1;FXN;HSPA8;ACTB;GOLPH3;BIN1;ANXA5;FTH1;ALDH1A3;AQP1;ALDH1A2;NAA35;NNT;SLIT2;DRAXIN;DNAJA1;ACTN2;RASA1;BNIP3L;MAD2L1;ABL1;RACK1;OLFM1;SLC25A4;VDAC2;RPS7;SPTLC1;EEF1A2;FAM129B;RHOA;GADD45G;BNIP2;SARM1;PIAS4;HSP90B1;ITGB1;MAP3K5;CTNNB1;CXCL12;HSPB1;CAAP1;ANO6;LIMS2;ITGB3;HRAS;BAG5;BCL2L13;XBP1;TRRAP;BIRC6;PPIA;CCND1;IL6ST;PRNP;PHLDA1;PTK2;BRE;MELK;INHBA;PSEN1;…
GOBP_POSITIVE_REGULATION_OF_PROTEIN_METABOLIC_PROCESS	4.51505e-09	0.851339	-1.43977	VCP;GSN;TXN;HSP90AA1;HSPD1;PABPC1;HSPA8;MRPS27;RAB7A;THBS4;OAZ1;RAB1B;CYCS;RAC1;ABL1;RACK1;PTEN;RHOA;TAOK1;PIAS4;MAP3K5;RBM3;MOB3A;SYNCRIP;YBX1;CTNNB1;TAF1;MMD;LIMCH1;ITGB3;HRAS;SUMO2;BCL2L13;ANXA2;NELFA;FBXO33;PPIA;CCND1;IL6ST;TMEM119;PRNP;FASTKD3;HNRNPU;PTK2;HSPE1;INHBA;PSEN1;RGCC;ATG10;DIP2A;MAPK3;SENP1;MAP2K1;APC;TOPORS;RPS3;DDX3X;PRKD1;TNIP1;NGFR;FBXW11;SAMD4A;HDAC2;PIBF1;CDK2AP1;PICALM;DLC1…
GOBP_POSITIVE_REGULATION_OF_CATABOLIC_PROCESS	8.6941e-05	0.627257	-1.43984	VCP;HSP90AA1;PABPC1;RAB7A;NNT;OAZ1;BNIP3L;DCP2;RACK1;SLC25A4;PTEN;SPTLC1;SYNCRIP;DCN;YBX1;TAF1;ZCCHC6;SUMO2;SNX30;HNRNPU;PTK2;PSEN1;AAED1;CAPRIN1;APC;PRKD1;SAMD4A;TARDBP;DAB2IP;ROCK2;FXR1;DEPDC5;HECTD1;SNX7;OAZ2;PINK1;PIAS1;CAV1;UBQLN1;ATXN3;CPT1A;ABHD4;DCP1B;IDE;DDB1;DTL;CATSPER4;TMEM59;PACSIN3;SETD2;ADAM9;BAG3;UFL1;HMGB1;SH3BP4;CSNK1A1;STK11;VPS13D;HMOX1;TRIM13;TRIM32;BTG2;AMER1;CNOT2;BARD1;NSF…
GOBP_TELOMERE_ORGANIZATION	0.0228759	0.100536	-1.44075	HSP90AA1;H3F3B;CCT4;DCP2;HMBOX1;CCT5;CTNNB1;TCP1;HNRNPU;DOT1L;MAPK3;CCT6A;SMC5;INO80C;HNRNPA1;USP7;CCT2;YY2;PTGES3;ACTR5;XRN1;ATR;SMG6;SMG1;UPF1;HNRNPD;PAPD5;STN1;HNRNPA2B1;SRC;ACTL6A;EXOSC10;ATRX;PCNA;PKIB;HAT1;EZH1;NAT10;DHX36;PINX1;RTEL1;ZNF827;SLF2;FEN1;CCT7;PPP1CA;TP53;NFRKB;ACTR8;MYC;SLX4;ZNF365;EZH2;CCT3;TEN1;TFIP11;GNL3;CCNE2;PARN;DKC1;NSMCE2;PRKDC;SPDYA;EXO1;DCLRE1B;INO80;MAPKAPK5;MAP3K4…
GOBP_POSITIVE_REGULATION_OF_CYTOKINE_PRODUCTION	0.00210657	0.538434	-1.44091	HSP90AA1;HSPD1;SPON2;GAPDH;MAPKAPK2;B2M;LUM;RAB1B;ABL1;SULF1;HSPB1;HRAS;XBP1;IL6ST;POLR3A;PSEN1;RGCC;PLA2R1;CEBPG;RPS3;DDX3X;HDAC2;PIBF1;ROCK2;GATA4;TOMM70;CARD9;LPL;IL1RAP;SETD2;CCBE1;HMGB1;HMOX1;F2RL1;TRIM32;DDTL;PDE4D;HIF1A;IL6R;UAP1;PTPN11;CD74;IL1R1;THBS1;TIRAP;BIRC8;MAPK14;APPL1;ARRDC4;GLMN;SMAD3;TMF1;CD276;PLCG2;DENND1B;SRC;CARD11;IFNGR1;PTGER4;CADM1;EPHB2;ARFGEF2;ARID5A;AKIRIN2;JAK2;CAMK4…
GOBP_ORGANELLE_FISSION	9.7463e-05	0.627257	-1.44107	LOC427439;SMC2;NFIA;CKS2;CENPK;RMI1;MAD2L1;PTEN;AP3B1;RHOA;CHMP4B;DCN;POLDIP2;TAF1;CLASP2;ACTR3;KIF2A;NFIB;HNRNPU;RGCC;APC;KIFC1;CHMP5;PIBF1;NUMA1;PGAM5;NDC80;DCAF13;MAPRE1;MYBL1;FANCM;PINK1;DDB1;RALA;CDC14B;ZNF207;CENPS;FOXJ3;WASHC5;MTFR2;ESPL1;BAZ1B;RAD1;KIF18B;NUDC;CTDP1;ANLN;PHF13;UBE2I;BECN1;WAPL;MTFR1;LSM14A;TDRD9;EDN3;CCNB1;PRPF4B;CLASP1;BUB1B;NCAPD3;PPP2R2D;TPX2;STAT2;CDK1;MLH3;RACGAP1;TO…
GOBP_HEART_DEVELOPMENT	1.2949e-05	0.674963	-1.44222	LOC427439;TNNT2;SORBS2;SMAD2;COL14A1;COL5A1;COL3A1;ALDH1A2;SLIT2;ACTN2;RNF207;SMAD1;MYBPC3;COL6A1;MB;ABL1;OLFM1;PTEN;RGS2;TH;RHOA;MEF2D;ITGB1;EOMES;CTNNB1;EXT1;POPDC2;SMYD1;BBS5;PDLIM1;HNRNPU;PTK2;INHBA;SUFU;PSEN1;IFT74;MAPK3;SRI;MAP2K1;APC;NRAP;ACTC1;GLI2;ZBTB14;DYNC2H1;ANK2;DLC1;ROCK2;GATA4;HECTD1;TGFB2;NCOA6;TBX20;TOMM70;TMEM65;CRKL;BICC1;MEF2C;EIF4G2;YY2;PARVA;GAA;CNTRL;MTHFD1;AKAP13;PDGFRA;M…
GOBP_NITROGEN_COMPOUND_TRANSPORT	1.61992e-14	1.06721	-1.44434	VTI1B;VCP;TXN;HSP90AA1;TOMM5;CLTA;HSPD1;HSPA8;SMAD2;RAB7A;ACTB;GOLPH3;BTF3;STEAP3;SLC12A5;AQP1;NOL6;LTBP2;DNAJA1;NDUFAF2;OAZ1;ALYREF;RAB1B;DYNLT1;PAFAH1B1;AP3S1;RAB3A;RACK1;SLC25A4;SLC25A19;NUP155;RGS2;AP3B1;TH;PREB;COL1A1;HSP90B1;ITGB1;ARF1;CHMP4B;YBX1;GORASP1;CXCL12;ABCB1;HSPB1;AGAP1;SNX22;NMD3;ITGB3;ARL5A;PHAX;SAMM50;KCNA2;XBP1;TIMM44;HOOK3;SRSF3;SNX30;PIK3C3;PPIA;SLC16A2;BBS5;ARF6;ARCN1;VLDLR…
GOBP_POSITIVE_REGULATION_OF_PROTEIN_LOCALIZATION	0.000171426	0.610527	-1.4448	HSP90AA1;GOLPH3;OAZ1;CCT4;RACK1;CCT5;CREBBP;EPB41L2;ITGB1;NMD3;HRAS;TCP1;PPIA;PRNP;PTP4A3;ARF6;PSEN1;SRI;PCM1;APC;YWHAE;CCT6A;PRKD1;NGFR;NUMA1;TARDBP;ROCK2;TRAPPC12;NF2;CCT2;TGFB2;LARP7;CACNB4;OAZ2;PINK1;TOMM70;SYT11;PIAS1;CRKL;ATP2B4;ANK3;ADAM9;PTPN9;TCF7L2;BAG3;EPB41;ABHD17A;RAB11FIP2;GNAI1;UBR5;STK11;DPP10;F2RL1;GLUD2;MYH10;TM9SF4;PIK3CA;HIF1A;ORMDL3;ZC3H12A;MYOM1;ATP2C1;TLDC1;CENPQ;HTRA2;AACS…
GOBP_NEGATIVE_REGULATION_OF_CATABOLIC_PROCESS	0.00131779	0.538434	-1.44523	PABPC1;MAPKAPK2;TRIM63;MAD2L1;RPS7;RBM3;SYNCRIP;YBX1;POLDIP2;TAF1;PHAX;BAG5;ANXA2;HNRNPU;SUFU;PSEN1;FOXK2;SECISBP2;TARDBP;DAB2IP;USP7;FXR1;GATA4;PINK1;FEZ1;HERC1;PPP2CA;EIF4G2;MYCBP2;RGN;USP30;SNX3;EIF4G3;ATP2B4;AZIN1;LZTS1;GIT1;HMOX1;HIPK2;BCL2;PIK3CA;RPL5;TLK2;WASHC1;SNX12;BECN1;YBX3;CSDE1;TIRAP;MCL1;MAPK14;SMARCC1;SCFD1;SMAD3;HNRNPD;TIMP2;PAPD5;TRDMT1;LAPTM4B;WNK1;N4BP1;NBAS;IGF2BP2;FHIT;LRPPR…
GOBP_CELL_MORPHOGENESIS_INVOLVED_IN_NEURON_DIFFERENTIATION	2.24627e-05	0.659444	-1.44584	ACTB;SLIT2;DRAXIN;EMB;STAU2;PAFAH1B1;RAC1;ABL1;KALRN;RAB3A;OLFM1;PTEN;FAM129B;SARM1;CNTNAP1;ITGB1;GORASP1;ENAH;CXCL12;ITPKA;NFIB;RND2;TRIO;EXT1;PTK2;VLDLR;PSEN1;CAPRIN1;DIP2A;MAP2K1;GBX2;NR2E1;NGFR;GLI2;PICALM;SEMA3A;PAK2;TPBG;PAK3;PALLD;LZTS3;ANAPC2;SDC2;FEZ1;EFNB1;MEF2C;EIF4G2;MYCBP2;MACF1;TMEM106B;RAB10;GOLGA4;ANK3;NEFL;PLXND1;RAB21;LZTS1;YWHAH;TSKU;PPP3CA;CREB1;STK11;FN1;BCL2;EFNA5;SEMA6A;ULK…
GOBP_POSITIVE_REGULATION_OF_ESTABLISHMENT_OF_PROTEIN_LOCALIZATION	0.00341926	0.518848	-1.44592	HSP90AA1;GOLPH3;OAZ1;CCT4;RACK1;CCT5;HRAS;TCP1;PPIA;PRNP;PTP4A3;ARF6;PSEN1;SRI;PCM1;YWHAE;CCT6A;PRKD1;TARDBP;CCT2;TGFB2;OAZ2;PINK1;TOMM70;ANK3;ADAM9;TCF7L2;BAG3;UBR5;F2RL1;GLUD2;MYH10;TM9SF4;HIF1A;ZC3H12A;MYOM1;ATP2C1;HTRA2;AACS;VPS11;PRR5L;MAPK14;PRPF4B;SMAD3;ANKRD1;CEP290;VEGFC;CDK1;CD2AP;ECT2;SRC;NPEPPS;PFKFB2;RAN;F2RL2;TTN;GAS6;MPC2;JAK2;GLI3;LEPROT;GSK3A;RAPGEF3;RUFY3;DNM1L;PLCB1;MIEF2;EP300…
GOBP_REGULATION_OF_ORGANELLE_ASSEMBLY	0.00541846	0.253014	-1.44611	GSN;RHOA;CHMP4B;SNX30;SYNE2;HNRNPU;SDC4;CAPRIN1;PLK4;DYNC1H1;CHMP5;NUMA1;TRAPPC12;NF2;SNX7;STX18;ARHGEF9;PINK1;TBC1D13;RAB11FIP3;FEZ1;EFNB1;SEPTIN7;IL1RAP;TBC1D2B;TRIM32;CNOT2;SDCBP;ATG3;RALB;PIP4K2B;BECN1;KIF24;RAB3GAP1;VPS11;GDI1;TBC1D22A;SCFD1;USP10;MDM1;SEPTIN9;CHMP2A;SRC;EPHB2;FSCN1;PLK2;CCP110;IFT20;DZIP1;CCDC88A;RAB3GAP2;CHMP7;PTPRD;MTM1;GSK3A;CDKL1;MPHOSPH9;CYLD;EVI5;SNX4;BBS4;LPAR1;TBC1D…
GOBP_NEGATIVE_REGULATION_OF_RNA_BIOSYNTHETIC_PROCESS	5.9336e-09	0.851339	-1.44629	TXN;HNRNPK;LOC427439;SMARCA2;YWHAQ;HSPA8;SMAD2;BIN1;CRYM;DACH1;RPS14;HMBOX1;CTCF;TCF21;FAM129B;CREBBP;PIAS4;EOMES;YBX1;CTNNB1;TAF1;WDR5B;BARX2;NFIB;JAZF1;NELFA;CTBP2;CCND1;RSF1;L3MBTL2;DKK3;SMYD1;HNRNPU;ETS2;SUFU;PSEN1;FOXK2;HIC1;OSR2;ASCL2;PRDM5;LIMD1;SPEN;NR2E1;SOX8;FBXW11;HDAC2;GLI2;ZBTB14;KAT14;DAB2IP;NSD1;GATA4;LARP7;KAT6B;CTBP1;KLF2;TBX20;PIAS1;CAV1;ZNF608;RNF168;SIAH2;CDC73;CBX1;MEF2C;ATF7…
GOBP_RESPONSE_TO_RADIATION	0.000435665	0.57561	-1.44648	TXN;LOC427439;COL3A1;AQP1;COL6A1;XPA;CREBBP;TH;COL6A3;ITGB1;RBM3;RRM1;TAF1;FECH;HRAS;EXT1;CCND1;PLEKHB1;BRE;COL6A2;CAMKMT;POLA1;GNAQ;CACNB4;GPR52;PIAS1;RNF168;CDC25A;YY2;ERCC8;DDB1;DTL;B4GALT2;ACTR5;ATR;RHBDD1;STK11;RAD1;TRIM32;BCL2;XRCC4;INIP;NR2F6;SDE2;BARD1;POLK;PITPNM1;PPM1D;TLK2;HIF1A;HMGN1;ZBTB1;NABP1;LRRN4;CTNS;EEF1D;CUL4A;MAPK14;REV1;EIF2S1;RNF8;ERCC6;RGS9;KRAS;UVSSA;N4BP1;PRIMPOL;ECT2;MM…
GOBP_DNA_REPLICATION	0.00128172	0.538434	-1.44713	NFIA;DACH1;RMI1;RRM1;NFIB;MCM4;RFC2;INO80C;GLI2;POLA1;CDK2AP1;MCMBP;ORC6;CIZ1;WDHD1;JADE3;FANCM;CDC25A;YY2;ZBTB38;DTL;NFIX;CENPS;SET;ACTR5;TOP1MT;RECQL;E2F7;MGME1;ATR;LRWD1;RFC5;MCM3;ING5;ORC2;SDE2;BARD1;POLK;SIN3A;RRM2B;WAPL;ASF1A;USP37;REV1;DNAJA3;UPF1;ORC5;CHAF1A;RAD17;CDK1;STN1;PRIMPOL;TOP1;POLE;ACTL6A;RBBP4;ATRX;PCNA;RFWD3;RTFDC1;SSRP1;POLG;PRIM2;C10orf2;DONSON;ACVRL1;ID3;WDR18;FBXO18;NT5M;R…
GOBP_APOPTOTIC_SIGNALING_PATHWAY	9.97084e-06	0.690132	-1.44764	HNRNPK;ACAA2;ANXA6;HINT2;FXN;DNAJA1;BNIP3L;CYCS;ABL1;RACK1;SLC25A4;PDK1;VDAC2;RPS7;PIAS4;MAP3K5;CTNNB1;CXCL12;HSPB1;CAAP1;HRAS;BAG5;XBP1;BIRC6;PPIA;MELK;INHBA;PSEN1;HIC1;SENP1;TOPORS;RPS3;DDX3X;GCLM;NGFR;FEM1B;DAB2IP;GGCT;GATA4;CXCR7;TGFB2;PAK2;KITLG;FAM162A;CTNNA1;PINK1;CAV1;UBQLN1;SIAH2;AIFM1;TCF7L2;BAG3;SFPQ;BID;STK11;HMOX1;RPS6KB1;HIPK2;TRIM32;BCL2;ING5;HIPK1;HIF1A;CTSC;DYRK2;IL6R;SNAI1;CUL5;…
GOBP_JNK_CASCADE	0.0243352	0.0961785	-1.44835	DNAJA1;PAFAH1B1;KLHL31;GADD45G;TAOK1;MAP3K5;HRAS;ARHGEF6;DAB2IP;SEMA3A;TAOK3;PINK1;CRKL;CARD9;MAP4K4;CCN2;SH2D3C;HMGB1;F2RL1;HIPK2;SDCBP;GPS1;FKTN;STRADB;BECN1;EPHB1;RASSF2;TIRAP;BIRC8;COPS5;SMAD3;ANKRD6;ERCC6;TGFBR3;ZMYND11;MDFIC;PTGER4;CRK;NCOR1;MAP3K7;CYLD;PHLPP1;PLCB1;NFKB1;MAPK8;PJA2;MAPK8IP1;STK3;APP;EGFR;TRAF2;RIPK1;MYD88
GOBP_TRNA_PROCESSING	0.0352038	0.075428	-1.44857	IKBKAP;PTCD1;RPP25L;TRMT5;TRMU;RPP38;TPRKB;ADAT1;DUS2;PUS7;TSEN2;DUS4L;RTCB;LCMT2;THUMPD3;TRMT11;TRMT2A;TRMT61A;TRMT10B;TRDMT1;AARS1;TRMT10A;NAT10;GTPBP3;METTL6;METTL2B;TSEN15;YRDC;PUS10;CDKAL1;DPH3P1;KARS;TRUB2;TRMT6;ALKBH1;TSEN54;POP4;POP1;NSUN2;THG1L;ELAC2;DALRD3;URM1;TRIT1;CLP1;TARBP1;TRMT1L;GTDC1;PUS3;NSUN3;CDK5RAP1;ZBTB8OS;NSUN6;PUS1;DUS3L;PNPT1;AKT1;RPP40;TRNT1;GRSF1;POP5
GOBP_REGULATION_OF_ENDOCYTOSIS	0.0057355	0.24557	-1.44882	HNRNPK;HSPA8;ACTB;BIN1;B2M;RAC1;ABL1;RACK1;ARF1;ANO6;ITGB3;ANXA2;ARF6;PSEN1;PRKD1;DGKD;ARFGAP1;PICALM;RAB31;SYT11;CAV1;SNX3;RALA;PACSIN3;CDH13;PLSCR1;RAB21;HMGB1;ANKFY1;PPP3CA;F2RL1;CD151;CNN2;SDCBP;AP2S1;ATG3;RAB27A;SNX12;AP2M1;EPHA3;PIK3CB;APPL1;DYSF;PLCG2;BCR;HIP1;PPP3R1;SRC;TGM2;DAB2;GAS6;ABL2;LDLRAP1;SOD1;TNK2;CSK;RAB5B;LRP1;CCDC32;LPAR1;SMPD1;WASL;ATXN2
GOBP_POSITIVE_REGULATION_OF_POST_TRANSLATIONAL_PROTEIN_MODIFICATION	0.0356703	0.0743109	-1.44972	VCP;PTEN;PIAS4;FBXO33;TOPORS;DDX3X;TNIP1;DCUN1D1;FANCM;PINK1;PIAS1;CAV1;UBQLN1;MYCBP2;TOLLIP;CDC14B;CENPS;AMER1;BIRC2;ZC3H12A;BMI1;NMI;STUB1;BIRC8;ARRDC4;ARRDC3;SKP2;HDAC4;UBE2N;MUL1;SPRTN;CHFR;GSK3A;RASD2;PDCD6;RWDD3;LAPTM5;FANCI;UBA2;PCASP1;CBLB;PELI3;UBE2L3;DCUN1D5;RNF180;GNL3;SENP2;EGR1
GOBP_INTRACELLULAR_RECEPTOR_SIGNALING_PATHWAY	0.00133747	0.538434	-1.45035	HSPA8;ALDH1A2;DNAJA1;TCF21;RHOA;PLPP1;FKBP4;CTBP2;MAPK3;YWHAE;DDX3X;PRKD1;NR2E1;NCOA4;KLF2;CAV1;UBQLN1;ARID1A;CRKL;PPP2CA;PTGES3;UFL1;C1QBP;ASXL1;ABHD17A;RNF14;YWHAH;HMGB1;UBR5;CSNK1A1;NR2C2;F2RL1;NR2F6;CNOT2;SAFB;TAX1BP1;BIRC2;AHR1A;ZDHHC3;BECN1;TRIM25;LSM14A;NR2F2;PMEPA1;VPS11;TIRAP;VPS18;BIRC8;PRCP;WBP2;EPG5;ERBIN;MED1;NR6A1;TMF1;AR;DNAAF4;LYPLAL1;PLCG2;ARNTL;SRC;MN1;SKP2;TKFC;DAB2;CLOCK;JAK2;…
GOBP_REGULATION_OF_LOCOMOTION	2.84272e-08	0.814036	-1.45116	ATP5F1AZ;LOC427439;DPYSL3;COL3A1;AMOT;AQP1;SLIT2;THBS4;DACH1;LAMA4;CLIC4;RNF20;FBLN1;RAC1;ABL1;RACK1;PTEN;COL1A1;RHOA;SULF1;CPNE3;ITGB1;DCN;CXCL12;HSPB1;CLASP2;ANO6;LIMCH1;ITGB3;HRAS;KIF2A;PREX1;MYLK;XBP1;SYNE2;ARF6;PTK2;SDC4;RGCC;ARHGEF39;CAMK2A;ASCL2;MAPK3;APC;ARHGEF7;PRKD1;NR2E1;NGFR;HDAC2;AMOTL1;STK39;NBL1;DLC1;DAB2IP;SEMA3A;ROCK2;CXCR7;NF2;TGFB2;PLAA;FER;KITLG;TPBG;CTNNA1;MEOX2;CAV1;DLG5;ADA…
GOBP_MAINTENANCE_OF_CELL_NUMBER	0.0121043	0.150752	-1.4527	LOC427439;SMARCA2;ACTB;EOMES;CTNNB1;WDR43;NFIB;HOOK3;MMP24;ASCL2;PCM1;SMC5;PELO;NR2E1;HDAC2;ARID1A;CDC73;BRD9;LOXL2;BCL7B;MED14;SKI;CNOT2;SIN3A;PAF1;BRMS1L;CUL4A;MED17;SMARCD1;SMARCC1;NOTCH1;PROX1;DDX6;TAF5L;KLF10;TET1;ACTL6A;RBBP4;MTF2;FANCC;FUT10;BCL9L;REST;SAV1;ELAVL1;SUDS3;JAG1;OGT;DPF2;METTL14;BCL7A;SMO;ARID4A;TRIM8;STAT3;SMC3;BRAF;KDM3A;MYC;SFRP1;ASPM;EZH2;ZHX2;KAT2A;SAP30;GNL3;SMARCA4
GOBP_PROTEIN_LOCALIZATION_TO_MITOCHONDRION	0.0388294	0.0699562	-1.45293	HSP90AA1;TOMM5;HSPD1;DNAJA1;BNIP3L;AP3B1;SARM1;SAMM50;TIMM44;HSPA4;TOMM20;PINK1;TOMM70;MFN2;RALA;PMPCB;AIFM1;PMPCA;BID;COX18;IMMP1L;LMAN1L;HTRA2;VPS11;SIRT4;GRPEL2;TRMT10B;MAIP1;NPEPPS;MAPT;TOMM34;LEPROT;MIPEP;TMEM126A;DNM1L;HK1;UBE2D3;FZD5;ARIH2;MTCH2;PDCD5;CHCHD4;MTX2;UBE2L3;SH3GLB1;TIMM17B;BCS1L;AGK
GOBP_REGULATION_OF_CELL_PROJECTION_ORGANIZATION	2.11818e-06	0.719513	-1.45314	VIM;HSP90AA1;DPYSL3;SLIT2;DRAXIN;ENC1;B2M;STAU2;PAFAH1B1;RAC1;ABL1;PTEN;RGS2;RHOA;SARM1;GORASP1;CXCL12;ACTR3;FKBP4;ITPKA;HRAS;BAG5;RND2;PREX1;SYNE2;PRNP;CAMSAP2;PMP22;ARF6;VLDLR;PSEN1;CAPRIN1;MAP2K1;APC;ARHGEF7;PRKD1;NR2E1;HDAC2;DAB2IP;SEMA3A;PAK2;FER;CAMK2G;PAK3;LZTS3;ANAPC2;SDC2;TBC1D13;CAV1;RAB11FIP3;FEZ1;CRKL;SEPTIN7;EIF4G2;MYCBP2;MACF1;TMEM106B;EVL;CAPZB;SNX3;RALA;GOLGA4;WASHC5;ARSB;MYO10;PT…
GOBP_POSITIVE_REGULATION_OF_APOPTOTIC_SIGNALING_PATHWAY	0.0417001	0.0670745	-1.45395	RACK1;RPS7;PIAS4;INHBA;RPS3;NGFR;DAB2IP;PAK2;CTNNA1;CAV1;SFPQ;BID;ING5;CTSC;BECN1;HTRA2;WWOX;THBS1;MCL1;CASP2;MMP2;JAK2;SOD1;APAF1;SKIL;PLEKHF1;FBXO18;NCK1;DNM1L;CYLD;FAF1;TNFSF10;SRPX;NF1;PPP1CA;TP53;ATF3;MYC;SFRP1;STK3;TRAF2;PTPRC;TRAF7;RIPK1;PARK7
GOBP_CIRCULATORY_SYSTEM_DEVELOPMENT	7.2567e-10	0.887075	-1.45439	LOC427439;TNNT2;SORBS2;SMAD2;COL14A1;COL5A1;COL3A1;AMOT;AQP1;ALDH1A2;SLIT2;THBS4;ACTN2;ZFAND5;RNF207;RASA1;SMAD1;CLIC4;MYBPC3;COL6A1;MB;ABL1;OLFM1;PTEN;TCF21;ANTXR1;RGS2;FAM129B;TH;COL1A1;RHOA;SULF1;MEF2D;ITGB1;EOMES;DCN;CTNNB1;CXCL12;HSPB1;ITGB3;COL1A2;MYLK;XBP1;ANXA2;EXT1;POPDC2;SMYD1;BSG;BBS5;PDLIM1;HNRNPU;PTK2;INHBA;SUFU;PSEN1;RGCC;IFT74;MAPK3;SRI;MAP2K1;APC;NRAP;PRKD1;GBX2;NR2E1;NGFR;ACTC1;G…
GOBP_PROTEIN_MODIFICATION_BY_SMALL_PROTEIN_CONJUGATION	7.62868e-08	0.801216	-1.45514	VCP;HSP90AA1;ENC1;TRIM63;DNAJA1;CISH;MAD2L1;RNF20;FBXL7;ABL1;RACK1;PTEN;RPS7;KLHL36;PIAS4;CTNNB1;TAF1;MED18;BAG5;KCMF1;SUMO2;BIRC6;FBXO33;SPSB1;PPIA;UBE2R2;UBE2O;ATG10;SENP1;TOPORS;ANAPC1;RPS3;UBE2D2;SMC5;DDX3X;RNF141;FBXW11;FEM1B;DCUN1D1;USP7;HECTD1;UBE2Q1;DCAF13;PLAA;FANCM;PINK1;ANAPC2;PIAS1;CAV1;UBQLN1;RNF168;HERC1;SIAH2;ZC4H2;MYCBP2;ERCC8;DDB1;TOLLIP;CDC14B;DTL;ASB7;CENPS;TMEM129;FBXO25;UBE2T…
GOBP_REGULATION_OF_NEURON_PROJECTION_DEVELOPMENT	0.000118696	0.610527	-1.45541	VIM;DPYSL3;SLIT2;DRAXIN;ENC1;B2M;STAU2;PAFAH1B1;ABL1;PTEN;RGS2;RHOA;SARM1;GORASP1;CXCL12;FKBP4;ITPKA;BAG5;RND2;PREX1;CAMSAP2;PMP22;ARF6;VLDLR;PSEN1;CAPRIN1;MAP2K1;PRKD1;NR2E1;HDAC2;DAB2IP;SEMA3A;PAK2;CAMK2G;PAK3;LZTS3;ANAPC2;SDC2;FEZ1;CRKL;EIF4G2;MYCBP2;MACF1;TMEM106B;SNX3;GOLGA4;WASHC5;ARSB;PTPN9;NEFL;PLXND1;RAB21;LZTS1;YWHAH;NDNF;TSKU;PPP3CA;STK11;FN1;CRMP1;EFNA5;ULK2;ROR1;RAPGEF1;MAP2;NCKIPSD;…
GOBP_RESPONSE_TO_WOUNDING	1.18148e-05	0.674963	-1.45564	DPYSL3;ACTB;COL5A1;NFIA;ANXA5;NREP;COL3A1;MYL9;AQP1;TLN1;FBLN1;RAC1;COL6A1;RAB3A;PTEN;WFDC1;AP3B1;DHFR;RHOA;SARM1;ITGB1;CHMP4B;HSPB1;CLASP2;ANO6;ITGB3;HRAS;NFIB;MYLK;XBP1;ANXA2;EXT1;PPIA;IL6ST;PTK2;SDC4;INHBA;MAP2K1;DGKD;CHMP5;GATA4;TGFB2;ARL8B;GNAQ;CTNNA1;SYT11;CAV1;GNAS;AXL;MACF1;CCN2;PDGFRA;SRSF6;NEFL;PLSCR1;JMJD1C;NDNF;GIT1;C6orf89;TSKU;PPP3CA;FN1;HMOX1;F2RL1;CASK;CD151;BCL2;PIK3CA;ELK3;EPB41…
GOBP_SPROUTING_ANGIOGENESIS	0.0432858	0.0653842	-1.45655	SLIT2;SMAD1;ABL1;RHOA;ITGB1;NR2E1;NGFR;KLF2;MEOX2;PARVA;STARD13;CDH13;E2F7;CCBE1;LOXL2;HMOX1;SEMA6A;THBS1;PGF;PIK3CB;SEMA5A;NOTCH1;VEGFC;VSTM4;TGFBR3;RECK;PLK2;TGM2;JMJD6;ACVRL1;RHOJ
GOBP_CELLULAR_CATABOLIC_PROCESS	7.44335e-10	0.887075	-1.4568	VTI1B;VCP;HSP90AA1;ACAA2;HSD17B4;OXCT1;HSPA8;GAPDH;RAB7A;CRYM;CISD1;NNT;PHYH;AUH;GOT2;BNIP3L;RAB1B;DLST;ACADL;COL6A1;ABL1;EEF1A1;AMACR;SLC25A4;SPTLC1;GPC1;EEF1A2;HADHA;ECI1;PLPP1;CHMP4B;DCN;POLDIP2;HSPB1;GNPDA1;NIPSNAP2;XBP1;ANXA2;GOT1;SNX30;CARNMT1;PIK3C3;CDO1;HAGH;INHBA;TPP1;PSEN1;FOXK2;ATG10;AAED1;WDR41;GPX3;DLD;EXOC7;PRKD1;ECHS1;SUPT20H;MTMR4;HBA1;CHMP5;ATP6V1E1;GATA4;DEPDC5;SNX7;RAB23;PGAM5;…
GOBP_MICROTUBULE_BASED_PROCESS	1.63498e-08	0.826657	-1.45693	VCP;DCTN3;HAUS6;HSPA8;GAPDH;TUBB4B;DNAJA1;MID1;RAB1B;DYNLT1;STAU2;PAFAH1B1;MAD2L1;AP3S1;RAC1;ABL1;PTEN;AP3B1;CENPH;RHOA;TAOK1;ITGB1;HAUS1;CHMP4B;CTNNB1;POLDIP2;HSPB1;CLASP2;ACTR3;FKBP4;KIF2A;CLIP2;DNAL1;HOOK3;ZMYND12;SYNE2;CAMSAP2;HNRNPU;IFT74;PCM1;APC;PLK4;CKAP5;RPS3;DYNC1H1;ARHGEF7;KIFC1;FBXW11;CHMP5;PIBF1;DYNC2H1;KIF1B;NUMA1;ROCK2;TUBB6;ARL8B;NDC80;DCAF13;MAPRE1;FER;TTLL5;ATXN3;FEZ1;CETN3;TUBE…
GOBP_LYSOSOMAL_TRANSPORT	0.0268744	0.0903186	-1.45738	VCP;HSPA8;RAB7A;BIN1;AP3B1;CHMP4B;HOOK3;PIK3C3;NCOA4;CHMP5;EHD3;ARL8B;PINK1;GNPTAB;CCDC91;TMEM106B;ARSB;ANKFY1;BECN1;VPS11;VPS18;EPG5;VPS53;AP1G1;KIF13A;CHMP2A;CHMP7;RBSN;ASB15;MTM1;AP3M1;PLEKHF1;LRP1;HGS;VPS41;MVB12A;RAB12;SCYL2;LAPTM5;UEVLD;AP3D1;CHMP3;LYST;PLEKHF2;VPS54;SNX27;VPS51;C9orf72;ATG14
GOBP_REGULATION_OF_APOPTOTIC_SIGNALING_PATHWAY	0.000430205	0.57561	-1.45787	HNRNPK;ACAA2;FXN;DNAJA1;RACK1;SLC25A4;VDAC2;RPS7;PIAS4;CTNNB1;CXCL12;HSPB1;CAAP1;BAG5;XBP1;BIRC6;PPIA;INHBA;PSEN1;RPS3;DDX3X;GCLM;NGFR;FEM1B;DAB2IP;GATA4;CXCR7;PAK2;CTNNA1;PINK1;CAV1;UBQLN1;SIAH2;TCF7L2;SFPQ;BID;HMOX1;RPS6KB1;TRIM32;BCL2;ING5;HIF1A;CTSC;SNAI1;RRM2B;STRADB;BECN1;BMI1;YBX3;HTRA2;WWOX;CD74;ZC3HC1;THBS1;PIK3CB;MCL1;CASP2;DEPTOR;AR;ZMYND11;SRC;MMP2;PPIF;UNC5B;ITGA6;TRAP1;JAK2;TNFAIP3;…
GOBP_MITOCHONDRIAL_MEMBRANE_ORGANIZATION	0.0416481	0.0672213	-1.45843	HSP90AA1;TOMM5;ACAA2;BNIP3L;IMMT;SLC25A4;VDAC2;AP3B1;SAMM50;CAMK2A;HSPA4;NAIF1;TOMM20;HSPA9;PINK1;TOMM70;APOOL;MFN2;BID;DNAJC11;BCL2;COX18;CLN8;AFG3L2;TRMT10B;MAIP1;MTX3;PPIF;C19orf70;OMA1;PPM1K;SLC25A5;MUL1;GSK3A;FZD9;TMEM126A;TMEM14A;BLOC1S2;MTCH2;TP53;PDCD5;BAK1;SLC25A46;MTX2;BCS1L;BCL2L1;AGK
GOBP_POSITIVE_REGULATION_OF_CELLULAR_COMPONENT_ORGANIZATION	1.78049e-09	0.875325	-1.45855	VCP;GSN;HSP90AA1;HNRNPK;SMC2;HSPA8;DPYSL3;BIN1;CFL2;SLIT2;ENC1;B2M;ACTN2;ADD3;CCT4;PXN;STAU2;PAFAH1B1;RAC1;HMBOX1;ABL1;RACK1;SLC25A4;LMOD2;RGS2;CCT5;DSTN;RHOA;DCN;CTNNB1;POLDIP2;CXCL12;ABCB1;CLASP2;ACTR3;ANO6;LIMCH1;ITPKA;HRAS;RND2;TCP1;ANXA2;SNX30;ADD1;ARF6;VLDLR;SDC4;PSEN1;RGCC;CAPRIN1;MAPK3;MAP2K1;APC;PLK4;CKAP5;RPS3;DYNC1H1;CCT6A;ARHGEF7;SMC5;DDX3X;PRKD1;DGKD;INO80C;NUMA1;DAB2IP;ROCK2;HNRNPA1…
GOBP_ESTABLISHMENT_OF_CELL_POLARITY	0.0185216	0.115603	-1.45935	GSN;GOLPH3;AMOT;DYNLT1;PAFAH1B1;MAD2L1;ABL1;RACK1;RHOA;ITGB1;ARF6;PTK2;FBXW11;AMOTL1;NUMA1;ROCK2;NDC80;MAPRE1;FEZ1;CRKL;RAB10;RAB11FIP2;STK11;KRIT1;JAM3;EPHB1;SHTN1;MYH9;CLASP1;SPRY1;RICTOR;FSCN1;IFT20;RAP1B;ABL2;CRK;CDH5;GSK3A;RUFY3;CRB1;PARD3;MYO9A;HTT;NDEL1;WDPCP;WEE1;FAT1;GBF1;GATA3;SNX27;PATJ;UBXN2B;SPDL1;DIAPH3;CDC42;CDK5RAP2;PKD1
GOBP_MYELOID_LEUKOCYTE_MIGRATION	0.0202057	0.11007	-1.45954	SLIT2;THBS4;PAFAH1B1;RAC1;CXCL12;ANO6;PREX1;PPIA;BSG;PTK2;MAPK3;NBL1;WDR1;TGFB2;KITLG;C1QBP;HMGB1;DDTL;MPP1;CNN2;IL6R;JAM3;CD74;EDN3;IL1R1;THBS1;TIRAP;PGF;SRP54;PIP5K1C;B4GALT1;VEGFC;PECAM1;BCR;ITGA9;MMP2;CMKLR1;PTGER4;BST1;SWAP70;CSF1R;LGMN;PDGFD;DNM1L;PLCB1
GOBP_PROTEIN_DEPHOSPHORYLATION	0.00810468	0.195367	-1.46006	DUSP7;PTEN;HSP90B1;UBLCP1;PPIA;PPM1M;YWHAE;MTMR4;FBXW11;DLC1;ROCK2;SBF1;PPM1L;PGAM5;PINK1;PDP2;PPP2CA;PPP2R5D;PTPRA;CDC14B;CALM2;PTPN9;PPP1R7;PPP3CA;STK11;PPP6R3;PPP2R5E;CAMTA1;CTDP1;PPM1D;PTPN11;PTBP1;MTMR6;ARPP19;PPM1G;PPP3R1;PDXP;YWHAB;PTPN14;PPP2R5C;PPM1K;SWAP70;PPP6R2;PTPRD;CDH5;DUSP12;MTM1;GSK3A;NCK1;PPP4R3B;PTPN13;PHLPP1;PPP1R2;ANKLE2;SMPD1;TSC1;PPP2R3A;GNA12;PTPRM;CTTNBP2NL;PPP1CA;CALM1;P…
GOBP_CELL_PROJECTION_ORGANIZATION	8.40757e-14	1.04763	-1.46019	GSN;VIM;HSP90AA1;DPYSL3;ACTB;GOLPH3;NREP;SLC12A5;MAPK4;SLIT2;DRAXIN;ENC1;EMB;EPB41L3;B2M;ACTN2;RAB1B;STAU2;PAFAH1B1;CEP162;RAC1;PARVB;ABL1;KALRN;RAB3A;OLFM1;PTEN;RGS2;FAM129B;DHFR;RHOA;SARM1;CNTNAP1;ITGB1;CEP164;ARF1;CTNNB1;GORASP1;ENAH;CXCL12;ACTR3;ANO6;FKBP4;ITPKA;HRAS;NFIB;BAG5;DNAL1;ARHGEF6;RND2;PREX1;MYLK;ZMYND12;SYNE2;TRIO;EXT1;PRNP;CAMSAP2;PMP22;BBS5;ARF6;PTK2;VLDLR;SDC4;PSEN1;IFT74;CAPRIN…
GOBP_MICROTUBULE_CYTOSKELETON_ORGANIZATION	3.68053e-06	0.704976	-1.46041	VCP;HAUS6;GAPDH;TUBB4B;MID1;DYNLT1;PAFAH1B1;MAD2L1;RAC1;ABL1;PTEN;CENPH;RHOA;TAOK1;ITGB1;HAUS1;CHMP4B;CTNNB1;POLDIP2;CLASP2;FKBP4;KIF2A;CLIP2;DNAL1;HOOK3;ZMYND12;SYNE2;CAMSAP2;HNRNPU;PCM1;APC;PLK4;CKAP5;RPS3;DYNC1H1;ARHGEF7;KIFC1;FBXW11;CHMP5;PIBF1;NUMA1;ROCK2;TUBB6;NDC80;DCAF13;MAPRE1;FER;TTLL5;ATXN3;CETN3;TUBE1;DDB1;CDC14B;ZNF207;MAP7D1;MAPRE2;WASHC5;SETD2;TACC1;TUBB2B;NEK6;NEFL;ESPL1;GNAI1;GIT…
GOBP_RETINA_DEVELOPMENT_IN_CAMERA_TYPE_EYE	0.0239834	0.0970489	-1.46046	NFIA;CLIC4;RRM1;NFIB;PSEN1;NR2E1;SOX8;TGFB2;COL4A1;GNB1;TTLL5;ATP2B4;PDGFRA;XRN2;HIPK2;SKI;HIPK1;HIF1A;CLN8;CASP2;BMPR2;NOTCH1;MED1;PROX1;VSTM4;MDM1;RPGRIP1L;ACTL6A;JMJD6;CHD7;ACVRL1;RHOJ;BBS4;ATP2B2;NPHP1;NECTIN3;SCAPER;PTPRM;SDK1;CRB1;STAT3;RPL24;PRDM1;USH1C;PROM1;NRP1;ZHX2
GOBP_ORGANOPHOSPHATE_BIOSYNTHETIC_PROCESS	5.85784e-06	0.690132	-1.46101	ATP5F1AZ;VCP;ATP5I;ADCYAP1R1;NDUFB10;GUCY1A2;ATP5C1;NDUFS4;PRPS1L1;SDHB;CISH;DCK;NDUFV1;NDUFA10;ATP5G3;DLAT;PDK1;PTEN;SPTLC1;SLC25A19;MTHFD2L;EFR3A;RRM1;PPIP5K2;ITPKA;ATIC;IPMK;DTYMK;GPHN;PIK3C3;ADSL;DIP2A;DLD;NDUFB8;NDUFS7;DGKD;MTMR4;ATP5PB;NDUFB2;AK1;TYMS;SLC30A5;PIGG;PINK1;NADK2;AK6;AMPD3;ABHD4;CMPK1;CKMT2;MTHFD1;ATP5B;ACSBG1;NUDT2;AKR1A1;NDUFS1;ACLY;NDUFB6;PLSCR1;IPPK;PDHX;GARS;PEMT;PDHB;PIGT…
GOBP_RESPONSE_TO_TEMPERATURE_STIMULUS	0.0164117	0.12525	-1.46117	VCP;HSP90AA1;HSPD1;HSPA8;SLC12A5;MAPKAPK2;DNAJA1;CREBBP;RBM3;DNAJC7;CXCL12;HSPB1;MMP24;YWHAE;NGFR;HDAC2;ATXN3;ZNF516;BAG3;SLU7;ATR;HMOX1;NR2F6;ALDH18A1;HTRA2;STUB1;EPHB1;THBS1;DNAJA3;EIF2S1;EIF2B5;EIF2B4;MAPT;HSPA2;HSPB2;SOD1;GSK3A;PSIP1;DISC1;EIF2AK3;PDCD6;EP300;DHX36;NF1;TPR
GOBP_ENDOPLASMIC_RETICULUM_TO_GOLGI_VESICLE_MEDIATED_TRANSPORT	0.0247141	0.095331	-1.46139	VCP;TRAPPC13;TRAPPC2;RAB1B;PREB;VAPB;ARCN1;SEC24C;TMED3;COPB1;TRAPPC12;KDELR3;STX18;WHAMM;COPG1;ANK1;TRAPPC8;NRBP1;ERGIC2;CSNK1D;LMAN1L;TMED7;SEC23B;SCFD1;TRIP11;SEC13;GOSR2;CREB3L2;YIPF5;COPA;SPAST;COPB2;TRAPPC6A;GOLGA2;SEC23A;SEC16A;TRAPPC11;PDCD6;SURF4;GOSR1;SEC22C;CNIH4;VTI1A;RNF139;RAB2A;GBF1;STX17;SEC31A;SEC24A;RAB7L1;GOLT1B;PPP6C;COPG2;ARF4;ATL2;TRAPPC10;TRAPPC2L;USO1;SEC24D;ZW10;BCAP29;LR…
GOBP_MACROMOLECULE_CATABOLIC_PROCESS	8.23753e-12	0.965328	-1.46235	VCP;VIM;HSP90AA1;PABPC1;HSPA8;RAB7A;ADAMTS7;SERBP1;MAPKAPK2;SKIV2L2;ENC1;OAZ1;PYGB;BNIP3L;MAD2L1;RNF20;DCP2;FBXL7;EEF1A1;RACK1;TTC37;PTEN;RPS7;GPC1;EEF1A2;PIAS4;HSP90B1;RBM3;SYNCRIP;CHMP4B;YBX1;CTNNB1;TAF1;ZCCHC6;PHAX;BAG5;KCMF1;SUMO2;XBP1;ANXA2;EXT1;SPSB1;FASTKD3;HNRNPU;PTK2;TPP1;SUFU;UBE2R2;PSEN1;CAPRIN1;PNRC2;SENP1;APC;TOPORS;ANAPC1;SECISBP2;UBE2D2;PELO;FBXW11;SAMD4A;CHMP5;FEM1B;TARDBP;DAB2IP;…
GOBP_EXTERNAL_ENCAPSULATING_STRUCTURE_ORGANIZATION	0.00095233	0.557332	-1.46447	GSN;COL14A1;COL5A1;EGFL6;ADAMTS7;COL3A1;LUM;FBLN1;COL6A1;ABL1;ANTXR1;COL1A1;SULF1;ITGB1;CLASP2;ITGB3;COL1A2;ANXA2;EXT1;SERPINH1;MMP24;RGCC;DPT;MMP16;PRDM5;NR2E1;NID1;TGFB2;COL4A1;CAV1;ADAM10;ADAMTS14;ADAMTSL1;PDGFRA;COL5A2;GPM6B;ATXN1L;PXDN;SH3PXD2B;TNFRSF11B;LOXL2;NDNF;PHLDB1;WASHC1;ECM2;ADAMTS8;TIE1;MMP11;FAP;LAMC1;CLASP1;MPV17;NOTCH1;B4GALT1;SMAD3;MATN2;TGFBR3;HPSE2;MMP2;RECK;FSCN1;CCDC80;NFKB…
GOBP_ORGANELLE_DISASSEMBLY	0.00900509	0.182429	-1.46471	VCP;PLIN2;BNIP3L;RACK1;TTC37;SLC25A4;GFM2;NIPSNAP2;SNX30;ATG10;PELO;SNX7;GCN1;PINK1;USP30;MFN2;WDR45B;UFL1;RNF14;VPS13D;ULK2;HIF1A;ATG3;RRP7A;EIF2D;BECN1;HTRA2;STUB1;ATG2A;ATG7;EIF2S1;USP10;NEMF;CDK1;SKIV2L;SPAST;ATG4B;UFM1;ABCE1;SLC25A5;MUL1;ABI2;GOLGA2;DNM1L;OGT;FAM134C;VPS13C;UBA5;FZD5;TP53;MCTS1;HTT;AMBRA1;KIF5B;UBE2A;TCF25;C6orf203;MTIF3;GBF1;MTIF2;PARK7;CISD2;NEDD9;PLK3;ATG14;TSPO;SPATA18;P…
GOBP_APOPTOTIC_PROCESS	2.11317e-15	1.10534	-1.46533	RPS6;VCP;GSN;HSP90AA1;HNRNPK;ACAA2;HSPD1;ANXA6;HINT2;FXN;HSPA8;GAPDH;ACTB;GOLPH3;BIN1;ANXA5;ALDH1A3;STEAP3;AQP1;ALDH1A2;NAA35;NNT;SLIT2;DRAXIN;DNAJA1;EPB41L3;ACTN2;RASA1;BNIP3L;CYCS;MAD2L1;COL6A1;ABL1;RACK1;OLFM1;SLC25A4;PDK1;VDAC2;PTEN;RPS7;SPTLC1;EEF1A2;FAM129B;RHOA;SULF1;GADD45G;MEF2D;TAOK1;BNIP2;COL6A3;SARM1;PIAS4;HSP90B1;ITGB1;MAP3K5;CTNNB1;CXCL12;HSPB1;CAAP1;ANO6;LIMS2;ITGB3;HRAS;BAG5;ARHGE…
GOBP_REGULATION_OF_PROTEIN_MODIFICATION_PROCESS	4.47875e-10	0.898671	-1.46553	VCP;TXN;HSP90AA1;CCNI;ACTB;NDUFS4;NNT;SLIT2;THBS4;DNAJA1;MAD2L1;FBLN1;RAC1;ABL1;RACK1;KLHL31;DUSP7;PTEN;RPS7;RGS2;RHOA;MST1;TAOK1;PIAS4;HSP90B1;MAP3K5;MOB3A;CTNNB1;TAF1;HSPB1;WDR5B;MMD;FECH;CTDSPL;LIMCH1;ITGB3;HRAS;BAG5;NELFA;FBXO33;PPIA;CCND1;IL6ST;TMEM119;PRNP;PTK2;INHBA;PSEN1;RGCC;ATG10;DBI;DIP2A;MAPK3;MAP2K1;APC;TOPORS;RPS3;YWHAE;DDX3X;PRKD1;TNIP1;HDAC2;PIBF1;KAT14;CDK2AP1;TARDBP;DLC1;DAB2IP;…
GOBP_PROTEIN_LOCALIZATION_TO_PLASMA_MEMBRANE	0.0021452	0.538434	-1.46696	VTI1B;RAB7A;ACTB;GOLPH3;EPB41L3;ACTN2;RACK1;EFR3A;ITGB1;GORASP1;CLASP2;PPFIA1;PRNP;BSG;ARF6;LYPD1;ANK2;EHD3;PICALM;ROCK2;RAB31;TPBG;RAB11FIP3;RAPGEF6;MACF1;RAB10;GOLGA4;ATP2B4;TMEM59;STX7;ANK1;ANK3;PTPN9;RAB11FIP2;ATP1B3;DPP10;RAB26;NSF;ZDHHC3;ATP2C1;STXBP1;STX8;CLTC;AP2M1;MPP5;EPHA3;BLZF1;APPL1;ATP1B1;FAM126A;AR;SLC9A3R2;RAP1A;WNK1;KIF13A;ARFRP1;EPHB2;LAMA5;DENND4C;IFT20;CCDC88A;DAB2;GAS6;LDLRAP…
GOBP_HEAD_DEVELOPMENT	4.11631e-07	0.761461	-1.4679	LOC427439;YWHAQ;HSPA8;ACTB;NDUFS4;ALDH1A3;COL3A1;AQP1;ALDH1A2;SLIT2;DRAXIN;B2M;ZFAND5;SMAD1;PAFAH1B1;ABL1;PTEN;TH;COL1A1;RHOA;NARS;ITGB1;EOMES;CTNNB1;RRM1;TAF1;CXCL12;ATIC;NFIB;OGDH;KCNA2;HOOK3;SYNE2;EXT1;ARCN1;INHBA;PSEN1;OSR2;MAPK3;PCM1;MAP2K1;YWHAE;SECISBP2;GBX2;NR2E1;DHX37;FBXW11;ATP5PB;GLI2;DYNC2H1;DLC1;DAB2IP;SEMA3A;FXR1;NF2;COL4A1;PBX1;NCOA6;FEZ1;SPATA5;AXL;DLG5;HERC1;CRKL;CCDC14;TMX2;ZEB1…
GOBP_PROTEIN_STABILIZATION	0.007878	0.199056	-1.46956	HSP90AA1;HSPD1;GAPDH;CCT4;PTEN;RPS7;CCT5;TAF1;BAG5;TCP1;CCT6A;NAA16;ANK2;USP7;CCT2;GNAQ;CDK7;PINK1;ATF7IP;PARVA;ZNF207;PTGES3;BAG3;RAB21;ATP1B3;CREB1;CCNH;CTNND1;NAA15;RPL5;NAA30;STXBP1;STUB1;RASSF2;DNAAF10;SMAD3;ATP1B1;PFN2;USP19;MORC4;HIP1;RPAP3;IFT46;CDC37L1;MUL1;TAF9;SAV1;CSNK2A1;SEC16A;OTUD3;RPL11;EP300;TSC1;DVL1;TTI2;USP13;SMO;CCT7;HYPK;TP53;TNIP2;STK3;VHL;CAMLG;PIK3R1;CCT3;CRYAB;UBE2B;PARK…
GOBP_FERTILIZATION	0.0341422	0.0773694	-1.4707	H3F3B;CCT4;CLIC4;COL6A1;RAB3A;VDAC2;CCT5;AP3B1;GNPDA1;TCP1;LHFPL2;CCT2;UBE2Q1;CRKL;STXBP1;YBX3;NR2F2;TDRD9;PLCD4;WDR48;MYH9;B4GALT1;AR;TRIM36;CDK1;ASH1L;ABHD2
GOBP_RESPONSE_TO_ACID_CHEMICAL	0.0235468	0.0986305	-1.47141	COL3A1;COL6A1;COL1A1;COL1A2;XBP1;CDO1;GCLM;COL4A1;KLF2;TOMM70;AIFM1;ZEB1;ATP2B4;PDGFRA;COL5A2;UFL1;DNMT1;SH3BP4;RPS6KB1;SLC38A9;PIK3CA;SIX1;TLDC1;BMT2;EIF2S1;HNRNPD;MMP2;DNMT3A;PCNA;UBR1;CASP3;CEBPB;PDGFD;TAF9;PDGFC;EP300;UBR2;TMBIM6;CHUK;CPEB3;EGFR;SESN3;ATP7A;BCL2L1;NSMF;MYD88;GATSL2;CPEB1
GOBP_DNA_BIOSYNTHETIC_PROCESS	0.00766567	0.202961	-1.47208	VCP;HSP90AA1;DACH1;CCT4;DCP2;HMBOX1;FAM129B;CCT5;CTNNB1;POLDIP2;RRM1;TCP1;HNRNPU;RGCC;MAPK3;CCT6A;RFC2;POLA1;TYMS;HNRNPA1;CCT2;JADE3;RGN;DTL;PTGES3;CCN2;XRN1;ATR;RFC5;SMG6;ING5;POLK;RRM2B;ZBTB1;ING4;REV1;USP10;ANKRD1;HNRNPD;PAPD5;LIN9;STN1;PRIMPOL;HNRNPA2B1;SRC;POLE;EXOSC10;PCNA;POLG;PKIB;HGF;SPRTN;NAT10;LIG1;LIG3;PARP4;PINX1;GFER;CCT7;POLE3;CHTF18;TP53;ADIPOQ;KAT7;MYC;CCT3;TEN1;POLQ;PDGFB;PARN;N…
GOBP_ORGANELLE_LOCALIZATION	2.42854e-06	0.719513	-1.47247	VTI1B;RAB7A;BIN1;LMNB2;TRAPPC13;TRAPPC2;RAB1B;DYNLT1;PAFAH1B1;MAD2L1;AP3S1;RAB3A;PTEN;AP3B1;PREB;VAPB;ITGB1;CHMP4B;CTNNB1;CLASP2;ACTR3;NMD3;SEPTIN5;RIOK2;HOOK3;SYNE2;BBS5;HNRNPU;ARCN1;SDC4;PSEN1;LMNB1;PCM1;APC;DYNC1H1;KIFC1;EXOC7;NUP98;FBXW11;CHMP5;PIBF1;KIF1B;NUMA1;PICALM;IFFO1;TRAPPC12;ARL8B;NDC80;MAPRE1;CTBP1;PINK1;SYT11;FEZ1;ATCAY;TMEM106B;MFN2;ZNF207;FAM83D;RAB6A;COPG1;STX7;AHCYL1;NEFL;ESPL1…
GOBP_VESICLE_ORGANIZATION	0.00026008	0.593325	-1.47265	VTI1B;RAB7A;GOLPH3;AQP1;TRAPPC13;TRAPPC2;RAB1B;PAFAH1B1;AP3S1;RAB3A;AP3B1;PREB;VAPB;CHMP4B;HOOK3;ANXA2;SDC4;SEC24C;CHMP5;ATP6V1E1;PICALM;TRAPPC12;ARL8B;PLEKHA3;SYT11;CAV1;SNX3;STX7;WASHC5;PLEKHJ1;ANKFY1;CREB1;TRAPPC8;UBAP1;BCL2;RAB14;SDCBP;CSNK1D;RAB27A;PIP4K2B;STXBP1;STX8;AP2M1;VPS11;VPS18;ATP6V1G1;SEC23B;SNAP23;ZEB2;RAB20;TMF1;SEC13;HPS1;ATP6V0D1;GOSR2;ATP6V1B2;TMEM175;LAPTM4B;AP1G1;KIF13A;SPG1…
GOBP_STRIATED_MUSCLE_CELL_DIFFERENTIATION	0.00159224	0.538434	-1.47301	TNNT2;SORBS2;COL14A1;MYL9;CFL2;TMOD1;ACTN2;TMOD3;MYBPC3;COL6A1;LMOD2;MYOM2;RGS2;FAM129B;CNTNAP1;ITGB1;YBX1;BARX2;XBP1;TMEM119;POPDC2;SMYD1;HNRNPU;PTGFRN;NRAP;PRKD1;ACTC1;WDR1;GATA4;PGM5;TOMM70;MEF2C;YY2;AKAP13;PDGFRA;PPP3CA;MYOCD;TRIM32;SKI;BCL2;CTDP1;SIX1;NLN;MYOM1;MTPN;TMOD2;SGCB;MAPK14;OBSCN;MYH9;SLC8A1;NOTCH1;ANKRD1;PROX1;SYNPO2L;CDK1;KRAS;HOPX;SPG11;RGS4;SPAG9;FBXO22;PPIF;IFT20;TTN;FLII;HDAC…
GOBP_RESPONSE_TO_TRANSFORMING_GROWTH_FACTOR_BETA	0.0012981	0.538434	-1.47385	SMAD2;MXRA5;NREP;COL3A1;LTBP2;SMAD1;PXN;ABL1;CREBBP;COL1A1;ITGB1;COL1A2;DKK3;PTK2;MTMR4;HDAC2;ROCK2;LTBP1;TGFB2;PAK2;CILP;CAV1;STK16;ZYX;CRKL;MEF2C;ZEB1;RASL11B;ADAM9;FBN1;SPRED2;SMAD5;STK11;MYOCD;HIPK2;SKI;ITGB8;SDCBP;ZNF703;SIN3A;JUN;ACTA2;BRMS1L;MPP5;WWOX;STUB1;PMEPA1;SNX32;THBS1;APPL1;ZEB2;HTRA3;SMAD3;ANKRD1;TGFBR3;CD2AP;SPRY1;SRC;TET1;RBBP4;FNTA;DAB2;COL4A2;CRK;BCL9L;PBLD;APAF1;ACVRL1;FGFR2;…
GOBP_REGULATION_OF_PROTEIN_STABILITY	0.000761217	0.557332	-1.4742	GSN;HSP90AA1;HSPD1;HSPA8;GAPDH;CCT4;PTEN;RPS7;CCT5;CREBBP;APTX;TAF1;BAG5;TCP1;PRNP;MAPK3;CCT6A;NAA16;FBXW11;ANK2;TARDBP;USP7;NF2;CCT2;NDC80;GNAQ;CDK7;PINK1;CDC73;ATF7IP;PARVA;ZNF207;PTGES3;BAG3;DIEXF;RAB21;ATP1B3;CREB1;CCNH;CTNND1;BCL2;NAA15;RPL5;CMTM6;NAA30;STXBP1;STUB1;RASSF2;VPS11;DNAAF10;SMAD3;ATP1B1;PFN2;USP19;MORC4;HIP1;TMEM183A;SRC;RPAP3;USP25;IFT46;CASP3;CDC37L1;MUL1;TRIM24;CHFR;USP8;TAF9…
GOBP_ESTABLISHMENT_OF_ORGANELLE_LOCALIZATION	3.35353e-05	0.659444	-1.4745	RAB7A;LMNB2;TRAPPC13;TRAPPC2;RAB1B;DYNLT1;PAFAH1B1;MAD2L1;AP3S1;RAB3A;AP3B1;PREB;ITGB1;CHMP4B;CTNNB1;CLASP2;NMD3;SEPTIN5;RIOK2;HOOK3;SYNE2;BBS5;HNRNPU;SDC4;PSEN1;LMNB1;PCM1;APC;DYNC1H1;KIFC1;EXOC7;FBXW11;CHMP5;PIBF1;KIF1B;NUMA1;PICALM;TRAPPC12;NDC80;MAPRE1;PINK1;SYT11;FEZ1;ZNF207;FAM83D;RAB6A;COPG1;NEFL;ESPL1;EXOC4;RPS15;TRAPPC8;STK11;XPO1;NUDC;SDCBP;CSNK1D;HIF1A;RAB27A;MDN1;BECN1;STXBP1;CENPQ;RA…
GOBP_POSITIVE_REGULATION_OF_GENE_EXPRESSION	6.98267e-10	0.887075	-1.47463	GSN;VIM;HSP90AA1;HSPD1;SPON2;PABPC1;HSPA8;MRPS27;SMAD2;GAPDH;ALDH1A2;MAPKAPK2;B2M;RNF207;LUM;ATAD2B;TRAPPC2;RAB1B;SMAD1;GLYR1;ABL1;CTCF;OLFM1;TCF12;RPS7;FAM129B;SULF1;RBM3;SYNCRIP;YBX1;CTNNB1;HSPB1;WDR5B;ITGB3;HRAS;XBP1;ANXA2;IL6ST;TMEM119;POLR3A;EPHX2;FASTKD3;HNRNPU;INHBA;PSEN1;RGCC;PLA2R1;HNRNPLL;CEBPG;RBMXL1;OSR2;MAP2K1;RPS3;SECISBP2;DDX3X;PRKD1;NUP98;SOX8;SAMD4A;ACTC1;HDAC2;PIBF1;ANK2;ATAD2;T…
GOBP_NEGATIVE_REGULATION_OF_NUCLEOBASE_CONTAINING_COMPOUND_METABOLIC_PROCESS	5.11936e-12	0.975995	-1.47494	TXN;HNRNPK;LOC427439;SMARCA2;PABPC1;YWHAQ;HSPA8;SMAD2;BIN1;CRYM;MAPKAPK2;TRIM63;DACH1;MSH3;RPS14;DCP2;HMBOX1;ABL1;CTCF;TCF21;SUB1;FAM129B;CREBBP;PIAS4;RBM3;SYNCRIP;EOMES;YBX1;CTNNB1;TAF1;WDR5B;BARX2;PHAX;NFIB;JAZF1;NELFA;CTBP2;CCND1;RSF1;L3MBTL2;DKK3;SMYD1;HNRNPU;ETS2;SUFU;PSEN1;FOXK2;HIC1;RBMXL1;OSR2;ASCL2;RPS3;PRDM5;SECISBP2;LIMD1;SPEN;NR2E1;SOX8;FBXW11;H1F0;HDAC2;GLI2;ZBTB14;KAT14;TARDBP;DAB2I…
GOBP_DEVELOPMENTAL_CELL_GROWTH	0.00583837	0.242086	-1.47611	SORBS2;COL14A1;SLIT2;DRAXIN;PAFAH1B1;ABL1;OLFM1;RGS2;ITGB1;CTNNB1;CXCL12;RND2;EXT1;SEMA3A;GATA4;DCAF13;PLAA;ANAPC2;TOMM70;EIF4G2;YY2;MACF1;GOLGA4;RAB21;STK11;FN1;EFNA5;CTDP1;ULK2;SIN3A;SLIT3;IQGAP3;EDN3;MAP2;SHTN1;SEMA5A;VCL;BMPR2;EDNRA;CD2AP;SPG11;RGS4;DIP2B;SPAG9;COBL;MAPT;SEMA3G;CYFIP1;MUL1;GSK3A;SEMA5B;DISC1;PLXNA1;PDLIM5;RUFY3;PRKG1;ST8SIA2;ITGA4;PUM2;DVL1;RYK;NRP2;ARIH2;CDK5
GOBP_RESPONSE_TO_CORTICOSTEROID	0.0224774	0.102297	-1.47637	ATP5F1AZ;AQP1;SLIT2;TRIM63;TH;FECH;GOT1;CDO1;HNRNPU;INHBA;STK39;TYMS;CARD9;AIFM1;ACSBG1;ADAM9;NEFL;RPS6KB1;BCL2;PIK3CA;SLIT3;FIBIN;FBXO32;ACE;SRC;CASP9;CPN1;AGL;RAN;PCNA;JAK2;CASP3;GLB1;USP8;REST;RPL27;TBX2
GOBP_REGULATION_OF_PROTEIN_UBIQUITINATION	0.00702277	0.216216	-1.47702	HSP90AA1;DNAJA1;MAD2L1;ABL1;PTEN;RPS7;CTNNB1;TAF1;BAG5;FBXO33;PPIA;TOPORS;RPS3;DDX3X;DCUN1D1;PLAA;FANCM;PINK1;CAV1;UBQLN1;SIAH2;MYCBP2;CDC14B;CENPS;UFL1;AMER1;RPL5;BIRC2;WASHC1;BMI1;NMI;STUB1;WDR48;BIRC8;ARRDC4;ARRDC3;WNK1;N4BP1;SKP2;TNFAIP3;UBE2N;SPRTN;CHFR;GSK3A;PER2;USP44;HERPUD1;OGT;PDCD6;RPL11;PINX1;PRMT3;SASH1;CDK5;LAPTM5;FANCI;UBXN2A;PCASP1;CBLB;PELI3;TCF25;UBE2L3;CAMLG;USP4;RNF180;PARK7
GOBP_WOUND_HEALING	6.4184e-05	0.643552	-1.4784	ACTB;COL5A1;ANXA5;COL3A1;MYL9;AQP1;TLN1;FBLN1;RAB3A;PTEN;WFDC1;AP3B1;RHOA;ITGB1;CHMP4B;HSPB1;CLASP2;ANO6;ITGB3;HRAS;MYLK;XBP1;ANXA2;EXT1;PPIA;IL6ST;PTK2;SDC4;DGKD;CHMP5;GATA4;TGFB2;ARL8B;GNAQ;SYT11;CAV1;GNAS;AXL;MACF1;PDGFRA;SRSF6;PLSCR1;JMJD1C;NDNF;C6orf89;TSKU;PPP3CA;FN1;HMOX1;F2RL1;CASK;CD151;PIK3CA;ELK3;EPB41L4B;CNN2;PABPC4;HIF1A;RAB27A;ILK;NOTCH2;SERPING1;STXBP1;LMAN1L;FAP;DST;TUBB1;THBS1;PR…
GOBP_CELL_PROJECTION_ASSEMBLY	9.18314e-07	0.733762	-1.47856	GSN;HSP90AA1;DPYSL3;GOLPH3;SLIT2;ACTN2;RAB1B;STAU2;CEP162;RAC1;PARVB;ABL1;ITGB1;CEP164;ACTR3;ANO6;HRAS;DNAL1;ARHGEF6;MYLK;ZMYND12;SYNE2;PMP22;BBS5;ARF6;IFT74;PCM1;APC;PLK4;ARHGEF7;FAM149B1;PIBF1;DYNC2H1;EHD3;RAB23;MAPRE1;FER;WHAMM;TBC1D13;CAV1;RAB11FIP3;SEPTIN7;RAPGEF6;PARVA;EVL;CAPZB;POC1A;RALA;MAP4K4;CDC14B;PARVG;PTPDC1;CDH13;FGD3;MKS1;MYO10;CSPG4;VDAC3;TBC1D2B;F2RL1;IFT81;TRIM32;DEF8;ARPC2;PIK…
GOBP_POSITIVE_REGULATION_OF_ORGANELLE_ORGANIZATION	1.08396e-05	0.674963	-1.4786	GSN;SMC2;BIN1;CFL2;ACTN2;ADD3;CCT4;PXN;RAC1;HMBOX1;ABL1;SLC25A4;LMOD2;CCT5;DSTN;RHOA;DCN;CTNNB1;LIMCH1;TCP1;ANXA2;SNX30;ARF6;SDC4;RGCC;CAPRIN1;MAPK3;PLK4;CKAP5;RPS3;DYNC1H1;CCT6A;SMC5;PRKD1;INO80C;NUMA1;ROCK2;HNRNPA1;WDR1;NF2;SNX7;CCT2;PGAM5;MAPRE1;FER;STX18;FAM162A;WHAMM;PINK1;RAB11FIP3;SEPTIN7;ATF7IP;YY2;ARHGEF10L;EVL;RALA;CCN2;ACTR5;ANK1;ESPL1;UFL1;BID;GIT1;ATR;VPS13D;F2RL1;TRIM32;CNOT2;ARPC2;…
GOBP_NEGATIVE_REGULATION_OF_NERVOUS_SYSTEM_DEVELOPMENT	0.026338	0.0915901	-1.47881	DRAXIN;B2M;DYNLT1;PTEN;CTNNB1;GORASP1;HOOK3;PSEN1;ASCL2;PCM1;NR2E1;SEMA3A;NF2;CTNNA1;YWHAH;PPP3CA;SKI;BTG2;ULK2;DAAM2;RNF10;MAP2;SEMA5A;NOTCH1;PROX1;DIP2B;SEMA3G;EPHB2;REST;KIFAP3;RUFY3;PTPN13;RYK;NF1;ROBO2;CDK5;TP53;RGMA;ABCC8;SOX11;NRP1;RB1;IFRD1;RNF6;TSPO;FSTL4;RTN4R
GOBP_NEGATIVE_REGULATION_OF_GENE_EXPRESSION_EPIGENETIC	0.0224183	0.102556	-1.47992	FAM172A;LMNB2;H3F3B;PCGF3;CTCF;HNRNPU;DOT1L;LMNB1;H1F0;HDAC2;USP7;CBX1;ATF7IP;DNMT1;HMGB1;UBR5;RBM15;PPM1D;RBM15B;SIN3A;PPHLN1;BMI1;SDR16C5;TDRD9;TRIP12;SMCHD1;SUZ12;EPC1;BAHD1;CENPV;DNMT3A;ATRX;MTF2;NRDE2;HAT1;HDAC4;DYRK1A;EZH1;ALKBH4;UBR2;TPR;BEND3;POLE3;EED;PHF2;MBD3;MYC;EZH2;RB1;UHRF2;UHRF1;SMARCA5;CTR9;SETDB2;HELLS
GOBP_POSITIVE_REGULATION_OF_MONOATOMIC_ION_TRANSMEMBRANE_TRANSPORT	0.0442413	0.0645854	-1.47997	ADCYAP1R1;ACTN2;RNF207;ABL1;ABCB1;ANO6;NIPSNAP2;SRI;ANK2;STK39;CAV1;DMD;P2RX5;CALM2;PLCG1;ANK3;ATP1B3;PPP3CA;EDN3;NDUFA4;AKAP9;EDNRA;ATP1B1;PPP3R1;EPHB2;KCNH2;GJC2
GOBP_REGULATION_OF_DEPHOSPHORYLATION	0.0403043	0.0687441	-1.48229	HSP90B1;PPIA;YWHAE;MTMR4;DLC1;ROCK2;PINK1;PPP1R17;MEF2C;PPP2R5D;CALM2;PPP1R7;PPP6R3;SMG6;CAMTA1;SMG7;IQGAP3;PTBP1;ARPP19;SRC;YWHAB;SWAP70;PPP6R2;CDH5;GSK3A;NCK1;PPP1R2;ANKLE2;SMPD1;TSC1;GNA12;CALM1;PPP1R12A;HTT;AMBRA1;NUAK1;NSMF
GOBP_POSTSYNAPSE_ORGANIZATION	0.00883453	0.185422	-1.48409	HSPA8;ACTB;STAU2;PAFAH1B1;PTEN;CNTNAP1;ARF1;ITPKA;ITGB3;GPHN;PRNP;ARF6;PSEN1;CAPRIN1;DIP2A;CNKSR2;PAK3;LZTS3;ARHGEF9;DLG5;ADAM10;CRKL;IL1RAP;NEFL;ABHD17A;LZTS1;FRRS1L;EPHB1;DNAJA3;WASF2;ABHD17C;EPHB2;LAMA5;FNTA;CRK;PTPRD;LGMN;FZD9;DISC1;PDLIM5;ABI2;TANC1;RELN;DBN1;DNM3;WASL;CAPRIN2;DHX36;DVL1;NF1;NRP2;CDK5;DOCK1;ZMYND8;STK38L;ZNF365;NRP1;PICK1;NEDD9;DBNL;CDC42;CAMK2B;NGEF;HIP1R;ARF4
GOBP_NEGATIVE_REGULATION_OF_ORGANELLE_ORGANIZATION	0.000109513	0.627257	-1.48454	GSN;ACAA2;FXN;RAB7A;TMOD1;SLIT2;ADD3;H3F3B;SVIL;MID1;TMOD3;MAD2L1;DCP2;SLC25A4;LMOD2;SUB1;TAOK1;CLASP2;FKBP4;CAPZA2;ADD1;PPFIA1;CAMSAP2;HNRNPU;APC;ARHGEF7;ARHGAP6;DLC1;HNRNPA1;NDC80;PAK2;MAPRE1;ARHGEF18;PINK1;LIMA1;FEZ1;USP30;CAPZB;ZNF207;ESPL1;BAZ1B;XRN1;RAD1;CCNF;TRIM32;SMG6;PIK3CA;MTPN;BECN1;KIF24;WAPL;KANK4;KANK3;CGNL1;TMOD2;CAPZA1;MAP2;DMTN;PRPF4B;MKKS;GDI1;TBCD;SPTAN1;CLASP1;SCFD1;WASF2;BUB…
GOBP_PROTEIN_FOLDING	0.0039675	0.304088	-1.48505	HSP90AA1;HSPD1;HSPA8;TBCA;DNAJA1;CWC27;B2M;CCT4;CCT5;HSP90B1;DNAJC7;DNAJC25;HSPB1;FKBP4;BAG5;LYRM7;TCP1;PPIA;HSPE1;HSPA4;CCT6A;DNAJB5;UNC45B;CCT2;HSPA9;CDC123;ERP44;SELENOF;PTGES3;APLF;BAG3;CLPX;NUDC;AHSA1;DNAJC10;PPIH;DNAJC21;LMAN1L;CD74;MKKS;TBCD;DNAJA3;GRPEL2;ENTPD5;WIPF1;ST13P5;SDF2L1;PPIF;HSPA2;PDIA6;PDIA5;HSPB2;TRAP1;FUT10;NKTR;HSPA4L;CDC37L1
GOBP_POSITIVE_REGULATION_OF_DNA_METABOLIC_PROCESS	0.000769383	0.557332	-1.48542	SMARCA2;ACTB;CCT4;HMBOX1;CCT5;CREBBP;PIAS4;CTNNB1;TCP1;TRRAP;BRE;RGCC;CEBPG;MAPK3;RPS3;CCT6A;RFC2;INO80C;GLI2;HNRNPA1;CCT2;CIZ1;RNF168;CCDC117;ARID1A;CDC25A;YY2;KMT5B;PTGES3;ACTR5;APLF;E2F7;BCL7B;HMGB1;ATR;RFC5;BRD8;FAM168A;PBRM1;SMARCD1;WDR48;SMCHD1;SMARCC1;HNRNPD;RNF8;ERCC6;EPC1;CDK1;HDAC10;STN1;HNRNPA2B1;BRD7;ACTL6A;SKP2;ATRX;PCNA;MGMT;PKIB;PRIM2;UBE2N;ACTR2;HGF;MBTD1;TOP2B;FAF1;DPF2;ARID1B;HN…
GOBP_REGULATION_OF_DNA_REPLICATION	0.025219	0.0941007	-1.48667	DACH1;MCM4;RFC2;INO80C;GLI2;CIZ1;JADE3;CDC25A;YY2;ZBTB38;ACTR5;E2F7;ATR;RFC5;MCM3;ING5;WAPL;USP37;ORC5;RAD17;CDK1;STN1;ACTL6A;ATRX;PCNA;ACVRL1;ID3;ESCO2;FAF1;ANKRD17;LIG3;GMNN;MCM6;POLE3;BRPF3;CHTF18;TP53;SMC3;KAT7;NFRKB;TICRR;ACTR8;EGFR;WEE1;CDC42;SMARCA5;WRNIP1;JADE2;DBF4;INO80;POLG2
GOBP_NEURON_PROJECTION_ORGANIZATION	0.0476105	0.061887	-1.48705	STAU2;PAFAH1B1;PTEN;ARF1;ITPKA;PRNP;PSEN1;CAPRIN1;DIP2A;PAK3;LZTS3;EPHB1;EPHB2;PTPRD;LGMN;GSK3A;PDLIM5;ABI2;TANC1;RELN;DBN1;DNM3;WASL;CAPRIN2;ABCD2;DHX36;DVL1;CDK5;ZMYND8;ZNF365;APP;PICK1;NEDD9;CDC42;CAMK2B;NGEF;KIF1BP;CTTN
GOBP_CIRCADIAN_RHYTHM	0.007878	0.199056	-1.48772	COL6A1;PTEN;TH;KCNA2;HNRNPU;NGFR;FBXW11;HDAC2;TARDBP;ROCK2;TYMS;USP7;FXR1;GNAQ;SIAH2;MYCBP2;DDB1;SFPQ;CREB1;NR2F6;NFIL3;PSPC1;CSNK1D;AHR1A;SIN3A;NDUFA9;ATG7;HNRNPD;PROX1;MYBBP1A;KLF10;CDK1;TOP2A;ARNTL;TOP1;CLOCK;DYRK1A;ID3;GSK3A;NCOR1;PER2;PHLPP1;NOS2;PRKG1;OGT;RAI1;EP300;MAPK8;SETX;PPP1CA;GNA11;THRAP3;TP53;FBXL3;NONO;ADIPOQ
GOBP_PROTEIN_LOCALIZATION_TO_CELL_PERIPHERY	0.000131801	0.610527	-1.48807	VTI1B;RAB7A;ACTB;GOLPH3;EPB41L3;ACTN2;RACK1;EFR3A;EPB41L2;ITGB1;GORASP1;CLASP2;HRAS;PPFIA1;PRNP;BSG;ARF6;LYPD1;ANK2;NUMA1;EHD3;PICALM;ROCK2;RAB31;TPBG;PDZD11;PIAS1;CAV1;RAB11FIP3;ADAM10;RAPGEF6;MACF1;RAB10;GOLGA4;ATP2B4;TMEM59;STX7;GPC4;ANK1;ANK3;PTPN9;EPB41;RAB11FIP2;ATP1B3;GNAI1;DPP10;RAB26;NSF;ZDHHC3;ATP2C1;IFT80;STXBP1;STX8;CLTC;AP2M1;MPP5;EPHA3;BLZF1;APPL1;ATP1B1;FAM126A;AR;SLC9A3R2;RAP1A;WN…
GOBP_REGULATION_OF_CELL_DIVISION	0.0100184	0.170554	-1.48875	THBS4;SVIL;RACK1;RHOA;YBX1;POLDIP2;WDR5B;BIRC6;PIK3C3;ARF6;EXOC7;KAT14;TGFB2;RAB11FIP3;CIT;CDC14B;CALM2;E2F7;SETD2;GIT1;KIF18B;PRPF40A;BECN1;PGF;DR1;ATXN10;VEGFC;RACGAP1;WNK1;KIF13A;ECT2;CENPV;KLHL21;PDXP;KIF3B;CAT;CCP110;SPAST;PRDM15;FGFR2;KIF20A;PDGFD;PDGFC;PKP4;PKN2;BBS4;TADA2A;CALM1;INTU;CHMP3;MYC;ASPM;SH3GLB1;TADA3;INCENP;BCL2L1;KAT2A;PDGFB;PLK3;ZZZ3;YEATS2;CDC42;KAT2B;SOX17;AHCTF1;FGF1;MACC…
GOBP_RESPONSE_TO_OXIDATIVE_STRESS	4.61595e-05	0.643552	-1.48885	TXN;ADCYAP1R1;FXN;HSPA8;AQP1;PXN;STAU2;COL6A1;MB;ABL1;RACK1;COL1A1;DHFR;CHCHD2;ERCC6L2;MAP3K5;PPIA;PRNP;PDLIM1;PSEN1;PLA2R1;MAPK3;GPX3;RPS3;GCLM;PRKD1;HBA1;HDAC2;HMOX2;FER;KLF2;PINK1;CHRNA4;OXR1;ERCC8;AIFM1;NCOA7;GSS;PDGFRA;ADPRHL2;NUDT2;ADAM9;PXDN;PEX10;STAU1;HMOX1;TRIM32;BCL2;HIF1A;ZC3H12A;SIN3A;RRM2B;BECN1;TRIM25;TLDC1;JUN;GPX7;HTRA2;NUDT15;NDUFA6;PRR5L;STK25;EIF2S1;EDNRA;MPV17;ERCC6;CDK1;PAWR…
GOBP_PROTEIN_TRANSPORT	6.6201e-14	1.04763	-1.48895	VTI1B;VCP;TXN;HSP90AA1;TOMM5;CLTA;HSPD1;HSPA8;SMAD2;RAB7A;GOLPH3;BTF3;STEAP3;LTBP2;DNAJA1;NDUFAF2;OAZ1;RAB1B;DYNLT1;PAFAH1B1;AP3S1;RAB3A;RACK1;NUP155;AP3B1;PREB;COL1A1;HSP90B1;ARF1;CHMP4B;GORASP1;HSPB1;AGAP1;SNX22;NMD3;ARL5A;PHAX;SAMM50;XBP1;TIMM44;HOOK3;SNX30;PIK3C3;PPIA;BBS5;ARF6;ARCN1;VLDLR;SUFU;PSEN1;SEC24C;ATG10;HSPA4;SRI;PCM1;YWHAE;EXOC7;PRKD1;DGKD;NCOA4;SNX1;NUP98;NGFR;CHMP5;ARFGAP1;SNX24;…
GOBP_REGULATION_OF_AXONOGENESIS	0.0175847	0.119516	-1.48914	SLIT2;DRAXIN;PAFAH1B1;PTEN;CXCL12;RND2;PSEN1;MAP2K1;SEMA3A;PAK2;PAK3;ANAPC2;EIF4G2;MACF1;GOLGA4;NEFL;PLXND1;STK11;FN1;EFNA5;ULK2;MAP2;SHTN1;STK25;SEMA5A;BMPR2;PLXNB3;METRN;DIP2B;MAPT;SEMA3G;EPHB2;CYFIP1;SKIL;GSK3A;DISC1;PLXNA1;RUFY3;RYK;ROBO2;CDK5;PLXNB2;BRAF;RGMA;CHN1;LRRC4C;NRP1;SLITRK1;KIF13B;IFRD1;BDNF;RNF6;FSTL4;RTN4R
GOBP_REGULATION_OF_CELL_SIZE	0.00946015	0.176854	-1.48959	HSP90AA1;SLC12A5;AQP1;DRAXIN;PAFAH1B1;RAC1;COL6A1;ABL1;OLFM1;PTEN;RHOA;CXCL12;ANO6;RND2;PRKD1;STK39;SEMA3A;ANAPC2;ARHGAP5;EIF4G2;MACF1;GOLGA4;PRR16;RAB21;CREB1;FN1;EFNA5;ULK2;SIN3A;MTPN;CLN8;MAP2;SHTN1;SEMA5A;BMPR2;DEPTOR;WNK1;DIP2B;SLC12A2;MAPT;SEMA3G
GOBP_ESTABLISHMENT_OF_PROTEIN_LOCALIZATION	6.72132e-16	1.11466	-1.49019	VTI1B;VCP;TXN;HSP90AA1;TOMM5;CLTA;LOC427439;HSPD1;YWHAQ;HSPA8;SMAD2;RAB7A;GOLPH3;BTF3;STEAP3;SRP19;LTBP2;DNAJA1;NDUFAF2;OAZ1;CCT4;BNIP3L;RAB1B;DYNLT1;PAFAH1B1;AP3S1;RAB3A;RACK1;NUP155;CCT5;AP3B1;PREB;COL1A1;HSP90B1;ARF1;CHMP4B;GORASP1;HSPB1;AGAP1;SNX22;NMD3;ARL5A;HRAS;PHAX;SAMM50;TCP1;XBP1;TIMM44;HOOK3;SNX30;PIK3C3;PPIA;PRNP;PTP4A3;BBS5;ARF6;ARCN1;VLDLR;SUFU;PSEN1;SEC24C;ATG10;HSPA4;SRI;PCM1;YWHA…
GOBP_PROTEIN_MATURATION	7.879e-06	0.690132	-1.49058	GSN;HSP90AA1;HSPD1;FXN;HSPA8;TBCA;CISD1;NAA35;DNAJA1;CWC27;B2M;CCT4;FBLN1;CCT5;CREBBP;HSP90B1;DNAJC7;DNAJC25;HSPB1;FKBP4;ITGB3;NAA50;BAG5;LYRM7;TCP1;ANXA2;PPIA;PRNP;SERPINH1;HSPE1;PSEN1;MMP16;HSPA4;CCT6A;DNAJB5;NAA16;UNC45B;ISCA1;DYNC2H1;CCT2;SLC30A5;HSPA9;METAP2;CDC123;ADAM10;ERP44;PRKACB;PMPCB;SELENOF;PTGES3;APLF;PMPCA;BAG3;CCBE1;ADAM19;RHBDD1;CLPX;SDE2;NUDC;NAA15;AHSA1;AASDHPPT;PCSK7;SNX12;IMM…
GOBP_NEURON_APOPTOTIC_PROCESS	0.00107111	0.557332	-1.49091	GAPDH;DRAXIN;RASA1;COL6A1;ABL1;RHOA;COL6A3;SARM1;MAP3K5;CTNNB1;HRAS;CCND1;IL6ST;PRNP;PSEN1;COL6A2;GCLM;SIGMAR1;NGFR;TGFB2;FAM162A;PINK1;AXL;CIT;MEF2C;OXR1;AIFM1;SET;NEFL;PLXND1;BID;NDNF;PIGT;HIPK2;BCL2;BTG2;PIK3CA;HIF1A;SIX1;STXBP1;CLN8;HTRA2;BACE1;SNX32;BIRC8;MCL1;CASP2;TRIM2;CD2AP;KRAS;AARS1;DIABLO;SPG11;MMP2;CASP9;UNC5B;TMBIM4;JAK2;CASP3;SOD1;APAF1;LGMN;CEBPB;FZD9;NGF;ST8SIA2;NF1;KCNQ3;RAD21;C…
GOBP_NEGATIVE_REGULATION_OF_PROTEIN_LOCALIZATION	0.00383036	0.311078	-1.49091	VCP;TXN;BTF3;DNAJA1;NDUFAF2;ACTN2;PIAS4;PPFIA1;ARF6;SUFU;LYPD1;PICALM;ROCK2;RAB23;CTNNA1;RAB11FIP3;HADH;SNX3;POLR1A;TMEM59;GPM6B;RAB11FIP1;ABHD17A;PPP3CA;F2RL1;BARD1;UBAC2;PKIA;SNX12;SIN3A;PTPN11;LMAN1L;CLTC;AP2M1;GNAZ;DMTN;GDI1;SIRT4;WWP2;ABHD17C;WNK1;MDFIC;MAPT;TAX1BP3;DAB2;UFM1;LEPROT;SERGEF;GSK3A;CSK;FZD9;REST;SPI1;MARK3;DCLK2;UBE2J1;NF1;YWHAZ;CDK5;DPH3P1;NEO1;ADIPOQ;HMGCR;ABCC8;TTBK2;SFRP1;E…
GOBP_MITOTIC_SISTER_CHROMATID_SEGREGATION	0.00370057	0.318574	-1.49186	LOC427439;SMC2;CENPK;MAD2L1;RHOA;CHMP4B;POLDIP2;CLASP2;KIF2A;HNRNPU;APC;KIFC1;CHMP5;PIBF1;NUMA1;NDC80;MAPRE1;ZNF207;ESPL1;BAZ1B;KIF18B;NUDC;PHF13;BECN1;WAPL;LSM14A;PRPF4B;CLASP1;BUB1B;NCAPD3;TPX2;CDK1;RACGAP1;CHMP2A;RAN;BCCIP;KIF3B;TTN;AAAS;CHMP7;MIS12;ZWILCH;EML4;STAG2;USP44;AKAP8L;TTK;GOLGA2;CENPE;KIF15;DYNC1LI1;PINX1;MZT1;TPR;PAPD7;RAD21;NCAPG;SMC3;CHMP3;NUSAP1;INCENP;RB1;KNTC1;PCID2;KPNB1;SPD…
GOBP_CYTOSKELETON_DEPENDENT_INTRACELLULAR_TRANSPORT	0.00441554	0.285641	-1.49252	HSPA8;RAB1B;STAU2;PAFAH1B1;AP3S1;AP3B1;HSPB1;HOOK3;SYNE2;HNRNPU;IFT74;PCM1;DYNC1H1;FBXW11;DYNC2H1;KIF1B;ARL8B;FEZ1;RAB6A;COPG1;MYO10;BAG3;NEFL;RAB21;STAU1;STK11;IFT81;RPGR;HIF1A;IFT57;IFT80;ARL8A;DST;MAP2;CLUAP1;KIF13A;SPG11;MAPT;TRAK2;CCDC186;KIF3B;FYCO1;LRPPRC;IFT20;CCDC88A;DYNC1I2;SPAST;IFT46;ARL3;SOD1;CDR2L;IFT22;AP3M1;MYO5A;PEX14;KIFAP3;FNBP1L;TTC30B;WASL;BLOC1S2;SYBU;IFT122;IFT88;INTU;HTT;A…
GOBP_MUSCLE_STRUCTURE_DEVELOPMENT	1.57517e-07	0.774939	-1.49277	TNNT2;SORBS2;SMARCA2;HSPA8;COL14A1;ACTB;BIN1;COL3A1;MYL9;CFL2;TMOD1;ACTN2;H3F3B;SVIL;SMAD1;TMOD3;MYBPC3;COL6A1;LMOD2;TCF12;TCF21;GPC1;MYOM2;RGS2;FAM129B;RHOA;MEF2D;COL6A3;CNTNAP1;ITGB1;MAP3K5;EOMES;YBX1;CTNNB1;BARX2;MBNL1;MYLK;XBP1;DTYMK;TMEM119;POPDC2;SMYD1;PDLIM1;HNRNPU;SRI;PTGFRN;DES;NRAP;PRKD1;UNC45B;SOX8;NID1;ACTC1;ANK2;FXR1;WDR1;GATA4;PGM5;TGFB2;CACNB4;TBX20;TOMM70;MEOX2;PIAS1;CAV1;DMD;ARID…
GOBP_NON_MEMBRANE_BOUNDED_ORGANELLE_ASSEMBLY	2.42899e-05	0.659444	-1.49282	RPS23;GSN;TNNT2;HAUS6;BRIX1;MYL9;CFL2;RPLP0;TMOD1;ACTN2;CENPK;RPS14;EIF5;TMOD3;MYBPC3;LMOD2;PTEN;MYOM2;CENPH;RHOA;ITGB1;RBM3;HAUS1;CHMP4B;POLDIP2;CLASP2;KIF2A;MRPS2;HNRNPU;CAPRIN1;PLK4;RPS3;DYNC1H1;KIFC1;LIMD1;DDX3X;NRAP;PRKD1;DHX37;CHMP5;ACTC1;PIBF1;NUMA1;FXR1;WDR1;TRAPPC12;PGM5;NDC80;DCAF13;MAPRE1;RPSAP58;DDB1;ZNF207;AKAP13;PDGFRA;MAPRE2;WASHC5;NEK6;SH3PXD2B;C1QBP;RPS15;CNOT2;MRPS7;EDC3;PSPC1;R…
GOBP_NUCLEOBASE_CONTAINING_SMALL_MOLECULE_METABOLIC_PROCESS	2.09606e-07	0.774939	-1.49353	ATP5F1AZ;VCP;ATP5I;HINT2;NDUFB10;HSD17B4;GUCY1A2;HSPA8;ATP5C1;DPYSL3;GAPDH;MDH1;NDUFS4;DPYSL2;NNT;MDH2;TRIM63;PRPS1L1;SDHB;DCK;NDUFV1;NDUFA10;DLST;ATP5G3;COL6A1;DLAT;PDK1;NUDT5;MTHFD2L;DHFR;SARM1;RRM1;ATIC;GNPDA1;OGDH;DTYMK;FAR2;NUDT13;GALT;PSEN1;FOXK2;ADSL;AAED1;DIP2A;MAPK3;DLD;NDUFB8;NDUFS7;ATP5PB;NUDT9;NDUFB2;AK1;TYMS;RAB23;CACNB4;PINK1;NADK2;GNE;AK6;AMPD3;SHPK;PPP2CA;CMPK1;PDE7B;MTHFD1;ATP5B;…
GOBP_REGULATION_OF_PROTEOLYSIS	3.43517e-06	0.704976	-1.49383	VCP;GSN;HSPD1;HSPA8;GAPDH;BIN1;AQP1;CYCS;RACK1;PTEN;RPS7;MAP3K5;TAF1;CAAP1;BAG5;SUMO2;BCL2L13;ANXA2;PRNP;SERPINH1;PTK2;HSPE1;SUFU;PSEN1;SENP1;RPS3;DDX3X;NGFR;FBXW11;HDAC2;DLC1;DAB2IP;USP7;HECTD1;PAK2;FAM162A;PINK1;PIAS1;CAV1;UBQLN1;ATXN3;SIAH2;PRKACB;RGN;CARD9;AIFM1;PACSIN3;ADAM9;CCBE1;RAD23B;UFL1;BID;HMGB1;CSNK1A1;RHBDD1;XPO1;HIPK2;TRIM32;BCL2;RPL5;CSNK1D;BIRC2;TLK2;SH3D19;CTSC;ZYG11A;SNX12;IFT5…
GOBP_POSITIVE_REGULATION_OF_MRNA_CATABOLIC_PROCESS	0.0306305	0.0832386	-1.49396	PABPC1;DCP2;SYNCRIP;YBX1;ZCCHC6;HNRNPU;CAPRIN1;SAMD4A;TARDBP;ROCK2;FXR1;DCP1B;BTG2;CNOT2;ZC3H12A;CSDE1;PRR5L;CNOT11;CNOT8;UPF1;HNRNPD;PAPD5;TNRC6B;EXOSC8;RC3H2;QKI;CELF1;DCPS;PUM1;ELAVL1;METTL14;PUM2;DHX36;PAPD7;EXOSC7;AGO3;CNOT6;CPEB3;YTHDF2;YTHDF3;AGO1;PARN;EXOSC9;TNRC6C;EXOSC2;AGO4
GOBP_ORGANELLE_ASSEMBLY	4.7996e-11	0.932595	-1.49473	RPS23;GSN;TNNT2;HAUS6;RAB7A;BRIX1;MYL9;CFL2;RPLP0;TMOD1;ACTN2;CENPK;RPS14;EIF5;RAB1B;TMOD3;PAFAH1B1;CEP162;AP3S1;MYBPC3;LMOD2;PTEN;MYOM2;AP3B1;CENPH;RHOA;ITGB1;CEP164;RBM3;HAUS1;CHMP4B;POLDIP2;CLASP2;ACTR3;KIF2A;DNAL1;MRPS2;SNX30;ZMYND12;SYNE2;PIK3C3;BBS5;HNRNPU;SDC4;PSEN1;IFT74;ATG10;CAPRIN1;PCM1;PLK4;RPS3;DYNC1H1;KIFC1;FAM149B1;LIMD1;DDX3X;NRAP;PRKD1;DHX37;CHMP5;ACTC1;PIBF1;DYNC2H1;NUMA1;EHD3;F…
GOBP_NEGATIVE_REGULATION_OF_CELL_PROJECTION_ORGANIZATION	0.0103664	0.167083	-1.49534	VIM;DPYSL3;SLIT2;DRAXIN;B2M;PAFAH1B1;PTEN;GORASP1;FKBP4;BAG5;PRNP;PMP22;ARF6;PSEN1;HDAC2;SEMA3A;EVL;CAPZB;PTPN9;YWHAH;TSKU;PPP3CA;CRMP1;TRIM32;ULK2;KIF24;MAP2;SEMA5A;GDI1;PFN2;DIP2B;SEMA3G;PRAG1;EPHB2;CCP110;FIGNL2;DAB2;CBFA2T2;MPHOSPH9;RUFY3;INPP5F;LPAR1;DNM3;RYK;LIMK2;CDK5;PTPRG;NEO1;RGMA;ZNF365;NRP1;TESK1;RAB7L1;IFRD1;RNF6;FSTL4;RTN4R;NGEF;YAP1
GOBP_VESICLE_LOCALIZATION	0.00145828	0.538434	-1.49541	RAB7A;TRAPPC13;TRAPPC2;RAB1B;PAFAH1B1;AP3S1;RAB3A;PTEN;AP3B1;PREB;CTNNB1;CLASP2;SEPTIN5;BBS5;SDC4;PSEN1;EXOC7;FBXW11;KIF1B;PICALM;TRAPPC12;CTBP1;PINK1;SYT11;EXOC4;TRAPPC8;STK11;SDCBP;CSNK1D;RAB27A;STXBP1;RAB11B;EXOC6B;MAP2;COPS5;MKKS;SNAP23;CLASP1;MYO1A;TRIP11;AP1G1;KIF13A;SPG11;CHMP2A;TRAK2;CCDC186;KIF3B;FYCO1;EXOC6;CDR2L;DNM1;TRAPPC6A;AP3M1;MYO5A;KIFAP3;HGS;SEC16A;TRAPPC11;PDCD6;FNBP1L;CEP19;IT…
GOBP_RESPIRATORY_SYSTEM_DEVELOPMENT	0.00358941	0.326638	-1.49643	SMAD2;ALDH1A3;COL3A1;ALDH1A2;COL6A1;RAB3A;TCF21;AP3B1;CTNNB1;NFIB;RDH10;ANXA2;EXT1;MAPK3;MAP2K1;GLI2;KLF2;DLG5;LTA4H;PTGES3;CCN2;PDGFRA;SRSF6;FBN1;ATXN1L;CCBE1;ASXL1;CREB1;ZFPM2;MYOCD;HIPK2;SKI;SIX1;SMCHD1;ACE;BMPR2;NOTCH1;PROX1;RPGRIP1L;KRAS;HOPX;SPRY1;PPP3R1;LAMA5;EPAS1;JMJD6;RC3H2;CHD7;GLI3;BASP1;FGFR2;TBX2;SAV1;EDA;EP300;NKIRAS1;TULP3;YWHAZ;PHF14;PPP1CA;TMEM38B;SP3
GOBP_VASCULATURE_DEVELOPMENT	1.19724e-07	0.788187	-1.49673	COL5A1;COL3A1;AMOT;AQP1;ALDH1A2;SLIT2;THBS4;ZFAND5;RASA1;SMAD1;CLIC4;ABL1;TCF21;ANTXR1;FAM129B;COL1A1;RHOA;SULF1;ITGB1;DCN;CTNNB1;CXCL12;HSPB1;ITGB3;COL1A2;MYLK;XBP1;ANXA2;BSG;PTK2;SUFU;PSEN1;RGCC;MAPK3;MAP2K1;PRKD1;GBX2;NR2E1;NGFR;GTF2I;ZBTB14;DYNC2H1;AMOTL1;DAB2IP;ROCK2;GATA4;CXCR7;HECTD1;TGFB2;COL4A1;KLF2;TBX20;MEOX2;CAV1;ADAM10;CRKL;MEF2C;ETS1;PARVA;GAA;CNTRL;ATP5B;STARD13;ATP2B4;CCN2;PDGFRA;…
GOBP_AUTOPHAGOSOME_ORGANIZATION	0.0236936	0.0981707	-1.49691	RAB7A;RAB1B;SNX30;PIK3C3;PSEN1;ATG10;SNX7;RAB23;PINK1;UBQLN1;FEZ1;EFNB1;MFN2;WDR45B;BAG3;TRIM32;ULK2;ATG3;RALB;PIP4K2B;BECN1;RAB3GAP1;ATG2A;ATG7;SCFD1;SPG11;EPHB2;IFT20;RAB3GAP2;ATG4B;MTM1;VMP1;SNX4;DNAJC16;UBXN2A;IFT88;AMBRA1;RAB33B;SH3GLB1;STX17;UBXN2B;C9orf72;ATG14;MAP1LC3A;ATP13A2;PIKFYVE;TOM1;RAB5A;MAP1LC3C;GABARAPL2;LRRK2;TP53INP1
GOBP_VACUOLAR_TRANSPORT	0.00728676	0.211514	-1.49695	VTI1B;VCP;HSPA8;RAB7A;BIN1;AP3S1;AP3B1;CHMP4B;HOOK3;PIK3C3;NCOA4;CHMP5;EHD3;ARL8B;PINK1;GNPTAB;CCDC91;TMEM106B;ARSB;ANKFY1;MON1A;VPS13D;UBAP1;BECN1;VPS11;VPS18;EPG5;ATP6V0D1;VPS53;AP1G1;KIF13A;VPS13A;CHMP2A;CHMP7;VPS8;RBSN;LEPROT;ASB15;MTM1;AP3M1;PLEKHF1;LRP1;HGS;VPS41;VPS13C;MVB12A;RAB12;SCYL2;LAPTM5;VTI1A;VPS37A;UEVLD;STAM2;AP3D1;CHMP3;LYST;PLEKHF2;VPS54;SNX27;VPS51
GOBP_REGULATION_OF_SISTER_CHROMATID_SEGREGATION	0.0255438	0.0935031	-1.49743	SMARCA2;ACTB;MAD2L1;RIOK2;HNRNPU;APC;ANAPC1;NUMA1;NDC80;ANAPC2;ARID1A;ZNF207;NEK6;ESPL1;BCL7B;BECN1;PBRM1;SMARCD1;PRPF4B;SMARCC1;BUB1B;CDK1;BRD7;ACTL6A;ZWILCH;CHFR;USP44;TTK;CENPE;DPF2;ARID1B;DYNC1LI1;BCL7A;TPR;CDC27;RAD21;TACC3;INCENP;RB1;KNTC1;PCID2;SMARCA4;SPDL1;NSMCE2;CDK5RAP2;KAT2B;TRIP13;ANAPC7;SPC25;LCMT1;BIRC5;ZW10;XRCC3;BUB3;DLGAP5;MAD1L1
GOBP_MEMBRANE_ORGANIZATION	1.41059e-08	0.826657	-1.4977	VTI1B;GSN;HSP90AA1;TOMM5;ACAA2;HSPA8;RAB7A;GOLPH3;BIN1;COL5A1;PRKCDBP;LMNB2;EPB41L3;TRAPPC13;TRAPPC2;BNIP3L;RAB1B;PAFAH1B1;AP3S1;IMMT;RAC1;COL6A1;RAB3A;SLC25A4;VDAC2;PTEN;NUP155;AP3B1;PREB;RHOA;VAPB;ARF1;CHMP4B;ABCB1;ANO6;SAMM50;ANXA2;GPHN;OSBPL5;SEC24C;LMNB1;CAMK2A;HSPA4;DES;EXOC7;XKR4;CHMP5;NAIF1;TOMM20;ANK2;REEP5;PICALM;TARDBP;SH3GLB2;SYNGR1;TRAPPC12;TGFB2;HSPA9;ARL8B;RAB31;STX18;WHAMM;PINK1;T…
GOBP_MACROAUTOPHAGY	4.94042e-05	0.643552	-1.49784	VTI1B;VCP;GAPDH;RAB7A;BNIP3L;RAB1B;SLC25A4;SPTLC1;CHMP4B;DCN;POLDIP2;NIPSNAP2;SNX30;PIK3C3;PSEN1;ATG10;EXOC7;CHMP5;ATP6V1E1;SNX7;RAB23;PGAM5;ARL8B;PLAA;WDFY3;PINK1;UBQLN1;FEZ1;EFNB1;GAA;USP30;MFN2;WDR45B;BAG3;UFL1;EXOC4;LZTS1;VPS13D;HMOX1;TRIM13;TRIM32;PIK3CA;ULK2;HIF1A;ATG3;RALB;PIP4K2B;BECN1;RAB3GAP1;HTRA2;STUB1;SNX32;ATG2A;ATG7;MTMR14;EPG5;ATP6V1G1;EIF2S1;SCFD1;TECPR1;ATP6V0D1;MTMR8;ATP6V1B2;H…
GOBP_REGULATION_OF_CELL_CYCLE_PROCESS	7.15196e-08	0.801216	-1.49804	SMC2;SMARCA2;ACTB;BIN1;CDC5L;DACH1;SVIL;TMOD3;MAD2L1;CTCF;PTEN;RHOA;TAOK1;CHMP4B;CTNNB1;POLDIP2;RRM1;TAF1;CTDSPL;RIOK2;BIRC6;PIK3C3;CCND1;ARF6;HNRNPU;BRE;INHBA;RGCC;DOT1L;APC;PLK4;ANAPC1;DYNC1H1;SMC5;DDX3X;EXOC7;CHMP5;FEM1B;MLF1;NUMA1;DAB2IP;ROCK2;TAOK3;PBX1;NDC80;CDK7;CACNB4;TBX20;ANAPC2;RAB11FIP3;CIT;ARID1A;CDC25A;CDC73;PPP2CA;DDB1;CDC14B;DTL;ZNF207;FAM83D;CALM2;ATP2B4;BRD4;E2F7;SETD2;NEK6;ESPL…
GOBP_ORGANIC_CYCLIC_COMPOUND_CATABOLIC_PROCESS	2.4091e-07	0.774939	-1.49896	VCP;VIM;HINT2;PABPC1;DPYSL3;GAPDH;DPYSL2;SERBP1;MAPKAPK2;SKIV2L2;TRIM63;GOT2;MOXD1;DCP2;COL6A1;TTC37;NUDT5;SARM1;PIAS4;RBM3;SYNCRIP;YBX1;ZCCHC6;PHAX;OGDH;EPHX2;NUDT13;FASTKD3;HNRNPU;PSEN1;FOXK2;AAED1;CAPRIN1;PNRC2;SENP1;SECISBP2;PELO;SAMD4A;NUDT9;TARDBP;ROCK2;FXR1;HMOX2;CARHSP1;ACAA1;AMPD3;PPP2CA;RGN;ZCCHC7;PDE7B;DCP1B;AIFM1;MRTO4;PDE7A;NTHL1;YWHAH;XRN1;NCBP2;GIT1;CRMP1;PNRC1;HMOX1;PDE5A;XRN2;SMG…
GOBP_REGULATION_OF_CELLULAR_CATABOLIC_PROCESS	1.59389e-05	0.674963	-1.4996	GAPDH;CISD1;NNT;BNIP3L;ABL1;EEF1A1;SLC25A4;SPTLC1;EEF1A2;CHMP4B;DCN;POLDIP2;HSPB1;ANXA2;SNX30;PIK3C3;PSEN1;FOXK2;AAED1;WDR41;EXOC7;PRKD1;MTMR4;ATP6V1E1;GATA4;DEPDC5;SNX7;PINK1;UBQLN1;CPT1A;FEZ1;ABHD4;HERC1;EIF4G2;USP30;CATSPER4;EIF4G3;ATP2B4;TMEM59;PACSIN3;SETD2;ADAM9;BAG3;UFL1;EXOC4;LZTS1;HMGB1;SH3BP4;STK11;VPS13D;HMOX1;TRIM13;TRIM32;BCL2;PIK3CA;ULK2;TLK2;HIF1A;SH3D19;WASHC1;ORMDL3;RALB;ZC3H12A;…
GOBP_TRANSFORMING_GROWTH_FACTOR_BETA_RECEPTOR_SIGNALING_PATHWAY	0.00248105	0.518848	-1.49997	SMAD2;NREP;COL3A1;LTBP2;SMAD1;PXN;CREBBP;ITGB1;COL1A2;DKK3;PTK2;MTMR4;HDAC2;LTBP1;TGFB2;CILP;ZYX;ZEB1;RASL11B;ADAM9;FBN1;SPRED2;SMAD5;STK11;MYOCD;HIPK2;SKI;ITGB8;SDCBP;ZNF703;SIN3A;JUN;BRMS1L;MPP5;STUB1;PMEPA1;SNX32;THBS1;APPL1;ZEB2;HTRA3;SMAD3;TGFBR3;SPRY1;SRC;TET1;RBBP4;FNTA;DAB2;BCL9L;PBLD;ACVRL1;CDH5;SKIL;MAP3K7;SNX25;SPRED1;SUDS3;OGT;GLG1;EP300;ITGA8;ZNF451;PRDM16;ARID4A;FERMT2;STAT3
GOBP_REGULATION_OF_MONONUCLEAR_CELL_MIGRATION	0.0325548	0.0798346	-1.50039	SLIT2;ABL1;RHOA;CXCL12;ANO6;ITGB3;PTK2;ASCL2;MAPK3;STK39;NBL1;ADAM10;CRKL;C1QBP;HMGB1;DDTL;CNN2;JAM3;THBS1;BCR;WNK1;CMKLR1;GAS6;ABL2;CRK;CSF1R;LGMN;PDGFD;PLCB1;ITGA4;WASL;JAM2;MED23
GOBP_REGULATION_OF_DNA_BIOSYNTHETIC_PROCESS	0.0191522	0.113786	-1.50044	DACH1;CCT4;DCP2;HMBOX1;FAM129B;CCT5;CTNNB1;TCP1;HNRNPU;RGCC;MAPK3;CCT6A;RFC2;HNRNPA1;CCT2;JADE3;RGN;PTGES3;XRN1;ATR;RFC5;SMG6;ING5;ING4;ANKRD1;HNRNPD;PAPD5;STN1;HNRNPA2B1;SRC;EXOSC10;PCNA;PKIB;HGF;NAT10;PARP4;PINX1;GFER;CCT7;CHTF18;TP53;ADIPOQ;KAT7;MYC;CCT3;TEN1;PDGFB;PARN;NFATC1;DKC1
GOBP_DNA_DAMAGE_RESPONSE	3.77068e-10	0.898671	-1.50052	VCP;HNRNPK;LOC427439;SMARCA2;ACTB;MAPKAPK2;SKIV2L2;CDC5L;MSH3;RMI1;ABL1;XPA;CREBBP;APTX;TAOK1;ERCC6L2;PIAS4;CEP164;POLDIP2;RRM1;TAF1;CXCL12;FH;TRRAP;CCND1;NEK4;BRE;PSEN1;PLA2R1;HIC1;DOT1L;CEBPG;MAPK3;APC;TOPORS;RPS3;SMC5;MCM4;SUPT20H;RFC2;INO80C;POLA1;FEM1B;IFFO1;USP7;CXCR7;TAOK3;CDK7;WDHD1;NCOA6;FANCM;TLK1;PIAS1;ATXN3;RNF168;CCDC117;ARID1A;CHRNA4;CBX1;TAF5;YY2;ZBTB38;KMT5B;TDP2;ERCC8;DDB1;CDC14B…
GOBP_RNA_3_END_PROCESSING	0.0436946	0.0653165	-1.50054	PTCD1;ZCCHC6;RPRD2;INTS1;PAPOLB;CPSF7;LARP7;CDC73;ZC3H3;AHCYL1;NCBP2;CPSF3;BARD1;RPRD1A;MTPAP;PAF1;INTS2;PAPD5;LSM10;EXOSC10;EXOSC8;DHX36;PAPD7;NCBP1;EXOSC7;SUPV3L1;LSM11;CPEB1;PARN;DKC1;EXOSC9;ELAC2;SSU72;CLP1;EXOSC2;CPSF2;EXOSC5
GOBP_RESPONSE_TO_STEROID_HORMONE	0.000368585	0.593325	-1.50054	ATP5F1AZ;HSPA8;AQP1;SLIT2;TRIM63;DNAJA1;TCF21;TH;COL1A1;RHOA;PLPP1;FECH;FKBP4;GOT1;CDO1;HNRNPU;INHBA;MAPK3;NR2E1;NCOA4;STK39;TYMS;TGFB2;CAV1;ARID1A;CARD9;AIFM1;PTGES3;ACSBG1;ADAM9;NEFL;UFL1;RNF14;YWHAH;UBR5;RPS6KB1;BCL2;CNOT2;PIK3CA;SAFB;SLIT3;FIBIN;PMEPA1;VPS11;THBS1;FBXO32;VPS18;ACE;WBP2;MED1;TMF1;AR;DNAAF4;ABHD2;ARNTL;SRC;CASP9;CPN1;AGL;RAN;SKP2;PCNA;ATP1A1;DAB2;CLOCK;JAK2;UFM1;CASP3;GLB1;NCOR…
GOBP_BONE_DEVELOPMENT	0.00358941	0.326638	-1.50098	ADAMTS7;COL3A1;SMAD1;PAFAH1B1;COL6A1;LRRC17;COL1A1;RHOA;SULF1;MEF2D;ANXA2;EXT1;TMEM119;SERPINH1;OSR2;MMP16;RAB23;GNAS;MEF2C;RGN;P2RX5;AKAP13;RANBP3L;FREM1;FBN1;SMAD5;SH3PXD2B;ASXL1;TSKU;EVC;SKI;AMER1;DYM;NAB1;RPL13;NOTCH2;IFT80;MAPK14;BMPR2;TRIP11;PLXNB3;SRC;PTGER4;TGM2;CHSY1;GLI3;RFLNB;FGFR2;SLC10A7;MBTPS2;HAS2;PDGFC;FAM20C
GOBP_POSITIVE_REGULATION_OF_RNA_METABOLIC_PROCESS	2.47954e-16	1.13309	-1.5013	HNRNPK;LOC427439;SMARCA2;PABPC1;HSPA8;SMAD2;ACTB;NFIA;EBF2;CDC5L;ACTN2;LUM;SMAD1;DIMT1;RNF20;DCP2;HMBOX1;ABL1;CTCF;TCF12;TCF21;SUB1;FAM129B;AP3B1;GPBP1;CREBBP;COL1A1;CHCHD2;MEF2D;MAP3K5;RBM3;SYNCRIP;EOMES;DCN;YBX1;CTNNB1;TAF1;ZCCHC6;WDR5B;MED18;WDR43;ACTR3;NMD3;BARX2;HRAS;NFIB;NFYB;RIOK2;XBP1;TRRAP;ANXA2;SPIN1;NELFA;CTBP2;RSF1;NEK4;PDLIM1;HNRNPU;ETS2;INHBA;UTP15;PSEN1;RGCC;FOXK2;DOT1L;IFT74;HNRNP…
GOBP_PYRIMIDINE_CONTAINING_COMPOUND_METABOLIC_PROCESS	0.0406844	0.0684313	-1.50264	DPYSL3;DPYSL2;PRPS1L1;DCK;SLC25A19;DHFR;RRM1;DTYMK;MAPK3;TYMS;CMPK1;NTHL1;CRMP1;TET2;ENTPD5;TET1;CTPS2;NME6;SHMT1;NEIL1;UMPS;TPK1;NT5M;DCTD;OGG1;SLC19A2;DHODH;NME5;TDG;MBD4;NME7
GOBP_MESENCHYME_DEVELOPMENT	0.000316511	0.593325	-1.50281	SMAD2;FAM172A;ALDH1A2;OLFM1;PTEN;RPS7;TCF21;COL1A1;EOMES;CTNNB1;CLASP2;RDH10;EXT1;PTK2;RGCC;MAPK3;APC;GBX2;SOX8;ACTC1;HDAC2;DAB2IP;SEMA3A;ROCK2;GATA4;TGFB2;KITLG;TBX20;DLG5;EFNB1;MEF2C;PPP2CA;FAM83D;RANBP3L;APLF;TCF7L2;SPRED2;LOXL2;EXOC4;ZFPM2;FN1;PHLDB1;BCL2;AMER1;PM5;SEMA6A;SDCBP;HIF1A;SIX1;SNAI1;ZNF703;ACTA2;OSR1;EDN3;EPHA3;SEMA5A;BMPR2;CLASP1;EDNRA;NOTCH1;SMAD3;TGFBR3;SPRY1;PPP3R1;GLIPR2;SEMA…
GOBP_NUCLEUS_ORGANIZATION	0.0124246	0.148338	-1.50322	BIN1;SERBP1;LMNB2;H3F3B;PAFAH1B1;NUP155;CHMP4B;LMNB1;DES;NUP98;CHMP5;NUMA1;TARDBP;FXR1;ETS1;EMG1;SELENOF;NEK6;ATR;HIPK2;NUP153;UBE2I;CHD5;PITPNB;TMF1;RNF8;EPC1;CDK1;CHMP2A;USPL1;PSME4;SPAST;CHMP7;MFSD14A;AKAP8L;ANKLE2;SYCP3;TPR;BEND3;PHF2;POLR1B;UBXN2A;KDM3A;NUP205;CHMP3;AFF2;UBXN2B;PRKCA;PDCD6IP;SRPK2;SMARCA5;IRAG2;NUP107;TOR1B;AHCTF1;NUP54;SUN1;AGFG1;CHEK1;NEMP1
GOBP_POSITIVE_REGULATION_OF_CELLULAR_CATABOLIC_PROCESS	0.00313329	0.355083	-1.50401	NNT;BNIP3L;SLC25A4;SPTLC1;DCN;SNX30;PSEN1;AAED1;PRKD1;DEPDC5;SNX7;PINK1;CPT1A;ABHD4;CATSPER4;TMEM59;PACSIN3;SETD2;ADAM9;BAG3;UFL1;HMGB1;SH3BP4;STK11;VPS13D;HMOX1;TRIM13;TRIM32;ULK2;HIF1A;SH3D19;ORMDL3;RALB;ZC3H12A;PIP4K2B;BECN1;RAB3GAP1;STUB1;PIK3CB;DEPTOR;USP20;EPM2A;PLK2;FYCO1;RAB3GAP2;SUPT5H;GNAI3;SLC25A5;GSK3A;MAP3K7;PLEKHF1;WAC;CSNK2A1;DAGLB;SNX4;ABCD2;TBK1;TRIM65;UBR4;TRIM8;LAPTM5;TFEB;HTT;…
GOBP_CELLULAR_RESPONSE_TO_REACTIVE_OXYGEN_SPECIES	0.0106137	0.163814	-1.50404	TXN;FXN;HSPA8;AQP1;PXN;MB;ABL1;RACK1;DHFR;ERCC6L2;MAP3K5;MAPK3;RPS3;HDAC2;FER;KLF2;PINK1;AIFM1;PDGFRA;ADPRHL2;PEX10;BECN1;JUN;STK25;MPV17;CDK1;PAWR;ECT2;SRC;TET1;MMP2;PEX12;MAPT;PPIF;CAT;PCNA;FANCC;TRAP1;TNFAIP3;SOD1;HGF;PEX14;PDGFD;TOP2B;OGG1;MAPK8;FBLN5;SETX;CHUK;EGFR;PEX13;ATP7A;EZH2;RIPK1;PLEKHA1;PARK7
GOBP_HIPPOCAMPUS_DEVELOPMENT	0.0427841	0.0662838	-1.50591	PAFAH1B1;PTEN;OGDH;YWHAE;NR2E1;FXR1;NF2;FEZ1;CRKL;ATP2B4;NEFL;TSKU;XRN2;BTG2;MKKS;PROX1;EIF2B5;RAN;CRK;GLI3;CASP3;EZH1;GSK3A;UQCRQ;RELN;NCOA1;BBS4;DCLK2;TSC1;EPHA5;SMO;CDK5;UBA6
GOBP_SENSORY_SYSTEM_DEVELOPMENT	5.2588e-05	0.643552	-1.5067	VIM;LOC427439;COL5A1;NFIA;ALDH1A3;AQP1;ALDH1A2;TMOD1;STAU2;CLIC4;MYOM2;TH;CTNNB1;RRM1;NFIB;RDH10;INHBA;PSEN1;OSR2;UNC45B;NR2E1;SOX8;HDAC2;SEMA3A;CPAMD8;NF2;TGFB2;COL4A1;PBX1;GNB1;TTLL5;YY2;MFN2;ZEB1;ATP2B4;PDGFRA;COL5A2;WNT5B;FBN1;PXDN;SPRED2;SH3PXD2B;TSKU;XRN2;HIPK2;SKI;BCL2;HIPK1;HIF1A;MYOM1;NOTCH2;CLN8;HMGN1;RAB3GAP1;CTNS;EPHB1;CASP2;RCN1;BMPR2;NOTCH1;SMAD3;MED1;CEP290;PROX1;VSTM4;MDM1;RPGRIP1…
GOBP_POSITIVE_REGULATION_OF_TRANSCRIPTION_BY_RNA_POLYMERASE_II	1.48884e-11	0.954542	-1.50686	HNRNPK;LOC427439;SMARCA2;SMAD2;NFIA;EBF2;CDC5L;LUM;SMAD1;RNF20;ABL1;CTCF;TCF12;TCF21;SUB1;AP3B1;GPBP1;CREBBP;CHCHD2;MEF2D;EOMES;DCN;YBX1;CTNNB1;TAF1;MED18;ACTR3;BARX2;HRAS;NFIB;NFYB;XBP1;ANXA2;NELFA;CTBP2;HNRNPU;ETS2;INHBA;RGCC;FOXK2;DOT1L;IFT74;CEBPG;RBMXL1;OSR2;ASCL2;SENP1;PRDM5;DDX3X;MED13;PRKD1;GBX2;TNIP1;NR2E1;SOX8;GTF2I;HDAC2;GLI2;NFYA;DAB2IP;GATA4;PBX1;CSRNP2;LARP7;CDK7;KAT6B;NCOA6;MYBL1;K…
GOBP_NUCLEOBASE_CONTAINING_COMPOUND_TRANSPORT	0.00169258	0.538434	-1.50701	NOL6;ALYREF;SLC25A4;SLC25A19;NUP155;YBX1;PHAX;SRSF3;ANKH;CKAP5;NUP98;TOMM20;HNRNPA1;FXR1;NXT2;CETN3;ZC3H3;SLC35A5;SETD2;NUP37;NCBP2;XPO1;IWS1;SMG6;NUP188;SMG1;NUP160;RBM15B;NUP50;NUP153;THOC7;RAE1;SMG7;NUP214;SLC25A42;TMEM241;ABCC4;EPG5;GLE1;UPF1;SEC13;MVP;DDX19;SLC25A25;WNK1;POM121C;HNRNPA2B1;IGF2BP2;RAN;LRPPRC;THOC3;NRDE2;AAAS;SLC25A5;SLC35A3;SHOC2;SLC35A1;SLC35C2;QKI;NCBP3;CASC3;SUPT6H;AKAP8L;…
GOBP_POSITIVE_REGULATION_OF_CELL_PROJECTION_ORGANIZATION	6.97574e-05	0.627257	-1.50758	HSP90AA1;DPYSL3;SLIT2;ENC1;STAU2;PAFAH1B1;RAC1;ABL1;RGS2;CXCL12;ACTR3;ITPKA;HRAS;RND2;ARF6;VLDLR;CAPRIN1;MAP2K1;APC;ARHGEF7;PRKD1;DAB2IP;ANAPC2;RAB11FIP3;FEZ1;SEPTIN7;EIF4G2;MACF1;TMEM106B;SNX3;RALA;GOLGA4;WASHC5;ARSB;NEFL;PLXND1;RAB21;NDNF;STK11;FN1;F2RL1;DEF8;EFNA5;ARPC2;PIK3CA;WASHC1;ANLN;ROR1;RAPGEF1;NCKIPSD;EPHA3;SHTN1;STK25;SEMA5A;BMPR2;WASF2;SEPTIN9;RAP1A;PLXNB3;METRN;CDC42EP4;SRC;CDC42EP1…
GOBP_REGULATION_OF_VIRAL_PROCESS	0.0231286	0.0998086	-1.50801	GSN;PABPC1;RAB7A;DYNLT1;VAPB;PPIA;RSF1;DDX3X;TNIP1;LARP7;AXL;SNX3;DDB1;PLSCR1;HMGB1;STAU1;CZH18ORF25;TRIM13;TRIM32;BCL2;PPIH;TRIM25;CD74;NOTCH1;PROX1;LGALS1A;TOP2A;N4BP1;UBP1;MDFIC;NR5A2;TOP2B;PKN2;SMPD1;DDX5;ADAR;TRIM8;RNASEL;STAT1;PPID;KPNA6;LARP1;SRPK2;EIF2AK2
GOBP_REGULATION_OF_DOUBLE_STRAND_BREAK_REPAIR	0.016545	0.124314	-1.50825	SMARCA2;ACTB;ABL1;CREBBP;PIAS4;TRRAP;ARID1A;KMT5B;SETD2;C1QBP;BCL7B;ATR;BRD8;PBRM1;SMARCD1;WDR48;SMCHD1;SMARCC1;RNF8;ERCC6;EPC1;BRD7;DEK;ACTL6A;SKP2;MGMT;OTUB1;UBE2N;ACTR2;FBXO18;MBTD1;PPP4R2;TOP2B;PPP4R3B;CSNK2A1;DPF2;ARID1B;OGG1;BCL7A;DMAP1;RTEL1;SLF2;FIGNL1;ING3;PELI3;ZNF365;TFIP11;POLQ;SMARCA4;HDGFRP2;PRKDC;TP53BP1
GOBP_REGULATION_OF_CELLULAR_LOCALIZATION	6.01265e-11	0.932595	-1.50859	VTI1B;VCP;GSN;TXN;HSP90AA1;ADCYAP1R1;HSPA8;ACTB;GOLPH3;BTF3;DNAJA1;NDUFAF2;ACTN2;OAZ1;CCT4;BNIP3L;MYBPC3;RACK1;GPC1;CCT5;CREBBP;EPB41L2;PIAS4;ITGB1;CTNNB1;MMD;NMD3;ITGB3;HRAS;RIOK2;TCP1;ANXA2;PPIA;PPFIA1;PRNP;PTP4A3;ARF6;SUFU;PSEN1;MAPK3;SRI;PCM1;MAP2K1;APC;YWHAE;DYNC1H1;CCT6A;LYPD1;PRKD1;NGFR;REEP5;NUMA1;PICALM;TARDBP;ROCK2;USP7;TRAPPC12;NF2;RAB23;CCT2;TGFB2;LARP7;STX18;CTNNA1;CACNB4;OAZ2;PINK1;…
GOBP_PROTEIN_CONTAINING_COMPLEX_ASSEMBLY	2.16496e-15	1.10534	-1.50943	VCP;GSN;HSP90AA1;CLTA;HSPD1;HAUS6;NDUFB10;HSPA8;TBCA;BIN1;BRIX1;NDUFS4;UQCRFS1;ALDH1A3;SRP19;RPLP0;TLN1;ALDH1A2;ACAD9;TMOD1;SLIT2;NDUFAF2;B2M;ADD3;H3F3B;SVIL;RASA1;CENPK;RPS14;ATAD2B;TRAPPC2;EIF5;PXN;TMOD3;NDUFA10;RAC1;COL6A1;ABL1;RACK1;LMOD2;VDAC2;CREBBP;PREB;CENPH;RHOA;SDHAF4;EIF3F;HAUS1;CHMP4B;RRM1;TAF1;CXCL12;FECH;MED18;CLASP2;KCND3;ANO6;UBLCP1;FKBP4;COL1A2;DNAL1;SAMM50;PREX1;LYRM7;TCP1;KCNA2…
GOBP_SPINDLE_ASSEMBLY	0.0141037	0.137793	-1.50991	HAUS6;PTEN;RHOA;HAUS1;CHMP4B;POLDIP2;CLASP2;KIF2A;HNRNPU;RPS3;DYNC1H1;KIFC1;CHMP5;PIBF1;NUMA1;NDC80;DCAF13;MAPRE1;DDB1;ZNF207;MAPRE2;WASHC5;NEK6;CSNK1D;LSM14A;TUBB1;CCNB1;CLASP1;HAUS8;TPX2;RACGAP1;CHMP2A;BCCIP;KIF3B;AAAS;CHMP7;NCOR1;STAG2;GOLGA2;KIF15;MZT1;TPR;SENP6
GOBP_CELLULAR_RESPONSE_TO_STEROID_HORMONE_STIMULUS	0.00283361	0.378768	-1.51083	ATP5F1AZ;HSPA8;AQP1;DNAJA1;TCF21;RHOA;PLPP1;FECH;FKBP4;HNRNPU;MAPK3;NR2E1;NCOA4;ARID1A;AIFM1;PTGES3;UFL1;RNF14;YWHAH;UBR5;RPS6KB1;CNOT2;SAFB;PMEPA1;VPS11;FBXO32;VPS18;ACE;WBP2;MED1;TMF1;AR;DNAAF4;ABHD2;ARNTL;SRC;CASP9;RAN;SKP2;ATP1A1;DAB2;CLOCK;JAK2;UFM1;NCOR1;USP8;PAQR8;REST;DDX17;TBX2;NR3C2;EP300;UBA5;STRN3;DDX5;HEYL;TFPI;NCOR2;KDM3A;TRERF1;PCK2;SFRP1;EGFR;TAF7;UBE2L3;NR3C1;TADA3;VPS54;PARK7;LA…
GOBP_HETEROCHROMATIN_FORMATION	0.0262266	0.0921517	-1.51103	FAM172A;LMNB2;H3F3B;PCGF3;HNRNPU;DOT1L;LMNB1;H1F0;HDAC2;CBX1;ATF7IP;DNMT1;HMGB1;UBR5;RBM15;PPM1D;RBM15B;SIN3A;PPHLN1;TDRD9;TRIP12;SMCHD1;SUZ12;BAHD1;CENPV;DNMT3A;ATRX;NRDE2;HAT1;DYRK1A;EZH1;UBR2;TPR;BEND3;POLE3;EED;PHF2;MBD3
GOBP_REGULATION_OF_CELLULAR_RESPONSE_TO_STRESS	1.50702e-06	0.733762	-1.51262	HNRNPK;SMARCA2;ACTB;MAPKAPK2;DNAJA1;MID1;ABL1;RACK1;CREBBP;DHFR;CHCHD2;TAOK1;PIAS4;DNAJC7;CXCL12;FECH;XBP1;TRRAP;PPIA;BRE;PLA2R1;HIC1;CEBPG;MAPK3;MAP2K1;RPS3;SUPT20H;INO80C;FEM1B;DAB2IP;ROCK2;CXCR7;TAOK3;TGFB2;PINK1;CAV1;UBQLN1;ATXN3;RNF168;CCDC117;ARID1A;TAF5;YY2;CARD9;KMT5B;OXR1;ERCC8;NCOA7;ACTR5;SETD2;SPRED2;UFL1;C1QBP;BCL7B;BID;HMGB1;ATR;TRIM32;BCL2;BARD1;BRD8;SNAI1;PHF13;TLDC1;YBX3;FAM168A;S…
GOBP_REGULATION_OF_ACTOMYOSIN_STRUCTURE_ORGANIZATION	0.0250805	0.0947099	-1.51289	PXN;RAC1;ABL1;RHOA;CLASP2;LIMCH1;PPFIA1;SDC4;RGCC;PRKD1;ARHGAP6;DLC1;ROCK2;NF2;PAK2;ARHGEF18;ARHGEF10L;EVL;AKAP13;CCN2;CGNL1;MKKS;CLASP1;WASF2;SMAD3;PFN2;PROX1;SYNPO2L;ECT2;PTGER4;CCDC88A;RAPGEF3;BBS4;LPAR1;TSC1;FERMT2;BRAF;STMN1;SFRP1;PIK3R1;NRP1;TESK1
GOBP_ENDOSOMAL_TRANSPORT	0.000140383	0.610527	-1.51312	VTI1B;VCP;RAB7A;ACTN2;CHMP4B;HOOK3;SNX30;PIK3C3;ARF6;UBE2O;MAPK3;MAP2K1;SNX1;CHMP5;SNX2;EHD3;PICALM;USP7;NF2;SNX7;ARL8B;ERC1;PLEKHA3;RAB11FIP3;PQLC1;SNX3;RAB10;RAB6A;WASHC5;WDR91;PLEKHJ1;RAB21;ANKFY1;UBAP1;RAB14;CMTM6;WASHC1;SNX12;BECN1;RCSD1;LMAN1L;STX8;RAB11B;CLTC;SNX32;VPS11;EPG5;VPS53;LAPTM4B;VPS26B;AP1G1;DENND1B;ARL1;CHMP2A;SRC;ARFRP1;SPAG9;ARFIP1;KIAA1109;DAB2;CHMP7;RBSN;DENND2A;LEPROT;ASB1…
GOBP_MITOTIC_SPINDLE_ORGANIZATION	0.0111176	0.159741	-1.51316	VCP;CENPH;RHOA;CHMP4B;POLDIP2;CLASP2;KIF2A;HNRNPU;CKAP5;DYNC1H1;KIFC1;CHMP5;PIBF1;NUMA1;NDC80;ZNF207;TACC1;NEK6;GNAI1;NUDC;RAE1;LSM14A;CLTC;CLASP1;TPX2;RACGAP1;CHMP2A;RAN;BCCIP;PLK2;KIF3B;SPAST;AAAS;CHMP7;STAG2;TTK;GOLGA2;CENPE;KIF15;MZT1;TPR;DCTN6;SMC3;EML1;TACC3;CHMP3;STMN1;INCENP;KPNB1;PLK3;KIF11;PDCD6IP;UHRF1;PKD1;RAB11A;TBCE;SPC25;CEP97;DRG1;DCTN2;STAG1;BIRC5
GOBP_REGULATION_OF_TELOMERE_MAINTENANCE_VIA_TELOMERE_LENGTHENING	0.0497999	0.0603353	-1.5136	CCT4;DCP2;HMBOX1;CCT5;CTNNB1;TCP1;HNRNPU;MAPK3;CCT6A;HNRNPA1;CCT2;XRN1;ATR;SMG6;PAPD5;STN1;HNRNPA2B1;SRC;EXOSC10;PKIB;NAT10;DHX36;PINX1;RTEL1;CCT7;TP53;SLX4;CCT3;TEN1;PARN;DKC1
GOBP_REGULATION_OF_CELL_PROJECTION_ASSEMBLY	0.000932579	0.557332	-1.5138	HSP90AA1;DPYSL3;SLIT2;STAU2;RAC1;ACTR3;HRAS;SYNE2;ARF6;APC;FER;TBC1D13;CAV1;RAB11FIP3;SEPTIN7;EVL;CAPZB;RALA;MYO10;TBC1D2B;F2RL1;TRIM32;DEF8;ARPC2;PIK3CA;ATG3;WASHC1;ANLN;KIF24;DAAM2;RCC2;DMTN;GDI1;TBC1D22A;WASF2;PFN2;SEPTIN9;CDC42EP4;SRC;CDC42EP1;COBL;AGRN;EPHB2;FSCN1;CCP110;IFT20;DZIP1;EPS8;CCDC88A;CYFIP1;ACTR2;GSK3A;CDKL1;MPHOSPH9;ABI2;CYLD;EVI5;FNBP1L;BBS4;LPAR1;DNM3;WASL;TBC1D16;LIMK2;TBC1D2…
GOBP_MUSCLE_CELL_DIFFERENTIATION	3.45102e-05	0.659444	-1.51407	TNNT2;SORBS2;COL14A1;BIN1;MYL9;CFL2;TMOD1;ACTN2;H3F3B;SMAD1;TMOD3;MYBPC3;COL6A1;LMOD2;MYOM2;RGS2;FAM129B;CNTNAP1;ITGB1;YBX1;CTNNB1;BARX2;XBP1;TMEM119;POPDC2;SMYD1;HNRNPU;PTGFRN;NRAP;PRKD1;NID1;ACTC1;ANK2;WDR1;GATA4;PGM5;CACNB4;TOMM70;PIAS1;DMD;MEF2C;YY2;ZEB1;AKAP13;PDGFRA;WNT5B;TMEM204;DNMT1;PPP3CA;MYOCD;MEGF10;TRIM32;SKI;BCL2;CTDP1;SIX1;NLN;MYOM1;MTPN;NOTCH2;TMOD2;LAMC1;ASF1A;PTBP1;SGCB;MAPK14;O…
GOBP_POSITIVE_REGULATION_OF_LEUKOCYTE_MIGRATION	0.0230936	0.100049	-1.51438	THBS4;RAC1;ABL1;RHOA;CXCL12;ANO6;ITGB3;PTK2;ASCL2;MAPK3;STK39;KITLG;ADAM10;C1QBP;HMGB1;F2RL1;IL6R;JAM3;CD74;EDN3;IL1R1;THBS1;TIRAP;PGF;VEGFC;WNK1;CMKLR1;GAS6;ABL2;SWAP70;CSF1R;LGMN;PDGFD;DNM1L;ITGA4;JAM2;MED23;MADCAM1;DAPK2;APP;CAMK1D;PIK3R1
GOBP_RIBONUCLEOPROTEIN_COMPLEX_BIOGENESIS	1.36415e-06	0.733762	-1.5144	RPS6;RPS23;HSP90AA1;NSA2;BRIX1;RPLP0;NOL6;WDR36;SKIV2L2;RBFA;RPS14;EIF5;DIMT1;RPS8;RPS7;EIF3F;WDR43;DDX31;NMD3;RPS12;RPP38;RIOK2;MRPS2;EIF3B;UTP15;COIL;EIF3A;DDX3X;DHX37;EIF2S3;RCL1;BMS1;SF3A1;LAS1L;DCAF13;HEATR1;SRFBP1;RPSAP58;AK6;SPATA5;EIF3I;NOC4L;URB1;EMG1;PTGES3;EIF3K;PRMT7;HEATR3;SF3B4;SRSF6;SF3B1;DNTTIP2;DIEXF;SLU7;C1QBP;MRTO4;EIF3M;RPS17;ATR;RPS15;XPO1;RPL7;TFB2M;XRN2;SDE2;MRPS7;RPL5;MRM3…
GOBP_NEGATIVE_REGULATION_OF_NEURON_PROJECTION_DEVELOPMENT	0.0221519	0.103882	-1.51493	VIM;DPYSL3;SLIT2;DRAXIN;B2M;PAFAH1B1;PTEN;FKBP4;BAG5;PMP22;ARF6;PSEN1;HDAC2;SEMA3A;PTPN9;TSKU;CRMP1;ULK2;MAP2;SEMA5A;DIP2B;SEMA3G;PRAG1;EPHB2;FIGNL2;DAB2;CBFA2T2;RUFY3;INPP5F;LPAR1;DNM3;RYK;CDK5;PTPRG;NEO1;RGMA;ZNF365;NRP1;RAB7L1;IFRD1;RNF6;FSTL4;RTN4R;NGEF
GOBP_REGULATION_OF_ANATOMICAL_STRUCTURE_SIZE	3.01653e-06	0.719513	-1.51511	GSN;HSP90AA1;BIN1;CFL2;SLC12A5;AQP1;TMOD1;SLIT2;DRAXIN;ACTN2;ADD3;SVIL;RASA1;TMOD3;PAFAH1B1;RAC1;COL6A1;ABL1;OLFM1;LMOD2;PTEN;RGS2;DSTN;RHOA;ITGB1;CXCL12;ANO6;RND2;PREX1;CAPZA2;ADD1;ARHGAP40;EXT1;ARF6;GCLM;PRKD1;STK39;PICALM;SEMA3A;ROCK2;WDR1;FER;PAK3;KLF2;ANAPC2;CAV1;LIMA1;ARHGAP5;EIF4G2;MACF1;EVL;CAPZB;GOLGA4;ARPC3;DOCK4;WASHC5;NEFL;ASXL1;PRR16;RAB21;CREB1;FN1;F2RL1;EFNA5;ARPC2;PIK3CA;ULK2;SIN3…
GOBP_REGULATION_OF_EXTENT_OF_CELL_GROWTH	0.0349554	0.0762727	-1.51536	DRAXIN;PAFAH1B1;ABL1;OLFM1;CXCL12;RND2;SEMA3A;ANAPC2;EIF4G2;MACF1;GOLGA4;RAB21;FN1;EFNA5;ULK2;SIN3A;MAP2;SHTN1;SEMA5A;BMPR2;DIP2B;MAPT;SEMA3G;CYFIP1;GSK3A;DISC1;RUFY3;PUM2;RYK;CDK5;RGMA;NRP1;IFRD1;BDNF;RNF6;FSTL4;RTN4R
GOBP_POSITIVE_REGULATION_OF_LEUKOCYTE_CHEMOTAXIS	0.048791	0.061152	-1.51571	THBS4;RAC1;CXCL12;ANO6;PTK2;MAPK3;STK39;ADAM10;C1QBP;HMGB1;F2RL1;IL6R;CD74;EDN3;THBS1;TIRAP;PGF;VEGFC;WNK1;CMKLR1;GAS6;SWAP70;CSF1R;LGMN;DNM1L
GOBP_POSITIVE_REGULATION_OF_CELL_CYCLE	8.84277e-05	0.627257	-1.51608	SMC2;SVIL;TMOD3;PAFAH1B1;MAD2L1;ABL1;RHOA;POLDIP2;RRM1;CCND1;ARF6;HNRNPU;RGCC;PLK4;DYNC1H1;SMC5;DDX3X;EXOC7;NR2E1;NUMA1;ROCK2;TGFB2;PBX1;NDC80;TBX20;RAB11FIP3;CIT;CDC25A;CDC73;CDC14B;DTL;FAM83D;BRD4;E2F7;ESPL1;PLSCR1;LFNG;C6orf89;RPS6KB1;TRIM32;CPSF3;KMT2E;SIN3A;RRM2B;BECN1;PTPN11;PAF1;EDN3;RCC2;CUL4A;NCAPD3;MED1;PROX1;USP19;CDK1;LSM10;RACGAP1;PLCG2;WNK1;ECT2;CENPV;RRM2;HSPA2;KIF3B;ATRX;SPAST;CUL…
GOBP_CENTRAL_NERVOUS_SYSTEM_NEURON_DIFFERENTIATION	0.00702277	0.216216	-1.51616	SLIT2;DRAXIN;B2M;PAFAH1B1;PTEN;TAOK1;EOMES;NFIB;OGDH;INHBA;SUFU;PSEN1;MDGA2;SECISBP2;GBX2;NR2E1;GLI2;DYNC2H1;TBX20;HERC1;ZC4H2;MYCBP2;NDNF;TSKU;BTG2;SIN3A;MTPN;CHD5;CLN8;MPP5;EPHB1;MAP2;LMO4;PROX1;SPG11;MAPT;EPHB2;ELAVL4;GLI3;CSF1R;FGFR2;DISC1;PLXNA1;UQCRQ;DCLK2;ARHGEF28;SCYL2;SMO;TULP3;NRP2;CDK5;NDEL1;SLC25A46;ATP7A;NRP1;SCYL3;CDH11;TTLL1;C21orf91;TCTN1
GOBP_REGULATION_OF_MACROAUTOPHAGY	0.00297876	0.366353	-1.51624	GAPDH;BNIP3L;SLC25A4;SPTLC1;DCN;POLDIP2;SNX30;PIK3C3;EXOC7;ATP6V1E1;SNX7;PINK1;UBQLN1;FEZ1;USP30;BAG3;UFL1;EXOC4;LZTS1;VPS13D;HMOX1;TRIM13;TRIM32;PIK3CA;HIF1A;RALB;PIP4K2B;BECN1;RAB3GAP1;STUB1;SNX32;ATP6V1G1;SCFD1;TECPR1;ATP6V0D1;MTMR8;ATP6V1B2;VPS26B;EPM2A;FYCO1;RAB3GAP2;SUPT5H;GNAI3;SLC25A5;CASP3;MTM1;MAP3K7;WAC;DNM1L;CSNK2A1;SNX4;VPS13C;TSC1;TBK1;MAPK8;ATP6V1H;FZD5;ATP6V0C;CDK5;TP53;HTT;AMBRA1…
GOBP_LIPID_OXIDATION	0.0247422	0.0955408	-1.51624	ACAA2;HSD17B4;PHYH;AUH;ACADL;AMACR;HADHA;ECI1;ECHS1;ETFA;ACAA1;CPT1A;HADH;MAPK14;DECR1;SIRT4;TYSND1;CPT2;HAO1;ADIPOR2;LONP2;ACADS;PRKAG2;ADIPOR1;EHHADH;ACOX2;ABCD2;SLC25A17;ALDH1L2;PEX7;ADIPOQ;HACL1;ETFDH;IVD;ECI2;PEX13;DECR2;CRAT
GOBP_MONOSACCHARIDE_BIOSYNTHETIC_PROCESS	0.0411142	0.0681227	-1.51625	MDH1;MDH2;MST1;WDR5B;GOT1;USP7;RGN;DDB1;SLC25A12;AKR1A1;TCF7L2;STK11;NLN;TPI1;PGAM1;PGM1;ARPP19;PGD;CHST15;PER2;PPP4R3B;SOGA1;OGT;EP300;ATF3;PGP;ADIPOQ;PCK2;GPI;NR3C1;KAT2A;SLC35B4;KAT2B;CLK2;GCK;ALDOB;SLC25A10
GOBP_POSITIVE_REGULATION_OF_EPITHELIAL_CELL_MIGRATION	0.00883453	0.185422	-1.51636	ATP5F1AZ;RAC1;ABL1;HSPB1;CLASP2;ITGB3;ARF6;PTK2;PRKD1;ROCK2;TGFB2;ARHGAP5;ETS1;MAP4K4;ATP5B;PLCG1;MAPRE2;ADAM9;CCBE1;HMGB1;HMOX1;SPARC;EPB41L4B;AAMP;HIF1A;ZC3H12A;RIN2;THBS1;PIK3CB;MAPK14;SEMA5A;NUS1;IQSEC1;BMPR2;CLASP1;GAB1;PROX1;VEGFC;TGFBR3;PLCG2;SRC;GLIPR2;PLK2
GOBP_PURINE_CONTAINING_COMPOUND_METABOLIC_PROCESS	6.05632e-07	0.74774	-1.51646	ATP5F1AZ;VCP;ATP5I;HINT2;NDUFB10;HSD17B4;GUCY1A2;HSPA8;ATP5C1;GAPDH;MDH1;NDUFS4;NNT;MDH2;TRIM63;PRPS1L1;SDHB;DCK;NDUFV1;NDUFA10;DLST;ATP5G3;COL6A1;DLAT;PDK1;NUDT5;MTHFD2L;SARM1;ATIC;OGDH;FAR2;NUDT13;PSEN1;FOXK2;ADSL;AAED1;DIP2A;DLD;NDUFB8;NDUFS7;ATP5PB;NUDT9;NDUFB2;AK1;RAB23;CACNB4;PINK1;NADK2;AMPD3;SHPK;PPP2CA;PDE7B;SLC16A9;MTHFD1;ATP5B;ACSBG1;NUDT2;NDUFS1;ACLY;NDUFB6;PDHX;PDE7A;RPIA;PDHB;GIT1;G…
GOBP_REGULATION_OF_CATABOLIC_PROCESS	2.18808e-11	0.943632	-1.51651	VCP;VIM;HSP90AA1;PABPC1;GAPDH;RAB7A;CISD1;SERBP1;MAPKAPK2;NNT;TRIM63;OAZ1;BNIP3L;MAD2L1;DCP2;ABL1;EEF1A1;RACK1;SLC25A4;PTEN;RPS7;SPTLC1;EEF1A2;PIAS4;ITGB1;RBM3;SYNCRIP;CHMP4B;DCN;YBX1;POLDIP2;TAF1;ZCCHC6;HSPB1;PHAX;BAG5;SUMO2;ANXA2;SNX30;PIK3C3;FASTKD3;HNRNPU;PTK2;SUFU;PSEN1;FOXK2;AAED1;CAPRIN1;SENP1;WDR41;APC;SECISBP2;EXOC7;PRKD1;MTMR4;SAMD4A;ATP6V1E1;TARDBP;DAB2IP;ROCK2;USP7;FXR1;GATA4;DEPDC5;H…
GOBP_SUBSTRATE_ADHESION_DEPENDENT_CELL_SPREADING	0.0247037	0.095752	-1.51652	RAB1B;PXN;FBLN1;RAC1;PARVB;ABL1;ANTXR1;RHOA;LIMS2;ITGB3;PREX1;PTK2;ARHGEF7;FER;AXL;CRKL;PARVA;PARVG;C1QBP;FN1;EFNA5;ARPC2;ILK;LAMC1;RCC2;DMTN;ST6GAL1;SRC;LAMA5;DAB2;CRK;HAS2;PKP2;ITGA4;ITGA8;FERMT2;BRAF;DOCK1;POSTN;PIK3R1;NRP1;TESK1;AP1AR;NEDD9;CDC42
GOBP_POSITIVE_REGULATION_OF_LOCOMOTION	8.10396e-07	0.74774	-1.51766	ATP5F1AZ;LOC427439;AQP1;SLIT2;THBS4;RAC1;ABL1;RACK1;COL1A1;RHOA;CPNE3;ITGB1;CXCL12;HSPB1;CLASP2;ANO6;ITGB3;HRAS;PREX1;MYLK;XBP1;SYNE2;ARF6;PTK2;ARHGEF39;ASCL2;MAPK3;APC;ARHGEF7;PRKD1;STK39;DAB2IP;SEMA3A;ROCK2;CXCR7;TGFB2;PLAA;FER;KITLG;TPBG;CAV1;ADAM10;CRKL;ARHGAP5;ETS1;MAP4K4;ATP5B;PDGFRA;WNT5B;DOCK4;PLCG1;MAPRE2;CDH13;ADAM9;CCBE1;C1QBP;HMGB1;PPP3CA;CCDC25;FN1;HMOX1;F2RL1;RPS6KB1;TRIM32;CD151;BC…
GOBP_SINGLE_FERTILIZATION	0.030708	0.0832386	-1.51778	H3F3B;CCT4;COL6A1;RAB3A;VDAC2;CCT5;AP3B1;GNPDA1;TCP1;LHFPL2;CCT2;CRKL;STXBP1;PLCD4;WDR48;MYH9;B4GALT1;AR;TRIM36;CDK1;ASH1L;ABHD2
GOBP_IMPORT_INTO_NUCLEUS	0.00636025	0.229498	-1.51855	HSP90AA1;HSPA8;NUP155;SUFU;PSEN1;PRKD1;NUP98;TARDBP;HNRNPA1;RAB23;HEATR3;BAG3;KPNA3;UBR5;PPP3CA;NUP188;IPO11;NUP50;NUP153;PKIA;CSE1L;ZC3H12A;NUP214;MAPK14;APPL1;IPO13;NOTCH1;SMAD3;MED1;SEC13;CDK1;RPAIN;POM121C;ECT2;SPG11;PPP3R1;MDFIC;KPNA4;PRKAG1;RAN;AKIRIN2;JAK2;GLI3;UFM1;TNPO1;ELAVL1;EP300;NF1;TPR;DMAP1;KCNQ3;SMO;STAT3;NUP58;TP53;NFKBIA;IPO7;CBLB
GOBP_REGULATION_OF_CELL_CYCLE_G1_S_PHASE_TRANSITION	0.0041154	0.297548	-1.51866	SMARCA2;ACTB;PTEN;RRM1;TAF1;CTDSPL;CCND1;INHBA;RGCC;APC;DDX3X;MLF1;CDK7;CACNB4;ARID1A;CDC73;PPP2CA;FAM83D;ATP2B4;E2F7;BCL7B;BID;CCNH;BCL2;CPSF3;SDE2;KMT2E;KLF11;PAF1;PBRM1;CUL4A;SMARCD1;CASP2;SMARCC1;APPL1;LSM10;PLCG2;BRD7;RRM2;MN1;ACTL6A;PLK2;CRLF3;RFWD3;GJC2;CUL4B;WAC;TBX2;PLCB1;ANKRD17;DPF2;ARID1B;BCL7A;TP53;RDX;AMBRA1;LSM11;EGFR;WEE1;APBB1;EZH2;CCND3;RB1;E2F1;CCNE2;SMARCA4;STXBP4;PLK3;RBL2;PR…
GOBP_REGULATION_OF_INTRINSIC_APOPTOTIC_SIGNALING_PATHWAY	0.00613186	0.23554	-1.51947	HNRNPK;DNAJA1;RACK1;VDAC2;RPS7;PIAS4;CTNNB1;CXCL12;HSPB1;BAG5;XBP1;PPIA;RPS3;DDX3X;GATA4;CXCR7;PINK1;CAV1;UBQLN1;SFPQ;BID;TRIM32;BCL2;HIF1A;SNAI1;RRM2B;BECN1;YBX3;HTRA2;CD74;PIK3CB;MCL1;SRC;MMP2;PPIF;TRAP1;SOD1;SKIL;TPT1;PLEKHF1;TAF9;FBXO18;EIF2AK3;NCK1;HERPUD1;DNM1L;CYLD;SGMS1;NME5;TMBIM6;USP47;TP53;FIGNL1;NONO;DAPK2;MAPK8IP1;SNAI2;GPX1;MYC;RTKN2;ERP29;NDUFS3;BCL2L1;PARK7
GOBP_CENTRAL_NERVOUS_SYSTEM_NEURON_DEVELOPMENT	0.0341226	0.0778214	-1.51961	SLIT2;DRAXIN;PAFAH1B1;PTEN;TAOK1;NFIB;OGDH;SECISBP2;GBX2;NR2E1;GLI2;MYCBP2;NDNF;TSKU;BTG2;MPP5;EPHB1;MAP2;SPG11;MAPT;EPHB2;FGFR2;DISC1;PLXNA1;UQCRQ;DCLK2;ARHGEF28;SCYL2;NRP2;CDK5;NDEL1;ATP7A;NRP1
GOBP_MICROTUBULE_POLYMERIZATION_OR_DEPOLYMERIZATION	0.0120641	0.151583	-1.5199	HAUS6;MID1;RAC1;ABL1;TAOK1;HAUS1;CLASP2;FKBP4;KIF2A;CAMSAP2;APC;CKAP5;RPS3;ARHGEF7;NUMA1;MAPRE1;ZNF207;MAPRE2;GIT1;KIF18B;CSNK1D;KIF24;MAP2;TUBB1;AKAP9;TBCD;CLASP1;HAUS8;CAMSAP1;TPX2;SLAIN2
GOBP_REGULATION_OF_MIRNA_METABOLIC_PROCESS	0.0364133	0.0736252	-1.52006	SMAD1;HRAS;NFIB;NGFR;TGFB2;ETS1;YY2;TEAD1;MYOCD;HIF1A;ZC3H12A;NOTCH2;JUN;SMAD3;AR;ZSWIM8;RC3H2;DROSHA;NCOR1;REST;SPI1;NFKB1;DDX5;STAT3;KLF5;TP53;NCOR2;MYC;EGFR;NR3C1;POU2F1;GATA3;GNL3;SMARCA4;PDGFB;EGR1;SMAD6;PPARG;RC3H1
GOBP_PROTEIN_CONTAINING_COMPLEX_LOCALIZATION	0.00235579	0.538434	-1.52021	LMNB2;STAU2;NMD3;FKBP4;ITGB3;HRAS;RIOK2;GPHN;HNRNPU;IFT74;LMNB1;PCM1;DYNC2H1;FXR1;ADAM10;RALA;STX7;GPC4;WASHC5;CEP112;ATR;RPS15;STAU1;XPO1;IFT81;AP2S1;RPGR;MDN1;RALB;ZDHHC3;IFT57;IFT80;AP2M1;RCC2;EIF6;AKAP9;CLUAP1;AP2B1;RAP1A;HIP1;KLHL21;PPP3R1;RAN;KIF3B;IFT20;DZIP1;AKIRIN2;IFT46;ARL3;ABCE1;IFT22;EXOC3L1;RELN;DBN1;OGT;LPAR1;DNM3;TTC30B;WASL;RAB8A;TSC1;MZT1;LTV1;SGCD;IFT122;IFT88;INTU;AP3D1
GOBP_POSITIVE_REGULATION_OF_PROTEOLYSIS	7.03028e-05	0.627257	-1.52071	VCP;GSN;HSPD1;HSPA8;CYCS;RACK1;PTEN;MAP3K5;TAF1;SUMO2;BCL2L13;ANXA2;PTK2;HSPE1;PSEN1;SENP1;RPS3;DDX3X;NGFR;FBXW11;HDAC2;DLC1;DAB2IP;HECTD1;FAM162A;PINK1;PIAS1;CAV1;UBQLN1;ATXN3;RGN;CARD9;AIFM1;PACSIN3;ADAM9;CCBE1;BID;HMGB1;CSNK1A1;RHBDD1;TRIM32;BCL2;CSNK1D;SH3D19;CTSC;ZYG11A;IFT57;PSMC2;HTRA2;STUB1;MCL1;CASP2;MYH9;SOCS5;SMAD3;HIP1;DIABLO;SRC;CASP9;MAPT;FBXO22;DAB2;JAK2;GRAMD4;APAF1;LGMN;MUL1;CHFR…
GOBP_POSITIVE_REGULATION_OF_CHEMOTAXIS	0.0195281	0.112735	-1.52099	SLIT2;THBS4;RAC1;CXCL12;HSPB1;ANO6;PTK2;MAPK3;PRKD1;STK39;TPBG;ADAM10;PDGFRA;CDH13;C1QBP;HMGB1;F2RL1;IL6R;CD74;EDN3;THBS1;TIRAP;PGF;SEMA5A;BMPR2;SMAD3;VEGFC;WNK1;CMKLR1;GAS6;SWAP70;CSF1R;LGMN;PDGFD;DNM1L;LPAR1
GOBP_CELLULAR_RESPONSE_TO_TOPOLOGICALLY_INCORRECT_PROTEIN	0.0225549	0.102297	-1.52122	VCP;HSPD1;RACK1;VAPB;XBP1;CCND1;DAB2IP;CAV1;ATXN3;ABCB10;BAG3;UFL1;UBR5;RHBDD1;DNAJC10;RPAP2;STUB1;COPS5;EIF2S1;SDF2L1;HERPUD2;AKIRIN2;PARP6;MBTPS2;EIF2AK3;NCK1;HERPUD1;PARP16;STC2;UBR4;PACRG;TMBIM6;ATF3;BAK1;TBL2;PIK3R1;ERO1A;EIF2AK2;TMEM33;MBTPS1;DERL1;BFAR;NFE2L2;QRICH1;DNAJB14;PARP8;DERL2;AMFR
GOBP_CELL_CYCLE_PHASE_TRANSITION	2.85138e-07	0.761461	-1.52125	RPS6;CCNI;SMARCA2;HSPA8;ACTB;NFIA;CDC5L;CKS2;TMOD3;MAD2L1;FBXL7;PTEN;TAOK1;ITGB1;CHMP4B;RRM1;TAF1;ABCB1;CLASP2;CTDSPL;NFIB;RIOK2;CCND1;BRE;MELK;INHBA;RGCC;DOT1L;CAMK2A;APC;ANAPC1;SMC5;DDX3X;FEM1B;MLF1;TAOK3;PBX1;NDC80;CDK7;CACNB4;ANAPC2;PIAS1;ARID1A;CDC25A;CDC73;PPP2CA;DDB1;CDC14B;DTL;ZNF207;FAM83D;CALM2;ATP2B4;BRD4;E2F7;NEK6;ESPL1;UFL1;BCL7B;BID;ATR;PPP3CA;RAD1;CCNF;CCNH;RPS6KB1;BCL2;CPSF3;INIP;…
GOBP_POSITIVE_REGULATION_OF_CHROMOSOME_ORGANIZATION	0.0217406	0.105261	-1.52159	SMC2;CCT4;HMBOX1;CCT5;CTNNB1;TCP1;MAPK3;CCT6A;SMC5;INO80C;NUMA1;HNRNPA1;CCT2;ATF7IP;YY2;ACTR5;ATR;PPHLN1;NCAPD3;HNRNPD;CDK1;HNRNPA2B1;ACTL6A;ATRX;PKIB;DHX36;TPR;RTEL1;RAD21;SLF2;FEN1;NCAPG;CCT7;NFRKB;ACTR8;SLX4;CCT3;GNL3;PARN;DKC1;NSMCE2;NCAPH2;SETDB2;INO80;MAPKAPK5;LIG4;MAP3K4
GOBP_EPITHELIAL_TO_MESENCHYMAL_TRANSITION	0.00716496	0.213826	-1.52182	SMAD2;OLFM1;PTEN;COL1A1;EOMES;CTNNB1;CLASP2;PTK2;RGCC;HDAC2;DAB2IP;ROCK2;TGFB2;TBX20;DLG5;PPP2CA;FAM83D;APLF;TCF7L2;SPRED2;LOXL2;PHLDB1;SDCBP;HIF1A;SNAI1;ZNF703;EPHA3;CLASP1;EDNRA;NOTCH1;SMAD3;TGFBR3;SPRY1;PPP3R1;GLIPR2;DAB2;BCL9L;RFLNB;QKI;ACVRL1;FGFR2;HGF;GSK3A;HAS2;ADIPOR1;DDX17;SPRED1;JAG1;PDCD6;TCOF1;HNRNPAB;DDX5;FERMT2;HEYL;POLR1B;SLC39A10
GOBP_APPENDAGE_MORPHOGENESIS	0.0111176	0.159741	-1.52203	LOC427439;NFIA;COL3A1;ALDH1A2;COL6A1;CREBBP;CTNNB1;MBNL1;RDH10;EXT1;PSEN1;OSR2;HDAC2;DYNC2H1;TGFB2;PBX1;MKS1;SKI;NOTCH2;OSR1;IQCE;LNPK;NOTCH1;MED1;RPGRIP1L;FMN1;RECK;ATRX;CHD7;GLI3;FGFR2;TBX2;B9D1;PCSK5;C2CD3;FREM2;GNA12;TULP3;IFT122;INTU;BAK1
GOBP_REGULATION_OF_CELLULAR_COMPONENT_BIOGENESIS	5.00796e-12	0.975995	-1.52299	VCP;GSN;HSP90AA1;HAUS6;HSPA8;DPYSL3;RAB7A;BIN1;TLN1;TMOD1;SLIT2;ADD3;H3F3B;SVIL;RASA1;PXN;STAU2;TMOD3;RAC1;ABL1;RACK1;LMOD2;VDAC2;PTEN;ANTXR1;PREB;RHOA;HAUS1;CHMP4B;CTNNB1;POLDIP2;CLASP2;ACTR3;UBLCP1;LIMCH1;FKBP4;HRAS;BAG5;PREX1;SNX30;CAPZA2;ADD1;ARHGAP40;SYNE2;PPFIA1;CAMSAP2;ARF6;HNRNPU;PTK2;SDC4;RGCC;CAPRIN1;APC;PLK4;CKAP5;RPS3;DYNC1H1;ARHGEF7;DDX3X;PRKD1;CHMP5;ARHGAP6;NUMA1;DLC1;DAB2IP;ROCK2;T…
GOBP_ESTABLISHMENT_OF_LOCALIZATION_IN_CELL	8.38409e-21	1.27091	-1.52307	VTI1B;VCP;TXN;HSP90AA1;TOMM5;CLTA;HSPA8;RAB7A;ACTB;BIN1;AQP1;NOL6;LMNB2;NDUFAF2;TRAPPC13;ACTN2;OAZ1;ALYREF;TRAPPC2;RAB1B;DYNLT1;STAU2;PAFAH1B1;MAD2L1;AP3S1;MYBPC3;ABL1;SDCBP2;RAB3A;PTEN;NUP155;AP3B1;TH;PREB;VAPB;HSP90B1;ITGB1;ARF1;CHMP4B;CTNNB1;HSPB1;CLASP2;NMD3;ITGB3;ARL5A;PHAX;SEPTIN5;RIOK2;SAMM50;TIMM44;HOOK3;ANXA2;SRSF3;SNX30;SYNE2;PIK3C3;BBS5;ARF6;HNRNPU;ARCN1;SDC4;SUFU;PSEN1;SEC24C;UBE2O;IF…
GOBP_DNA_REPAIR	4.6456e-08	0.801216	-1.5237	VCP;LOC427439;SMARCA2;ACTB;CDC5L;MSH3;RMI1;ABL1;XPA;CREBBP;APTX;TAOK1;ERCC6L2;PIAS4;CEP164;POLDIP2;RRM1;FH;TRRAP;BRE;DOT1L;CEBPG;RPS3;SMC5;MCM4;SUPT20H;RFC2;INO80C;POLA1;IFFO1;USP7;TAOK3;CDK7;WDHD1;FANCM;ATXN3;RNF168;CCDC117;ARID1A;CHRNA4;TAF5;YY2;KMT5B;TDP2;ERCC8;DDB1;CDC14B;DTL;CENPS;ACTR5;APLF;RECQL;ADPRHL2;SETD2;UBE2T;MGME1;RAD23B;SFPQ;UFL1;C1QBP;BCL7B;NTHL1;HMGB1;UBR5;ATR;RAD1;RFC5;MCM3;XRCC…
GOBP_POSITIVE_REGULATION_OF_TRANSLATION	0.012778	0.146036	-1.52465	PABPC1;MRPS27;RBM3;SYNCRIP;YBX1;FASTKD3;HNRNPU;DDX3X;SAMD4A;FXR1;PINK1;EIF4G2;EIF4G3;FAM129A;C1QBP;PRR16;RPS6KB1;PCIF1;RPL5;NSUN5;YBX3;UHMK1;CSDE1;THBS1;EIF6;DHX29;HNRNPD;ZCCHC4;EIF2B5;CTIF;MIF4GD;NAT10;NCK1;UPF3B;EIF4A3;ELAVL1;OGT;METTL14;DHX36;RMND1;RCC1L;C26H6ORF125;PLXNB2;CPEB3;YTHDF2;TRUB2;POLDIP3
GOBP_RIBOSE_PHOSPHATE_METABOLIC_PROCESS	1.98882e-06	0.719513	-1.5247	ATP5F1AZ;VCP;ATP5I;HINT2;NDUFB10;HSD17B4;GUCY1A2;HSPA8;ATP5C1;GAPDH;NDUFS4;TRIM63;PRPS1L1;SDHB;DCK;NDUFV1;NDUFA10;DLST;ATP5G3;COL6A1;DLAT;PDK1;NUDT5;ATIC;OGDH;FAR2;PSEN1;FOXK2;ADSL;AAED1;DIP2A;DLD;NDUFB8;NDUFS7;ATP5PB;NUDT9;NDUFB2;AK1;RAB23;CACNB4;PINK1;AMPD3;SHPK;PPP2CA;CMPK1;PDE7B;MTHFD1;ATP5B;ACSBG1;NUDT2;NDUFS1;ACLY;NDUFB6;PDHX;PDE7A;RPIA;PDHB;GIT1;GART;PDE5A;SULT1B1;CASK;PDHA2;CLPX;MPP1;PDE4…
GOBP_REGULATION_OF_PROTEIN_LOCALIZATION_TO_CELL_PERIPHERY	0.0101495	0.169373	-1.52504	VTI1B;ACTB;RACK1;EPB41L2;ITGB1;HRAS;PPFIA1;PRNP;ARF6;LYPD1;NUMA1;PICALM;PIAS1;ADAM10;ATP2B4;TMEM59;STX7;GPC4;PTPN9;EPB41;RAB11FIP2;GNAI1;DPP10;ATP2C1;STX8;CLTC;AP2M1;EPHA3;APPL1;AR;RAP1A;WNK1;EPHB2;DAB2;LDLRAP1;CSK;LRP1
GOBP_REGULATION_OF_MICROTUBULE_BASED_PROCESS	0.000913312	0.557332	-1.5251	HAUS6;MID1;PAFAH1B1;RAC1;ABL1;RHOA;TAOK1;HAUS1;CHMP4B;CLASP2;FKBP4;CAMSAP2;HNRNPU;APC;PLK4;CKAP5;RPS3;DYNC1H1;ARHGEF7;CHMP5;NUMA1;ROCK2;MAPRE1;FEZ1;RGN;MACF1;MAPRE2;GNAI1;GIT1;STK11;XPO1;CCNF;PHLDB1;EFNA5;RAE1;CCNL2;CLTC;MAP2;EPHA3;AKAP9;MKKS;TBCD;CLASP1;HAUS8;CAMSAP1;DIXDC1;KLHL42;TPX2;SLAIN2;MDM1;TRIM36;CHMP2A;MAPT;PLK2;SPAST;CHMP7;DYRK1A;CDH5;GSK3A;NAT10
GOBP_TELENCEPHALON_DEVELOPMENT	0.000319031	0.593325	-1.52519	ALDH1A3;COL3A1;AQP1;SLIT2;DRAXIN;PAFAH1B1;PTEN;TH;RHOA;NARS;EOMES;CTNNB1;CXCL12;ATIC;NFIB;OGDH;KCNA2;SYNE2;EXT1;INHBA;PSEN1;YWHAE;SECISBP2;NR2E1;DAB2IP;SEMA3A;FXR1;NF2;FEZ1;HERC1;CRKL;ATP2B4;TACC1;TUBB2B;NEFL;TSKU;GART;XRN2;SKI;BTG2;HIF1A;NSUN5;SLIT3;MPP5;BTBD3;MKKS;DIXDC1;PROX1;RPGRIP1L;EIF2B5;RAN;EPHB2;AKIRIN2;CHD7;CRK;GLI3;FUT10;CSF1R;KCNA3;CASP3;EZH1;GSK3A;DISC1;SLC38A2;UQCRQ;PLCB1;RELN;NCOA1…
GOBP_ORGANELLE_TRANSPORT_ALONG_MICROTUBULE	0.0310039	0.0826866	-1.52638	RAB1B;PAFAH1B1;AP3S1;AP3B1;SYNE2;FBXW11;KIF1B;FEZ1;RAB6A;COPG1;NEFL;STK11;HIF1A;MAP2;KIF13A;MAPT;TRAK2;KIF3B;FYCO1;LRPPRC;SPAST;CDR2L;AP3M1;PEX14;KIFAP3;BLOC1S2;SYBU;HTT;AP3D1;KIF5B;NDEL1;CDC42;AP3B2;DYNC1I1;COPG2;HSBP1;SUN1;KIF1BP;MAP1B;AP3M2;RHOT2
GOBP_REGULATION_OF_PROTEIN_BINDING	0.0210038	0.107886	-1.5269	ACTB;B2M;ABL1;RACK1;TAF1;NMD3;ANXA2;ADD1;PPP2CA;IDE;PRMT7;TCF7L2;EPB41;HIPK2;RALB;MAP2;RAN;DAB2;CTNNBIP1;HDAC4;GAS8;LDLRAP1;GSK3A;PEX14;DISC1;LRP1;GOLGA2;MARK3;ITGA4;RPL11;MAPK8;STYX;TMBIM6;ADIPOQ;TTBK2;STK3;TFIP11;PARK7;PDGFB;BDNF;BTBD1;HIP1R
GOBP_RESPONSE_TO_LIGHT_STIMULUS	0.000133333	0.610527	-1.52722	AQP1;COL6A1;XPA;CREBBP;TH;COL6A3;ITGB1;RBM3;TAF1;FECH;EXT1;CCND1;PLEKHB1;COL6A2;CAMKMT;POLA1;GNAQ;CACNB4;GPR52;PIAS1;CDC25A;YY2;ERCC8;DDB1;DTL;B4GALT2;ACTR5;ATR;RHBDD1;STK11;TRIM32;BCL2;NR2F6;SDE2;POLK;PITPNM1;HIF1A;HMGN1;ZBTB1;LRRN4;CTNS;CUL4A;MAPK14;REV1;EIF2S1;ERCC6;RGS9;KRAS;UVSSA;N4BP1;PRIMPOL;MMP2;CASP9;CAT;PCNA;IFT20;USF1;CLOCK;CUL4B;CASP3;UBE4B;SPRTN;SEMA5B;PER2;TANC1;MSH6;EP300;SMPD1;NPH…
GOBP_POSITIVE_REGULATION_OF_CELL_CYCLE_PROCESS	0.00058937	0.57561	-1.52727	SMC2;SVIL;TMOD3;MAD2L1;RHOA;POLDIP2;RRM1;CCND1;ARF6;HNRNPU;RGCC;PLK4;DYNC1H1;SMC5;DDX3X;EXOC7;NUMA1;ROCK2;PBX1;NDC80;TBX20;RAB11FIP3;CIT;CDC25A;CDC73;CDC14B;DTL;FAM83D;BRD4;E2F7;ESPL1;PLSCR1;CPSF3;KMT2E;SIN3A;RRM2B;BECN1;PAF1;EDN3;RCC2;CUL4A;NCAPD3;MED1;USP19;CDK1;LSM10;RACGAP1;PLCG2;WNK1;ECT2;CENPV;RRM2;HSPA2;KIF3B;ATRX;SPAST;CUL4B;KLHL18;TBX2;PLCB1;PKP4;PKN2;ANKRD17;DYNC1LI1;TPR;RAD21;SLF2;RAD1…
GOBP_CELL_JUNCTION_ORGANIZATION	2.4099e-09	0.863415	-1.52738	VCP;HSPA8;ACTB;NFIA;TLN1;EPB41L3;ACTN2;STAU2;PAFAH1B1;RAC1;ABL1;RAB3A;PTEN;RHOA;CNTNAP1;ITGB1;ARF1;CTNNB1;POLDIP2;CLASP2;LIMS2;LIMCH1;ITPKA;ITGB3;GPHN;ADD1;CAP2;EXT1;PPFIA1;PRNP;ARF6;PTK2;SDC4;PSEN1;CAPRIN1;DIP2A;APC;ARHGEF7;TNS1;ANK2;ARHGAP6;DLC1;DAB2IP;ROCK2;CNKSR2;WDR1;NF2;TGFB2;COL4A1;PAK2;ERC1;FER;TPBG;WHAMM;PAK3;LZTS3;CTNNA1;CACNB4;ARHGEF9;ANAPC2;CAV1;DLG5;ADAM10;CRKL;MEF2C;ZC4H2;MYCBP2;MAC…
GOBP_REGULATION_OF_ACTIN_FILAMENT_BUNDLE_ASSEMBLY	0.0218273	0.104981	-1.52769	PXN;RAC1;ABL1;RHOA;CLASP2;LIMCH1;PPFIA1;SDC4;RGCC;ARHGAP6;DLC1;ROCK2;NF2;PAK2;ARHGEF18;ARHGEF10L;EVL;CCN2;CGNL1;MKKS;CLASP1;WASF2;SMAD3;PFN2;SYNPO2L;PTGER4;MTSS1;CCDC88A;SWAP70;RAPGEF3;BBS4;LPAR1;TSC1;FERMT2;RDX;BRAF;SYNPO2;STMN1;SFRP1;PIK3R1;NRP1;TESK1
GOBP_REGULATION_OF_CELL_CYCLE	1.56423e-12	0.996986	-1.52775	SMC2;CCNI;SMARCA2;HSPA8;ACTB;BIN1;CDC5L;DACH1;CKS2;SVIL;TMOD3;PAFAH1B1;MAD2L1;RNF20;ABL1;CTCF;RACK1;PTEN;RHOA;GADD45G;TAOK1;ITGB1;CHMP4B;CTNNB1;POLDIP2;RRM1;TAF1;WDR5B;CTDSPL;HRAS;RIOK2;TRRAP;BIRC6;PIK3C3;CCND1;PRNP;ARF6;HNRNPU;BRE;INHBA;RGCC;DOT1L;APC;PLK4;ANAPC1;YWHAE;DYNC1H1;SMC5;DDX3X;EXOC7;NR2E1;CHMP5;INO80C;FEM1B;KAT14;MLF1;NUMA1;TARDBP;DAB2IP;ROCK2;NF2;TAOK3;TGFB2;PBX1;NDC80;CDK7;JADE3;CAC…
GOBP_HEART_GROWTH	0.0347205	0.0768152	-1.52778	SORBS2;COL14A1;SMAD1;ABL1;RGS2;GATA4;TGFB2;TBX20;TOMM70;MEF2C;YY2;ZFPM2;SKI;CTDP1;MAPK14;NOTCH1;PROX1;TGFBR3;CDK1;RGS4;VGLL4;BASP1;FGFR2;TBX2;PDLIM5;SAV1;PRKG1;TENM4
GOBP_SPINDLE_ORGANIZATION	0.000780312	0.557332	-1.52977	VCP;HAUS6;PTEN;CENPH;RHOA;HAUS1;CHMP4B;POLDIP2;CLASP2;KIF2A;HNRNPU;CKAP5;RPS3;DYNC1H1;KIFC1;CHMP5;PIBF1;NUMA1;NDC80;DCAF13;MAPRE1;DDB1;ZNF207;MAPRE2;WASHC5;TACC1;NEK6;ESPL1;GNAI1;NUDC;CSNK1D;RAE1;LSM14A;CLTC;TUBB1;CCNB1;MYH9;CLASP1;HAUS8;TPX2;TRIM36;RACGAP1;CHMP2A;RAN;BCCIP;PLK2;KIF3B;ATRX;SPAST;AAAS;CHMP7;NCOR1;STAG2;SPATA17;TTK;GOLGA2;CENPE;KIF15;MZT1;TPR;SENP6;LIMK2;DCTN6;SMC3;EML1;TACC3;CHMP3…
GOBP_NEGATIVE_REGULATION_OF_CELLULAR_COMPONENT_ORGANIZATION	7.11341e-09	0.839089	-1.53053	GSN;VIM;ACAA2;FXN;HSPA8;DPYSL3;RAB7A;TMOD1;SLIT2;DRAXIN;B2M;ADD3;H3F3B;SVIL;MID1;TMOD3;PAFAH1B1;MAD2L1;DCP2;RAC1;RACK1;SLC25A4;LMOD2;VDAC2;PTEN;SUB1;ANTXR1;TAOK1;GORASP1;CLASP2;FKBP4;ITGB3;BAG5;ANXA2;CAPZA2;ADD1;PPFIA1;PRNP;CAMSAP2;PMP22;ARF6;HNRNPU;PSEN1;APC;ARHGEF7;DDX3X;PRKD1;HDAC2;ARHGAP6;PICALM;DLC1;SEMA3A;ROCK2;HNRNPA1;NDC80;PAK2;MAPRE1;ARHGEF18;PINK1;SYT11;CAV1;LIMA1;FEZ1;USP30;EVL;CAPZB;S…
GOBP_TRANSLATION	5.07533e-09	0.851339	-1.53065	RPS6;RPS23;RPL12;TARS;RPL4;PABPC1;IKBKAP;MRPS27;GAPDH;EIF4A2;RPLP0;SERBP1;ENC1;RPS20;RPS14;EIF5;RPS8;EEF1A1;RACK1;TTC37;RPS7;EEF1A2;RGS2;PTCD1;DHFR;NARS;GFM2;EIF3F;RBM3;SYNCRIP;YBX1;HSPB1;SECISBP2L;FECH;RPS12;MRPS2;EPRS;FASTKD3;HNRNPU;EIF3B;MRPS30;CAPRIN1;RPL39L;RPS3;EIF3A;SECISBP2;NARS2;MRPL1;LIMD1;DDX3X;PELO;TNIP1;MRPL50;SAMD4A;EIF2S3;TYMS;HARS1;FXR1;DARS2;PAIP2B;GCN1;MSI2;GFM1;PINK1;RPSAP58;EI…
GOBP_REGULATION_OF_CHROMOSOME_SEGREGATION	0.00894313	0.183907	-1.53091	SMC2;SMARCA2;ACTB;MAD2L1;RIOK2;HNRNPU;APC;ANAPC1;SMC5;NUMA1;NDC80;ANAPC2;ARID1A;ZNF207;NEK6;ESPL1;PLSCR1;BCL7B;BECN1;PBRM1;RCC2;SMARCD1;PRPF4B;SMARCC1;BUB1B;NCAPD3;CDK1;BRD7;ACTL6A;ZWILCH;CHFR;USP44;TTK;CSNK2A1;PUM1;CENPE;DPF2;ARID1B;PUM2;DYNC1LI1;BCL7A;TPR;CDC27;RAD21;RAD18;NCAPG;TACC3;INCENP;RB1;KNTC1;PCID2;SMARCA4;SPDL1;NSMCE2;CDK5RAP2;NCAPH2;KAT2B;TRIP13;ANAPC7;SPC25;LCMT1;BIRC5;ZW10;XRCC3;KI…
GOBP_REGULATION_OF_SMALL_GTPASE_MEDIATED_SIGNAL_TRANSDUCTION	9.5811e-05	0.627257	-1.53109	ADCYAP1R1;COL3A1;AMOT;ARHGEF12;SLIT2;RAC1;ABL1;KALRN;ITGB1;PREX1;ARHGAP40;TRIO;ARF6;ARFGAP1;ARHGAP6;PICALM;DLC1;DAB2IP;TGFB2;MYO9B;KITLG;ARHGEF18;PSD;ARHGEF9;CRKL;ARHGAP5;ARHGEF10L;MFN2;MAP4K4;STARD13;AKAP13;MAPRE2;FGD3;CDC42SE1;GARNL3;GIT1;CSNK1A1;F2RL1;ARHGDIA;ARHGAP17;NOTCH2;CGNL1;RALGAPB;PIK3CB;OBSCN;IQSEC1;NOTCH1;SYNPO2L;GPR20;FAM13B;RACGAP1;PLXNB3;CD2AP;BCR;PLEKHG1;KRAS;ECT2;SPRY1;SRC;FGD5;…
GOBP_PROTEIN_LOCALIZATION_TO_ORGANELLE	1.56423e-12	0.996986	-1.53116	VCP;TXN;HSP90AA1;TOMM5;LOC427439;HSPD1;HSPA8;RAB7A;GOLPH3;BTF3;SRP19;LMNB2;DNAJA1;MID1;CCT4;BNIP3L;ABL1;CTCF;XPA;NUP155;CCT5;AP3B1;CREBBP;COL1A1;SARM1;PIAS4;CHMP4B;YBX1;NMD3;ARL5A;HRAS;SAMM50;TCP1;TIMM44;HOOK3;PIK3C3;ARF6;HNRNPU;TPP1;SUFU;PSEN1;LMNB1;HSPA4;PCM1;APC;TOPORS;YWHAE;CCT6A;FAM149B1;SMC5;DDX3X;PRKD1;NCOA4;NUP98;NGFR;PIBF1;DYNC2H1;TOMM20;ANK2;NUMA1;TARDBP;IFFO1;ROCK2;TRAPPC12;NF2;KDELR3;…
GOBP_INTRACELLULAR_PROTEIN_TRANSPORT	4.41029e-09	0.851339	-1.53123	VTI1B;VCP;TXN;HSP90AA1;TOMM5;CLTA;HSPA8;RAB7A;OAZ1;RAB1B;AP3S1;NUP155;AP3B1;HSP90B1;ARF1;HSPB1;ARL5A;SAMM50;TIMM44;PIK3C3;ARF6;ARCN1;SUFU;PSEN1;SEC24C;HSPA4;PCM1;YWHAE;PRKD1;NCOA4;SNX1;NUP98;NGFR;SNX2;TOMM20;TARDBP;TMED3;RANBP3;COPB1;VPS45;RAB23;HSPA9;RAB31;STX18;OAZ2;TLK1;TOMM70;TBC1D13;GNPTAB;RAB6A;COPG1;TMEM129;HEATR3;RANBP3L;STX7;AHCYL1;BAG3;KPNA3;PEX10;SLU7;RAB21;YWHAH;SEC61A1;XPO6;UBR5;PPP3…
GOBP_CELL_JUNCTION_ASSEMBLY	9.3737e-06	0.690132	-1.53157	ACTB;TLN1;EPB41L3;ACTN2;STAU2;RAC1;ABL1;PTEN;RHOA;CNTNAP1;CTNNB1;POLDIP2;CLASP2;LIMCH1;ITGB3;ARF6;PTK2;SDC4;CAPRIN1;APC;ARHGEF7;TNS1;ANK2;ARHGAP6;DLC1;ROCK2;WDR1;PAK2;FER;TPBG;WHAMM;CTNNA1;ARHGEF9;CAV1;DLG5;CRKL;MEF2C;MYCBP2;MACF1;PTPRA;MAP4K4;IL1RAP;GPM6B;GPC4;CDH13;CBLN2;TLN2;PLXND1;MPDZ;LZTS1;AMIGO2;FN1;THBS2;BCL2;EFNA5;HIPK1;SDCBP;SIX1;SNAI1;JAM3;ZNF703;RAPGEF1;CAPZA1;LAMC1;EPHB1;DST;RCC2;THB…
GOBP_NUCLEOSIDE_TRIPHOSPHATE_METABOLIC_PROCESS	0.00037323	0.593325	-1.53163	ATP5F1AZ;VCP;ATP5I;NDUFB10;HSPA8;ATP5C1;GAPDH;NDUFS4;TRIM63;SDHB;NDUFV1;NDUFA10;ATP5G3;COL6A1;NUDT5;OGDH;DTYMK;PSEN1;FOXK2;AAED1;NDUFB8;NDUFS7;ATP5PB;NDUFB2;AK1;TYMS;RAB23;PINK1;PPP2CA;ATP5B;NUDT2;NDUFS1;NDUFB6;GIT1;CLPX;HIF1A;ATP5H;OLA1;RRM2B;NDUFA9;NUDT15;CTNS;NDUFA6;EIF6;NDUFB9;TPI1;PGAM1;AK2;ATP1B1;EFL1;PGM1;ATP6V1B2;SLC25A25;DHTKD1;SDHA;NDUFB5;NDUFA12;ATP5S;PRKAG1;PFKFB2;RAN;CTPS2;SDHD;NME6;…
GOBP_SMALL_GTPASE_MEDIATED_SIGNAL_TRANSDUCTION	8.61436e-07	0.74774	-1.53172	ADCYAP1R1;YWHAQ;RRAD;COL3A1;AMOT;ARHGEF12;SLIT2;RASGEF1B;RAC1;ABL1;KALRN;RHOA;ITGB1;HRAS;COL1A2;RND2;PREX1;ARHGAP40;TRIO;ARF6;ARHGEF7;NGFR;ARFGAP1;ARHGAP6;PICALM;DLC1;DAB2IP;ROCK2;TGFB2;MYO9B;KITLG;ARHGEF18;PSD;ARHGEF9;GNB1;CRKL;SIAH2;ARHGAP5;RAPGEF6;ARHGEF10L;MFN2;RALA;MAP4K4;STARD13;AKAP13;DOCK4;MAPRE2;CDH13;FGD3;CDC42SE1;SH2D3C;RAB21;GARNL3;GIT1;CSNK1A1;F2RL1;SDCBP;ARHGDIA;KRIT1;CHM;ARHGAP17;R…
GOBP_ESTABLISHMENT_OF_PROTEIN_LOCALIZATION_TO_ORGANELLE	2.70714e-06	0.719513	-1.53198	HSP90AA1;TOMM5;LOC427439;HSPD1;HSPA8;RAB7A;GOLPH3;SRP19;DNAJA1;CCT4;BNIP3L;NUP155;CCT5;AP3B1;CHMP4B;SAMM50;TCP1;TIMM44;PIK3C3;SUFU;PSEN1;HSPA4;CCT6A;PRKD1;NCOA4;NUP98;TOMM20;TARDBP;RAB23;CCT2;PINK1;TOMM70;GNPTAB;MFN2;RALA;RAB10;PMPCB;AIFM1;HEATR3;PMPCA;BAG3;KPNA3;PEX10;BID;SEC61A1;UBR5;LRWD1;PPP3CA;MON1A;VPS13D;UBAP1;NUP188;COX18;IPO11;NUP50;NUP153;PKIA;CSE1L;ZC3H12A;IMMP1L;BECN1;LMAN1L;RAB3GAP1;…
GOBP_REGULATION_OF_DENDRITE_MORPHOGENESIS	0.0485454	0.0615445	-1.5321	STAU2;PAFAH1B1;SARM1;GORASP1;ITPKA;CAPRIN1;NR2E1;ANAPC2;SDC2;RAB21;LZTS1;YWHAH;PPP3CA;STK11;EPHB2;PTPRD;PARP6;GSK3A;RELN;DBN1;FBXW8;CAPRIN2;DHX36
GOBP_FOREBRAIN_DEVELOPMENT	1.35969e-05	0.674963	-1.53218	HSPA8;ALDH1A3;COL3A1;AQP1;ALDH1A2;SLIT2;DRAXIN;B2M;PAFAH1B1;PTEN;TH;RHOA;NARS;EOMES;CTNNB1;RRM1;CXCL12;ATIC;NFIB;OGDH;KCNA2;HOOK3;SYNE2;EXT1;INHBA;PSEN1;PCM1;YWHAE;SECISBP2;GBX2;NR2E1;GLI2;DYNC2H1;DLC1;DAB2IP;SEMA3A;FXR1;NF2;FEZ1;AXL;HERC1;CRKL;ZEB1;ATP2B4;SETD2;TACC1;TUBB2B;NEFL;NDNF;TSKU;CREB1;GART;XRN2;SKI;BTG2;HIF1A;NSUN5;SIN3A;CHD5;SLIT3;RAB3GAP1;NR2F2;HTRA2;MPP5;BTBD3;SEMA5A;MKKS;DIXDC1;NOT…
GOBP_MIRNA_METABOLIC_PROCESS	0.0227831	0.101531	-1.53239	SMAD1;ZCCHC6;HRAS;NFIB;NGFR;TGFB2;ETS1;YY2;TEAD1;MYOCD;HIF1A;ZC3H12A;NOTCH2;JUN;SMAD3;AR;PAPD5;ZSWIM8;RC3H2;DROSHA;NCOR1;REST;SPI1;DDX17;NFKB1;DDX5;STAT3;KLF5;TP53;NCOR2;MYC;EGFR;NR3C1;POU2F1;GATA3;GNL3;SMARCA4;PDGFB;PARN;EGR1;AGO4;SMAD6;PPARG;RC3H1
GOBP_REGULATION_OF_PEPTIDASE_ACTIVITY	0.00145828	0.538434	-1.53254	VCP;GSN;HSPD1;GAPDH;BIN1;AQP1;CYCS;RACK1;MAP3K5;CAAP1;BCL2L13;SERPINH1;HSPE1;SENP1;RPS3;DDX3X;NGFR;DLC1;PAK2;FAM162A;PINK1;CAV1;SIAH2;CARD9;AIFM1;BID;HMGB1;BCL2;BIRC2;IFT57;SERPING1;PSMA3;HTRA2;THBS1;BIRC8;MCL1;CASP2;SMAD3;TIMP2;HIP1;CAST;DIABLO;SRC;CASP9;MAPT;RECK;GAS6;JAK2;GRAMD4;APAF1;LGMN;MUL1;REST;EIF2AK3;LRP1;CSNK2A1;TNFSF10;PDCD6;CASP8AP2;STAT3;USP47;FNIP1;LAPTM5;PCASP1;PDCD5;BAK1
GOBP_ACTIN_FILAMENT_BUNDLE_ORGANIZATION	0.00599871	0.238746	-1.53269	DPYSL3;PXN;RAC1;ABL1;RHOA;HSP90B1;ITGB1;CLASP2;LIMCH1;ADD1;MARCKS;PPFIA1;PDLIM1;SDC4;RGCC;ARHGAP6;DLC1;ROCK2;NF2;PAK2;ARHGEF18;MYO1B;LIMA1;ZYX;ARHGEF10L;EVL;CCN2;CGNL1;SHTN1;DMTN;MKKS;CLASP1;WASF2;ZEB2;SMAD3;PFN2;SYNPO2L;PAWR;SRC;PDXP;PTGER4;FSCN1;MTSS1;EPS8;CCDC88A;SWAP70;RFLNB;RAPGEF3;BBS4;LPAR1;TSC1;FERMT2;RDX;BRAF;SYNPO2;USH1C;STMN1;SFRP1;PIK3R1;NRP1;TESK1;NEDD9;DIAPH3;CDC42;ITGB5;PIK3R2
GOBP_GOLGI_VESICLE_TRANSPORT	3.40263e-05	0.659444	-1.53301	VTI1B;VCP;GOLPH3;TRAPPC13;TRAPPC2;RAB1B;AP3S1;RACK1;PREB;VAPB;OSBPL5;ARCN1;SEC24C;PRKD1;GOLGA5;SNX1;SNX2;EHD3;TMED3;COPB1;TRAPPC12;KDELR3;ARL8B;RAB31;STX18;WHAMM;MYO1B;RAB11FIP3;CCDC91;MACF1;SNX3;RAB10;GOLGA4;RAB6A;COPG1;ANK1;ANK3;EXOC4;ANKFY1;TRAPPC8;NRBP1;ERGIC2;RAB14;RAB26;NSF;CSNK1D;BNIP1;COG5;SCAMP2;SNX12;ATP2C1;LMAN1L;TMED7;EXOC6B;BLZF1;SEC23B;SNAP23;SCFD1;PITPNB;TRIP11;SEC13;GOSR2;COG2;AP1…
GOBP_PROTEIN_DNA_COMPLEX_ASSEMBLY	0.00474009	0.275058	-1.53332	H3F3B;CENPK;ATAD2B;CENPH;TAF1;MED18;RSF1;POLR1E;H1F0;ATAD2;TRAPPC12;NAP1L4;KAT6B;PIAS1;TAF5;TCF4;SET;BDP1;MED14;HMGB1;CENPN;CAND1;ASF1A;MED17;DR1;MED1;BRD2;CHAF1A;TBP;CENPV;TAF4;RBBP4;ATRX;UBTF;SSRP1;MIS12;HAT1;BRF1;SART3;TAF9;TAF3;MED22;CENPE;MED19;GTF2A1;GMNN;SENP6;MED23;TAF13;TAF1B;ZNF827;MED31;POLE3;TP53;OIP5;HIRA;MED9;TAF12;TAF7;TAF2;BRF2;CENPT;GTF2H5;RB1;KNTC1;SMARCA4;SHPRH
GOBP_REGULATION_OF_STRIATED_MUSCLE_CONTRACTION	0.0270373	0.090497	-1.53406	HSP90AA1;BIN1;RNF207;MYBPC3;CTNNA3;RGS2;REM1;SRI;PRKD1;ANK2;EHD3;GATA4;CAV1;DMD;CASQ2;CALM2;PDE5A;PDE4D;ZC3H12A;DSC1;AKAP9;SLC8A1;ATP1B1;DSP
GOBP_STRESS_FIBER_ASSEMBLY	0.0173749	0.120769	-1.53414	PXN;RAC1;ABL1;RHOA;ITGB1;CLASP2;LIMCH1;PPFIA1;PDLIM1;SDC4;RGCC;ARHGAP6;DLC1;ROCK2;NF2;PAK2;ARHGEF18;ZYX;ARHGEF10L;EVL;CCN2;CGNL1;MKKS;CLASP1;WASF2;ZEB2;SMAD3;PFN2;SYNPO2L;SRC;PTGER4;CCDC88A;RAPGEF3;BBS4;LPAR1;TSC1;FERMT2;BRAF;STMN1;SFRP1;PIK3R1;NRP1;TESK1
GOBP_HOMEOSTASIS_OF_NUMBER_OF_CELLS	8.11987e-05	0.627257	-1.53429	RPS6;COL14A1;B2M;RPS14;TMOD3;COL6A1;MB;ABL1;AP3B1;FECH;FH;EXT1;INHBA;CEBPG;CHMP5;HSPA9;KITLG;KLF2;CHST3;ABCB10;MEF2C;PPP2CA;ETS1;CARD9;MTHFD1;HEATR3;SMAD5;UFL1;ASXL1;SLC25A38;RPS17;HMGB1;HMOX1;HIPK2;BCL2;KMT2E;HSCB;HIF1A;JAM3;PTPN11;SLC40A1;MYCT1;CRISPLD1;CD74;RASSF2;CCNB1;WDR48;BIRC8;PIK3CB;DMTN;MAPK14;RHAG;DNAJA3;NOTCH1;MED1;MAEA;TGFBR3;RACGAP1;BCR;KRAS;CARD11;INHA;EPAS1;JMJD6;BPGM;SFXN1;RC3H2;…
GOBP_RHYTHMIC_PROCESS	0.000121931	0.610527	-1.53447	HSPA8;SLIT2;COL6A1;RACK1;PTEN;CREBBP;TH;KCNA2;HNRNPU;INHBA;NGFR;FBXW11;HDAC2;NFYA;TARDBP;ROCK2;TYMS;USP7;FXR1;TGFB2;GNAQ;AXL;SIAH2;HLF;MYCBP2;DDB1;DTL;PDGFRA;SFPQ;CREB1;NR2F6;NFIL3;PSPC1;CSNK1D;AHR1A;SIN3A;NDUFA9;SLIT3;CUL4A;ATG7;CASP2;NOTCH1;HNRNPD;PROX1;ENOX2;MYBBP1A;KLF10;CDK1;TOP2A;ARNTL;TOP1;SRC;MMP2;PCNA;NFKB2;CLOCK;DYRK1A;CASP3;ID3;GSK3A;NCOR1;PER2;HAS2;DNM1L;PHLPP1;CSNK2A1;NOS2;PRKG1;NCOA…
GOBP_STEROID_HORMONE_MEDIATED_SIGNALING_PATHWAY	0.0103701	0.167083	-1.53564	DNAJA1;TCF21;RHOA;PLPP1;FKBP4;MAPK3;NR2E1;NCOA4;ARID1A;PTGES3;UFL1;RNF14;YWHAH;UBR5;CNOT2;SAFB;PMEPA1;VPS11;VPS18;WBP2;MED1;TMF1;AR;DNAAF4;ABHD2;ARNTL;SRC;SKP2;DAB2;CLOCK;JAK2;UFM1;NCOR1;PAQR8;DDX17;NR3C2;EP300;UBA5;STRN3;DDX5;HEYL;NCOR2;KDM3A;TRERF1;SFRP1;TAF7;NR3C1;TADA3;PARK7;LATS1;SMARCA4
GOBP_CHROMOSOME_ORGANIZATION	4.96586e-08	0.801216	-1.5358	HSP90AA1;LOC427439;SMC2;SMARCA2;ACTB;H3F3B;CENPK;MSH3;CCT4;MAD2L1;DCP2;HMBOX1;ABL1;CTCF;XPA;NUP155;SUB1;CCT5;CENPH;RHOA;CHMP4B;CTNNB1;POLDIP2;CLASP2;NAA50;KIF2A;RIOK2;TCP1;HNRNPU;DOT1L;MAPK3;APC;ANAPC1;CCT6A;KIFC1;SMC5;DDX3X;MCM4;PELO;NUP98;RFC2;H1F0;CHMP5;INO80C;PIBF1;NUMA1;HNRNPA1;USP7;MCMBP;TRAPPC12;CCT2;NDC80;MAPRE1;FANCM;ANAPC2;ARID1A;ATF7IP;YY2;AIFM1;ZNF207;PTGES3;ACTR5;TOP1MT;RECQL;NEK6;TC…
GOBP_CELLULAR_RESPONSE_TO_HYDROGEN_PEROXIDE	0.0428963	0.0664255	-1.53584	TXN;FXN;HSPA8;AQP1;ABL1;MAP3K5;RPS3;HDAC2;KLF2;AIFM1;BECN1;CDK1;ECT2;SRC;PPIF;CAT;PCNA;TNFAIP3;PDGFD;TOP2B
GOBP_MAINTENANCE_OF_PROTEIN_LOCATION	0.0242338	0.0970489	-1.53702	GSN;TXN;GOLPH3;HNRNPU;SUFU;TOPORS;YWHAE;NBL1;LTBP1;KDELR3;CIZ1;PINK1;CAV1;ANK3;FBN1;VPS13D;BARD1;ANKRD13C;MORC4;VPS13A;YWHAB;DZIP1;CCDC88A;SUPT7L;TAF3;PKP2;FAF1;HK1;DBN1;BBS4;VPS13C;CDK5;NFKBIA;GET4
GOBP_OSTEOBLAST_DIFFERENTIATION	0.000279627	0.593325	-1.53788	HSD17B4;H3F3B;ALYREF;TPM4;SMAD1;COL6A1;LRRC17;COL1A1;MEF2D;SYNCRIP;CTNNB1;IL6ST;TMEM119;HNRNPU;PTK2;VCAN;HSPE1;SUFU;RBMXL1;LIMD1;PRKD1;SOX8;GLI2;FASN;MEF2C;ATP5B;RANBP3L;RRBP1;SMAD5;UFL1;RPS15;PPP3CA;RIOX1;SKI;IL6R;SNAI1;ILK;TWIST2;PSMC2;RRAS;IFT80;CLTC;WWOX;ASF1A;RASSF2;MAPK14;BMPR2;NOTCH1;SMAD3;VEGFC;MYBBP1A;CBFB;LRP3;CAT;PTH2R;GLI3;CTNNBIP1;FGFR2;ID3;HGF;CEBPB;NBR1;GSK3A;CYR61;REST;FAM20C;JAG1…
GOBP_CHROMATIN_REMODELING	7.04842e-08	0.801216	-1.53829	LOC427439;SMARCA2;CHD1;ACTB;FAM172A;LMNB2;H3F3B;PCGF3;ATAD2B;GLYR1;RNF20;CTCF;NUDT5;FAM129B;SETBP1;CREBBP;SETD1A;ERCC6L2;EOMES;TAF1;WDR5B;NAA50;RSF1;SMYD1;HNRNPU;DOT1L;LMNB1;H1F0;INO80C;HDAC2;KAT14;ATAD2;NSD1;USP7;NAP1L4;DCAF13;KAT6B;KLF2;RNF168;ARID1A;CBX1;ATF7IP;YY2;KMT5B;DDB1;PRMT7;SET;ACTR5;APLF;SETD2;BRD9;SF3B1;SFPQ;BCL7B;BAZ1B;JMJD1C;DNMT1;HMGB1;UBR5;ATR;C6orf89;RBM15;MYOCD;HIPK2;RIOX1;IWS1…
GOBP_REGULATION_OF_ENDOTHELIAL_CELL_MIGRATION	0.00370057	0.318574	-1.53866	ATP5F1AZ;SLIT2;RAC1;ABL1;RHOA;DCN;HSPB1;ITGB3;PTK2;RGCC;PRKD1;NR2E1;DAB2IP;ROCK2;MEOX2;MEF2C;ETS1;ATP5B;STARD13;ATP2B4;PLCG1;CCBE1;HMGB1;HMOX1;PATZ1;SPARC;AAMP;HIF1A;KRIT1;ZC3H12A;NR2F2;RIN2;THBS1;PRCP;PIK3CB;MAPK14;SEMA5A;NUS1;NOTCH1;GAB1;PROX1;VEGFC;TGFBR3
GOBP_TRANSCRIPTION_PREINITIATION_COMPLEX_ASSEMBLY	0.0363225	0.0740147	-1.53876	TAF1;MED18;POLR1E;TAF5;BDP1;MED14;HMGB1;CAND1;MED17;DR1;MED1;TBP;TAF4;UBTF;BRF1;TAF9;TAF3;MED22;MED19;GTF2A1;MED23;TAF13;TAF1B;MED31;TP53;MED9;TAF12;TAF7;TAF2;BRF2;SMARCA4
GOBP_RNA_SPLICING	1.07649e-06	0.733762	-1.53892	HNRNPK;PABPC1;HSPA8;FAM172A;SKIV2L2;CDC5L;CWC27;ALYREF;HNRNPR;PPWD1;HNRNPH1;RBM3;SYNCRIP;YBX1;MBNL1;HNRNPH3;TRRAP;SRSF3;HNRNPU;COIL;RBM12;HNRNPLL;RBMXL1;SUPT20H;NUP98;SF3A1;TARDBP;HNRNPA1;WTAP;LARP7;SNRNP25;PUS7;DHX35;KHDRBS3;PRMT7;TSEN2;SF3B4;SRSF6;SF3B1;RTCB;SFPQ;SLU7;C1QBP;DHX8;NCBP2;RBM15;MBNL3;IWS1;SDE2;PRPF40A;RBM15B;THOC7;AAR2;PPIH;CCNL2;GEMIN4;CDK13;PTBP1;FRA10AC1;PRPF4B;CIR1;LSM7;UPF1;SM…
GOBP_REGULATION_OF_RNA_SPLICING	0.00346172	0.335348	-1.53921	HNRNPK;HSPA8;FAM172A;HNRNPH1;RBM3;MBNL1;HNRNPH3;TRRAP;SRSF3;HNRNPU;RBM12;HNRNPLL;RBMXL1;SUPT20H;NUP98;HNRNPA1;WTAP;LARP7;KHDRBS3;SF3B4;SRSF6;C1QBP;RBM15;MBNL3;RBM15B;CCNL2;PTBP1;UPF1;SMU1;TAF5L;PRPF19;MBNL2;HNRNPA2B1;RBM12B;EXOSC10;JMJD6;RBM20;DYRK1A;SUPT7L;QKI;CELF1;REST;TAF9;SF3B3;DDX17;UPF3B;SLC38A2;PUF60;RNPS1;DDX5;MAGOH;ZNF326;SETX;TMBIM6;NCBP1;THRAP3;TIA1;RPS13;RBM7;TRA2B;SRSF10;RBM38;SFSWA…
GOBP_POSITIVE_REGULATION_OF_DNA_TEMPLATED_TRANSCRIPTION_ELONGATION	0.0478799	0.0621769	-1.54055	CTNNB1;MED18;CDC73;BRD4;MED14;NCBP2;HMGN1;CDK13;MED17;SCAF8;MED1;ERCC6;SUPT5H;SUPT6H;TCERG1;MED22;MED19;ELL;ELL2;MED23;MED31;NCBP1;KAT7;ZMYND8;MED9
GOBP_MITOCHONDRION_ORGANIZATION	3.1478e-07	0.761461	-1.54071	HSP90AA1;TOMM5;ACAA2;HSPD1;NDUFB10;FXN;GOLPH3;NDUFS4;UQCRFS1;ACAD9;NDUFAF2;BNIP3L;NDUFA10;IMMT;COL6A1;RAB3A;SLC25A4;VDAC2;AP3B1;CHCHD2;CNTNAP1;SDHAF4;DCN;POLDIP2;RRM1;SAMM50;NIPSNAP2;LYRM7;SNX30;MARCKS;NDUFAF1;FASTKD3;ATG10;CAMK2A;HSPA4;NDUFB8;CAMKMT;NDUFS7;GCLM;NAIF1;TOMM20;NDUFB2;GGCT;SNX7;PGAM5;HSPA9;FAM162A;PINK1;TOMM70;FEZ1;ATCAY;APOOL;USP30;MFN2;NDUFAF5;RALA;AIFM1;HIGD1C;MTFR2;WDR45B;NDUFS1…
GOBP_ERYTHROCYTE_HOMEOSTASIS	0.00759769	0.205001	-1.54076	RPS6;B2M;RPS14;TMOD3;MB;FECH;INHBA;CEBPG;CHMP5;HSPA9;KLF2;ABCB10;ETS1;HEATR3;SMAD5;UFL1;SLC25A38;RPS17;HMOX1;HIPK2;KMT2E;HSCB;HIF1A;DMTN;MAPK14;RHAG;MED1;MAEA;TGFBR3;RACGAP1;INHA;EPAS1;JMJD6;BPGM;SFXN1;PKNOX1;JAK2;SLC25A5;CASP3;SPI1;UBA5;ADAR;TSPO2;ARID4A;STAT3;SP3;ANKRD54;ALAS1;STAT1;GPI;CDIN1;GATA3;IREB2;RB1;KCNQ1;DIAPH3
GOBP_REGULATION_OF_INTRACELLULAR_PROTEIN_TRANSPORT	0.00788328	0.199056	-1.54094	TXN;HSP90AA1;OAZ1;SUFU;PSEN1;PCM1;YWHAE;PRKD1;TARDBP;RAB23;OAZ2;BAG3;UBR5;XPO1;TM9SF4;BARD1;UBAC2;PKIA;ZC3H12A;PTPN11;UHMK1;PRR5L;MAPK14;PRPF4B;SMAD3;CEP290;CDK1;ECT2;MDFIC;RAN;PTPN14;GAS6;JAK2;GLI3;UFM1;GSK3A;RAPGEF3;RUFY3;EP300;UBE2J1;NF1;TPR;DMAP1;SMO;NUP58;CDK5;SH3TC2;PDCD5;ADIPOQ;CHCHD4;NDEL1;PIK3R1;PARK7;PLK3;IPO5;CDC42;RAB7L1;PIK3R2;ATP13A2;TMEM30A;CD81;NUP54
GOBP_NEGATIVE_REGULATION_OF_INTRINSIC_APOPTOTIC_SIGNALING_PATHWAY	0.0170826	0.122063	-1.54096	DNAJA1;RACK1;VDAC2;CTNNB1;CXCL12;HSPB1;BAG5;XBP1;PPIA;DDX3X;GATA4;CXCR7;PINK1;BID;TRIM32;BCL2;HIF1A;SNAI1;RRM2B;YBX3;HTRA2;CD74;PIK3CB;SRC;PPIF;TRAP1;TPT1;TAF9;HERPUD1;NME5;TMBIM6;USP47;FIGNL1;NONO;MAPK8IP1;SNAI2;GPX1;RTKN2;NDUFS3;BCL2L1;PARK7
GOBP_PEPTIDYL_LYSINE_MODIFICATION	0.0103701	0.167083	-1.54106	HINT2;CREBBP;PIAS4;CTNNB1;SUMO2;DIP2A;SENP1;TOPORS;SMC5;HDAC2;PIAS1;TOLLIP;SETD2;LOXL2;METTL21A;UBE2I;SIRT5;SIRT4;EEF1AKMT1;DIP2B;HINT1;USPL1;JMJD6;HDAC4;SETD7;SETD3;MUL1;RASD2;SUMO3;DESI1;EP300;RWDD3;SENP6;METTL18;ZNF451;SLF2;HMG20A;UBA2;KAT7;PLOD2;NDUFAB1;ATP7A;PARK7;KAT2A;GNL3;P3H4;UHRF2;NSMCE2;SENP2;EGR1;KAT2B;STX1A;PRKAA1;LOXL1;PIAS2;GCSH;P3H3;METTL23
GOBP_PROTON_TRANSMEMBRANE_TRANSPORT	0.0112969	0.157815	-1.5428	ATP5F1AZ;ATP5I;ATP5C1;UQCRFS1;NNT;ATP5G3;SLC25A4;UQCRC1;NDUFS7;UQCRHL;ATP5PB;ATP6V1E1;COX5A;SLC25A3;ATP5B;SLC25A12;ATP5H;CTNS;NDUFA4;ATP6V1G1;ATP1B1;ATP6V0D1;ATP6V1B2;TMEM175;ATP5S;PPIF;SLC18A2;ATP1A1;SURF1;SLC25A5
GOBP_RIBOSOME_BIOGENESIS	4.4515e-05	0.643552	-1.5436	RPS6;RPS23;NSA2;BRIX1;RPLP0;NOL6;WDR36;SKIV2L2;RBFA;RPS14;EIF5;DIMT1;RPS8;RPS7;WDR43;DDX31;NMD3;RPS12;RPP38;RIOK2;MRPS2;UTP15;DDX3X;DHX37;RCL1;BMS1;LAS1L;DCAF13;HEATR1;SRFBP1;RPSAP58;AK6;SPATA5;NOC4L;URB1;EMG1;HEATR3;DNTTIP2;DIEXF;C1QBP;MRTO4;RPS17;RPS15;XPO1;RPL7;TFB2M;XRN2;SDE2;MRPS7;RPL5;MRM3;RRP7A;MDN1;NSUN5;RPL7A;ZNHIT6;WDR3;GEMIN4;EBNA1BP2;MRM1;CUL4A;GTF3A;SURF6;PWP1;EIF6;DDX49;DHX29;EFL1;D…
GOBP_POSITIVE_REGULATION_OF_ORGANELLE_ASSEMBLY	0.0215843	0.106115	-1.54398	RHOA;SNX30;SDC4;CAPRIN1;PLK4;DYNC1H1;NUMA1;SNX7;STX18;RAB11FIP3;SEPTIN7;TRIM32;CNOT2;SDCBP;RALB;PIP4K2B;BECN1;RAB3GAP1;SEPTIN9;SRC;FSCN1;CCP110;IFT20;DZIP1;CCDC88A;RAB3GAP2;GSK3A;SNX4;BBS4;CEP135;CNOT6;IFT88;HTT;SDC1;G3BP1;SH3GLB1;TAPT1;PDCD6IP;CEP120
GOBP_BLOOD_VESSEL_ENDOTHELIAL_CELL_MIGRATION	0.0140955	0.138428	-1.54489	ATP5F1AZ;AMOT;SLIT2;ABL1;RHOA;ITGB1;HSPB1;RGCC;PRKD1;NR2E1;MEOX2;MEF2C;ETS1;ATP5B;STARD13;ATP2B4;PLCG1;HMGB1;HMOX1;HIF1A;THBS1;PRCP;MAPK14;NUS1;MYH9;NOTCH1;GAB1;VEGFC;TGFBR3;PLK2;VASH1;ACVRL1;RHOJ;CDH5
GOBP_ENDOTHELIAL_CELL_DEVELOPMENT	0.0405506	0.0690612	-1.54521	RAB1B;CLIC4;ADD1;ROCK2;FASN;RAPGEF6;S1PR3;F2RL1;PDE4D;RAPGEF1;CCM2;VCL;RAP2B;EDNRA;PECAM1;RAP1A;VEZF1;RAP1B;S1PR2;CDH5;AFDN;RAPGEF3;PLCB1;MARVELD2;SOX18;RDX;PPP1R12A;GPX1
GOBP_SYNAPTIC_VESICLE_RECYCLING	0.0317661	0.0814835	-1.54596	HSPA8;ACTB;BIN1;AP3S1;RAB3A;ARF6;PICALM;PLAA;CTBP1;SYT11;GIT1;AP2S1;AP2M1;SH3GL1;AP2B1;PIP5K1C;AP1G1;KIAA1109;CYFIP1;DNM1;DNM3;CDK5;SYNJ2;AP3D1;ITSN1;AP3B2;STX1A;TBC1D24;PPP3CB;AP3M2;RAB5A;ITSN2;LRRK2;STON1;NLGN3
GOBP_REGULATION_OF_BINDING	0.00151522	0.538434	-1.54645	TXN;SMAD2;ACTB;B2M;HMBOX1;ABL1;RACK1;FAM129B;TAF1;NMD3;ANXA2;ADD1;RSF1;PSEN1;DOT1L;CEBPG;H1F0;NSD1;PPP2CA;ZC4H2;IDE;PRMT7;TCF7L2;EPB41;HMGB1;HIPK2;SKI;RALB;RNF220;WAPL;JUN;MAP2;RAN;DAB2;JAK2;CTNNBIP1;HDAC4;GAS8;LDLRAP1;GSK3A;PER2;PEX14;DISC1;NGF;LRP1;GOLGA2;MARK3;SUMO3;ITGA4;RPL11;GMNN;PINX1;PARP9;MAPK8;STYX;SMO;PLN;TMBIM6;GEMIN2;NCBP1;DPH3P1;ADIPOQ;CYP2D6;STMN1;TTBK2;STK3;SOX11;GATA3;TFIP11;PARK…
GOBP_MITOTIC_CELL_CYCLE_PHASE_TRANSITION	6.91616e-07	0.74774	-1.54651	RPS6;CCNI;SMARCA2;HSPA8;ACTB;NFIA;CKS2;TMOD3;MAD2L1;FBXL7;PTEN;TAOK1;ITGB1;CHMP4B;RRM1;ABCB1;CLASP2;CTDSPL;NFIB;RIOK2;CCND1;BRE;MELK;INHBA;RGCC;CAMK2A;APC;ANAPC1;SMC5;DDX3X;TAOK3;PBX1;NDC80;CDK7;CACNB4;ANAPC2;PIAS1;ARID1A;CDC25A;CDC73;PPP2CA;DDB1;CDC14B;DTL;ZNF207;CALM2;BRD4;E2F7;NEK6;ESPL1;BCL7B;BID;ATR;PPP3CA;CCNF;CCNH;RPS6KB1;BCL2;CPSF3;INIP;SDE2;BARD1;KMT2E;KLF11;CTDP1;PPM1D;PKIA;CUL5;ANLN;SI…
GOBP_REGULATION_OF_PROTEIN_CONTAINING_COMPLEX_ASSEMBLY	3.70841e-06	0.704976	-1.54682	VCP;GSN;HSP90AA1;HAUS6;HSPA8;BIN1;TMOD1;SLIT2;ADD3;H3F3B;SVIL;RASA1;TMOD3;RAC1;ABL1;RACK1;LMOD2;VDAC2;PREB;RHOA;HAUS1;UBLCP1;FKBP4;PREX1;CAPZA2;ADD1;ARHGAP40;CAMSAP2;ARF6;CKAP5;RPS3;ARHGEF7;DDX3X;PRKD1;NUMA1;DAB2IP;TRAPPC12;MAPRE1;FER;PAK3;PINK1;PPP2CA;EVL;CAPZB;ARPC3;ABHD17A;BID;HMGB1;GIT1;ATR;CSNK1A1;NAPB;ARPC2;OSBPL2;BIRC2;JAM3;CAND1;RALB;ANKRA2;MTPN;PTPN11;STXBP1;KANK4;KANK3;TMOD2;DAAM2;STUB1…
GOBP_PROTEIN_K63_LINKED_UBIQUITINATION	0.0439482	0.0655202	-1.5472	KCMF1;UBE2O;DDX3X;HECTD1;PLAA;RNF168;UBE2T;TRIM32;ZFP91;BIRC2;STUB1;BIRC8;ARRDC4;WWP2;PRPF19;RNF8;SKP2;UBE2N;UBR2;TRIM65;TRIM8;ARIH2;SASH1;PELI3;TRAF2;UBE2E3;UBE2B
GOBP_RNA_SPLICING_VIA_TRANSESTERIFICATION_REACTIONS	5.61389e-05	0.643552	-1.5475	HNRNPK;PABPC1;HSPA8;FAM172A;SKIV2L2;CDC5L;CWC27;HNRNPR;PPWD1;HNRNPH1;RBM3;SYNCRIP;HNRNPH3;SRSF3;HNRNPU;COIL;RBMXL1;NUP98;SF3A1;HNRNPA1;WTAP;LARP7;SNRNP25;DHX35;KHDRBS3;PRMT7;SF3B4;SRSF6;SF3B1;SFPQ;SLU7;C1QBP;DHX8;NCBP2;RBM15;SDE2;PRPF40A;RBM15B;AAR2;PPIH;GEMIN4;CDK13;PTBP1;FRA10AC1;PRPF4B;LSM7;UPF1;SMU1;CACTIN;PRPF19;LUC7L3;HNRNPA2B1;GEMIN5;EXOSC10;JMJD6;PRPF18;RBM20;DBR1;DYRK1A;QKI;SART3;DHX15;C…
GOBP_CARDIAC_CONDUCTION	0.0280614	0.0884229	-1.54753	KCNJ3;BIN1;RNF207;NUP155;CTNNA3;KCND3;SRI;YWHAE;ANK2;EHD3;CAV1;TMEM65;CASQ2;CALM2;ATP2B4;KCNJ5;PDE4D;DSC1;ACE;AKAP9;SLC8A1;ATP1B1;DSP;SRC;KCNH2;CORIN;ATP1A1;SCN4B;PKP2;ATP2B2;TRPC1;PLN;CALM1
GOBP_PROTEIN_LOCALIZATION_TO_NUCLEUS	3.62209e-05	0.643552	-1.54768	TXN;HSP90AA1;HSPA8;LMNB2;CCT4;XPA;NUP155;CCT5;CREBBP;COL1A1;NMD3;TCP1;HNRNPU;SUFU;PSEN1;LMNB1;TOPORS;YWHAE;CCT6A;PRKD1;NUP98;NGFR;TARDBP;NF2;RAB23;CCT2;LARP7;CIZ1;CTNNA1;CACNB4;POLR1A;HEATR3;TCF7L2;BAG3;KPNA3;DIEXF;UBR5;PPP3CA;STK11;XPO1;NUP188;BARD1;IPO11;NUP50;NUP153;SIX1;RRP7A;PKIA;ORMDL3;CSE1L;ZC3H12A;SIN3A;PAF1;NUP214;MAPK14;APPL1;IPO13;NOTCH1;SMAD3;MED1;SEC13;MORC4;CDK1;RPAIN;CD2AP;POM121C;…
GOBP_CELLULAR_COMPONENT_DISASSEMBLY	1.10457e-07	0.788187	-1.54781	VTI1B;VCP;GSN;HSPA8;CFL2;PLIN2;TMOD1;ACTN2;ADD3;SVIL;MID1;ATAD2B;BNIP3L;TMOD3;PAFAH1B1;COL6A1;RACK1;TTC37;SLC25A4;LMOD2;DSTN;TAOK1;GFM2;ITGB1;CHMP4B;CLASP2;KIF2A;NIPSNAP2;SNX30;CAPZA2;ADD1;PIK3C3;CAMSAP2;ARF6;ATG10;APC;CKAP5;PELO;CHMP5;ATAD2;WDR1;SNX7;FER;GCN1;PINK1;UBQLN1;LIMA1;ADAM10;ARID1A;USP30;CAPZB;MFN2;MAP4K4;AIFM1;MTRF1L;SET;BLCAP;MAPRE2;NEK6;WDR45B;SH3PXD2B;PEX10;UFL1;RNF14;DHX8;ATR;VPS1…
GOBP_CELL_CYCLE_G1_S_PHASE_TRANSITION	0.000198632	0.610527	-1.54812	RPS6;SMARCA2;HSPA8;ACTB;PTEN;ITGB1;RRM1;TAF1;CTDSPL;CCND1;INHBA;RGCC;CAMK2A;APC;DDX3X;MLF1;CDK7;CACNB4;PIAS1;ARID1A;CDC25A;CDC73;PPP2CA;FAM83D;ATP2B4;E2F7;BCL7B;BID;PPP3CA;CCNH;RPS6KB1;BCL2;CPSF3;SDE2;KMT2E;KLF11;CUL5;PAF1;PBRM1;CUL4A;SMARCD1;CASP2;USP37;SMARCC1;APPL1;GSPT2;CDK1;LSM10;PLCG2;POLE;BRD7;RRM2;MN1;ACTL6A;SKP2;PLK2;CRLF3;RFWD3;GJC2;CUL4B;WAC;TBX2;PLCB1;ANKRD17;DPF2;ARID1B;BCL7A;EIF4EBP…
GOBP_REGULATION_OF_AUTOPHAGY	4.93491e-06	0.704976	-1.54816	GAPDH;CISD1;BNIP3L;ABL1;EEF1A1;SLC25A4;SPTLC1;EEF1A2;CHMP4B;DCN;POLDIP2;HSPB1;SNX30;PIK3C3;FOXK2;WDR41;EXOC7;PRKD1;MTMR4;ATP6V1E1;GATA4;DEPDC5;SNX7;PINK1;UBQLN1;FEZ1;HERC1;EIF4G2;USP30;CATSPER4;EIF4G3;TMEM59;SETD2;BAG3;UFL1;EXOC4;LZTS1;HMGB1;SH3BP4;STK11;VPS13D;HMOX1;TRIM13;TRIM32;BCL2;PIK3CA;ULK2;TLK2;HIF1A;WASHC1;ORMDL3;RALB;ZC3H12A;PIP4K2B;BECN1;DRAM2;RAB3GAP1;HTRA2;STUB1;SNX32;PIK3CB;MCL1;ATP…
GOBP_EPITHELIAL_CELL_DEVELOPMENT	0.00095233	0.557332	-1.5483	VIM;HSD17B4;TMOD1;RAB1B;CLIC4;ADD1;IL6ST;IFT74;SOX8;FEM1B;ROCK2;TYMS;FER;PALLD;FASN;RAPGEF6;S1PR3;WNT5B;ASXL1;F2RL1;PDE4D;HIF1A;NOTCH2;ACTA2;RAPGEF1;IQGAP3;CCM2;VCL;RAP2B;EDNRA;NOTCH1;B4GALT1;PROX1;AR;PECAM1;RAP1A;DACT2;ARNTL;SRC;VEZF1;ATRX;EPAS1;RAP1B;GPAT4;CLOCK;S1PR2;CDH5;GSK3A;AFDN;RAPGEF3;ABI2;PLCB1;JAG1;RILPL2;MARVELD2;RILPL1;SOX18;SMO;FZD5;ARID4A;KLF5;RDX;PPP1R12A;PRDM1;ADIPOQ;SDC1
GOBP_RRNA_METABOLIC_PROCESS	0.000120327	0.610527	-1.5485	RPS6;NSA2;BRIX1;NOL6;WDR36;SKIV2L2;RBFA;RPS14;DIMT1;RPS8;RPS7;WDR43;RPP38;RIOK2;SPIN1;UTP15;POLR1E;PELO;DHX37;RCL1;BMS1;LAS1L;DCAF13;HEATR1;SRFBP1;AK6;NOC4L;URB1;EMG1;DIEXF;IPPK;MRTO4;RPS17;XRN1;RPS15;RPL7;TFB2M;XRN2;SDE2;RPL5;MRM3;RRP7A;NSUN5;RPL7A;ZNHIT6;WDR3;GEMIN4;EBNA1BP2;MRM1;GTF3A;PWP1;EIF6;DDX49;DIS3;PAPD5;ERCC6;ZCCHC4;TSR3;MAPT;NOP56;PDCD11;EXOSC10;DDX10;EXOSC8;UTP18;REXO4;DDX52;DROSHA;C…
GOBP_ASTROCYTE_DIFFERENTIATION	0.0273045	0.0901412	-1.54902	VIM;BIN1;ABL1;EOMES;IL6ST;PSEN1;MAPK3;MAP2K1;NR2E1;SOX8;ROR1;PTPN11;NOTCH1;ZEB2;EIF2B5;KRAS;MAPT;IFNGR1;CUL4B;QKI;LRP1;NF1;SMO;STAT3;APP;EGFR;NR3C1;VPS54
GOBP_CELL_CELL_JUNCTION_ASSEMBLY	0.0090399	0.182429	-1.54943	ACTB;TLN1;EPB41L3;RHOA;CNTNAP1;CTNNB1;APC;ANK2;ROCK2;WDR1;PAK2;FER;CTNNA1;CAV1;DLG5;CDH13;TLN2;MPDZ;HIPK1;SNAI1;JAM3;ZNF703;ACE;VCL;TBCD;PIP5K1C;PECAM1;ECT2;HOPX;EPHB2;FSCN1;STRN;ACVRL1;CDH5;AFDN;PKP2;PKP4;PKN2;NPHP1;MARVELD2
GOBP_STRIATED_MUSCLE_CELL_DEVELOPMENT	0.0295095	0.0858663	-1.55102	TNNT2;MYL9;CFL2;TMOD1;ACTN2;TMOD3;MYBPC3;LMOD2;MYOM2;ITGB1;NRAP;PRKD1;ACTC1;WDR1;PGM5;AKAP13;PDGFRA;MYOM1;TMOD2;OBSCN;ANKRD1;PROX1;SYNPO2L
GOBP_PROCESS_UTILIZING_AUTOPHAGIC_MECHANISM	5.3705e-09	0.851339	-1.55104	VTI1B;VCP;HSP90AA1;HSPA8;GAPDH;RAB7A;CISD1;BNIP3L;RAB1B;COL6A1;ABL1;EEF1A1;SLC25A4;SPTLC1;EEF1A2;CHMP4B;DCN;POLDIP2;HSPB1;NIPSNAP2;XBP1;SNX30;PIK3C3;INHBA;PSEN1;FOXK2;ATG10;WDR41;EXOC7;PRKD1;SUPT20H;MTMR4;CHMP5;ATP6V1E1;GATA4;DEPDC5;SNX7;RAB23;PGAM5;ARL8B;PLAA;WDFY3;PINK1;SYT11;UBQLN1;FEZ1;HERC1;EFNB1;EIF4G2;GAA;USP30;MFN2;TOLLIP;CATSPER4;EIF4G3;TMEM59;SETD2;ARSB;WDR45B;BAG3;UFL1;EXOC4;LZTS1;HMGB…
GOBP_CELL_CELL_JUNCTION_ORGANIZATION	0.00139844	0.538434	-1.55154	ACTB;TLN1;EPB41L3;RHOA;CNTNAP1;CTNNB1;LIMS2;ADD1;EXT1;APC;ANK2;ROCK2;WDR1;NF2;TGFB2;PAK2;FER;CTNNA1;CAV1;DLG5;ADAM10;CDH13;TLN2;MPDZ;F2RL1;HIPK1;SNAI1;JAM3;ZNF703;CCM2;ACE;VCL;TBCD;PIP5K1C;SMAD3;PECAM1;CD2AP;DSP;ECT2;HOPX;SRC;EPHB2;FSCN1;MTSS1;STRN;CSF1R;ACVRL1;CDH5;AFDN;CSK;PKP2;PKP4;PKN2;NPHP1;MARVELD2;FZD5;FERMT2;PARD3;RDX
GOBP_HEMATOPOIETIC_PROGENITOR_CELL_DIFFERENTIATION	0.00837217	0.191877	-1.55216	ABL1;AP3B1;EXT1;INHBA;PSEN1;MLF1;HSPA9;KITLG;PUS7;PDGFRA;UFL1;BCL2;ZBTB24;JAM3;ANLN;SIN3A;ZBTB1;ACE;NOTCH1;MED1;SSBP3;DACT2;DHTKD1;TOP2A;ARL11;SLC7A6OS;SOS1;SOS2;ZFAT;WDR7;REST;SPI1;ESCO2;DPF2;METTL14;DHX36;ADAR;N4BP2L2;FNIP1;TP53;EML1;SP3;BRAF;HOXB3;YTHDF2;SFRP1;NARFL;PTPRC;GATA3;ACP6;PCID2;EIF2AK2;MEOX1;RRS1;ITCH;PRKDC
GOBP_TRANSCRIPTION_INITIATION_AT_RNA_POLYMERASE_II_PROMOTER	0.00530508	0.257	-1.5523	ATAD2B;GLYR1;SUB1;FAM129B;TAF1;WDR5B;MED18;MED13;ATAD2;CDK7;ARID1A;TAF5;MED14;HMGB1;MYOCD;CCNH;PPM1D;CAND1;RBBP5;GTF2E2;MED17;SMARCD1;WBP2;DR1;MED1;TET2;ERCC6;TBP;TAF4;TET1;BRD7;CTNNBIP1;TCEB3;TAF9;SPI1;TAF3;MED22;MED19;EP300;GTF2A1;ARID1B;OGG1;DHX36;NFKB1;MED23;TAF13;ZNF451;MED31;TP53;NFKBIA;ERCC3;PHF2;GTF2H2;KAT7;MYC;MED9;TAF12;TAF7;TAF2;GTF2H5;PCID2;SMARCA4;EGR1;DPY30;KAT2B
GOBP_REGULATION_OF_DNA_REPAIR	0.000439921	0.57561	-1.55236	SMARCA2;ACTB;ABL1;CREBBP;PIAS4;TRRAP;BRE;CEBPG;RPS3;SUPT20H;INO80C;RNF168;CCDC117;ARID1A;TAF5;YY2;KMT5B;ERCC8;ACTR5;SETD2;C1QBP;BCL7B;HMGB1;ATR;BARD1;BRD8;PHF13;FAM168A;PBRM1;CUL4A;SMARCD1;WDR48;SMCHD1;SMARCC1;TAF5L;RNF8;ERCC6;EPC1;HDAC10;TAF4;BRD7;DEK;ACTL6A;SKP2;PCNA;MGMT;OTUB1;SUPT7L;UBE2N;ACTR2;PARG;TAF9;FBXO18;SF3B3;MBTD1;PPP4R2;TOP2B;PPP4R3B;CSNK2A1;DPF2;ARID1B;OGG1;BCL7A;DMAP1;RTEL1;SLF2;F…
GOBP_MAINTENANCE_OF_PROTEIN_LOCATION_IN_CELL	0.0357932	0.0748125	-1.55273	GSN;TXN;GOLPH3;HNRNPU;TOPORS;KDELR3;CIZ1;PINK1;CAV1;ANK3;VPS13D;BARD1;ANKRD13C;MORC4;VPS13A;DZIP1;CCDC88A;SUPT7L;TAF3;PKP2;HK1;DBN1;BBS4;VPS13C
GOBP_DENDRITE_MORPHOGENESIS	0.00626694	0.23246	-1.55365	STAU2;PAFAH1B1;PTEN;SARM1;ITGB1;GORASP1;ITPKA;VLDLR;CAPRIN1;DIP2A;NR2E1;PICALM;SEMA3A;TPBG;PAK3;LZTS3;ANAPC2;SDC2;TMEM106B;RAB21;LZTS1;YWHAH;PPP3CA;STK11;EPHB1;MAP2;BTBD3;CTNNA2;TET1;EPHB2;ELAVL4;PTPRD;PARP6;GSK3A;PDLIM5;ABI2;RELN;DBN1;FBXW8;DNM3;WASL;CAPRIN2;DHX36;DVL1
GOBP_AMEBOIDAL_TYPE_CELL_MIGRATION	8.5233e-07	0.74774	-1.55391	ATP5F1AZ;AMOT;AQP1;SLIT2;ZFAND5;PXN;PAFAH1B1;RAC1;ABL1;PTEN;RHOA;ITGB1;DCN;HSPB1;CLASP2;ITGB3;PTP4A3;PDLIM1;ARF6;PTK2;SDC4;RGCC;ARHGEF7;PRKD1;GBX2;NR2E1;SOX8;TNS1;AMOTL1;DAB2IP;SEMA3A;ROCK2;TGFB2;FER;KITLG;TPBG;MEOX2;EFNB1;ARHGAP5;MEF2C;ETS1;MACF1;EVL;MAP4K4;ATP5B;STARD13;ATP2B4;PLCG1;MAPRE2;CDH13;ARSB;ADAM9;CCBE1;C1QBP;LOXL2;PLXND1;HMGB1;FN1;HMOX1;PATZ1;SPARC;PIK3CA;SEMA6A;EPB41L4B;AAMP;HIF1A;KR…
GOBP_FATTY_ACID_CATABOLIC_PROCESS	0.0145118	0.135341	-1.55417	ACAA2;HSD17B4;PHYH;AUH;ACADL;AMACR;HADHA;ECI1;ECHS1;ETFA;ACAA1;CPT1A;HADH;DECR1;LPIN2;TYSND1;CPT2;ABHD2;HAO1;LONP2;ACADS;EHHADH;ACOX2;ABCD2;SLC25A17;ALDH1L2;PCCB;PEX7;ADIPOQ;HACL1;ACOT7;ETFDH;IVD;PCK2;ECI2;PEX13;PCCA;DECR2;CRAT
GOBP_ACTIVATION_OF_PROTEIN_KINASE_ACTIVITY	0.0488205	0.0615445	-1.55459	TXN;ABL1;ITGB3;PPIA;PIBF1;TGFB2;PINK1;STK11;PRRC1;ZFP91;IL6R;STRADB;TPX2;ECT2;CCDC88A;GAS6;JAK2
GOBP_POSITIVE_REGULATION_OF_EPITHELIAL_TO_MESENCHYMAL_TRANSITION	0.045853	0.0641326	-1.55487	SMAD2;OLFM1;COL1A1;CTNNB1;PTK2;RGCC;HDAC2;TGFB2;TBX20;TCF7L2;LOXL2;SDCBP;SNAI1;ZNF703;NOTCH1;SMAD3;GLIPR2;DAB2;BCL9L
GOBP_REGULATION_OF_LEUKOCYTE_CHEMOTAXIS	0.0164524	0.12525	-1.55493	SLIT2;THBS4;RAC1;CXCL12;ANO6;PTK2;MAPK3;STK39;NBL1;ADAM10;C1QBP;HMGB1;F2RL1;DDTL;MPP1;IL6R;JAM3;CD74;EDN3;THBS1;TIRAP;PGF;VEGFC;WNK1;CMKLR1;BST1;GAS6;SWAP70;CSF1R;LGMN
GOBP_REGULATION_OF_AXON_EXTENSION	0.0307543	0.0835187	-1.5551	DRAXIN;PAFAH1B1;ABL1;OLFM1;CXCL12;SEMA3A;ANAPC2;EIF4G2;MACF1;GOLGA4;RAB21;FN1;SIN3A;MAP2;SHTN1;SEMA5A;BMPR2;DIP2B;MAPT;SEMA3G;CYFIP1;GSK3A;DISC1;RUFY3
GOBP_INTRINSIC_APOPTOTIC_SIGNALING_PATHWAY	5.22294e-05	0.643552	-1.55515	HNRNPK;HINT2;DNAJA1;CYCS;ABL1;RACK1;PDK1;VDAC2;RPS7;PIAS4;MAP3K5;CTNNB1;CXCL12;HSPB1;HRAS;BAG5;XBP1;PPIA;MELK;HIC1;TOPORS;RPS3;DDX3X;DAB2IP;GATA4;CXCR7;PINK1;CAV1;UBQLN1;AIFM1;SFPQ;BID;STK11;HIPK2;TRIM32;BCL2;HIPK1;HIF1A;DYRK2;SNAI1;CUL5;RRM2B;BECN1;DNAJC10;YBX3;HTRA2;WWOX;CD74;CUL4A;STK25;PIK3CB;MCL1;CASP2;MYBBP1A;ERCC6;DIABLO;FHIT;SRC;MMP2;CASP9;PPIF;TRAP1;JAK2;CASP3;SOD1;APAF1;SKIL;CEBPB;TPT1;…
GOBP_PROTEIN_LOCALIZATION_TO_CHROMOSOME	0.0115312	0.155956	-1.55525	VCP;LOC427439;CCT4;CTCF;CCT5;PIAS4;TCP1;TPP1;CCT6A;SMC5;IFFO1;TRAPPC12;CCT2;APLF;SETD2;ATR;LRWD1;XRCC4;PPHLN1;WAPL;CENPQ;RCC2;WBP2;BUB1B;BRD2;RAD17;CDK1;ATRX;CHMP7;ZWILCH;SPI1;TTK;ESCO2;TOPBP1;PINX1;RAD21;ZNF827;SLF2;CCT7;ZMYND8;EZH2;CCT3;BRD3;RB1;KNTC1;GNL3;SPDL1;DKC1;SPDYA;TP53BP1
GOBP_DENDRITE_DEVELOPMENT	0.000282076	0.593325	-1.55554	SLC12A5;MAPK4;STAU2;PAFAH1B1;ABL1;PTEN;SARM1;ITGB1;GORASP1;ITPKA;PREX1;CAMSAP2;ARF6;VLDLR;PSEN1;CAPRIN1;CAMK2A;DIP2A;NR2E1;HDAC2;PICALM;DAB2IP;SEMA3A;PAK2;TPBG;PAK3;LZTS3;ANAPC2;SDC2;DLG5;CRKL;MEF2C;EIF4G2;TMEM106B;RAB21;LZTS1;YWHAH;PPP3CA;STK11;EPHB1;MAP2;BTBD3;IQSEC1;MATN2;CTNNA2;TET1;COBL;EPHB2;STRN;ELAVL4;CRK;PTPRD;CYFIP1;PARP6;GSK3A;DISC1;NCK1;PDLIM5;ABI2;RELN;DBN1;PRKG1;FBXW8;BBS4;LPAR1;DNM…
GOBP_AXON_EXTENSION	0.0141452	0.137793	-1.55626	SLIT2;DRAXIN;PAFAH1B1;ABL1;OLFM1;ITGB1;CXCL12;SEMA3A;ANAPC2;EIF4G2;MACF1;GOLGA4;RAB21;FN1;ULK2;SIN3A;SLIT3;EDN3;MAP2;SHTN1;SEMA5A;VCL;BMPR2;EDNRA;SPG11;DIP2B;MAPT;SEMA3G;CYFIP1;GSK3A;SEMA5B;DISC1;RUFY3;DVL1;RYK;NRP2;CDK5
GOBP_SPINDLE_LOCALIZATION	0.0427841	0.0668561	-1.55711	DYNLT1;PAFAH1B1;MAD2L1;ITGB1;CLASP2;ACTR3;DYNC1H1;FBXW11;NUMA1;NDC80;MAPRE1;ESPL1;MYH9;CLASP1;SPRY1;ACTR2;SPATA17;WASL;HTT;NUSAP1;NDEL1;ASPM;UBXN2B;KPNB1;SPDL1;CDK5RAP2
GOBP_SISTER_CHROMATID_SEGREGATION	9.81659e-05	0.627257	-1.55717	LOC427439;SMC2;SMARCA2;ACTB;CENPK;MAD2L1;RHOA;CHMP4B;POLDIP2;CLASP2;KIF2A;RIOK2;HNRNPU;APC;ANAPC1;KIFC1;CHMP5;PIBF1;NUMA1;NDC80;MAPRE1;ANAPC2;ARID1A;ZNF207;NEK6;ESPL1;BCL7B;BAZ1B;KIF18B;NUDC;PHF13;BECN1;WAPL;LSM14A;PBRM1;SMARCD1;PRPF4B;SMARCC1;CLASP1;BUB1B;NCAPD3;TPX2;CDK1;RACGAP1;TOP2A;CHMP2A;BRD7;RAN;ACTL6A;BCCIP;KIF3B;TTN;AAAS;CHMP7;MIS12;ZWILCH;CHFR;EML4;STAG2;USP44;AKAP8L;TOP2B;TTK;GOLGA2;CE…
GOBP_REGULATION_OF_VIRAL_GENOME_REPLICATION	0.0446827	0.0650478	-1.55719	PABPC1;VAPB;PPIA;DDX3X;TNIP1;DDB1;PLSCR1;STAU1;BCL2;PPIH;NOTCH1;PROX1;TOP2A;N4BP1;NR5A2;TOP2B;PKN2;DDX5;ADAR;RNASEL;PPID;LARP1;SRPK2;EIF2AK2
GOBP_ENDODERM_DEVELOPMENT	0.0225783	0.102556	-1.55854	SMAD2;COL5A1;COL6A1;EOMES;CTNNB1;EXT1;INHBA;MAP2K1;PELO;GATA4;TBX20;CDC73;COL5A2;SETD2;FN1;BPTF;PAF1;LAMC1;MYH9;NOTCH1;SMAD3;SSBP3;MMP2
GOBP_DNA_METABOLIC_PROCESS	2.37848e-13	1.02767	-1.55894	VCP;HSP90AA1;LOC427439;HSPD1;SMARCA2;ACTB;NFIA;CDC5L;DACH1;MSH3;RMI1;CCT4;DCP2;HMBOX1;ABL1;XPA;SUB1;FAM129B;CCT5;CREBBP;APTX;TAOK1;ERCC6L2;PIAS4;CEP164;EOMES;CTNNB1;POLDIP2;RRM1;FH;NFIB;TCP1;TRRAP;HNRNPU;BRE;RGCC;DOT1L;CEBPG;MAPK3;RPS3;CCT6A;SMC5;MCM4;SUPT20H;RFC2;H1F0;INO80C;GLI2;POLA1;CDK2AP1;IFFO1;TYMS;HNRNPA1;USP7;MCMBP;CCT2;TAOK3;ORC6;CDK7;CIZ1;WDHD1;JADE3;FANCM;ATXN3;RNF168;CCDC117;ARID1A;C…
GOBP_MYELOID_CELL_HOMEOSTASIS	0.00108172	0.557332	-1.55966	RPS6;B2M;RPS14;TMOD3;MB;FECH;INHBA;CEBPG;CHMP5;HSPA9;KITLG;KLF2;ABCB10;ETS1;MTHFD1;HEATR3;SMAD5;UFL1;SLC25A38;RPS17;HMGB1;HMOX1;HIPK2;KMT2E;HSCB;HIF1A;JAM3;PIK3CB;DMTN;MAPK14;RHAG;MED1;MAEA;TGFBR3;RACGAP1;INHA;EPAS1;JMJD6;BPGM;SFXN1;FANCC;PKNOX1;JAK2;SLC25A5;CASP3;SOD1;XKR8;SPI1;UBA5;NF1;ADAR;TSPO2;ARID4A;STAT3;SP3;BAK1;ANKRD54;MPL;ALAS1;STAT1;GPI;CDIN1;GATA3;IREB2;RB1;KCNQ1;DIAPH3
GOBP_RIBOSOME_ASSEMBLY	0.043219	0.0664967	-1.55982	BRIX1;RPLP0;RPS14;EIF5;MRPS2;DDX3X;DHX37;RPSAP58;C1QBP;RPS15;MRPS7;RPL5;RRP7A;MDN1;EIF6;DHX29;EFL1
GOBP_TRANSLATIONAL_INITIATION	0.00742894	0.209275	-1.56083	EIF4A2;EIF5;EIF3F;HSPB1;FECH;EIF3B;RPS3;EIF3A;DDX3X;EIF2S3;PAIP2B;EIF3I;EIF4G2;EIF3K;EIF4G3;EIF4H;EIF3M;RPS17;NCBP2;RPS6KB1;EIF4EBP2;BZW1;EIF2D;UHMK1;CSDE1;EIF6;COPS5;EIF2S1;DHX29;EIF2B5;EIF2B4;CTIF;ABCE1;MIF4GD;EIF2AK3;NCK1;EIF4EBP1;TPR;PPP1CA;NCBP1;MCTS1;EIF2B1;YTHDF2;ALKBH1;MTIF3;EIF3J;MTIF2;YTHDF3;EIF3G;LARP1;EIF2AK2;EIF4E
GOBP_POST_TRANSCRIPTIONAL_REGULATION_OF_GENE_EXPRESSION	2.03364e-08	0.826657	-1.56085	VIM;PABPC1;IKBKAP;MRPS27;GAPDH;EIF4A2;SERBP1;MAPKAPK2;ENC1;RPS14;EIF5;DCP2;RACK1;RGS2;DHFR;PIAS4;RBM3;SYNCRIP;FOCAD;YBX1;ZCCHC6;HSPB1;SECISBP2L;FECH;PHAX;EPRS;FASTKD3;HNRNPU;EIF3B;CAPRIN1;SENP1;RPS3;SECISBP2;LIMD1;DDX3X;PELO;SAMD4A;TARDBP;ROCK2;TYMS;FXR1;CARHSP1;PAIP2B;GCN1;MSI2;PINK1;CAV1;EIF4G2;PUS7;DCP1B;EIF3K;EIF4G3;FAM129A;EIF4H;C1QBP;PRR16;XRN1;NCBP2;STAU1;RPS6KB1;EIF4EBP2;BTG2;CNOT2;BZW1;P…
GOBP_NUCLEAR_TRANSCRIBED_MRNA_CATABOLIC_PROCESS_DEADENYLATION_DEPENDENT_DECAY	0.0378748	0.0722173	-1.56088	PABPC1;DCP2;SYNCRIP;YBX1;HNRNPU;CAPRIN1;SAMD4A;DCP1B;BTG2;CNOT2;CSDE1;CNOT11;CNOT8;HNRNPD;PAPD5;TNRC6B;EXOSC8;RC3H2;DCPS;DHX36;PAPD7;EXOSC7;CNOT6;CPEB3;PARN;EXOSC9;TNRC6C;EXOSC2;RC3H1;CNOT4;PAIP1
GOBP_CYTOPLASMIC_TRANSLATION	0.00102773	0.557332	-1.56119	RPS6;RPS23;RPL12;RPL4;PABPC1;EIF4A2;RPLP0;RPS20;RPS14;EIF5;RPS8;RACK1;RPS7;EIF3F;SYNCRIP;YBX1;RPS12;HNRNPU;EIF3B;RPL39L;RPS3;EIF3A;EIF2S3;RPSAP58;EIF3I;EIF3K;RPL37;EIF3M;RPS17;NCBP2;RPS15;RPL7;RPL5;RPL18A;EIF2D;RPL13;RPL7A;YBX3;CSDE1;RPL15;DHX29;HNRNPD;NEMF;RPL10A;UNK;EIF2B5;AARS1;EIF2B4
GOBP_POSITIVE_REGULATION_OF_FIBROBLAST_GROWTH_FACTOR_RECEPTOR_SIGNALING_PATHWAY	0.0306305	0.10103	-1.56123	ITGB1;CTNNB1
GOBP_MICROTUBULE_CYTOSKELETON_ORGANIZATION_INVOLVED_IN_MITOSIS	0.00101923	0.557332	-1.56167	VCP;DYNLT1;PAFAH1B1;MAD2L1;CENPH;RHOA;ITGB1;CHMP4B;POLDIP2;CLASP2;KIF2A;HNRNPU;CKAP5;DYNC1H1;KIFC1;FBXW11;CHMP5;PIBF1;NUMA1;NDC80;MAPRE1;ZNF207;SETD2;TACC1;NEK6;ESPL1;GNAI1;NUDC;RAE1;LSM14A;CLTC;CLASP1;TPX2;CDK1;RACGAP1;CHMP2A;SPRY1;RAN;BCCIP;PLK2;KIF3B;SPAST;AAAS;CHMP7;STAG2;TTK;GOLGA2;CENPE;KIF15;MZT1;TPR;DCTN6;SMC3;EML1;HTT;TACC3;CHMP3;NUSAP1;NDEL1;STMN1;INCENP;UBXN2B;KPNB1;SPDL1;PLK3;KIF11;PD…
GOBP_CELL_SUBSTRATE_ADHESION	1.88365e-05	0.674963	-1.56309	EGFL6;COL3A1;TLN1;ACTN2;RASA1;RAB1B;PXN;FBLN1;RAC1;PARVB;ABL1;PTEN;ANTXR1;COL1A1;RHOA;ITGB1;CTNNB1;POLDIP2;CLASP2;LIMS2;LIMCH1;ITGB3;PREX1;ANXA2;PPFIA1;PTK2;SDC4;ARHGEF7;NID1;ARHGAP6;DLC1;ROCK2;NF2;FER;WHAMM;ATXN3;AXL;ZYX;CRKL;PARVA;MACF1;PTPRA;MAP4K4;PARVG;CCN2;FREM1;GPM6B;CDH13;ADAM9;C1QBP;NDNF;FN1;CASK;BCL2;EFNA5;ITGB8;ARPC2;JAM3;ILK;ECM2;RIN2;LAMC1;EPHB1;RCC2;THBS1;EPHA3;PIK3CB;DMTN;VCL;TBCD;…
GOBP_ADHERENS_JUNCTION_ORGANIZATION	0.0437566	0.0660031	-1.56319	ACTB;CTNNB1;ADD1;PAK2;FER;DLG5;ADAM10;CDH13;HIPK1;JAM3;ZNF703;VCL;TBCD;PIP5K1C;DSP;SRC;MTSS1;CDH5;CSK
GOBP_REGULATION_OF_TRANSLATION	3.43517e-06	0.704976	-1.56337	PABPC1;IKBKAP;MRPS27;GAPDH;EIF4A2;SERBP1;ENC1;RPS14;EIF5;RACK1;RGS2;DHFR;RBM3;SYNCRIP;YBX1;HSPB1;SECISBP2L;FECH;EPRS;FASTKD3;HNRNPU;EIF3B;CAPRIN1;RPS3;SECISBP2;LIMD1;DDX3X;PELO;SAMD4A;TYMS;FXR1;PAIP2B;GCN1;MSI2;PINK1;EIF4G2;PUS7;EIF3K;EIF4G3;FAM129A;EIF4H;C1QBP;PRR16;XRN1;NCBP2;RPS6KB1;EIF4EBP2;BTG2;CNOT2;BZW1;PCIF1;RPL5;NSUN5;MTPN;YBX3;LSM14A;UHMK1;CSDE1;THBS1;EIF6;CNOT11;GSPT2;PUM3;CNOT8;EIF2S1…
GOBP_MESENCHYMAL_CELL_DIFFERENTIATION	8.31999e-05	0.627257	-1.56366	SMAD2;FAM172A;ALDH1A2;OLFM1;PTEN;RPS7;TCF21;COL1A1;EOMES;CTNNB1;CLASP2;RDH10;EXT1;PTK2;RGCC;MAPK3;GBX2;SOX8;HDAC2;DAB2IP;SEMA3A;ROCK2;TGFB2;KITLG;TBX20;DLG5;EFNB1;MEF2C;PPP2CA;FAM83D;RANBP3L;APLF;TCF7L2;SPRED2;LOXL2;FN1;PHLDB1;BCL2;AMER1;SEMA6A;SDCBP;HIF1A;SIX1;SNAI1;ZNF703;OSR1;EDN3;EPHA3;SEMA5A;CLASP1;EDNRA;NOTCH1;SMAD3;TGFBR3;SPRY1;PPP3R1;GLIPR2;SEMA3G;LAMA5;GATA5;DAB2;BCL9L;RFLNB;QKI;ACVRL1;F…
GOBP_RNA_PROCESSING	2.37848e-13	1.02767	-1.56479	RPS6;HNRNPK;NSA2;PABPC1;IKBKAP;HSPA8;SMAD2;FAM172A;BRIX1;NOL6;WDR36;SKIV2L2;CDC5L;CWC27;RBFA;ALYREF;RPS14;SMAD1;DIMT1;RPS8;HNRNPR;RPS7;NUP155;PTCD1;PPWD1;RPP25L;HNRNPH1;TRMT5;RBM3;SYNCRIP;YBX1;ZCCHC6;WDR43;MBNL1;TRMU;RPP38;RIOK2;HNRNPH3;TRRAP;SRSF3;FASTKD3;HNRNPU;UTP15;COIL;RPRD2;RBM12;HNRNPLL;RBMXL1;SUPT20H;NUP98;DHX37;TPRKB;RCL1;INTS1;BMS1;ADAT1;SF3A1;TARDBP;HNRNPA1;PAPOLB;LAS1L;CPSF7;WTAP;DCAF…
GOBP_AMYLOID_PRECURSOR_PROTEIN_METABOLIC_PROCESS	0.0378748	0.0723086	-1.56482	BIN1;ITM2B;PRNP;PSEN1;PICALM;ROCK2;TMCC2;ADAM10;ADAM19;BACE1;NECAB3;PAWR;IFNGR1;ITM2A;DYRK1A;CASP3;LDLRAP1;AATF
GOBP_INTRACELLULAR_TRANSPORT	1.31484e-18	1.21254	-1.5651	VTI1B;VCP;TXN;HSP90AA1;TOMM5;CLTA;HSPA8;RAB7A;BIN1;NOL6;LMNB2;TRAPPC13;ACTN2;OAZ1;ALYREF;TRAPPC2;RAB1B;STAU2;PAFAH1B1;AP3S1;MYBPC3;SDCBP2;NUP155;AP3B1;PREB;VAPB;HSP90B1;ARF1;CHMP4B;HSPB1;NMD3;ARL5A;PHAX;RIOK2;SAMM50;TIMM44;HOOK3;ANXA2;SRSF3;SNX30;SYNE2;PIK3C3;BBS5;ARF6;HNRNPU;ARCN1;SUFU;PSEN1;SEC24C;UBE2O;IFT74;LMNB1;HSPA4;MAPK3;PCM1;MAP2K1;YWHAE;DYNC1H1;PRKD1;NCOA4;SNX1;NUP98;NGFR;FBXW11;CHMP5;D…
GOBP_MITOTIC_CELL_CYCLE_PROCESS	3.68241e-11	0.943632	-1.56519	RPS6;VCP;LOC427439;SMC2;CCNI;SMARCA2;HSPA8;ACTB;NFIA;CKS2;RASA1;CENPK;DYNLT1;TMOD3;PAFAH1B1;MAD2L1;FBXL7;PTEN;IQGAP2;CENPH;RHOA;TAOK1;ITGB1;ARF1;CHMP4B;POLDIP2;RRM1;ABCB1;CLASP2;CTDSPL;NAA50;KIF2A;NFIB;RIOK2;CCND1;ARF6;HNRNPU;BRE;MELK;INHBA;RGCC;CAMK2A;APC;CKAP5;ANAPC1;DYNC1H1;KIFC1;SMC5;DDX3X;EXOC7;MCM4;FBXW11;CHMP5;PIBF1;POLA1;NUMA1;ROCK2;TAOK3;PBX1;NDC80;MAPRE1;CDK7;CACNB4;ANAPC2;PIAS1;RAB11FI…
GOBP_MICROTUBULE_POLYMERIZATION	0.0164128	0.125726	-1.56661	HAUS6;RAC1;ABL1;HAUS1;CLASP2;FKBP4;CAMSAP2;CKAP5;RPS3;ARHGEF7;NUMA1;MAPRE1;ZNF207;GIT1;CSNK1D;MAP2;TUBB1;AKAP9;TBCD;CLASP1;HAUS8;CAMSAP1;TPX2;SLAIN2
GOBP_REGULATION_OF_POST_TRANSLATIONAL_PROTEIN_MODIFICATION	0.000108301	0.627257	-1.56692	VCP;HSP90AA1;DNAJA1;MAD2L1;ABL1;PTEN;RPS7;PIAS4;CTNNB1;TAF1;BAG5;FBXO33;PPIA;TOPORS;RPS3;DDX3X;TNIP1;DCUN1D1;PLAA;FANCM;PINK1;PIAS1;CAV1;UBQLN1;SIAH2;MYCBP2;TOLLIP;CDC14B;CENPS;UFL1;COPS7B;AMER1;OTUD4;GPS1;RPL5;BIRC2;HIF1A;WASHC1;ZC3H12A;UBE2I;BMI1;COPS7A;NMI;STUB1;WDR48;BIRC8;COPS5;ARRDC4;ARRDC3;COPS2;WNK1;N4BP1;SKP2;EPAS1;COPS4;TNFAIP3;HDAC4;UBE2N;MUL1;SPRTN;CHFR;GSK3A;PER2;RASD2;USP44;HERPUD1;…
GOBP_SKELETAL_MUSCLE_CELL_DIFFERENTIATION	0.0230936	0.100782	-1.56773	COL6A1;GPC1;MEF2D;EOMES;BARX2;SMYD1;SOX8;MEF2C;HLF;MYOCD;MEGF10;BTG2;SIX1;NLN;MAFF;EPHB1;NOTCH1;ANKRD1;COPS2;KRAS;ARNTL;PPIF;BCL9L;DDX17;DDX5;C26H6ORF125;KLF5;HEYL;ATF3;HIVEP3;SOX11;RB1;SAP30
GOBP_POSITIVE_REGULATION_OF_GENE_EXPRESSION_EPIGENETIC	0.0469461	0.0633779	-1.56964	ATAD2B;GLYR1;FAM129B;WDR5B;ATAD2;ARID1A;MYOCD;RBBP5;SMARCD1;WBP2;TET2;TET1;BRD7;SPI1;ALKBH4;EP300;ARID1B;OGG1;TP53;PHF2;KAT7;ALKBH1;SMARCA4;EGR1;DPY30;KAT2B
GOBP_CELL_CYCLE_PROCESS	4.98811e-17	1.16018	-1.56966	RPS6;VCP;DCTN3;LOC427439;SMC2;CCNI;HAUS6;SMARCA2;HSPA8;ACTB;BIN1;NFIA;CDC5L;DACH1;CKS2;SVIL;RASA1;CENPK;RMI1;DYNLT1;TMOD3;PAFAH1B1;MAD2L1;FBXL7;CTCF;PTEN;IQGAP2;CENPH;RHOA;TAOK1;ITGB1;HAUS1;ARF1;CHMP4B;CTNNB1;POLDIP2;RRM1;TAF1;ABCB1;CLASP2;ACTR3;CTDSPL;NAA50;KIF2A;NFIB;SEPTIN5;RIOK2;BIRC6;PIK3C3;CCND1;ARF6;HNRNPU;BRE;MELK;INHBA;RGCC;DOT1L;CAMK2A;PCM1;APC;PLK4;CKAP5;ANAPC1;RPS3;DYNC1H1;KIFC1;SMC5;…
GOBP_RESPONSE_TO_TOPOLOGICALLY_INCORRECT_PROTEIN	0.00330912	0.344793	-1.57026	VCP;HSP90AA1;HSPD1;HSPA8;THBS4;DNAJA1;RACK1;VAPB;HSPB1;XBP1;CCND1;SERPINH1;HSPE1;HSPA4;DNAJB5;DAB2IP;CAV1;ATXN3;ABCB10;ERP44;MFN2;TMEM129;BAG3;UFL1;UBR5;RHBDD1;DNAJC10;RPAP2;STUB1;THBS1;COPS5;EIF2S1;SDF2L1;CREB3L2;HSPA2;HERPUD2;HSPB2;AKIRIN2;HSPA4L;PARP6;MBTPS2;EIF2AK3;NCK1;HERPUD1;PARP16;TRAM1L1;STC2;UBR4;PACRG;TMBIM6;CREBRF;ATF3;BAK1
GOBP_REGULATION_OF_DENDRITIC_SPINE_DEVELOPMENT	0.0357721	0.0751184	-1.57031	MAPK4;STAU2;PAFAH1B1;ITPKA;ARF6;PSEN1;CAPRIN1;HDAC2;DLG5;MEF2C;EIF4G2;EPHB2;PTPRD;DISC1;RELN;DBN1;LPAR1;DNM3;CAPRIN2;DHX36;SDK1;CPEB3;ZMYND8;C21orf91;FSTL4;CAMK2B;NGEF;MAPKAPK5
GOBP_MITOTIC_CELL_CYCLE	7.00715e-14	1.04763	-1.57071	RPS6;VCP;DCTN3;LOC427439;SMC2;CCNI;SMARCA2;HSPA8;ACTB;TUBB4B;NFIA;CKS2;RASA1;CENPK;DYNLT1;TMOD3;PAFAH1B1;MAD2L1;RNF20;FBXL7;ABL1;PTEN;IQGAP2;CENPH;RHOA;TAOK1;ITGB1;ARF1;CHMP4B;CTNNB1;POLDIP2;RRM1;ABCB1;CLASP2;CTDSPL;NAA50;KIF2A;NFIB;RIOK2;CCND1;NEK4;ARF6;HNRNPU;BRE;MELK;INHBA;RGCC;CAMK2A;APC;CKAP5;ANAPC1;YWHAE;DYNC1H1;PRDM5;KIFC1;SMC5;DDX3X;EXOC7;MCM4;FBXW11;CHMP5;PIBF1;POLA1;NUMA1;ROCK2;TUBB6;TA…
GOBP_REGULATION_OF_EPITHELIAL_CELL_MIGRATION	0.000196292	0.610527	-1.57112	ATP5F1AZ;SLIT2;RAC1;ABL1;PTEN;RHOA;DCN;HSPB1;CLASP2;ITGB3;ARF6;PTK2;RGCC;PRKD1;NR2E1;DAB2IP;ROCK2;TGFB2;MEOX2;ARHGAP5;MEF2C;ETS1;MACF1;EVL;MAP4K4;ATP5B;STARD13;ATP2B4;PLCG1;MAPRE2;ARSB;ADAM9;CCBE1;HMGB1;HMOX1;PATZ1;SPARC;EPB41L4B;AAMP;HIF1A;KRIT1;ZC3H12A;NR2F2;RIN2;THBS1;PRCP;PIK3CB;MAPK14;SEMA5A;NUS1;IQSEC1;BMPR2;CLASP1;NOTCH1;GAB1;PFN2;PROX1;VEGFC;TGFBR3;PLCG2;SRC;GLIPR2;PLK2;VASH1;ACVRL1;RHOJ;…
GOBP_NUCLEAR_CHROMOSOME_SEGREGATION	2.52637e-05	0.659444	-1.57146	LOC427439;SMC2;SMARCA2;ACTB;CENPK;MAD2L1;PTEN;RHOA;CHMP4B;POLDIP2;CLASP2;ACTR3;KIF2A;RIOK2;HNRNPU;APC;ANAPC1;DYNC1H1;KIFC1;CHMP5;PIBF1;NUMA1;TRAPPC12;NDC80;DCAF13;MAPRE1;ANAPC2;ARID1A;DDB1;ZNF207;FAM83D;WASHC5;NEK6;ESPL1;BCL7B;BAZ1B;KIF18B;NUDC;PHF13;BECN1;WAPL;CENPQ;LSM14A;PBRM1;RCC2;CCNB1;SMARCD1;PRPF4B;SMARCC1;CLASP1;BUB1B;NCAPD3;TPX2;CDK1;MLH3;RACGAP1;TOP2A;ECT2;CHMP2A;BRD7;RAN;ACTL6A;BCCIP;K…
GOBP_PROTEIN_DNA_COMPLEX_ORGANIZATION	5.11936e-12	0.975995	-1.57215	LOC427439;SMARCA2;CHD1;ACTB;FAM172A;LMNB2;H3F3B;CENPK;PCGF3;ATAD2B;GLYR1;RNF20;CTCF;NUDT5;FAM129B;SETBP1;CREBBP;CENPH;SETD1A;ZNF518B;ERCC6L2;EOMES;TAF1;WDR5B;MED18;NAA50;TRRAP;SPIN1;RSF1;L3MBTL2;SMYD1;HNRNPU;BRE;DOT1L;POLR1E;LMNB1;PRDM5;SMC5;H1F0;INO80C;HDAC2;KAT14;ATAD2;NSD1;USP7;TRAPPC12;NAP1L4;DCAF13;KAT6B;KLF2;TLK1;PIAS1;RNF168;ARID1A;CBX1;ATF7IP;TAF5;YY2;KMT5B;DDB1;SELENOF;TCF4;PRMT7;SET;ACT…
GOBP_POSITIVE_REGULATION_OF_PLASMA_MEMBRANE_BOUNDED_CELL_PROJECTION_ASSEMBLY	0.00753864	0.207105	-1.57238	HSP90AA1;DPYSL3;RAC1;ACTR3;HRAS;APC;RAB11FIP3;SEPTIN7;RALA;F2RL1;DEF8;ARPC2;PIK3CA;WASHC1;ANLN;WASF2;SEPTIN9;CDC42EP4;CDC42EP1;COBL;AGRN;FSCN1;CCP110;IFT20;DZIP1;EPS8;CCDC88A;CYFIP1;ACTR2;GSK3A;ABI2;FNBP1L;BBS4;DNM3;WASL;CEP135;IFT88;HTT;NDEL1;ZMYND8;PIK3R1;ATP7A;NRP1;TAPT1
GOBP_REGULATION_OF_MRNA_CATABOLIC_PROCESS	0.000445559	0.57561	-1.57319	VIM;PABPC1;SERBP1;MAPKAPK2;DCP2;PIAS4;RBM3;SYNCRIP;YBX1;ZCCHC6;FASTKD3;HNRNPU;CAPRIN1;SENP1;SECISBP2;SAMD4A;TARDBP;ROCK2;FXR1;CARHSP1;DCP1B;BTG2;CNOT2;PABPC4;ZC3H12A;YBX3;CSDE1;TIRAP;PRR5L;MAPK14;CNOT11;CNOT8;UPF1;HNRNPD;PAPD5;TNRC6B;NBAS;IGF2BP2;FASTKD5;NRDE2;EXOSC8;ELAVL4;RBMXL3;RC3H2;QKI;CELF1;DCPS;CASC3;EIF4A3;PUM1;ELAVL1;ANGEL2;METTL14;HNRNPAB;PUM2;DHX36;FAM46A;PAPD7;MAGOH;THRAP3;EXOSC7;AGO3…
GOBP_REGULATION_OF_DNA_METABOLIC_PROCESS	7.15196e-08	0.801216	-1.5735	SMARCA2;ACTB;DACH1;MSH3;CCT4;DCP2;HMBOX1;ABL1;SUB1;FAM129B;CCT5;CREBBP;PIAS4;CTNNB1;TCP1;TRRAP;HNRNPU;BRE;RGCC;CEBPG;MAPK3;RPS3;CCT6A;SMC5;MCM4;SUPT20H;RFC2;H1F0;INO80C;GLI2;HNRNPA1;USP7;CCT2;CIZ1;JADE3;RNF168;CCDC117;ARID1A;CDC25A;TAF5;YY2;ZBTB38;RGN;KMT5B;ERCC8;AIFM1;PTGES3;ACTR5;APLF;E2F7;SETD2;C1QBP;BCL7B;HMGB1;XRN1;ATR;RFC5;MCM3;SMG6;ING5;BARD1;SMG1;BRD8;PHF13;WAPL;FAM168A;PBRM1;CUL4A;SMARCD…
GOBP_POSITIVE_REGULATION_OF_AXONOGENESIS	0.0197059	0.112735	-1.57355	SLIT2;PAFAH1B1;CXCL12;RND2;MAP2K1;ANAPC2;EIF4G2;MACF1;GOLGA4;NEFL;PLXND1;STK11;FN1;EFNA5;SHTN1;STK25;SEMA5A;BMPR2;PLXNB3;METRN;MAPT;CYFIP1;SKIL;DISC1;PLXNA1;RUFY3;ROBO2;PLXNB2;BRAF
GOBP_RIBOSE_PHOSPHATE_BIOSYNTHETIC_PROCESS	0.000193904	0.610527	-1.5737	ATP5F1AZ;VCP;ATP5I;NDUFB10;GUCY1A2;ATP5C1;NDUFS4;PRPS1L1;SDHB;DCK;NDUFV1;NDUFA10;ATP5G3;DLAT;PDK1;ATIC;ADSL;DIP2A;DLD;NDUFB8;NDUFS7;ATP5PB;NDUFB2;AK1;PINK1;AMPD3;CMPK1;MTHFD1;ATP5B;ACSBG1;NUDT2;NDUFS1;ACLY;NDUFB6;PDHX;PDHB;GART;PDHA2;ATP5H;NDUFA9;NDUFA6;NDUFB9;AK2;ACSF3;PPCDC;SDHA;NDUFB5;NDUFA12;ATP5S;PPCS;CTPS2;SDHD;NME6;MPC2;NDUFA2;AK4;ADCY9;PAPSS1;UMPS;PRKAG2
GOBP_RESPONSE_TO_REACTIVE_OXYGEN_SPECIES	0.000279627	0.593325	-1.57457	TXN;ADCYAP1R1;FXN;HSPA8;AQP1;PXN;COL6A1;MB;ABL1;RACK1;COL1A1;DHFR;ERCC6L2;MAP3K5;MAPK3;RPS3;HBA1;HDAC2;FER;KLF2;PINK1;AIFM1;PDGFRA;ADPRHL2;ADAM9;PEX10;HMOX1;BCL2;HIF1A;BECN1;JUN;NUDT15;STK25;MPV17;ERCC6;CDK1;PAWR;ECT2;SRC;TET1;MMP2;PEX12;MAPT;PPIF;CAT;PCNA;FANCC;TRAP1;CRK;TNFAIP3;CASP3;SOD1;HGF;PEX14;PDGFD;TOP2B;OGG1;MAPK8;FBLN5;SETX;CHUK;BAK1;SDC1;GPX1;STAT1;EGFR;SESN3;PEX13;ATP7A;EZH2;CRYAB;RIP…
GOBP_INTEGRIN_MEDIATED_SIGNALING_PATHWAY	0.00928529	0.179577	-1.57513	COL3A1;TLN1;FBLN1;ABL1;ITGB1;LIMS2;ITGB3;PTK2;PRKD1;NID1;CTNNA1;ZYX;ADAM10;PTPRA;CCN2;ADAM9;FN1;ITGB8;ILK;PTPN11;CCM2;LAMC1;DST;RCC2;MYH9;ERBIN;ITGA9;SRC;BST1;LAMA5;ITGA6;DAB2
GOBP_REGULATION_OF_FIBROBLAST_PROLIFERATION	0.0177729	0.119516	-1.57618	NDUFS4;FTH1;AQP1;DACH1;ABL1;CTNNB1;ITGB3;HRAS;NGFR;DAB2IP;CAV1;CDC73;PDGFRA;FN1;TRIM32;SKI;ING5;BMI1;CD74;MORC4;PAWR;GAS6;PDGFD;PDGFC;NF1;MED31;TP53;MYC;SFRP1;EGFR;E2F1;PDGFB
GOBP_FATTY_ACID_BETA_OXIDATION	0.0223987	0.103882	-1.57633	ACAA2;HSD17B4;AUH;ACADL;AMACR;HADHA;ECI1;ECHS1;ETFA;ACAA1;CPT1A;HADH;DECR1;TYSND1;CPT2;LONP2;ACADS;EHHADH;ACOX2;ABCD2;SLC25A17;ALDH1L2;PEX7;ADIPOQ;ETFDH;IVD;ECI2;DECR2;CRAT
GOBP_MRNA_TRANSCRIPTION	0.0387693	0.0714101	-1.57636	AP3B1;TAF1;ANXA2;TAF5;NCBP2;CREB1;ZBTB1;MED1;TBP;TAF4;EPAS1;NCBP3;TAF9;TAF3;NCOA1;TAF13;DDX5;STAT3;NCBP1;TP53;TAF12;TAF7;TAF2
GOBP_REGULATION_OF_MICROTUBULE_CYTOSKELETON_ORGANIZATION	0.00268948	0.392536	-1.5764	HAUS6;MID1;PAFAH1B1;RAC1;ABL1;RHOA;TAOK1;HAUS1;CHMP4B;CLASP2;FKBP4;CAMSAP2;HNRNPU;APC;CKAP5;RPS3;DYNC1H1;ARHGEF7;CHMP5;NUMA1;MAPRE1;MAPRE2;GNAI1;GIT1;PHLDB1;EFNA5;RAE1;CLTC;MAP2;EPHA3;AKAP9;TBCD;CLASP1;HAUS8;CAMSAP1;DIXDC1;TPX2;SLAIN2;TRIM36;CHMP2A;MAPT;SPAST;CHMP7;DYRK1A;CDH5;GSK3A
GOBP_NEGATIVE_REGULATION_OF_GENE_EXPRESSION	1.30536e-14	1.07687	-1.57731	VIM;HNRNPK;PABPC1;SMAD2;GAPDH;FAM172A;SERBP1;MAPKAPK2;LMNB2;ENC1;H3F3B;PCGF3;SMAD1;DCP2;RAC1;CTCF;RACK1;TTC37;OLFM1;NUP155;RGS2;DHFR;PIAS4;RBM3;SYNCRIP;FOCAD;YBX1;CTNNB1;TAF1;ZCCHC6;HOMER2;HRAS;SRSF3;EPRS;PRNP;FASTKD3;HNRNPU;INHBA;PSEN1;RGCC;DOT1L;RBMXL1;LMNB1;CAPRIN1;PNRC2;DIP2A;SENP1;RPS3;SECISBP2;LIMD1;DDX3X;PELO;SAMD4A;H1F0;HDAC2;PIBF1;PICALM;TARDBP;ROCK2;TYMS;USP7;FXR1;CARHSP1;TGFB2;PAIP2B;C…
GOBP_ESTABLISHMENT_OF_ENDOTHELIAL_BARRIER	0.0374628	0.0732418	-1.5774	RAB1B;ADD1;ROCK2;FASN;RAPGEF6;S1PR3;F2RL1;PDE4D;RAPGEF1;VCL;RAP2B;EDNRA;PECAM1;RAP1A;RAP1B;S1PR2;CDH5;AFDN;RAPGEF3;PLCB1;MARVELD2;SOX18;RDX;PPP1R12A
GOBP_ESTABLISHMENT_OR_MAINTENANCE_OF_CELL_POLARITY	0.000143917	0.610527	-1.57741	GSN;ACTB;GOLPH3;AMOT;AQP1;DYNLT1;PAFAH1B1;MAD2L1;CLIC4;RAC1;PARVB;ABL1;RACK1;RHOA;ITGB1;CLASP2;ACTR3;CAP2;PDLIM1;ARF6;PTK2;CKAP5;FBXW11;AMOTL1;NUMA1;ROCK2;WDR1;NDC80;MAPRE1;CTNNA1;PDZD11;FEZ1;DLG5;CRKL;PARVA;RAB10;PARVG;ANK1;RAB11FIP2;STK11;KRIT1;JAM3;ILK;MPP5;EPHB1;DST;SHTN1;STK25;MYH9;CLASP1;ERBIN;RPGRIP1L;SPRY1;RICTOR;FSCN1;IFT20;RAP1B;ABL2;CRK;RHOJ;CDH5;ACTR2;GSK3A
GOBP_REGULATION_OF_PROTEIN_MATURATION	0.0477815	0.0628892	-1.57762	GSN;ANXA2;PRNP;PRKACB;CCBE1;RHBDD1;SNX12;THBS1;BIRC8;MYH9;SIRT4;CAST;SRC
GOBP_CELL_CYCLE	5.6414e-21	1.29512	-1.57801	RPS6;VCP;DCTN3;LOC427439;SMC2;CCNI;HAUS6;SMARCA2;HSPA8;ACTB;TUBB4B;BIN1;NFIA;CDC5L;DACH1;CKS2;SVIL;RASA1;CENPK;RMI1;DYNLT1;TMOD3;PAFAH1B1;MAD2L1;RNF20;FBXL7;ABL1;CTCF;RACK1;PTEN;IQGAP2;CENPH;RHOA;GADD45G;TAOK1;ITGB1;HAUS1;ARF1;CHMP4B;CTNNB1;POLDIP2;RRM1;TAF1;ABCB1;WDR5B;CLASP2;ACTR3;CTDSPL;NAA50;HRAS;KIF2A;NFIB;SEPTIN5;RIOK2;TRRAP;BIRC6;SPIN1;PIK3C3;CCND1;PRNP;NEK4;ARF6;HNRNPU;BRE;MELK;INHBA;RGCC…
GOBP_DNA_TEMPLATED_TRANSCRIPTION_ELONGATION	0.0035937	0.326638	-1.57838	GLYR1;CTNNB1;MED18;WDR43;NELFA;HNRNPU;POLR1E;INTS1;LARP7;RNF168;CDC73;BRD4;SETD2;MED14;NCBP2;IWS1;CTDP1;HMGN1;NELFCD;PAF1;INTS2;CDK13;PBRM1;MED17;SCAF8;MED1;NELFB;RNF8;ERCC6;WDR82;ZMYND11;SUPT5H;TCEA1;TCEB3;SART3;INTS10;SUPT6H;TCERG1;MED22;MED19;ELL;ELL2;MED23;ZNF326;MED31;NCBP1;ERCC3;TWISTNB;KAT7;ZMYND8;MED9;VHL;EZH2;GTF2H5;ADRM1;PCID2;EAF1;CCNT2
GOBP_FIBROBLAST_PROLIFERATION	0.0103805	0.167083	-1.57891	NDUFS4;FTH1;COL3A1;AQP1;DACH1;CKS2;ABL1;CTNNB1;ITGB3;HRAS;NGFR;DAB2IP;CAV1;CDC73;PTGES3;PDGFRA;GNG2;FN1;TRIM32;SKI;ING5;BMI1;CD74;MORC4;CDK1;PAWR
GOBP_CHROMOSOME_SEGREGATION	2.31377e-07	0.774939	-1.57958	LOC427439;SMC2;HAUS6;SMARCA2;ACTB;CENPK;MAD2L1;CTCF;PTEN;CENPH;RHOA;HAUS1;CHMP4B;POLDIP2;CLASP2;ACTR3;KIF2A;RIOK2;HNRNPU;APC;ANAPC1;RPS3;DYNC1H1;KIFC1;SMC5;DDX3X;CHMP5;PIBF1;NUMA1;TRAPPC12;ARL8B;NDC80;DCAF13;MAPRE1;TLK1;ANAPC2;ARID1A;DDB1;ZNF207;CENPS;FAM83D;MAPRE2;WASHC5;NUP37;NEK6;ESPL1;PLSCR1;BCL7B;BAZ1B;KIF18B;NUDC;CENPN;CSNK1D;TLK2;PHF13;UBE2I;BECN1;MMS19;WAPL;CENPQ;LSM14A;ARL8A;PBRM1;RCC2;T…
GOBP_DNA_TEMPLATED_TRANSCRIPTION_INITIATION	0.000257676	0.593325	-1.57971	ATAD2B;GLYR1;SUB1;FAM129B;TAF1;WDR5B;MED18;RSF1;POLR1E;MED13;ATAD2;CDK7;NCOA6;ARID1A;TAF5;BDP1;MED14;HMGB1;MYOCD;CCNH;TFB2M;PPM1D;CAND1;RBBP5;JUN;GTF2E2;MED17;SMARCD1;WBP2;DR1;MED1;TET2;ERCC6;TBP;TAF4;TET1;BRD7;UBTF;CTNNBIP1;TCEB3;BRF1;TAF9;SPI1;TAF3;MED22;MITF;MED19;EP300;GTF2A1;ARID1B;OGG1;DHX36;NFKB1;MED23;TAF13;ZNF451;TAF1B;SETX;POLRMT;MED31;TP53;NFKBIA;ERCC3;PHF2;TWISTNB;GTF2H2;KAT7;MYC;MED9…
GOBP_REGULATION_OF_DNA_TEMPLATED_TRANSCRIPTION_ELONGATION	0.00963821	0.175538	-1.58061	CTNNB1;MED18;WDR43;NELFA;HNRNPU;INTS1;LARP7;RNF168;CDC73;BRD4;MED14;NCBP2;HMGN1;NELFCD;INTS2;CDK13;MED17;SCAF8;MED1;NELFB;RNF8;ERCC6;WDR82;ZMYND11;SUPT5H;INTS10;SUPT6H;TCERG1;MED22;MED19;ELL;ELL2;MED23;ZNF326;MED31;NCBP1;KAT7;ZMYND8;MED9;VHL;EZH2;EAF1;CCNT2
GOBP_EXTRACELLULAR_MATRIX_ASSEMBLY	0.0464587	0.0640049	-1.58104	COL3A1;COL6A1;ANTXR1;CLASP2;COL1A2;RGCC;GPM6B;PXDN;PHLDB1;TIE1;CLASP1;NOTCH1;SMAD3;TGFBR3;GAS6;HAS2
GOBP_POSITIVE_REGULATION_OF_INTRACELLULAR_PROTEIN_TRANSPORT	0.0164117	0.126207	-1.58241	HSP90AA1;OAZ1;PSEN1;PCM1;YWHAE;PRKD1;TARDBP;OAZ2;BAG3;UBR5;TM9SF4;ZC3H12A;PRR5L;MAPK14;PRPF4B;SMAD3;CEP290;CDK1;ECT2;RAN;GAS6;JAK2;GLI3;GSK3A;RAPGEF3;RUFY3;EP300;TPR;DMAP1;SMO;PDCD5;PIK3R1;PLK3;IPO5;CDC42;RAB7L1;PIK3R2;TMEM30A;CD81
GOBP_SYNAPTIC_VESICLE_LOCALIZATION	0.0348393	0.0773694	-1.58268	AP3S1;RAB3A;PTEN;AP3B1;CTNNB1;KIF1B;PICALM;CTBP1;PINK1;RAB27A;MAP2;AP1G1;SPG11;DNM1;AP3M1;DNM3;BLOC1S2;CDK5;AP3D1;KIF5B
GOBP_REGULATION_OF_TELOMERE_MAINTENANCE	0.00839622	0.191877	-1.58308	CCT4;DCP2;HMBOX1;CCT5;CTNNB1;TCP1;HNRNPU;MAPK3;CCT6A;SMC5;INO80C;HNRNPA1;USP7;CCT2;YY2;ACTR5;XRN1;ATR;SMG6;SMG1;UPF1;HNRNPD;PAPD5;STN1;HNRNPA2B1;SRC;ACTL6A;EXOSC10;ATRX;PKIB;NAT10;DHX36;PINX1;RTEL1;SLF2;CCT7;TP53;NFRKB;ACTR8;MYC;SLX4;CCT3;TEN1;GNL3;PARN;DKC1;NSMCE2
GOBP_RRNA_PROCESSING	0.000124179	0.610527	-1.58322	RPS6;NSA2;BRIX1;NOL6;WDR36;SKIV2L2;RBFA;RPS14;DIMT1;RPS8;RPS7;WDR43;RPP38;RIOK2;UTP15;DHX37;RCL1;BMS1;LAS1L;DCAF13;HEATR1;SRFBP1;AK6;NOC4L;URB1;EMG1;DIEXF;MRTO4;RPS17;RPS15;RPL7;TFB2M;XRN2;SDE2;RPL5;MRM3;RRP7A;NSUN5;RPL7A;ZNHIT6;WDR3;GEMIN4;EBNA1BP2;MRM1;PWP1;EIF6;DDX49;DIS3;PAPD5;ZCCHC4;TSR3;NOP56;PDCD11;EXOSC10;DDX10;EXOSC8;UTP18;REXO4;DDX52;DROSHA;CHD7;RPL35;NAT10;WDR18;RPL27;WBP11;DDX17
GOBP_REGULATION_OF_CELL_JUNCTION_ASSEMBLY	0.000159033	0.610527	-1.58346	TLN1;STAU2;RAC1;ABL1;PTEN;RHOA;CTNNB1;POLDIP2;CLASP2;LIMCH1;ARF6;PTK2;SDC4;ARHGAP6;DLC1;ROCK2;TPBG;CAV1;DLG5;MEF2C;MYCBP2;MACF1;PTPRA;MAP4K4;IL1RAP;GPM6B;GPC4;CBLN2;LZTS1;AMIGO2;THBS2;EFNA5;SIX1;SNAI1;RAPGEF1;EPHB1;RCC2;THBS1;EPHA3;DMTN;ACE;VCL;CLASP1;SMAD3;RAP1A;CHD4;HOPX;FMN1;SRC;AGRN;EPHB2;RAP1B;PTPRD;ACVRL1;PDLIM5;PTPN13;NEGR1;OGT;ST8SIA2;NPHP1;TSC1;OXTR;ROBO2;FZD5;FERMT2;VSTM5;DOCK1;SNAI2;SF…
GOBP_REGULATION_OF_ORGANELLE_ORGANIZATION	1.29198e-17	1.17789	-1.58522	GSN;ACAA2;SMC2;HAUS6;SMARCA2;FXN;RAB7A;ACTB;GOLPH3;BIN1;CFL2;TMOD1;SLIT2;ACTN2;ADD3;H3F3B;SVIL;RASA1;MID1;CCT4;BNIP3L;PXN;STAU2;TMOD3;PAFAH1B1;MAD2L1;CLIC4;DCP2;RAC1;HMBOX1;ABL1;CTCF;RAB3A;SLC25A4;LMOD2;IQGAP2;SUB1;CCT5;PREB;DSTN;RHOA;TAOK1;HAUS1;ARF1;CHMP4B;DCN;CTNNB1;CXCL12;CLASP2;LIMCH1;FKBP4;ITGB3;HRAS;RIOK2;RND2;PREX1;TCP1;ANXA2;SNX30;CAPZA2;ADD1;ARHGAP40;SYNE2;PPFIA1;CAMSAP2;ARF6;HNRNPU;PTK…
GOBP_MAINTENANCE_OF_PRESYNAPTIC_ACTIVE_ZONE_STRUCTURE	0.0471597	0.0730523	-1.58558	RAB3A;ERC1
GOBP_REGULATION_OF_EXTRACELLULAR_MATRIX_ORGANIZATION	0.0266936	0.0919633	-1.5858	COL6A1;ABL1;ANTXR1;CLASP2;ITGB3;RGCC;PRDM5;NID1;PHLDB1;TIE1;FAP;LAMC1;CLASP1;NOTCH1;SMAD3;TGFBR3;RECK;FSCN1;HAS2;LRP1
GOBP_REGULATION_OF_CYTOKINESIS	0.0120641	0.152429	-1.5866	SVIL;RHOA;POLDIP2;BIRC6;PIK3C3;ARF6;EXOC7;RAB11FIP3;CIT;CDC14B;CALM2;E2F7;SETD2;GIT1;PRPF40A;BECN1;ATXN10;RACGAP1;WNK1;KIF13A;ECT2;CENPV;KLHL21;PDXP;KIF3B;CCP110;SPAST;KIF20A;PKP4;PKN2;BBS4;CALM1;CHMP3;SH3GLB1;INCENP;BCL2L1;PLK3;CDC42;AHCTF1;RAB11A
GOBP_REGULATION_OF_DENDRITE_DEVELOPMENT	0.00899105	0.183907	-1.5893	STAU2;PAFAH1B1;ABL1;SARM1;GORASP1;ITPKA;PREX1;CAMSAP2;ARF6;VLDLR;CAPRIN1;NR2E1;DAB2IP;ANAPC2;SDC2;CRKL;TMEM106B;RAB21;LZTS1;YWHAH;PPP3CA;STK11;COBL;EPHB2;ELAVL4;CRK;PTPRD;CYFIP1;PARP6;GSK3A;RELN;DBN1;FBXW8;CAPRIN2;DHX36
GOBP_LIMBIC_SYSTEM_DEVELOPMENT	0.00830653	0.193598	-1.58955	ALDH1A3;PAFAH1B1;PTEN;CTNNB1;OGDH;YWHAE;NR2E1;FXR1;NF2;FEZ1;CRKL;ATP2B4;NEFL;NDNF;TSKU;XRN2;BTG2;RAB3GAP1;MKKS;PROX1;EIF2B5;RAN;CRK;GLI3;CASP3;EZH1;FGFR2;GSK3A;PLXNA1;UQCRQ;RELN;NCOA1;BBS4;DCLK2;TSC1;EPHA5;NF1;SMO;NRP2;CDK5;UBA6
GOBP_REGULATION_OF_INTRACELLULAR_TRANSPORT	5.62217e-05	0.643552	-1.59034	TXN;HSP90AA1;ACTN2;OAZ1;MYBPC3;RIOK2;ANXA2;SUFU;PSEN1;MAPK3;PCM1;MAP2K1;YWHAE;DYNC1H1;PRKD1;REEP5;NUMA1;TARDBP;USP7;NF2;RAB23;STX18;OAZ2;RAB11FIP3;FEZ1;SNX3;SETD2;BAG3;RAB21;UBR5;NCBP2;STK11;XPO1;IWS1;TM9SF4;BARD1;UBAC2;NUP153;PKIA;SNX12;ZC3H12A;PTPN11;RAB11B;NUP214;UHMK1;VPS11;MAP2;PRR5L;MAPK14;PRPF4B;NUS1;SCFD1;SMAD3;CEP290;CDK1;WNK1;ECT2;SRC;MDFIC;ARFIP1;RAN;YIPF5;NRDE2;PTPN14;DAB2;GAS6;AAAS;J…
GOBP_LUNG_MORPHOGENESIS	0.0378748	0.0728642	-1.59035	COL6A1;TCF21;AP3B1;CTNNB1;NFIB;RDH10;EXT1;MAPK3;MAP2K1;DLG5;SRSF6;HIPK2;KRAS;SPRY1;FGFR2;TBX2
GOBP_MRNA_PROCESSING	2.84451e-08	0.814036	-1.59041	HNRNPK;PABPC1;HSPA8;FAM172A;SKIV2L2;CDC5L;CWC27;ALYREF;HNRNPR;PPWD1;HNRNPH1;RBM3;SYNCRIP;YBX1;MBNL1;HNRNPH3;SRSF3;HNRNPU;COIL;RPRD2;HNRNPLL;RBMXL1;NUP98;SF3A1;TARDBP;HNRNPA1;PAPOLB;CPSF7;WTAP;LARP7;SNRNP25;CDC73;PUS7;DHX35;ZC3H3;KHDRBS3;PRMT7;TSEN2;SF3B4;SRSF6;AHCYL1;SF3B1;SFPQ;SLU7;C1QBP;DHX8;NCBP2;RBM15;MBNL3;XRN2;IWS1;CPSF3;CMTR1;SDE2;BARD1;SAFB;PRPF40A;PCIF1;RBM15B;RPRD1A;THOC7;CPSF4;AAR2;PPI…
GOBP_POSITIVE_REGULATION_OF_MRNA_METABOLIC_PROCESS	0.00306195	0.518848	-1.59089	PABPC1;HSPA8;DCP2;RBM3;SYNCRIP;YBX1;ZCCHC6;HNRNPU;RBMXL1;CAPRIN1;NUP98;SAMD4A;TARDBP;ROCK2;FXR1;CDC73;DCP1B;SF3B4;NCBP2;BTG2;CNOT2;ZC3H12A;CSDE1;PRR5L;CNOT11;CNOT8;UPF1;HNRNPD;PAPD5;PRPF19;TNRC6B;EXOSC10;EXOSC8;RC3H2;QKI;CELF1;DCPS;UPF3B;PUM1;ELAVL1;METTL14;PUM2;DHX36;PAPD7;NCBP1;THRAP3;EXOSC7;AGO3;CNOT6;CPEB3;TRA2B;YTHDF2;YTHDF3;AGO1;PARN;EXOSC9;PRDX6;TNRC6C;EXOSC2;AGO4;DAZAP1;EIF1;RC3H1;CNOT4;S…
GOBP_HEART_VALVE_DEVELOPMENT	0.0164117	0.126694	-1.59175	SMAD2;SLIT2;OLFM1;RHOA;APC;ZBTB14;ROCK2;GATA4;HECTD1;TGFB2;TBX20;MEF2C;SNAI1;NOTCH2;SLIT3;TIE1;BMPR2;NOTCH1;GATA5;MATR3;CYR61;ADAMTS19;JAG1;ROBO2;HEYL;PRDM1;SNAI2;GATA3;RB1;CDH11;NFATC1;TNFRSF1A
GOBP_PROTEIN_ACETYLATION	0.0297282	0.0860197	-1.59193	NAA35;CREBBP;TAOK1;NAA50;DIP2A;NAA16;DDX3X;HDAC2;ING5;NAA15;ING4;ARNTL;DIP2B;MAPT;HINT1;ARID5A;CLOCK;HAT1;GSK3A;NAT10;ESCO2;EP300;NAA20
GOBP_TISSUE_MIGRATION	7.1587e-06	0.690132	-1.59201	ATP5F1AZ;AMOT;SLIT2;PXN;RAC1;ABL1;PTEN;RHOA;ITGB1;DCN;HSPB1;CLASP2;ITGB3;PTP4A3;ARF6;PTK2;RGCC;PRKD1;NR2E1;ACTC1;DAB2IP;ROCK2;TGFB2;KITLG;MEOX2;ARHGAP5;MEF2C;ETS1;MACF1;EVL;MAP4K4;ATP5B;STARD13;ATP2B4;PLCG1;MAPRE2;CDH13;ARSB;ADAM9;CCBE1;LOXL2;PLXND1;HMGB1;HMOX1;PATZ1;SPARC;PIK3CA;EPB41L4B;AAMP;HIF1A;KRIT1;SNAI1;ZC3H12A;ANLN;PTPN11;ACTA2;NR2F2;DAAM2;RIN2;FAP;THBS1;PRCP;PIK3CB;MAPK14;SEMA5A;NUS1;MY…
GOBP_ASPARTATE_METABOLIC_PROCESS	0.0417842	0.078868	-1.59334	GOT2;GOT1
GOBP_SEMI_LUNAR_VALVE_DEVELOPMENT	0.0317967	0.0821454	-1.59345	SMAD2;SLIT2;RHOA;ROCK2;GATA4;TGFB2;TBX20;SNAI1;NOTCH2;SLIT3;TIE1;BMPR2;NOTCH1;GATA5;ADAMTS19;JAG1;ROBO2;HEYL;SNAI2;GATA3;RB1;CDH11;NFATC1;TNFRSF1A
GOBP_RESPONSE_TO_ELECTRICAL_STIMULUS	0.0406844	0.0697909	-1.59354	KCNJ3;TRIM63;RAB3A;PTEN;TH;RPS6KB1;BTG2;AKAP9;HNRNPD;SRC;MMP2;CYFIP1;DISC1;REST
GOBP_ENDOTHELIAL_CELL_MIGRATION	0.00010451	0.627257	-1.59486	ATP5F1AZ;AMOT;SLIT2;PXN;RAC1;ABL1;RHOA;ITGB1;DCN;HSPB1;ITGB3;PTP4A3;PTK2;RGCC;PRKD1;NR2E1;DAB2IP;ROCK2;MEOX2;MEF2C;ETS1;ATP5B;STARD13;ATP2B4;PLCG1;CDH13;CCBE1;LOXL2;PLXND1;HMGB1;HMOX1;PATZ1;SPARC;PIK3CA;AAMP;HIF1A;KRIT1;ZC3H12A;NR2F2;RIN2;FAP;THBS1;PRCP;PIK3CB;MAPK14;SEMA5A;NUS1;MYH9;NOTCH1;ZEB2;GAB1;PROX1;VEGFC;VSTM4;TGFBR3
GOBP_PHAGOCYTOSIS	0.000104296	0.627257	-1.5953	GSN;SPON2;HSPA8;RAB7A;RAC1;ABL1;RACK1;ITGB1;ANO6;ITGB3;PTK2;XKR4;ARL8B;ELMO2;RAB31;SYT11;AXL;SNX3;C1orf43;CDC42SE1;PLSCR1;RAB11FIP2;HMGB1;CD248;F2RL1;MEGF10;RAB14;TM9SF4;PIK3CA;CNN2;ATG3;RAB27A;BECN1;THBS1;XKR6;ANXA11;APPL1;MYH9;PIP5K1C;RAB20;DYSF;PECAM1;TMEM175;PLCG2;BCR;SPG11;SRC;KIAA1109;TGM2;JMJD6;ARHGAP25;GAS6;PLPP4;GULP1;SOD1;CSK;XKR8;LRP1
GOBP_CELLULAR_COMPONENT_ASSEMBLY_INVOLVED_IN_MORPHOGENESIS	0.00397835	0.304088	-1.59585	TNNT2;MYL9;CFL2;TMOD1;EPB41L3;ACTN2;TMOD3;PAFAH1B1;MYBPC3;LMOD2;GPC1;MYOM2;CNTNAP1;ITGB1;CLASP2;PMP22;NRAP;PRKD1;ACTC1;ANK2;WDR1;PGM5;AKAP13;PDGFRA;PHLDB1;MYOM1;TMOD2;MPP5;OBSCN;CLASP1;ANKRD1;PROX1;TMF1;SYNPO2L
GOBP_NUCLEOTIDE_EXCISION_REPAIR	0.0111176	0.160731	-1.59713	SMARCA2;ACTB;XPA;POLA1;USP7;ATXN3;ARID1A;ERCC8;DDB1;RAD23B;BCL7B;NTHL1;POLK;HMGN1;PBRM1;CUL4A;SMARCD1;SMARCC1;ERCC6;UVSSA;POLE;BRD7;ACTL6A;FANCC;USP44;DPF2;ARID1B;OGG1;BCL7A;TP53;ERCC3;GTF2H2;KAT7;SLC30A9;SLX4;GTF2H5;SMARCA4
GOBP_POST_GOLGI_VESICLE_MEDIATED_TRANSPORT	0.00413261	0.297548	-1.59758	VTI1B;GOLPH3;AP3S1;RACK1;OSBPL5;EHD3;RAB31;MYO1B;RAB11FIP3;CCDC91;MACF1;RAB10;GOLGA4;ANK3;EXOC4;ANKFY1;RAB14;RAB26;NSF;SCAMP2;ATP2C1;EXOC6B;BLZF1;SNAP23;SCFD1;AP1G1;KIF13A;VPS13A;SCAMP1;ARFRP1;ARFGEF2;ARL3;RBSN;EXOC6;ASB15;MYO5A;CSK;SEC16A;VPS13C;EXOC2;LAPTM5;VTI1A;AP3D1;GBF1;VPS54;EXOC1;SORCS1;AP1AR;RP2;RAB34;AMN
GOBP_EXTRACELLULAR_MATRIX_DISASSEMBLY	0.0388294	0.0716762	-1.59797	GSN;CLASP2;ADAM10;SH3PXD2B;WASHC1;MMP11;FAP;LAMC1;CLASP1;MMP2;FSCN1
GOBP_AMYLOID_BETA_METABOLIC_PROCESS	0.0419902	0.0684313	-1.59877	BIN1;PRNP;PSEN1;PICALM;ROCK2;IDE;BECN1;APEH;BACE1;ACE;IFNGR1;DYRK1A;CASP3
GOBP_RESPONSE_TO_ACTIVITY	0.018145	0.118301	-1.60014	ATP5F1AZ;HSPA8;COL6A1;FNDC5;TH;ITGB3;UQCRC1;ANXA2;ADSL;GCLM;HADH;ZEB1;STK11;PIK3CA;HIF1A;CDK1;SLC25A25;MMP2;CAT;COL4A2
GOBP_VESICLE_BUDDING_FROM_MEMBRANE	0.00819534	0.195367	-1.60029	RAB7A;GOLPH3;TRAPPC13;TRAPPC2;RAB1B;AP3S1;PREB;VAPB;CHMP4B;ANXA2;SEC24C;CHMP5;PICALM;TRAPPC12;SNX3;TRAPPC8;CSNK1D;AP2M1;SEC23B;SEC13;AP1G1;CHMP7;DNM1;TRAPPC6A;SEC23A;SEC16A;TRAPPC11;PDCD6;FNBP1L;DNM3;WASL;SURF4
GOBP_SYNAPTIC_VESICLE_TRANSPORT	0.0375428	0.073722	-1.60044	AP3S1;RAB3A;AP3B1;CTNNB1;KIF1B;PICALM;PINK1;RAB27A;MAP2;AP1G1;SPG11;DNM1;AP3M1;DNM3;BLOC1S2;CDK5;AP3D1;KIF5B
GOBP_VIRAL_GENOME_REPLICATION	0.0080777	0.197186	-1.6008	VCP;PABPC1;HSPA8;NFIA;EEF1A1;VAPB;CTBP2;PIK3C3;PPIA;SMC5;DDX3X;TNIP1;CTBP1;DDB1;PLSCR1;STAU1;BCL2;ZC3H12A;PPIH;NOTCH1;PROX1;TOP2A;N4BP1;DEK;GAS6;NR5A2;TOP2B;PKN2;DDX5;ADAR;RNASEL;PPID;KPNA6;YTHDC2;LARP1;SRPK2;EIF2AK2
GOBP_REGULATION_OF_MRNA_SPLICING_VIA_SPLICEOSOME	0.00640213	0.229498	-1.60113	HNRNPK;HSPA8;FAM172A;RBM3;SRSF3;HNRNPU;RBMXL1;NUP98;HNRNPA1;WTAP;LARP7;KHDRBS3;SF3B4;SRSF6;C1QBP;RBM15;RBM15B;PTBP1;UPF1;SMU1;PRPF19;HNRNPA2B1;EXOSC10;JMJD6;RBM20;DYRK1A;QKI;CELF1;REST;DDX17;UPF3B;PUF60;RNPS1;DDX5;MAGOH;NCBP1;THRAP3;TIA1;RBM7;TRA2B;SRSF10;SFSWAP
GOBP_CYTOSKELETON_ORGANIZATION	5.92122e-21	1.2871	-1.60164	VCP;GSN;VIM;TNNT2;HAUS6;SORBS2;DPYSL3;GAPDH;ACTB;TUBB4B;BIN1;MYL9;CFL2;AMOT;DPYSL2;AQP1;TLN1;LMNB2;TMOD1;SLIT2;EPB41L3;ACTN2;ADD3;SVIL;RASA1;MID1;TPM2;TPM4;PXN;DYNLT1;STAU2;TMOD3;PAFAH1B1;MAD2L1;CLIC4;MYBPC3;RAC1;PARVB;ABL1;LMOD2;PTEN;IQGAP2;MYOM2;ANTXR1;CENPH;DSTN;RHOA;EPB41L2;TAOK1;CNTNAP1;HSP90B1;ITGB1;HAUS1;ARF1;CHMP4B;CTNNB1;POLDIP2;ENAH;CXCL12;CLASP2;ACTR3;LIMCH1;FKBP4;ITPKA;ITGB3;HRAS;KIF2…
GOBP_REGULATION_OF_CARDIAC_MUSCLE_CONTRACTION	0.0173888	0.121627	-1.60183	HSP90AA1;BIN1;RNF207;CTNNA3;RGS2;SRI;ANK2;EHD3;GATA4;CAV1;DMD;CASQ2;CALM2;PDE5A;PDE4D;ZC3H12A;DSC1;AKAP9;SLC8A1;ATP1B1;DSP
GOBP_NUCLEOSIDE_PHOSPHATE_BIOSYNTHETIC_PROCESS	2.485e-05	0.659444	-1.60222	ATP5F1AZ;VCP;ATP5I;NDUFB10;GUCY1A2;ATP5C1;NDUFS4;PRPS1L1;SDHB;DCK;NDUFV1;NDUFA10;ATP5G3;DLAT;PDK1;MTHFD2L;RRM1;ATIC;DTYMK;ADSL;DIP2A;DLD;NDUFB8;NDUFS7;ATP5PB;NDUFB2;AK1;TYMS;PINK1;NADK2;AK6;AMPD3;CMPK1;MTHFD1;ATP5B;ACSBG1;NUDT2;NDUFS1;ACLY;NDUFB6;PDHX;GARS;PDHB;GART;PDHA2;ATP5H;RRM2B;NDUFA9;NDUFA6;NDUFB9;AK2;ACSF3;PPCDC;SDHA;NDUFB5;NDUFA12;ATP5S;RRM2;PPCS;CTPS2;SDHD;NME6;SHMT1;MPC2;NDUFA2;AK4;ADC…
GOBP_POSITIVE_REGULATION_OF_MACROAUTOPHAGY	0.00992126	0.172993	-1.60275	BNIP3L;SLC25A4;SPTLC1;DCN;SNX30;SNX7;PINK1;BAG3;UFL1;VPS13D;HMOX1;TRIM13;TRIM32;HIF1A;RALB;PIP4K2B;BECN1;RAB3GAP1;STUB1;EPM2A;FYCO1;RAB3GAP2;SUPT5H;GNAI3;SLC25A5;MAP3K7;WAC;CSNK2A1;SNX4;TBK1;HTT;AMBRA1;UBE2A;SESN3;SH3GLB1;LARP1;C9orf72
GOBP_REGULATION_OF_PROTEIN_IMPORT_INTO_NUCLEUS	0.0223987	0.104153	-1.60403	HSP90AA1;SUFU;PSEN1;PRKD1;TARDBP;RAB23;BAG3;UBR5;PKIA;ZC3H12A;MAPK14;SMAD3;CDK1;ECT2;MDFIC;RAN;JAK2;GLI3;UFM1;EP300;NF1;TPR;DMAP1;SMO;NUP58
GOBP_CYTOPLASMIC_TRANSLATIONAL_INITIATION	0.0357704	0.0759526	-1.60422	EIF4A2;EIF5;EIF3F;EIF3B;EIF3A;EIF2S3;EIF3I;EIF3K;EIF3M;NCBP2;EIF2D;DHX29;EIF2B5;EIF2B4;MIF4GD;NCBP1;MCTS1;EIF2B1;YTHDF2;EIF3J;EIF3G;EIF4G1;EIF3E
GOBP_AORTIC_VALVE_MORPHOGENESIS	0.0357721	0.0760589	-1.60441	SMAD2;SLIT2;RHOA;ROCK2;GATA4;TBX20;SNAI1;SLIT3;TIE1;NOTCH1;GATA5;ADAMTS19;JAG1;ROBO2;HEYL;SNAI2;GATA3;RB1;CDH11;NFATC1
GOBP_NEGATIVE_REGULATION_OF_EPITHELIAL_CELL_MIGRATION	0.0262749	0.0933064	-1.60497	SLIT2;PTEN;RHOA;DCN;RGCC;DAB2IP;MEOX2;MEF2C;EVL;STARD13;ATP2B4;HMGB1;PATZ1;KRIT1;NR2F2;THBS1;NOTCH1;PFN2;VASH1;ACVRL1;ADIPOR1;SPRED1
GOBP_ATP_METABOLIC_PROCESS	8.28376e-05	0.627257	-1.60505	ATP5F1AZ;VCP;ATP5I;NDUFB10;HSPA8;ATP5C1;GAPDH;NDUFS4;TRIM63;SDHB;NDUFV1;NDUFA10;ATP5G3;COL6A1;NUDT5;OGDH;PSEN1;FOXK2;AAED1;NDUFB8;NDUFS7;ATP5PB;NDUFB2;AK1;PINK1;PPP2CA;ATP5B;NUDT2;NDUFS1;NDUFB6;GIT1;CLPX;HIF1A;ATP5H;OLA1;NDUFA9;CTNS;NDUFA6;EIF6;NDUFB9;TPI1;PGAM1;AK2;ATP1B1;PGM1;ATP6V1B2;SLC25A25;DHTKD1;SDHA;NDUFB5;NDUFA12;ATP5S;PRKAG1;PFKFB2;SDHD;BPGM;NDUFA2;HDAC4;AK4;PARG;NCOR1;PRKAG2;DNM1L;HK1;…
GOBP_RESPONSE_TO_UV	0.00110428	0.557332	-1.60559	AQP1;COL6A1;XPA;CREBBP;COL6A3;RBM3;TAF1;FECH;CCND1;COL6A2;POLA1;CDC25A;YY2;ERCC8;DDB1;DTL;ACTR5;ATR;RHBDD1;STK11;TRIM32;BCL2;SDE2;POLK;HMGN1;ZBTB1;CUL4A;MAPK14;REV1;EIF2S1;ERCC6;UVSSA;N4BP1;PRIMPOL;MMP2;CASP9;CAT;PCNA;USF1;CUL4B;CASP3;UBE4B;SPRTN;MSH6;EP300;SMPD1;DHX36;MAPK8;USP47;FEN1;USP28;TP53;ERCC3;GTF2H2;BAK1;GPX1;UBE2A;MYC;EGFR;PPID;PIK3R1;SCARA3;UBE2B
GOBP_POSITIVE_REGULATION_OF_CYTOSKELETON_ORGANIZATION	0.000274325	0.593325	-1.60769	GSN;BIN1;CFL2;ACTN2;ADD3;PXN;RAC1;ABL1;LMOD2;DSTN;RHOA;LIMCH1;ARF6;SDC4;RGCC;PLK4;CKAP5;RPS3;DYNC1H1;PRKD1;NUMA1;ROCK2;WDR1;NF2;MAPRE1;FER;WHAMM;ARHGEF10L;EVL;CCN2;GIT1;F2RL1;ARPC2;SEMA5A;AKAP9;CLASP1;WASF2;SMAD3;PFN2;SLAIN2;PROX1;SYNPO2L;CDC42EP4;FMN1;CDC42EP1;RICTOR;MAPT;PDXP;MTSS1;CCDC88A;SPAST;SWAP70;CYFIP1;WASF3;NCK1;RAPGEF3;ABI2
GOBP_REGULATION_OF_POLYAMINE_TRANSMEMBRANE_TRANSPORT	0.0346004	0.0903186	-1.60772	OAZ1;OAZ2;AZIN1
GOBP_NEGATIVE_REGULATION_OF_PROTEIN_CONTAINING_COMPLEX_ASSEMBLY	0.00268948	0.518848	-1.6089	GSN;HSPA8;TMOD1;SLIT2;ADD3;SVIL;TMOD3;LMOD2;VDAC2;FKBP4;CAPZA2;ADD1;ARHGEF7;DDX3X;MAPRE1;CAPZB;ABHD17A;HMGB1;CSNK1A1;BIRC2;JAM3;MTPN;STXBP1;KANK4;KANK3;TMOD2;CAPZA1;MAP2;DMTN;MKKS;TBCD;SPTAN1;LMO4;PFN2;SRC;PTGER4;JMJD6;EPS8;CTNNBIP1;FLII;DYRK1A;CDH5;GSK3A
GOBP_NEGATIVE_REGULATION_OF_ENDOTHELIAL_CELL_PROLIFERATION	0.0432548	0.0675925	-1.60922	ATP5F1AZ;SULF1;RGCC;NGFR;CAV1;MEF2C;SPARC;KRIT1;NR2F2;THBS1;VASH1;ACVRL1;NF1;PTPRM
GOBP_POSITIVE_REGULATION_OF_CYTOKINESIS	0.0343674	0.078868	-1.60984	SVIL;RHOA;POLDIP2;ARF6;EXOC7;RAB11FIP3;CIT;CDC14B;RACGAP1;WNK1;ECT2;CENPV;KIF3B;SPAST;PKP4;PKN2
GOBP_INTERLEUKIN_6_PRODUCTION	0.00764573	0.205001	-1.61244	HSPD1;SPON2;MAPKAPK2;XBP1;KLF2;SYT11;CARD9;LPL;IL1RAP;HMGB1;F2RL1;IL6R;ZC3H12A;PTPN11;CD74;TIRAP;SOCS5;PLCG2;GAS6;ARID5A;AKIRIN2;TNFAIP3;HGF;CEBPB;CSK;ADORA2B;NOS2
GOBP_AXO_DENDRITIC_TRANSPORT	0.0126183	0.148338	-1.61285	HSPA8;STAU2;PAFAH1B1;AP3S1;AP3B1;HSPB1;HNRNPU;DYNC1H1;FBXW11;KIF1B;ARL8B;FEZ1;NEFL;RAB21;STAU1;HIF1A;ARL8A;DST;MAP2;SPG11;MAPT;TRAK2;KIF3B;SPAST;SOD1;AP3M1;BLOC1S2;SYBU;AP3D1;KIF5B;NDEL1;APP
GOBP_ACTIN_NUCLEATION	0.0227662	0.102817	-1.61312	GSN;LMOD2;IQGAP2;ARF1;ACTR3;ARPC1A;WHAMM;ARPC3;WASHC5;ARPC2;WASHC1;WASF2;ARPC1B;CTNNA2;FMN1;ARFIP1;CYFIP1;WASHC4;WASF3;ACTR2;JMY;ABI2;ARPC5;PICK1;RNH1;ARPC5L;AP1AR;SCIN;DIAPH3;FAM21C;HIP1R
GOBP_REGULATION_OF_T_CELL_MEDIATED_IMMUNE_RESPONSE_TO_TUMOR_CELL	0.0469311	0.0716762	-1.61476	HSPD1;UFL1;HMGB1;AHR1A
GOBP_T_CELL_MEDIATED_IMMUNE_RESPONSE_TO_TUMOR_CELL	0.0469311	0.0716762	-1.61476	HSPD1;UFL1;HMGB1;AHR1A
GOBP_POSITIVE_REGULATION_OF_DOUBLE_STRAND_BREAK_REPAIR	0.0115312	0.156877	-1.61584	SMARCA2;ACTB;CREBBP;PIAS4;TRRAP;ARID1A;KMT5B;BCL7B;BRD8;PBRM1;SMARCD1;WDR48;SMCHD1;SMARCC1;RNF8;ERCC6;EPC1;BRD7;ACTL6A;SKP2;MGMT;UBE2N;ACTR2;MBTD1;TOP2B;DPF2;ARID1B;BCL7A;DMAP1;SLF2
GOBP_ANTIBACTERIAL_HUMORAL_RESPONSE	0.0296685	0.100049	-1.61852	SPON2;RPL39L
GOBP_REDUCTION_OF_FOOD_INTAKE_IN_RESPONSE_TO_DIETARY_EXCESS	0.00620809	0.285641	-1.61869	RMI1;COL6A1
GOBP_NUCLEAR_PORE_LOCALIZATION	0.0295657	0.100292	-1.61876	LMNB2;LMNB1;FXR1
GOBP_NEGATIVE_REGULATION_OF_RNA_CATABOLIC_PROCESS	0.0073669	0.211514	-1.61877	PABPC1;MAPKAPK2;RBM3;SYNCRIP;YBX1;PHAX;HNRNPU;SECISBP2;TARDBP;FXR1;YBX3;CSDE1;TIRAP;MAPK14;HNRNPD;PAPD5;TRDMT1;NBAS;IGF2BP2;LRPPRC;NRDE2;ELAVL4;RBMXL3;QKI;ELAVL1;ANGEL2;METTL14;HNRNPAB;DHX36;FAM46A;PAPD7;THRAP3;TRAF2;MYD88;NSUN2;IREB2;E2F1;LARP1;PARN;DKC1
GOBP_ENDOMEMBRANE_SYSTEM_ORGANIZATION	4.26495e-10	0.898671	-1.61932	VTI1B;GSN;RAB7A;GOLPH3;BIN1;COL5A1;AQP1;PRKCDBP;LMNB2;EPB41L3;RAB1B;PAFAH1B1;AP3S1;COL6A1;RAB3A;PTEN;NUP155;AP3B1;VAPB;CHMP4B;GORASP1;CLASP2;ANO6;BAG5;HOOK3;ANXA2;CAMSAP2;LMNB1;MAPK3;MAP2K1;ARHGEF7;DES;PRKD1;GOLGA5;XKR4;CHMP5;DYNC2H1;ANK2;REEP5;EHD3;TARDBP;TMED3;SYNGR1;TRAPPC12;TGFB2;ARL8B;STX18;WHAMM;GOLGB1;PLEKHA3;SYT11;CAV1;SNX3;RAB10;PACSIN3;WASHC5;ANK3;NEK6;PLEKHJ1;PLSCR1;SEC61A1;ATR;CSNK1A1…
GOBP_NEGATIVE_REGULATION_OF_TRANSLATION	0.0012853	0.538434	-1.61972	GAPDH;SERBP1;ENC1;RACK1;RGS2;DHFR;RBM3;SYNCRIP;YBX1;EPRS;CAPRIN1;RPS3;LIMD1;DDX3X;SAMD4A;TYMS;FXR1;PAIP2B;PUS7;XRN1;EIF4EBP2;BTG2;PCIF1;LSM14A;EIF6;EIF2S1;TRIM2;DDX6;UNK;TNRC6B;IGF2BP2;SHMT1;CYFIP1;QKI;CELF1;EIF2AK3;PARP16;EIF4A3;CSNK2A1;TSC1;CAPRIN2;DHX36;EIF4EBP1;TPR;TIA1;RNF139;AGO3;CPEB3
GOBP_REGULATION_OF_PROTEIN_LOCALIZATION_TO_NUCLEUS	0.000285505	0.593325	-1.61991	HSP90AA1;CCT4;CCT5;CREBBP;NMD3;TCP1;SUFU;PSEN1;CCT6A;PRKD1;NGFR;TARDBP;NF2;RAB23;CCT2;LARP7;CTNNA1;CACNB4;POLR1A;TCF7L2;BAG3;UBR5;STK11;PKIA;ORMDL3;ZC3H12A;SIN3A;MAPK14;SMAD3;CDK1;CD2AP;ECT2;SRC;MDFIC;RAN;JAK2;GLI3;UFM1;GSK3A;EIF2AK3;MARK3;SUMO3;DCLK2;EP300;PINX1;NF1;PARP9;TPR;DMAP1;SMO;LIMK2;FERMT2;TRIM8;YWHAZ;NUP58;CCT7;IPO7;KAT7;PIK3R1;CCT3;TESK1;PARK7;LATS1;LATS2;DKC1;IPO5;PIK3R2;WWTR1;YAP1;A…
GOBP_REGULATION_OF_EPITHELIAL_TO_MESENCHYMAL_TRANSITION	0.00631653	0.23246	-1.62042	SMAD2;OLFM1;PTEN;COL1A1;CTNNB1;CLASP2;PTK2;RGCC;HDAC2;DAB2IP;TGFB2;TBX20;PPP2CA;APLF;TCF7L2;SPRED2;LOXL2;PHLDB1;SDCBP;SNAI1;ZNF703;EPHA3;CLASP1;NOTCH1;SMAD3;SPRY1;GLIPR2;DAB2;BCL9L;QKI;ADIPOR1;SPRED1;JAG1
GOBP_POSITIVE_REGULATION_OF_INTRACELLULAR_TRANSPORT	0.000915661	0.557332	-1.62108	HSP90AA1;ACTN2;OAZ1;RIOK2;ANXA2;PSEN1;PCM1;YWHAE;DYNC1H1;PRKD1;NUMA1;TARDBP;NF2;STX18;OAZ2;FEZ1;BAG3;RAB21;UBR5;NCBP2;STK11;TM9SF4;ZC3H12A;VPS11;MAP2;PRR5L;MAPK14;PRPF4B;SMAD3;CEP290;CDK1;ECT2;RAN;NRDE2;DAB2;GAS6;JAK2;GLI3;LDLRAP1;GSK3A;RAPGEF3;RUFY3;EP300;TPR;DMAP1;SMO;RDX;PDCD5;PIK3R1;PLK3;IPO5;CDC42;RAB7L1;TSSC1;PIK3R2;SPAG5;TMEM30A;CD81
GOBP_POSITIVE_REGULATION_OF_PROTEIN_POLYMERIZATION	0.00894313	0.185422	-1.62226	HSP90AA1;BIN1;RAC1;LMOD2;ARF6;CKAP5;RPS3;NUMA1;MAPRE1;FER;PINK1;EVL;GIT1;ARPC2;AKAP9;CLASP1;PFN2;SLAIN2;CDC42EP4;FMN1;CDC42EP1;RICTOR;MAPT
GOBP_EPIGENETIC_REGULATION_OF_GENE_EXPRESSION	3.54878e-05	0.659444	-1.62269	FAM172A;LMNB2;H3F3B;PCGF3;ATAD2B;GLYR1;CTCF;FAM129B;WDR5B;HNRNPU;DOT1L;LMNB1;H1F0;HDAC2;ATAD2;USP7;DCAF13;KLF2;RNF168;ARID1A;CBX1;ATF7IP;DDB1;PRMT7;DNMT1;HMGB1;UBR5;RBM15;MYOCD;HIPK2;PIK3CA;KMT2E;PPM1D;RBM15B;RBBP5;SIN3A;PPHLN1;BMI1;SDR16C5;TDRD9;SMARCD1;TRIP12;SMCHD1;SIRT5;WBP2;SIRT4;GLMN;SUZ12;TET2;RNF8;EPC1;HDAC10;BAHD1;CENPV;TET1;BRD7;DNMT3A;ATRX;MTF2;NRDE2;HAT1;HDAC4;DYRK1A;EZH1;SPI1;ALKBH4;…
GOBP_REGULATION_OF_CENTROMERIC_SISTER_CHROMATID_COHESION	0.0417191	0.0772576	-1.62311	CTCF;CTNNB1
GOBP_REGULATION_OF_CHROMOSOME_ORGANIZATION	9.01448e-06	0.690132	-1.62313	SMC2;SMARCA2;ACTB;H3F3B;CCT4;MAD2L1;DCP2;HMBOX1;CTCF;SUB1;CCT5;CTNNB1;RIOK2;TCP1;HNRNPU;MAPK3;APC;ANAPC1;CCT6A;SMC5;INO80C;NUMA1;HNRNPA1;USP7;TRAPPC12;CCT2;NDC80;ANAPC2;ARID1A;ATF7IP;YY2;ZNF207;ACTR5;NEK6;ESPL1;BCL7B;BAZ1B;XRN1;ATR;SMG6;SMG1;BECN1;PPHLN1;WAPL;PBRM1;SMARCD1;PRPF4B;SMARCC1;UPF1;BUB1B;NCAPD3;HNRNPD;PAPD5;CDK1;TOP2A;STN1;HNRNPA2B1;CENPV;SRC;MAPT;BRD7;ACTL6A;EXOSC10;ATRX;PKIB;ZWILCH;C…
GOBP_PROTEIN_MODIFICATION_BY_SMALL_PROTEIN_REMOVAL	0.00476034	0.275058	-1.62392	VCP;HINT2;BRE;SENP1;TNIP1;USP7;ATXN3;USP30;ZRANB1;COPS7B;OTUD4;GPS1;ZC3H12A;COPS7A;USP37;COPS5;USP10;USP20;USP19;USP34;COPS2;USP12;PSMD14;USP25;USPL1;OTUB1;COPS4;TNFAIP3;USP8;USP44;CYLD;USP24;OTUD3;DESI1;DESI2;SENP6;USP13;USP47;USP28;USP14;JOSD1;UCHL3;USP22;USP4;PARK7;SENP2;ITCH;COPS3
GOBP_PALLIUM_DEVELOPMENT	0.000185988	0.610527	-1.62403	COL3A1;SLIT2;PAFAH1B1;PTEN;TH;RHOA;NARS;EOMES;CTNNB1;ATIC;OGDH;KCNA2;SYNE2;PSEN1;YWHAE;NR2E1;DAB2IP;FXR1;NF2;FEZ1;CRKL;ATP2B4;TACC1;TUBB2B;NEFL;TSKU;GART;XRN2;BTG2;HIF1A;NSUN5;MPP5;BTBD3;MKKS;DIXDC1;PROX1;EIF2B5;RAN;AKIRIN2;CRK;GLI3;FUT10;CASP3;EZH1;GSK3A;DISC1;SLC38A2;UQCRQ;PLCB1;RELN;NCOA1;BBS4;DCLK2;TSC1;EPHA5;NF1;SMO;CDK5;KIF26A;UBA6;TRA2B;TACC3;NDEL1;EGFR;ASPM;PEX13;EZH2
GOBP_POSITIVE_REGULATION_OF_AUTOPHAGY	0.000625448	0.57561	-1.62583	BNIP3L;SLC25A4;SPTLC1;DCN;SNX30;PRKD1;DEPDC5;SNX7;PINK1;CATSPER4;TMEM59;SETD2;BAG3;UFL1;HMGB1;SH3BP4;STK11;VPS13D;HMOX1;TRIM13;TRIM32;ULK2;HIF1A;ORMDL3;RALB;ZC3H12A;PIP4K2B;BECN1;RAB3GAP1;STUB1;PIK3CB;DEPTOR;USP20;EPM2A;PLK2;FYCO1;RAB3GAP2;SUPT5H;GNAI3;SLC25A5;GSK3A;MAP3K7;PLEKHF1;WAC;CSNK2A1;SNX4;TBK1;TRIM65;UBR4;TRIM8;TFEB;HTT;AMBRA1;UBE2A;SESN3;DHRSX;SH3GLB1;PARK7;LARP1;PLK3;C9orf72
GOBP_NEGATIVE_REGULATION_OF_MICROTUBULE_POLYMERIZATION_OR_DEPOLYMERIZATION	0.0352038	0.0778214	-1.62586	MID1;TAOK1;CLASP2;FKBP4;CAMSAP2;APC;ARHGEF7;MAPRE1;MAP2;TBCD;CLASP1;TPX2;DYRK1A;CDH5
GOBP_MRNA_METABOLIC_PROCESS	1.42355e-13	1.0377	-1.62696	VIM;HNRNPK;PABPC1;HSPA8;FAM172A;SERBP1;MAPKAPK2;SKIV2L2;CDC5L;CWC27;ALYREF;DCP2;HNRNPR;TTC37;AP3B1;PPWD1;PIAS4;HNRNPH1;RBM3;SYNCRIP;YBX1;TAF1;ZCCHC6;MBNL1;HNRNPH3;ANXA2;SRSF3;FASTKD3;HNRNPU;COIL;RPRD2;HNRNPLL;CEBPG;RBMXL1;CAPRIN1;PNRC2;SENP1;SECISBP2;PELO;NUP98;SAMD4A;SF3A1;TARDBP;ROCK2;HNRNPA1;FXR1;PAPOLB;CPSF7;CARHSP1;WTAP;LARP7;SNRNP25;CDC73;TAF5;PUS7;ZCCHC7;DHX35;DCP1B;ZC3H3;KHDRBS3;PRMT7;TSE…
GOBP_ENDOCHONDRAL_BONE_MORPHOGENESIS	0.0205869	0.110719	-1.62734	COL3A1;COL1A1;MEF2D;EXT1;TMEM119;SERPINH1;MMP16;MEF2C;TSKU;NAB1;IFT80;BMPR2;TRIP11
GOBP_THYMUS_DEVELOPMENT	0.027751	0.0906765	-1.6274	ABL1;CTNNB1;PSEN1;MAPK3;MAP2K1;PBX1;CACNB4;CRKL;ASXL1;BCL2;SIX1;ZBTB1;CCNB1;LMO4
GOBP_FACE_DEVELOPMENT	0.0228759	0.102817	-1.62747	LOC427439;ALDH1A3;ALDH1A2;ZFAND5;COL1A1;MAPK3;MAP2K1;PDGFRA;SKI;PTPN11;RAB3GAP1;CRISPLD1;MKKS;EDNRA;MMP2;CHD7;BBS4;EP300;SGPL1
GOBP_PROTEIN_CONTAINING_COMPLEX_DISASSEMBLY	4.76698e-06	0.704976	-1.62841	VTI1B;VCP;GSN;HSPA8;CFL2;TMOD1;ACTN2;ADD3;SVIL;MID1;ATAD2B;TMOD3;LMOD2;DSTN;TAOK1;GFM2;CHMP4B;CLASP2;KIF2A;CAPZA2;ADD1;PIK3C3;CAMSAP2;APC;CKAP5;CHMP5;ATAD2;WDR1;UBQLN1;LIMA1;ARID1A;CAPZB;MTRF1L;SET;PEX10;DHX8;F2RL1;NAPB;KIF18B;PIK3CA;NSF;MTPN;BECN1;KIF24;APEH;CLTC;TMOD2;CAPZA1;SH3GL1;SMARCD1;SCAF8;DMTN;SMARCC1;SEMA5A;EPG5;SPTAN1;GSPT2;CLASP1;UPF1;TECPR1;TPX2;WNK1;CHMP2A;PEX12;PDXP;FYCO1;EPS8;SPAS…
GOBP_EPHRIN_RECEPTOR_SIGNALING_PATHWAY	0.0237502	0.100049	-1.62852	RASA1;KALRN;PTK2;ARHGEF7;ANKS1B;PAK3;EFNB1;GIT1;EFNA5;PTPN11;EPHB1;EPHA3;SRC;MMP2;EPHB2;CRK;NCK1;EPHA5;ARHGEF28;ANKS1A;CHN1
GOBP_NUCLEIC_ACID_CATABOLIC_PROCESS	3.42829e-13	1.01754	-1.62877	RPS6;VIM;NSA2;PABPC1;IKBKAP;BRIX1;NOL6;WDR36;SERBP1;MAPKAPK2;SKIV2L2;RBFA;RPS14;DIMT1;RPS8;DCP2;TTC37;RPS7;PTCD1;RPP25L;PIAS4;TRMT5;RBM3;SYNCRIP;YBX1;ZCCHC6;WDR43;PHAX;TRMU;RPP38;RIOK2;FASTKD3;HNRNPU;UTP15;RPRD2;CAPRIN1;PNRC2;SENP1;SECISBP2;PELO;DHX37;TPRKB;SAMD4A;RCL1;INTS1;BMS1;ADAT1;TARDBP;ROCK2;FXR1;PAPOLB;LAS1L;CPSF7;CARHSP1;WTAP;DCAF13;LARP7;HEATR1;SRFBP1;AK6;NOC4L;URB1;CDC73;DUS2;RGN;PUS7;…
GOBP_NADH_DEHYDROGENASE_COMPLEX_ASSEMBLY	0.0201766	0.112391	-1.62906	NDUFB10;NDUFS4;ACAD9;NDUFAF2;NDUFA10;NDUFAF1;NDUFB8;NDUFS7;NDUFB2;NDUFAF5;NDUFS1;NDUFB6;FOXRED1;NDUFA9;NDUFA6;NDUFB9;NDUFB5;NDUFA12;TMEM186
GOBP_NEGATIVE_REGULATION_OF_EPITHELIAL_CELL_PROLIFERATION	0.00269101	0.392536	-1.62947	ATP5F1AZ;B2M;SULF1;LIMS2;NFIB;RGCC;IFT74;NGFR;DAB2IP;TGFB2;CAV1;CDC73;MEF2C;RGN;ZEB1;STK11;CASK;SPARC;KRIT1;IFT57;IFT80;NR2F2;THBS1;NOTCH1;B4GALT1;MED1;AR;TGFBR3;MTSS1;DAB2;VASH1;ACVRL1;FGFR2;TRIM24;SAV1;NF1;PTPRM;INTU;SNAI2;SFRP1;STK3;STAT1;GATA3;RB1
GOBP_REGULATORY_NCRNA_MEDIATED_GENE_SILENCING	0.00269101	0.392536	-1.62991	PABPC1;SMAD2;FAM172A;SMAD1;NUP155;ZCCHC6;SRSF3;LIMD1;FXR1;NCBP2;STAU1;CNOT2;HELZ;TDRD9;EIF6;CNOT11;CNOT8;SMAD3;DDX6;ZSWIM8;TNRC6B;HNRNPA2B1;DNMT3A;RAN;NRDE2;DROSHA;NCBP3;CELF1;DDX17;PUM1;ELAVL1;PUM2;DDX5;ADAR;PUS10;STAT3;NCBP1;TP53;AGO3;CNOT6;EZH2;RIPK1;AGO1;PARN;TNRC6C;CLP1;AGO4;ZC3H7B;EIF4G1
GOBP_VASCULAR_ENDOTHELIAL_GROWTH_FACTOR_RECEPTOR_SIGNALING_PATHWAY	0.0236172	0.100536	-1.62995	MAPKAPK2;FAM129B;SULF1;HSPB1;ITGB3;PTK2;PRKD1;DAB2IP;PAK2;TMEM204;HIF1A;PGF;MAPK14;VEGFC;SRC
GOBP_TRACHEA_FORMATION	0.0381384	0.0818787	-1.63034	CTNNB1;MAPK3;MAP2K1
GOBP_OLFACTORY_LOBE_DEVELOPMENT	0.0378643	0.074113	-1.63058	SLIT2;EOMES;OGDH;EXT1;NR2E1;SEMA3A;SKI;SLIT3;RPGRIP1L;CHD7;CSF1R
GOBP_FORELIMB_MORPHOGENESIS	0.0343674	0.0793469	-1.631	LOC427439;ALDH1A2;CTNNB1;RDH10;OSR2;OSR1;LNPK;RPGRIP1L;FMN1;RECK;ATRX
GOBP_MITOTIC_CYTOKINETIC_PROCESS	0.0353556	0.0777077	-1.63121	IQGAP2;RHOA;ARF1;CHMP4B;ARF6;EXOC7;CHMP5;RAB11FIP3;IQGAP3;ECT2;CHMP2A;CHMP7;KIF20A
GOBP_REGULATION_OF_DNA_TEMPLATED_TRANSCRIPTION_INITIATION	0.00759769	0.207105	-1.63181	SUB1;TAF1;MED18;MED13;TAF5;MED14;HMGB1;PPM1D;CAND1;JUN;MED17;MED1;ERCC6;TBP;TAF4;CTNNBIP1;TAF9;TAF3;MED22;MITF;MED19;GTF2A1;DHX36;NFKB1;MED23;TAF13;ZNF451;SETX;MED31;TP53;NFKBIA;MYC;MED9;TAF12;TAF7;TAF2
GOBP_NEGATIVE_REGULATION_OF_DENDRITE_MORPHOGENESIS	0.0363149	0.0846682	-1.63326	GORASP1;YWHAH;PPP3CA
GOBP_REGULATION_OF_MRNA_METABOLIC_PROCESS	1.0694e-06	0.733762	-1.63338	VIM;HNRNPK;PABPC1;HSPA8;FAM172A;SERBP1;MAPKAPK2;DCP2;PIAS4;RBM3;SYNCRIP;YBX1;ZCCHC6;SRSF3;FASTKD3;HNRNPU;RBMXL1;CAPRIN1;SENP1;SECISBP2;NUP98;SAMD4A;TARDBP;ROCK2;HNRNPA1;FXR1;CARHSP1;WTAP;LARP7;CDC73;DCP1B;KHDRBS3;SF3B4;SRSF6;AHCYL1;C1QBP;NCBP2;RBM15;IWS1;BTG2;CNOT2;BARD1;SAFB;PABPC4;RBM15B;ZC3H12A;YBX3;CSDE1;PTBP1;TIRAP;PRR5L;MAPK14;CNOT11;CNOT8;UPF1;SMU1;HNRNPD;PAPD5;PRPF19;TNRC6B;HNRNPA2B1;NBAS…
GOBP_SKELETAL_MUSCLE_ORGAN_DEVELOPMENT	0.000215572	0.593325	-1.63368	HSPA8;CFL2;SVIL;COL6A1;TCF21;GPC1;MYOM2;FAM129B;RHOA;MEF2D;CNTNAP1;EOMES;CTNNB1;BARX2;POPDC2;SMYD1;DES;SOX8;FXR1;MEOX2;CAV1;DMD;MEF2C;HLF;PPP3CA;MYOCD;MEGF10;RPS6KB1;SKI;BCL2;BTG2;SIX1;NLN;MYOM1;MAFF;YBX3;NR2F2;EPHB1;MAPK14;NOTCH1;ANKRD1;USP19;COPS2;KRAS;ARNTL;SPG11;FBXO22;PPIF;BCL9L;BASP1;MTM1;DDX17;EP300;ZBTB18;POPDC3;NF1;DDX5;SMO;C26H6ORF125;KLF5;CDK5;MYOZ2;HEYL;ATF3;HLX;HIVEP3
GOBP_POSITIVE_REGULATION_OF_PROTEIN_IMPORT_INTO_NUCLEUS	0.0285426	0.0892697	-1.63396	HSP90AA1;PSEN1;PRKD1;TARDBP;BAG3;UBR5;ZC3H12A;MAPK14;SMAD3;CDK1;ECT2;RAN;JAK2;GLI3;EP300;TPR;DMAP1;SMO
GOBP_NEGATIVE_REGULATION_OF_RNA_SPLICING	0.0497137	0.0630712	-1.63479	HNRNPK;RBMXL1;SRSF6;C1QBP;PTBP1;HNRNPA2B1;RBM20;DYRK1A;RNPS1;TMBIM6;RPS13;SRSF10;SFSWAP
GOBP_REGULATION_OF_CELL_SUBSTRATE_ADHESION	2.9881e-05	0.659444	-1.63502	EGFL6;TLN1;RASA1;FBLN1;RAC1;ABL1;PTEN;COL1A1;RHOA;POLDIP2;CLASP2;LIMS2;LIMCH1;ITGB3;PREX1;PTK2;SDC4;ARHGEF7;NID1;ARHGAP6;DLC1;ROCK2;NF2;ATXN3;CRKL;MACF1;PTPRA;MAP4K4;GPM6B;CDH13;C1QBP;NDNF;FN1;CASK;BCL2;EFNA5;ARPC2;ILK;ECM2;RIN2;RCC2;THBS1;EPHA3;PIK3CB;DMTN;VCL;TBCD;CLASP1;NOTCH1;SMAD3;RSU1;ST6GAL1;FMN1;SRC;BST1;CCDC80;ITGA6;DAB2;JAK2;CRK;ACVRL1;FBLN2;GSK3A;CYR61;HAS2;DISC1
GOBP_PHOSPHATIDYLINOSITOL_MEDIATED_SIGNALING	0.0417842	0.0698734	-1.63602	PIK3C3;PLCB4;PLCG1;RPS6KB1;PIK3CA;PI4KB;PIK3CB;PLCG2;PI4KA;PLCB1;INPP5F
GOBP_POSITIVE_REGULATION_OF_DNA_REPAIR	0.00136676	0.538434	-1.63632	SMARCA2;ACTB;CREBBP;PIAS4;TRRAP;BRE;CEBPG;RPS3;INO80C;RNF168;CCDC117;ARID1A;YY2;KMT5B;ACTR5;BCL7B;HMGB1;BRD8;FAM168A;PBRM1;SMARCD1;WDR48;SMCHD1;SMARCC1;RNF8;ERCC6;EPC1;HDAC10;BRD7;ACTL6A;SKP2;PCNA;MGMT;UBE2N;ACTR2;MBTD1;TOP2B;DPF2;ARID1B;BCL7A;DMAP1;SLF2;NFRKB;ING3;PELI3;ACTR8;EGFR
GOBP_GOLGI_ORGANIZATION	0.000500269	0.57561	-1.63635	VTI1B;GOLPH3;RAB1B;GORASP1;CLASP2;BAG5;CAMSAP2;MAPK3;MAP2K1;ARHGEF7;PRKD1;GOLGA5;DYNC2H1;EHD3;TMED3;TRAPPC12;STX18;GOLGB1;CSNK1A1;TRAPPC8;LYSMD3;DYM;CSNK1D;COG5;LMAN1L;TMED7;BLZF1;STK25;AKAP9;CLASP1;TRIP11;CDK1;COG2;ARL1;YIPF5;RBSN;MYO5A;VMP1;COG6;GOLGA2;SEC16A;TRAPPC11;FBXW8;SURF4;RAB8A;YWHAZ;VTI1A;UBXN2A;HTT;RAB2A;RAB33B;GBF1;STX17;VPS51;USP6NL;UBXN2B;PLK3;PI4K2A;CDC42;RAB7L1;COG1;ATL2;OBSL1;PL…
GOBP_POSITIVE_REGULATION_OF_SMALL_GTPASE_MEDIATED_SIGNAL_TRANSDUCTION	0.00759769	0.207105	-1.63741	ADCYAP1R1;COL3A1;RAC1;PICALM;KITLG;CRKL;MAP4K4;AKAP13;MAPRE2;CSNK1A1;F2RL1;NOTCH2;PIK3CB;NOTCH1;SYNPO2L;GPR20;PLXNB3;KRAS;SRC;PRAG1;TGM2;F2RL2;FNTA;CRK;SOS1;SOS2;SHOC2;NGF;RELN;LPAR1
GOBP_REGULATION_OF_UBIQUITIN_PROTEIN_TRANSFERASE_ACTIVITY	0.0238994	0.0998086	-1.63823	MAD2L1;ABL1;PTEN;RPS7;BAG5;TOPORS;FEM1B;PINK1;CDC14B;RPL5;BMI1;ARRDC4;ARRDC3;FEM1A;USP44;RPL11
GOBP_NEGATIVE_REGULATION_OF_CELL_SUBSTRATE_ADHESION	0.0177729	0.120769	-1.63851	RASA1;FBLN1;PTEN;COL1A1;RHOA;CLASP2;ARHGAP6;DLC1;NF2;MAP4K4;CASK;EFNA5;RCC2;THBS1;DMTN;TBCD;NOTCH1;SRC
GOBP_REGULATION_OF_RESPONSE_TO_TUMOR_CELL	0.0464587	0.0700393	-1.63863	HSPD1;UFL1;HMGB1;AHR1A
GOBP_CORTICAL_CYTOSKELETON_ORGANIZATION	0.0165847	0.126207	-1.63998	TLN1;EPB41L3;PAFAH1B1;RAC1;IQGAP2;EPB41L2;ARF6;FMNL2;ROCK2;WDR1;EPB41;ANLN;AKAP11;IQGAP3;RACGAP1;ECT2
GOBP_CEREBRAL_CORTEX_DEVELOPMENT	0.00178152	0.538434	-1.64019	COL3A1;SLIT2;PAFAH1B1;TH;RHOA;NARS;EOMES;CTNNB1;ATIC;KCNA2;SYNE2;PSEN1;YWHAE;NR2E1;DAB2IP;CRKL;TACC1;TUBB2B;NEFL;GART;HIF1A;NSUN5;MPP5;BTBD3;MKKS;DIXDC1;AKIRIN2;CRK;GLI3;FUT10;GSK3A;DISC1;SLC38A2;PLCB1;RELN;NCOA1;BBS4;TSC1;NF1;SMO;CDK5;KIF26A;TRA2B;TACC3;NDEL1;EGFR;ASPM;PEX13
GOBP_ANDROGEN_RECEPTOR_SIGNALING_PATHWAY	0.0229561	0.102817	-1.64118	DNAJA1;TCF21;RHOA;PLPP1;FKBP4;MAPK3;ARID1A;RNF14;PMEPA1;TMF1;AR;DAB2;NCOR1;DDX17;EP300;DDX5;HEYL;NCOR2;KDM3A;SFRP1;PARK7;SMARCA4;RNF6;PIAS2
GOBP_RESPONSE_TO_HEAT	0.00349214	0.335348	-1.64421	VCP;HSP90AA1;HSPA8;MAPKAPK2;DNAJA1;CREBBP;DNAJC7;HSPB1;YWHAE;HDAC2;ATXN3;BAG3;SLU7;ATR;HMOX1;HTRA2;STUB1;THBS1;DNAJA3;EIF2S1;EIF2B5;EIF2B4;MAPT;HSPA2;HSPB2;SOD1;GSK3A;PSIP1;PDCD6;EP300;DHX36;NF1;TPR
GOBP_REGULATION_OF_CELLULAR_COMPONENT_SIZE	7.95633e-08	0.801216	-1.64436	GSN;HSP90AA1;BIN1;CFL2;SLC12A5;AQP1;TMOD1;SLIT2;DRAXIN;ACTN2;ADD3;SVIL;RASA1;TMOD3;PAFAH1B1;RAC1;COL6A1;ABL1;OLFM1;LMOD2;PTEN;DSTN;RHOA;CXCL12;ANO6;RND2;PREX1;CAPZA2;ADD1;ARHGAP40;ARF6;PRKD1;STK39;PICALM;SEMA3A;WDR1;FER;PAK3;ANAPC2;LIMA1;ARHGAP5;EIF4G2;MACF1;EVL;CAPZB;GOLGA4;ARPC3;WASHC5;NEFL;PRR16;RAB21;CREB1;FN1;F2RL1;EFNA5;ARPC2;PIK3CA;ULK2;SIN3A;MTPN;KANK4;CLN8;KANK3;TMOD2;DAAM2;AP2M1;CAPZA1;…
GOBP_ACETYL_COA_METABOLIC_PROCESS	0.027392	0.0917762	-1.64442	DLST;DLAT;PDK1;DIP2A;DLD;ACLY;PDHX;PDHB;PDHA2;AADAT;PPCS;MPC2
GOBP_MRNA_EXPORT_FROM_NUCLEUS	0.00751159	0.209275	-1.64484	ALYREF;NUP155;SRSF3;NXT2;SETD2;NCBP2;XPO1;IWS1;SMG6;SMG1;NUP160;RBM15B;THOC7;RAE1;SMG7;NUP214;GLE1;UPF1;DDX19;WNK1;HNRNPA2B1;THOC3;NCBP3;CASC3;SUPT6H;AKAP8L;EIF4A3;ZC3H11A;TPR;MAGOH;NCBP1;UPF2;THOC1;POLDIP3;NSUN2;NXF1;PCID2;EIF4E;NUP107;FYTTD1
GOBP_CELL_DIVISION	1.28594e-12	0.996986	-1.64513	DCTN3;CLTA;SMC2;HAUS6;THBS4;CKS2;SVIL;RASA1;DYNLT1;PAFAH1B1;MAD2L1;FBXL7;RACK1;IQGAP2;RHOA;EPB41L2;CEP164;HAUS1;ARF1;CHMP4B;YBX1;POLDIP2;WDR5B;CLASP2;ACTR3;KIF2A;SEPTIN5;BIRC6;PIK3C3;EXT1;CCND1;NEK4;ARF6;HNRNPU;BRE;APC;CKAP5;ANAPC1;RPS3;DYNC1H1;KIFC1;SMC5;EXOC7;PELO;CHMP5;KAT14;NUMA1;ROCK2;MCMBP;TGFB2;ARL8B;NDC80;MAPRE1;CDK7;ANAPC2;RAB11FIP3;CIT;CETN3;SEPTIN7;CDC25A;RALA;RAB10;CDC14B;CNTRL;ZNF207…
GOBP_REGULATION_OF_MRNA_PROCESSING	0.000966356	0.557332	-1.64695	HNRNPK;HSPA8;FAM172A;RBM3;SRSF3;HNRNPU;RBMXL1;NUP98;HNRNPA1;WTAP;LARP7;CDC73;KHDRBS3;SF3B4;SRSF6;AHCYL1;C1QBP;NCBP2;RBM15;IWS1;BARD1;SAFB;RBM15B;PTBP1;UPF1;SMU1;PRPF19;HNRNPA2B1;EXOSC10;JMJD6;RBM20;DYRK1A;QKI;CELF1;REST;SUPT6H;DDX17;CDC2L1;UPF3B;PUF60;RNPS1;DHX36;DDX5;MAGOH;PTCD2;NCBP1;THRAP3;TIA1;RBM7;TRA2B;SRSF10;SFSWAP
GOBP_MUSCLE_CELL_DEVELOPMENT	5.59009e-05	0.643552	-1.64726	TNNT2;SORBS2;COL14A1;BIN1;MYL9;CFL2;TMOD1;ACTN2;TMOD3;MYBPC3;COL6A1;LMOD2;MYOM2;RGS2;FAM129B;CNTNAP1;ITGB1;HNRNPU;NRAP;PRKD1;ACTC1;ANK2;WDR1;GATA4;PGM5;CACNB4;TOMM70;DMD;YY2;AKAP13;PDGFRA;PPP3CA;MEGF10;SKI;BCL2;CTDP1;SIX1;MYOM1;TMOD2;SGCB;OBSCN;AFG3L2;EDNRA;SLC8A1;NOTCH1;ANKRD1;PROX1;SYNPO2L;CDK1;SPG11;RGS4;FBXO22
GOBP_REGULATION_OF_NUCLEOTIDE_EXCISION_REPAIR	0.0361454	0.0767058	-1.64782	SMARCA2;ACTB;ARID1A;ERCC8;BCL7B;PBRM1;CUL4A;SMARCD1;SMARCC1;BRD7;ACTL6A;DPF2;ARID1B;BCL7A
GOBP_POSITIVE_REGULATION_OF_ESTABLISHMENT_OF_PROTEIN_LOCALIZATION_TO_TELOMERE	0.0459823	0.0691411	-1.64855	CCT4;CCT5;TCP1;CCT6A;CCT2
GOBP_NUCLEOBASE_CONTAINING_SMALL_MOLECULE_INTERCONVERSION	0.0437776	0.0717655	-1.65047	NUDT13;AK1;AK6;CMPK1;AK2;AK4
GOBP_REGULATION_OF_COLLAGEN_METABOLIC_PROCESS	0.0352569	0.0786318	-1.65203	VIM;ITGB1;INHBA;RGCC;HDAC2;FAP;NOTCH1
GOBP_REGULATION_OF_CELL_COMMUNICATION_BY_ELECTRICAL_COUPLING	0.0458009	0.068823	-1.65241	SRI;CAV1;CASQ2;CALM2;ANK3;PDE4D;SLC8A1
GOBP_RNA_STABILIZATION	0.00751159	0.209275	-1.65273	PABPC1;MAPKAPK2;RBM3;SYNCRIP;YBX1;PHAX;HNRNPU;TARDBP;YBX3;CSDE1;TIRAP;MAPK14;HNRNPD;PAPD5;TRDMT1;IGF2BP2;NRDE2;ELAVL4;RBMXL3;QKI;ELAVL1;ANGEL2;METTL14;DHX36;FAM46A;PAPD7;THRAP3;TRAF2;MYD88;NSUN2;IREB2;E2F1;LARP1;PARN;DKC1
GOBP_GLOMERULAR_BASEMENT_MEMBRANE_DEVELOPMENT	0.0387587	0.0786318	-1.65296	SULF1;EXT1;NID1;MPV17
GOBP_NEGATIVE_REGULATION_OF_ACTIN_FILAMENT_BUNDLE_ASSEMBLY	0.0375428	0.0752212	-1.65321	CLASP2;PPFIA1;ARHGAP6;DLC1;PAK2;ARHGEF18;CGNL1;CLASP1;WASF2
GOBP_EMBRYONIC_FORELIMB_MORPHOGENESIS	0.0347205	0.079468	-1.65341	LOC427439;ALDH1A2;CTNNB1;RDH10;OSR2;OSR1;LNPK;RPGRIP1L;RECK
GOBP_EMBRYONIC_VISCEROCRANIUM_MORPHOGENESIS	0.0420951	0.0736252	-1.65455	LOC427439;RDH10;MTHFD1;MTHFD1L
GOBP_CELL_MATRIX_ADHESION	1.56799e-05	0.674963	-1.65524	COL3A1;TLN1;ACTN2;RASA1;RAC1;ABL1;PTEN;RHOA;ITGB1;CTNNB1;POLDIP2;CLASP2;LIMCH1;ITGB3;ANXA2;PPFIA1;PTK2;SDC4;ARHGEF7;NID1;ARHGAP6;DLC1;ROCK2;NF2;WHAMM;ZYX;MACF1;PTPRA;MAP4K4;PARVG;CCN2;FREM1;GPM6B;CDH13;ADAM9;FN1;CASK;BCL2;EFNA5;ITGB8;JAM3;ILK;ECM2;RIN2;RCC2;THBS1;EPHA3;PIK3CB;DMTN;VCL;CLASP1;SMAD3;BCR;ITGA9;FMN1;SRC;BST1;ITGA6;ACVRL1;GSK3A;DISC1;EDA;JAG1;ITGA4;ITGA8;TSC1;NF1;FBLN5;FERMT2;CDK5;MAD…
GOBP_ACETYL_COA_BIOSYNTHETIC_PROCESS_FROM_PYRUVATE	0.0419822	0.0731468	-1.65526	DLAT;PDK1;DLD;PDHX;PDHB;PDHA2
GOBP_POSITIVE_REGULATION_OF_MIRNA_TRANSCRIPTION	0.0164336	0.127685	-1.65531	SMAD1;NGFR;TGFB2;ETS1;TEAD1;MYOCD;HIF1A;NOTCH2;JUN;SMAD3;AR;SPI1;STAT3;KLF5;TP53;MYC;EGFR;NR3C1;POU2F1;GATA3;GNL3;SMARCA4;PDGFB;EGR1;SMAD6;PPARG
GOBP_POSITIVE_REGULATION_OF_CYTOPLASMIC_TRANSLATION	0.0433382	0.0705441	-1.65671	PABPC1;SYNCRIP;YBX1;HNRNPU;YBX3;CSDE1;HNRNPD
GOBP_REGULATION_OF_PEPTIDYL_CYSTEINE_S_NITROSYLATION	0.0409625	0.0744104	-1.65758	TXN;DMD;OXR1;NCOA7;ATP2B4;ACE
GOBP_RNA_CATABOLIC_PROCESS	2.4091e-07	0.774939	-1.65821	VIM;PABPC1;SERBP1;MAPKAPK2;SKIV2L2;DCP2;TTC37;PIAS4;RBM3;SYNCRIP;YBX1;ZCCHC6;PHAX;FASTKD3;HNRNPU;CAPRIN1;PNRC2;SENP1;SECISBP2;PELO;SAMD4A;TARDBP;ROCK2;FXR1;CARHSP1;ZCCHC7;DCP1B;MRTO4;XRN1;NCBP2;PNRC1;XRN2;SMG6;BTG2;CNOT2;SMG1;PABPC4;EDC3;ZC3H12A;MTPAP;SMG7;YBX3;CSDE1;TIRAP;PRR5L;MAPK14;RNASET2;DDX49;CNOT11;GSPT2;CNOT8;LSM7;UPF1;HNRNPD;DIS3;PAPD5;ZSWIM8;TRDMT1;WDR82;TNRC6B;NBAS;IGF2BP2;SKIV2L;EXOS…
GOBP_ESTABLISHMENT_OF_RNA_LOCALIZATION	0.000179095	0.610527	-1.65934	NOL6;ALYREF;NUP155;YBX1;PHAX;SRSF3;CKAP5;NUP98;TOMM20;HNRNPA1;FXR1;NXT2;CETN3;ZC3H3;SETD2;NUP37;NCBP2;ATR;XPO1;IWS1;SMG6;NUP188;SMG1;NUP160;RBM15B;NUP50;NUP153;THOC7;RAE1;SMG7;NUP214;GLE1;UPF1;SEC13;MVP;DDX19;WNK1;POM121C;HNRNPA2B1;IGF2BP2;RAN;LRPPRC;THOC3;NRDE2;AAAS;QKI;NCBP3;CASC3;SUPT6H;AKAP8L;NUP42;UPF3B;XPOT;EIF4A3;ATXN2;ZC3H11A;NUP210;TPR;MAGOH;TST;NUP58;NCBP1;UPF2;THOC1;NUP205;POLDIP3;NSUN…
GOBP_MAINTENANCE_OF_POSTSYNAPTIC_SPECIALIZATION_STRUCTURE	0.0356703	0.0832386	-1.66003	HSPA8;ITGB3;ARF6
GOBP_POSITIVE_REGULATION_OF_PEPTIDASE_ACTIVITY	0.000344933	0.593325	-1.66031	VCP;GSN;HSPD1;CYCS;RACK1;MAP3K5;BCL2L13;HSPE1;SENP1;RPS3;DDX3X;NGFR;DLC1;FAM162A;PINK1;CARD9;AIFM1;BID;HMGB1;BCL2;IFT57;HTRA2;MCL1;CASP2;SMAD3;HIP1;DIABLO;CASP9;MAPT;JAK2;GRAMD4;APAF1;LGMN;MUL1;REST;EIF2AK3;TNFSF10;PDCD6;CASP8AP2;STAT3;LAPTM5;PCASP1;PDCD5;BAK1
GOBP_VENOUS_BLOOD_VESSEL_MORPHOGENESIS	0.0356703	0.0833783	-1.66043	TBX20;CCBE1;CCM2;NOTCH1;PROX1
GOBP_NEGATIVE_REGULATION_OF_PHAGOCYTOSIS	0.0387587	0.0742118	-1.66176	RACK1;SYT11;SNX3;PLSCR1;HMGB1;CNN2;ATG3;APPL1;DYSF;CSK;ADIPOQ;TMEM55A
GOBP_PLASMA_MEMBRANE_ORGANIZATION	0.000305642	0.593325	-1.66221	GSN;BIN1;COL5A1;PRKCDBP;EPB41L3;COL6A1;RAB3A;PTEN;CHMP4B;ANO6;ANXA2;XKR4;CHMP5;ANK2;TGFB2;ARL8B;WHAMM;SYT11;CAV1;PACSIN3;ANK3;PLSCR1;NSF;OSBPL2;TIE1;DEGS1;MPP5;XKR6;MYH9;AR;CHMP2A;MTSS1;CLPTM1L;CHMP7;UGCG;SOD1;XKR8;VMP1;FNBP1L;SMPD1;WASL;ABCD2
GOBP_POSITIVE_REGULATION_OF_PROTEIN_LOCALIZATION_TO_NUCLEUS	0.000882938	0.557332	-1.6624	HSP90AA1;CCT4;CCT5;CREBBP;NMD3;TCP1;PSEN1;CCT6A;PRKD1;NGFR;TARDBP;CCT2;LARP7;CACNB4;TCF7L2;BAG3;UBR5;STK11;ORMDL3;ZC3H12A;MAPK14;SMAD3;CDK1;CD2AP;ECT2;SRC;RAN;JAK2;GLI3;EIF2AK3;EP300;PINX1;PARP9;TPR;DMAP1;SMO;LIMK2;FERMT2;TRIM8;CCT7;IPO7;KAT7;PIK3R1;CCT3;TESK1;PARK7;DKC1;IPO5;PIK3R2;WWTR1;YAP1
GOBP_COLLAGEN_METABOLIC_PROCESS	0.00583837	0.24557	-1.665	VIM;COL5A1;COL6A1;COL1A1;ITGB1;COL1A2;SERPINH1;MMP24;INHBA;RGCC;MMP16;HDAC2;ADAMTS14;HIF1A;MMP11;FAP;NOTCH1
GOBP_NEGATIVE_REGULATION_OF_ACTIN_FILAMENT_POLYMERIZATION	0.00840206	0.193598	-1.66522	GSN;TMOD1;SLIT2;ADD3;SVIL;TMOD3;LMOD2;CAPZA2;ADD1;CAPZB;MTPN;KANK4;KANK3;TMOD2;CAPZA1;DMTN;MKKS;SPTAN1;PFN2
GOBP_PRIMARY_MIRNA_PROCESSING	0.0388893	0.0744104	-1.66528	SMAD2;SMAD1;SRSF3;NCBP2;SMAD3;HNRNPA2B1;DROSHA;DDX5;PUS10;STAT3;NCBP1
GOBP_REGULATION_OF_STRESS_ACTIVATED_PROTEIN_KINASE_SIGNALING_CASCADE	0.0256431	0.0963939	-1.66531	MID1;TAOK1;PPIA;MAPK3;MAP2K1;TAOK3;TGFB2;CARD9
GOBP_TRANSFORMING_GROWTH_FACTOR_BETA_PRODUCTION	0.0330984	0.0825503	-1.66565	COL3A1;LUM;TGFB2;TSKU;FN1;HIF1A;THBS1;SMAD3;LAPTM4B;CD2AP
GOBP_NEGATIVE_REGULATION_OF_CELL_JUNCTION_ASSEMBLY	0.0255644	0.0966108	-1.66664	PTEN;CLASP2;ARHGAP6;DLC1;ROCK2;RCC2;THBS1;DMTN;ACE;SRC;ACVRL1;PTPN13;ROBO2
GOBP_ROUNDABOUT_SIGNALING_PATHWAY	0.0236526	0.113432	-1.66685	SLIT2;RHOA;MYO9B;SLIT3
GOBP_REGULATION_OF_EXTRACELLULAR_MATRIX_ASSEMBLY	0.0356703	0.0786318	-1.66735	ANTXR1;CLASP2;RGCC;PHLDB1;TIE1;CLASP1;NOTCH1;SMAD3;TGFBR3;HAS2
GOBP_POSITIVE_REGULATION_OF_MIRNA_METABOLIC_PROCESS	0.0103277	0.170554	-1.66785	SMAD1;HRAS;NGFR;TGFB2;ETS1;TEAD1;MYOCD;HIF1A;ZC3H12A;NOTCH2;JUN;SMAD3;AR;ZSWIM8;SPI1;NFKB1;STAT3;KLF5;TP53;MYC;EGFR;NR3C1;POU2F1;GATA3;GNL3;SMARCA4;PDGFB;EGR1;SMAD6;PPARG
GOBP_POSITIVE_REGULATION_OF_DNA_TEMPLATED_TRANSCRIPTION_INITIATION	0.00661452	0.226646	-1.66813	SUB1;TAF1;MED18;MED13;TAF5;MED14;CAND1;JUN;MED17;MED1;ERCC6;TBP;TAF4;TAF9;TAF3;MED22;MITF;MED19;GTF2A1;DHX36;NFKB1;MED23;TAF13;SETX;MED31;TP53;NFKBIA;MED9;TAF12;TAF7;TAF2
GOBP_TRACHEA_MORPHOGENESIS	0.0317661	0.090497	-1.66834	CTNNB1;MAPK3;MAP2K1
GOBP_ACTIN_FILAMENT_BASED_PROCESS	4.3038e-16	1.12391	-1.6696	GSN;TNNT2;KCNJ3;DPYSL3;ACTB;BIN1;MYL9;CFL2;AMOT;AQP1;TLN1;TMOD1;SLIT2;EPB41L3;ACTN2;ADD3;SVIL;RNF207;RASA1;TPM2;TPM4;PXN;STAU2;TMOD3;PAFAH1B1;MYBPC3;RAC1;PARVB;ABL1;LMOD2;IQGAP2;MYOM2;NUP155;ANTXR1;CTNNA3;DSTN;RHOA;EPB41L2;TAOK1;HSP90B1;ITGB1;ARF1;ENAH;CXCL12;CLASP2;KCND3;ACTR3;LIMCH1;ITPKA;ITGB3;HRAS;RND2;PREX1;DIAPH2;CAPZA2;ADD1;CAP2;ARHGAP40;SYNE2;MARCKS;PPFIA1;PDLIM1;ARF6;SDC4;RGCC;ARPC1A;COR…
GOBP_FOREBRAIN_NEURON_DIFFERENTIATION	0.0226813	0.104981	-1.67033	B2M;OGDH;INHBA;SECISBP2;GBX2;NDNF;PROX1;CSF1R;FGFR2;DISC1;PLXNA1;UQCRQ;DCLK2;SCYL2;NRP2;ATP7A;NRP1
GOBP_REGULATION_OF_CYSTEINE_TYPE_ENDOPEPTIDASE_ACTIVITY	0.000164779	0.610527	-1.67033	VCP;GSN;HSPD1;AQP1;CYCS;RACK1;MAP3K5;CAAP1;BCL2L13;HSPE1;SENP1;RPS3;DDX3X;NGFR;DLC1;PAK2;FAM162A;SIAH2;CARD9;AIFM1;BID;HMGB1;BCL2;BIRC2;IFT57;HTRA2;THBS1;BIRC8;MCL1;CASP2;SMAD3;HIP1;CAST;DIABLO;SRC;CASP9;MAPT;GAS6;JAK2;GRAMD4;APAF1;LGMN;MUL1;REST;EIF2AK3;CSNK2A1;TNFSF10;PDCD6;CASP8AP2;USP47;FNIP1;LAPTM5;PCASP1;PDCD5;BAK1;GPX1;MYC
GOBP_DNA_SYNTHESIS_INVOLVED_IN_DNA_REPAIR	0.0215285	0.109118	-1.67164	VCP;POLDIP2;RRM1;POLA1;DTL;POLK;RRM2B;ZBTB1;REV1;USP10;PRIMPOL;POLE;PCNA;SPRTN
GOBP_PROTEIN_LOCALIZATION_TO_CELL_CORTEX	0.0309712	0.0921517	-1.67179	EPB41L2;NUMA1;EPB41;GNAI1
GOBP_NEGATIVE_REGULATION_OF_VASCULATURE_DEVELOPMENT	0.00467077	0.2802	-1.67286	AMOT;THBS4;FAM129B;SULF1;DCN;CTNNB1;RGCC;GTF2I;DAB2IP;ROCK2;TGFB2;KLF2;ATP2B4;FOXJ3;THBS2;SPARC;SEMA6A;KRIT1;TIE1;HSPG2;THBS1;PIK3CB;SLC12A2;PLK2;COL4A2;VASH1;SPRED1;HGS
GOBP_CELLULAR_RESPONSE_TO_HEAT	0.00650698	0.229498	-1.67305	VCP;HSP90AA1;HSPA8;MAPKAPK2;CREBBP;DNAJC7;YWHAE;HDAC2;ATXN3;BAG3;SLU7;ATR;HMOX1;HTRA2;STUB1;THBS1;EIF2S1;MAPT;GSK3A;PDCD6;EP300;DHX36;NF1;TPR
GOBP_NEGATIVE_REGULATION_OF_NUCLEAR_TRANSCRIBED_MRNA_CATABOLIC_PROCESS_DEADENYLATION_DEPENDENT_DECAY	0.0349075	0.0833783	-1.67491	PABPC1;SYNCRIP;YBX1;HNRNPU;CSDE1;HNRNPD;PAPD5
GOBP_POSITIVE_REGULATION_OF_STRESS_ACTIVATED_PROTEIN_KINASE_SIGNALING_CASCADE	0.0353556	0.081094	-1.67498	MID1;TAOK1;TAOK3;TGFB2;CARD9;STK25
GOBP_NEGATIVE_REGULATION_OF_MRNA_PROCESSING	0.0352369	0.0805831	-1.67509	HNRNPK;RBMXL1;SRSF6;C1QBP;BARD1;PTBP1;HNRNPA2B1;RBM20;DYRK1A;RNPS1;SRSF10;SFSWAP
GOBP_REGULATION_OF_PROTEIN_EXPORT_FROM_NUCLEUS	0.0219656	0.10819	-1.67537	TXN;YWHAE;PRKD1;BAG3;XPO1;BARD1;PTPN11;UHMK1;PRPF4B;PTPN14;GAS6;GSK3A;RAPGEF3;TPR;CDK5;CHCHD4;PARK7
GOBP_NEGATIVE_REGULATION_OF_ACTIN_FILAMENT_DEPOLYMERIZATION	0.0111306	0.162767	-1.67721	GSN;TMOD1;ADD3;SVIL;TMOD3;LMOD2;CAPZA2;ADD1;LIMA1;CAPZB;PIK3CA;MTPN;TMOD2;CAPZA1;DMTN;SPTAN1;EPS8;SWAP70;FLII
GOBP_SPINDLE_ASSEMBLY_INVOLVED_IN_FEMALE_MEIOSIS	0.0278967	0.100049	-1.67779	PTEN;NDC80;DCAF13;DDB1;CCNB1
GOBP_RIBOSOMAL_SMALL_SUBUNIT_BIOGENESIS	0.000591066	0.57561	-1.67781	RPS6;RPS23;NOL6;WDR36;RPS14;DIMT1;RPS8;RPS7;WDR43;RPS12;RIOK2;UTP15;DHX37;RCL1;BMS1;DCAF13;HEATR1;SRFBP1;RPSAP58;AK6;EMG1;DNTTIP2;DIEXF;RPS17;RPS15;MRPS7;RRP7A;WDR3;SURF6;TSR3;NOP56;EXOSC10;UTP18;DDX52;AATF;NAT10
GOBP_IRES_DEPENDENT_VIRAL_TRANSLATIONAL_INITIATION	0.0341226	0.0843764	-1.67851	EIF3F;EIF3B;EIF3A;EIF2D;CSDE1;PTBP1
GOBP_RESPONSE_TO_HYDROGEN_PEROXIDE	0.00115873	0.557332	-1.67858	TXN;FXN;HSPA8;AQP1;ABL1;COL1A1;MAP3K5;RPS3;HBA1;HDAC2;KLF2;AIFM1;ADAM9;HMOX1;BCL2;BECN1;CDK1;ECT2;SRC;MMP2;PPIF;CAT;PCNA;CRK;TNFAIP3;CASP3;SOD1;PDGFD;TOP2B;SETX;BAK1;SDC1;GPX1;STAT1;EZH2;CRYAB;RIPK1;PLEKHA1;PARK7
GOBP_REGULATION_OF_OSTEOBLAST_PROLIFERATION	0.0212745	0.110719	-1.67891	ABL1;RHOA;ITGB3;TMEM119;SOX8;NF2;BCL2;SMAD3;PLXNB3;MN1;FGFR2;CYR61
GOBP_CEREBRAL_CORTEX_CELL_MIGRATION	0.0146111	0.137793	-1.67912	COL3A1;SLIT2;PAFAH1B1;RHOA;CTNNB1;SYNE2;PSEN1;NR2E1;DAB2IP;DIXDC1;GLI3;FUT10;DISC1;RELN;CDK5;NDEL1;EGFR;PEX13
GOBP_GENERATION_OF_PRECURSOR_METABOLITES_AND_ENERGY	6.61654e-10	0.887075	-1.68006	ATP5F1AZ;COX7C;VCP;ATP5I;NDUFB10;OXCT1;FXN;ATP5C1;GAPDH;MDH1;MRPS36;NDUFS4;UQCRFS1;CISD1;NNT;UQCRC2;MDH2;TRIM63;SDHB;PYGB;NDUFV1;CYCS;NDUFA10;DLST;COL6A1;SLC25A4;DLAT;COX6A1;UQCR11;RHOA;CHCHD2;SDHAF4;FECH;FH;COQ9;ACO2;GNPDA1;NIPSNAP2;LYRM7;OGDH;UQCRC1;IL6ST;NDUFAF1;PSEN1;IDH3B;FOXK2;ADSL;AAED1;DLD;NDUFB8;NDUFS7;ME3;UQCRHL;ATP5PB;NDUFB2;COX5A;PINK1;ETFA;SHPK;PPP2CA;PHKB;GAA;MFN2;IDE;PTGES3;ATP5B;S…
GOBP_CYTOKINETIC_PROCESS	0.0135694	0.144559	-1.68017	IQGAP2;RHOA;ARF1;CHMP4B;ARF6;EXOC7;CHMP5;RAB11FIP3;ANLN;IQGAP3;ANXA11;MYH9;RACGAP1;ECT2;CHMP2A;SPAST;CHMP7;KIF20A;ALKBH4
GOBP_SUPRAMOLECULAR_FIBER_ORGANIZATION	3.21786e-16	1.13309	-1.68171	GSN;VIM;TNNT2;HAUS6;HSPA8;DPYSL3;COL14A1;BIN1;COL5A1;ADAMTS7;COL3A1;MYL9;CFL2;LTBP2;TMOD1;SLIT2;B2M;ACTN2;ADD3;SVIL;RASA1;LUM;MID1;TPM2;TPM4;PXN;TMOD3;PAFAH1B1;MYBPC3;RAC1;COL6A1;ABL1;LMOD2;IQGAP2;MYOM2;COL1A1;DSTN;RHOA;TAOK1;HSP90B1;ITGB1;HAUS1;ARF1;ENAH;CXCL12;CLASP2;ACTR3;LIMCH1;FKBP4;COL1A2;KIF2A;CLIP2;RND2;PREX1;HOOK3;DIAPH2;ANXA2;CAPZA2;ADD1;CAP2;ARHGAP40;MARCKS;EXT1;PPFIA1;CAMSAP2;SERPINH1…
GOBP_DE_NOVO_PROTEIN_FOLDING	0.0144281	0.139071	-1.68267	HSPD1;HSPA8;DNAJC7;HSPE1;DNAJB5;CCT2;HSPA9;SELENOF;PTGES3;CD74;ENTPD5;ST13P5;SDF2L1;HSPA2
GOBP_REGULATION_OF_MICROTUBULE_POLYMERIZATION_OR_DEPOLYMERIZATION	0.00287	0.378768	-1.683	HAUS6;MID1;RAC1;ABL1;TAOK1;HAUS1;CLASP2;FKBP4;CAMSAP2;APC;CKAP5;RPS3;ARHGEF7;NUMA1;MAPRE1;MAPRE2;GIT1;MAP2;AKAP9;TBCD;CLASP1;HAUS8;CAMSAP1;TPX2;SLAIN2;MAPT;SPAST;DYRK1A;CDH5
GOBP_NEGATIVE_REGULATION_OF_PHOSPHOLIPASE_ACTIVITY	0.00760503	0.242086	-1.6836	ABL1;RGS2;PLA2R1
GOBP_HISTONE_MRNA_CATABOLIC_PROCESS	0.0311139	0.0899649	-1.68373	DCP2;ZCCHC6;XRN1;MTPAP;UPF1;PAPD5;EXOSC10
GOBP_NEGATIVE_REGULATION_OF_CYTOSKELETON_ORGANIZATION	0.0001137	0.627257	-1.68384	GSN;TMOD1;SLIT2;ADD3;SVIL;MID1;TMOD3;LMOD2;TAOK1;CLASP2;FKBP4;CAPZA2;ADD1;PPFIA1;CAMSAP2;APC;ARHGEF7;ARHGAP6;DLC1;PAK2;MAPRE1;ARHGEF18;LIMA1;CAPZB;CCNF;PIK3CA;MTPN;KANK4;KANK3;CGNL1;TMOD2;CAPZA1;MAP2;DMTN;MKKS;TBCD;SPTAN1;CLASP1;WASF2;PFN2;TPX2;MDM1;CTNNA2;EPS8;SWAP70;FLII;DYRK1A;CDH5
GOBP_APOPTOTIC_CELL_CLEARANCE	0.0141452	0.141055	-1.68441	RAC1;ITGB3;XKR4;AXL;HMGB1;MEGF10;RAB14;BECN1;THBS1;XKR6;SPG11;TGM2;JMJD6;GAS6;XKR8;LRP1
GOBP_NEUROMUSCULAR_PROCESS_CONTROLLING_BALANCE	0.0135187	0.145292	-1.68692	ALDH1A3;PAFAH1B1;ABL1;CNTNAP1;TPP1;HERC1;GAA;NEFL;CAMTA1;JPH3;CLN8;BCR;AARS1
GOBP_VESICLE_CYTOSKELETAL_TRAFFICKING	0.00992126	0.175538	-1.68731	RAB1B;PAFAH1B1;AP3S1;AP3B1;FBXW11;KIF1B;STK11;MAP2;KIF13A;TRAK2;CCDC186;KIF3B;FYCO1;CDR2L;AP3M1;MYO5A;KIFAP3;FNBP1L;WASL;BLOC1S2;SYBU;HTT;AP3D1;KIF5B;NDEL1
GOBP_MITOTIC_CYTOKINESIS	0.00101923	0.557332	-1.68828	RASA1;IQGAP2;RHOA;ARF1;CHMP4B;POLDIP2;ARF6;APC;EXOC7;CHMP5;ROCK2;RAB11FIP3;CIT;ANK3;ESPL1;EXOC4;MYH10;ANLN;EXOC6B;IQGAP3;TTC19;TRIM36;RACGAP1;WNK1;ECT2;CHMP2A;SPAST;CHMP7;ARL3;EXOC6;KIF20A;USP8;BBS4;EXOC2;CHMP3;NUSAP1;STMN1;EXOC1;INCENP;SNX33;UNC119;SEPTIN6;PDCD6IP
GOBP_MEMBRANE_INVAGINATION	0.00747105	0.211514	-1.68895	GSN;RAC1;RHOA;ARF1;ANO6;XKR4;RAB31;SNX3;F2RL1;MEGF10;BECN1;THBS1;XKR6;MYH9;PLCG2;CHMP2A;ARHGAP25;GULP1;XKR8;HGS;ALKBH4;FNBP1L;ELMO1
GOBP_CHAPERONE_MEDIATED_AUTOPHAGY	0.031527	0.0866414	-1.68896	HSP90AA1;HSPA8;EEF1A1;EEF1A2;BAG3;STUB1
GOBP_MEIOTIC_SPINDLE_ORGANIZATION	0.0300874	0.0899649	-1.69004	PTEN;NDC80;DCAF13;DDB1;WASHC5;ESPL1;CCNB1;MYH9;ATRX;GOLGA2
GOBP_RETROGRADE_TRANSPORT_ENDOSOME_TO_GOLGI	0.00123374	0.557332	-1.69051	VTI1B;RAB7A;UBE2O;SNX1;SNX2;EHD3;USP7;ARL8B;ERC1;PLEKHA3;PQLC1;SNX3;RAB6A;PLEKHJ1;ANKFY1;RAB14;WASHC1;SNX12;RCSD1;LMAN1L;CLTC;SNX32;VPS53;VPS26B;ARL1;ARFRP1;SPAG9;ARFIP1;RBSN;DENND2A;ASB15;VPS29;CLTCL1;VPS50;EVI5;SURF4;GOSR1;RAB9B;RIC1;RGP1;VTI1A;GBF1;VPS54;VPS51;TBC1D23;RAB7L1;TSSC1;GOLT1B;FAM21C;SNX5;PIKFYVE
GOBP_CYTOSOLIC_TRANSPORT	9.69832e-05	0.627257	-1.69124	VTI1B;RAB7A;UBE2O;SNX1;SNX2;EHD3;USP7;ARL8B;ERC1;PLEKHA3;PQLC1;CCDC91;SNX3;RAB6A;PLEKHJ1;ANKFY1;RAB14;WASHC1;SNX12;RCSD1;LMAN1L;CLTC;SNX32;MAP2;VPS53;VPS26B;AP1G1;ARL1;VPS13A;ARFRP1;SPAG9;ARFIP1;RBSN;DENND2A;ASB15;ACTR2;VPS29;CLTCL1;VPS50;EVI5;VPS13C;SURF4;GOSR1;SYBU;RAB9B;LAPTM5;RIC1;RGP1;VTI1A;SRSF10;KIF5B;GBF1;VPS54;VPS51;TBC1D23;AP1AR;RAB7L1;TSSC1;GOLT1B;FAM21C;SNX5;PIKFYVE
GOBP_NEGATIVE_REGULATION_OF_PROTEIN_CONTAINING_COMPLEX_DISASSEMBLY	0.00208437	0.538434	-1.69136	GSN;TMOD1;ADD3;SVIL;MID1;TMOD3;LMOD2;TAOK1;CLASP2;CAPZA2;ADD1;CAMSAP2;APC;LIMA1;CAPZB;PIK3CA;MTPN;TMOD2;CAPZA1;SCAF8;DMTN;SPTAN1;CLASP1;TPX2
GOBP_TETRAHYDROFOLATE_BIOSYNTHETIC_PROCESS	0.0231286	0.113082	-1.69153	DHFR;ATIC;MTHFD1;GART;MTHFD1L
GOBP_FOREBRAIN_CELL_MIGRATION	0.00681449	0.223898	-1.69405	COL3A1;SLIT2;PAFAH1B1;RHOA;CTNNB1;CXCL12;OGDH;SYNE2;PSEN1;NR2E1;DAB2IP;AXL;SLIT3;DIXDC1;GLI3;FUT10;DISC1;RELN;ARL13B;CDK5;NDEL1;EGFR;PEX13
GOBP_PROTEIN_LOCALIZATION_TO_AXON	0.0225156	0.115978	-1.69437	EPB41L3;CNTNAP1;ANK3
GOBP_DENDRITIC_SPINE_DEVELOPMENT	0.000893133	0.557332	-1.69489	SLC12A5;MAPK4;STAU2;PAFAH1B1;PTEN;ITPKA;ARF6;PSEN1;CAPRIN1;CAMK2A;DIP2A;HDAC2;PAK2;PAK3;LZTS3;DLG5;MEF2C;EIF4G2;EPHB1;IQSEC1;EPHB2;PTPRD;DISC1;NCK1;PDLIM5;ABI2;RELN;DBN1;LPAR1;DNM3;WASL;CAPRIN2;DHX36;DVL1;SDK1;CDK5;UBA6;CPEB3;ZMYND8;ZNF365;PAK4;CDC42;C21orf91;FSTL4;CAMK2B;NGEF;ARF4;MAPKAPK5
GOBP_ARP2_3_COMPLEX_MEDIATED_ACTIN_NUCLEATION	0.00913349	0.185422	-1.69618	IQGAP2;ARF1;ACTR3;ARPC1A;WHAMM;ARPC3;WASHC5;ARPC2;WASHC1;WASF2;ARPC1B;CTNNA2;ARFIP1;CYFIP1;WASHC4;WASF3;ACTR2;JMY;ABI2;ARPC5;PICK1;RNH1;ARPC5L;AP1AR;FAM21C;HIP1R
GOBP_ACTOMYOSIN_STRUCTURE_ORGANIZATION	2.03398e-06	0.719513	-1.69641	TNNT2;MYL9;CFL2;TMOD1;EPB41L3;ACTN2;PXN;TMOD3;MYBPC3;RAC1;ABL1;LMOD2;IQGAP2;MYOM2;RHOA;EPB41L2;ITGB1;CLASP2;LIMCH1;PPFIA1;PDLIM1;SDC4;RGCC;NRAP;PRKD1;ACTC1;ARHGAP6;DLC1;ROCK2;WDR1;PGM5;NF2;PAK2;ARHGEF18;CDC42BPA;ZYX;ARHGEF10L;EVL;AKAP13;CCN2;PDGFRA;EPB41;MYH10;EPB41L4B;CNN2;ANLN;MYOM1;CGNL1;IQGAP3;TMOD2;OBSCN;MKKS;MYH9;CLASP1;WASF2;ZEB2;SMAD3;ANKRD1;PFN2;PROX1;SYNPO2L;EPB41L4A;RACGAP1;ECT2;SRC;PT…
GOBP_NUCLEOSIDE_TRIPHOSPHATE_BIOSYNTHETIC_PROCESS	0.000766954	0.557332	-1.69648	ATP5F1AZ;VCP;ATP5I;NDUFB10;ATP5C1;NDUFS4;SDHB;NDUFV1;NDUFA10;ATP5G3;DTYMK;NDUFB8;NDUFS7;ATP5PB;NDUFB2;AK1;TYMS;PINK1;ATP5B;NUDT2;NDUFS1;NDUFB6;ATP5H;NDUFA9;NDUFA6;NDUFB9;SDHA;NDUFB5;NDUFA12;ATP5S;CTPS2;SDHD;NME6;NDUFA2;AK4;PRKAG2;NDUFV3;COX11;NME5;ATP6V0C;ATP5J2;NME7;NDUFS2;NDUFV2;NDUFAB1;NDUFS3
GOBP_ANTERIOR_COMMISSURE_MORPHOGENESIS	0.0217406	0.119107	-1.69761	DRAXIN;NFIB;NR2E1;TSKU
GOBP_GOLGI_TO_VACUOLE_TRANSPORT	0.0279628	0.0941007	-1.69789	VTI1B;AP3S1;EHD3;CCDC91;ANKFY1;AP1G1;RBSN;ASB15;LAPTM5;VTI1A;AP3D1;VPS54
GOBP_REGULATION_OF_CYTOSKELETON_ORGANIZATION	2.9271e-12	0.986546	-1.69966	GSN;HAUS6;BIN1;CFL2;TMOD1;SLIT2;ACTN2;ADD3;SVIL;RASA1;MID1;PXN;STAU2;TMOD3;PAFAH1B1;CLIC4;RAC1;ABL1;LMOD2;IQGAP2;DSTN;RHOA;TAOK1;HAUS1;ARF1;CHMP4B;CXCL12;CLASP2;LIMCH1;FKBP4;ITGB3;HRAS;RND2;PREX1;CAPZA2;ADD1;ARHGAP40;PPFIA1;CAMSAP2;ARF6;HNRNPU;PTK2;SDC4;RGCC;MAPK3;APC;PLK4;CKAP5;RPS3;DYNC1H1;ARHGEF7;PRKD1;CHMP5;ARHGAP6;NUMA1;DLC1;ROCK2;WDR1;NF2;PAK2;MAPRE1;FER;ARHGEF18;WHAMM;PAK3;LIMA1;MYCBP2;ARH…
GOBP_REGULATION_OF_CYSTEINE_TYPE_ENDOPEPTIDASE_ACTIVITY_INVOLVED_IN_APOPTOTIC_PROCESS	0.000143987	0.610527	-1.70412	VCP;GSN;HSPD1;AQP1;CYCS;RACK1;MAP3K5;CAAP1;BCL2L13;HSPE1;SENP1;RPS3;DDX3X;NGFR;DLC1;PAK2;FAM162A;SIAH2;CARD9;AIFM1;BID;HMGB1;BCL2;IFT57;HTRA2;THBS1;BIRC8;MCL1;CASP2;SMAD3;HIP1;DIABLO;SRC;CASP9;MAPT;GAS6;JAK2;GRAMD4;APAF1;MUL1;REST;EIF2AK3;CSNK2A1;TNFSF10;PDCD6;CASP8AP2;USP47;FNIP1;LAPTM5;PCASP1;PDCD5;BAK1;GPX1;MYC
GOBP_CENTRAL_NERVOUS_SYSTEM_PROJECTION_NEURON_AXONOGENESIS	0.0156589	0.134163	-1.70445	SLIT2;DRAXIN;PAFAH1B1;NFIB;NR2E1;GLI2;MYCBP2;TSKU;EPHB1;SPG11;EPHB2
GOBP_NUCLEAR_TRANSPORT	5.2554e-09	0.851339	-1.70558	TXN;HSP90AA1;HSPA8;NOL6;ALYREF;NUP155;NMD3;PHAX;RIOK2;SRSF3;SUFU;PSEN1;YWHAE;PRKD1;NUP98;TARDBP;RANBP3;HNRNPA1;RAB23;HSPA9;NXT2;HEATR3;RANBP3L;SETD2;AHCYL1;NUP37;BAG3;KPNA3;XPO6;UBR5;NCBP2;RPS15;PPP3CA;XPO1;IWS1;SMG6;NUP188;BARD1;SMG1;NUP160;RBM15B;IPO11;NUP50;NUP153;THOC7;MDN1;PKIA;RAE1;CSE1L;ZC3H12A;STRADB;UBE2I;PTPN11;SMG7;NUP214;UHMK1;MAPK14;PRPF4B;EIF6;APPL1;IPO13;GLE1;UPF1;NOTCH1;SMAD3;MED1…
GOBP_VESICLE_TRANSPORT_ALONG_MICROTUBULE	0.0117194	0.158769	-1.70579	RAB1B;PAFAH1B1;AP3S1;AP3B1;FBXW11;KIF1B;STK11;MAP2;KIF13A;TRAK2;KIF3B;FYCO1;CDR2L;AP3M1;KIFAP3;BLOC1S2;SYBU;HTT;AP3D1;KIF5B;NDEL1;AP3B2;DYNC1I1
GOBP_PROTEIN_K63_LINKED_DEUBIQUITINATION	0.0212745	0.112051	-1.70853	VCP;BRE;ATXN3;ZRANB1;OTUD4;USP20;PSMD14;USP25;TNFAIP3;USP8;CYLD;USP13
GOBP_REGULATION_OF_ACTIN_FILAMENT_ORGANIZATION	1.43922e-07	0.788187	-1.7104	GSN;BIN1;CFL2;TMOD1;SLIT2;ACTN2;ADD3;SVIL;RASA1;PXN;TMOD3;RAC1;ABL1;LMOD2;DSTN;RHOA;ARF1;CXCL12;CLASP2;LIMCH1;PREX1;CAPZA2;ADD1;ARHGAP40;PPFIA1;ARF6;SDC4;RGCC;ARHGAP6;DLC1;ROCK2;WDR1;NF2;PAK2;FER;ARHGEF18;WHAMM;PAK3;LIMA1;ARHGEF10L;EVL;CAPZB;ARPC3;CCN2;WASHC5;F2RL1;ARPC2;PIK3CA;WASHC1;MTPN;KANK4;KANK3;CGNL1;TMOD2;DAAM2;CAPZA1;DMTN;SEMA5A;MKKS;SPTAN1;CLASP1;WASF2;COTL1;SMAD3;PFN2;SYNPO2L;CTNNA2;CD…
GOBP_NEGATIVE_REGULATION_OF_CELL_MATRIX_ADHESION	0.0143633	0.141055	-1.71051	RASA1;PTEN;CLASP2;ARHGAP6;DLC1;NF2;MAP4K4;CASK;RCC2;THBS1;DMTN;SRC;ACVRL1;JAG1;NF1;POSTN;PIK3R1
GOBP_INTRINSIC_APOPTOTIC_SIGNALING_PATHWAY_IN_RESPONSE_TO_OXIDATIVE_STRESS	0.00421725	0.297548	-1.7106	RACK1;PDK1;MAP3K5;CTNNB1;HSPB1;BAG5;PPIA;MELK;GATA4;PINK1;UBQLN1;SFPQ;BCL2;HIF1A;HTRA2;STK25;MCL1;DIABLO;MMP2;TRAP1;JAK2;SOD1
GOBP_MRNA_TRANSPORT	0.00013976	0.610527	-1.71226	ALYREF;NUP155;SRSF3;NUP98;HNRNPA1;FXR1;NXT2;CETN3;ZC3H3;SETD2;NUP37;NCBP2;XPO1;IWS1;SMG6;NUP188;SMG1;NUP160;RBM15B;NUP50;NUP153;THOC7;RAE1;SMG7;NUP214;GLE1;UPF1;SEC13;MVP;DDX19;WNK1;POM121C;HNRNPA2B1;IGF2BP2;LRPPRC;THOC3;AAAS;QKI;NCBP3;CASC3;SUPT6H;AKAP8L;NUP42;UPF3B;EIF4A3;ZC3H11A;NUP210;TPR;MAGOH;NUP58;NCBP1;UPF2;THOC1;NUP205;POLDIP3;NSUN2;NXF1;PCID2;SENP2;EIF4E;NUP107;AHCTF1;FYTTD1
GOBP_MITOCHONDRIAL_RESPIRATORY_CHAIN_COMPLEX_ASSEMBLY	0.00113026	0.557332	-1.71367	NDUFB10;NDUFS4;UQCRFS1;ACAD9;NDUFAF2;NDUFA10;SDHAF4;SAMM50;LYRM7;NDUFAF1;FASTKD3;NDUFB8;NDUFS7;NDUFB2;NDUFAF5;AIFM1;NDUFS1;NDUFB6;FOXRED1;COX18;NDUFA9;NDUFA6;TTC19;NDUFB9;NDUFB5;NDUFA12;TMEM186;OMA1;NDUFA2;SURF1
GOBP_ACTIN_FILAMENT_ORGANIZATION	1.21401e-11	0.954542	-1.71383	GSN;DPYSL3;BIN1;CFL2;TMOD1;SLIT2;ACTN2;ADD3;SVIL;RASA1;TPM2;TPM4;PXN;TMOD3;RAC1;ABL1;LMOD2;IQGAP2;DSTN;RHOA;HSP90B1;ITGB1;ARF1;ENAH;CXCL12;CLASP2;ACTR3;LIMCH1;RND2;PREX1;DIAPH2;CAPZA2;ADD1;CAP2;ARHGAP40;MARCKS;PPFIA1;PDLIM1;ARF6;SDC4;RGCC;ARPC1A;CORO6;NRAP;ACTC1;ARHGAP6;DLC1;ROCK2;WDR1;NF2;PAK2;ELMO2;FER;ARHGEF18;WHAMM;PAK3;MYO1B;LIMA1;ZYX;PPP1R9A;ARHGEF10L;EVL;CAPZB;ARPC3;CCN2;WASHC5;F2RL1;BCL2;…
GOBP_REGULATION_OF_SUPRAMOLECULAR_FIBER_ORGANIZATION	2.31806e-10	0.91012	-1.71457	GSN;HAUS6;HSPA8;BIN1;CFL2;TMOD1;SLIT2;ACTN2;ADD3;SVIL;RASA1;MID1;PXN;TMOD3;RAC1;COL6A1;ABL1;LMOD2;DSTN;RHOA;TAOK1;HAUS1;ARF1;CXCL12;CLASP2;LIMCH1;FKBP4;PREX1;CAPZA2;ADD1;ARHGAP40;PPFIA1;CAMSAP2;ARF6;SDC4;PSEN1;RGCC;APC;CKAP5;RPS3;ARHGEF7;PRKD1;ARHGAP6;NUMA1;DLC1;ROCK2;WDR1;NF2;PAK2;MAPRE1;FER;ARHGEF18;WHAMM;PAK3;LIMA1;ARHGEF10L;EVL;CAPZB;ARPC3;AKAP13;CCN2;WASHC5;GIT1;F2RL1;ARPC2;PIK3CA;WASHC1;MTP…
GOBP_POSITIVE_REGULATION_OF_PROTEIN_LOCALIZATION_TO_CELL_CORTEX	0.0104103	0.191877	-1.71458	EPB41L2;NUMA1;EPB41;GNAI1
GOBP_NOSE_DEVELOPMENT	0.0239271	0.105261	-1.71462	ALDH1A3;RDH10;SKI;SIX1;SMCHD1;PROX1;RPGRIP1L;CHD7;GLI3
GOBP_PROTEIN_POLYMERIZATION	9.40148e-08	0.788187	-1.71525	GSN;HSP90AA1;HAUS6;BIN1;TMOD1;SLIT2;ADD3;SVIL;RASA1;TMOD3;RAC1;ABL1;LMOD2;VDAC2;HAUS1;CHMP4B;CLASP2;FKBP4;PREX1;DIAPH2;CAPZA2;ADD1;ARHGAP40;CAMSAP2;ARF6;CKAP5;RPS3;ARHGEF7;ARHGAP6;NUMA1;MAPRE1;FER;PAK3;PINK1;CASQ2;EVL;CAPZB;ZNF207;ARPC3;WASHC5;NEFL;GIT1;TRIM32;ARPC2;CSNK1D;MTPN;KANK4;KANK3;TMOD2;DAAM2;CAPZA1;GAS7;MAP2;TUBB1;DMTN;AKAP9;MKKS;TBCD;SPTAN1;CLASP1;HAUS8;CAMSAP1;COTL1;PFN2;TPX2;SLAIN2;C…
GOBP_BASEMENT_MEMBRANE_ORGANIZATION	0.0103701	0.17176	-1.7159	COL3A1;COL6A1;ITGB1;CLASP2;EXT1;NID1;COL4A1;CAV1;PXDN;PHLDB1;MMP11;LAMC1;CLASP1
GOBP_POSITIVE_REGULATION_OF_NUCLEOCYTOPLASMIC_TRANSPORT	0.00367665	0.326638	-1.71787	HSP90AA1;RIOK2;PSEN1;YWHAE;PRKD1;TARDBP;BAG3;UBR5;NCBP2;ZC3H12A;MAPK14;PRPF4B;SMAD3;CDK1;ECT2;RAN;NRDE2;GAS6;JAK2;GLI3;GSK3A;RAPGEF3;EP300;TPR;DMAP1;SMO
GOBP_NEGATIVE_REGULATION_OF_CELL_SUBSTRATE_JUNCTION_ORGANIZATION	0.0216433	0.112735	-1.71974	PTEN;CLASP2;ARHGAP6;DLC1;RCC2;THBS1;DMTN;SRC;ACVRL1
GOBP_REGULATION_OF_PROTEIN_CONTAINING_COMPLEX_DISASSEMBLY	0.000123734	0.610527	-1.72037	GSN;CFL2;TMOD1;ACTN2;ADD3;SVIL;MID1;TMOD3;LMOD2;DSTN;TAOK1;CLASP2;CAPZA2;ADD1;CAMSAP2;APC;WDR1;LIMA1;CAPZB;F2RL1;PIK3CA;MTPN;TMOD2;CAPZA1;SCAF8;DMTN;SEMA5A;SPTAN1;GSPT2;CLASP1;UPF1;TECPR1;TPX2;WNK1;PDXP;FYCO1;EPS8;SPAST;SWAP70;FLII
GOBP_EXIT_FROM_MITOSIS	0.0112484	0.163814	-1.7206	NFIA;CHMP4B;CLASP2;NFIB;RGCC;CDC14B;CTDP1;ANLN;CLASP1;PPP2R2D;CHMP2A;EPS8;SPAST;CHMP7
GOBP_LAMELLIPODIUM_ORGANIZATION	0.000908205	0.557332	-1.72156	HSP90AA1;GOLPH3;SLIT2;RAC1;PARVB;ITGB1;ACTR3;ARHGEF6;ARHGEF7;SNX1;SNX2;MYO9B;FER;WHAMM;CAPZB;CDH13;ARPC2;PIK3CA;DMTN;VCL;WASF2;SRC;FSCN1;CCDC88A;ARHGEF4;CYFIP1;WASF3;ACTR2;NCK1;ABI2;ABLIM1
GOBP_CYTOSKELETON_DEPENDENT_CYTOKINESIS	0.000202581	0.610527	-1.72229	DCTN3;RASA1;IQGAP2;RHOA;ARF1;CHMP4B;POLDIP2;ACTR3;SEPTIN5;ARF6;APC;EXOC7;CHMP5;ROCK2;RAB11FIP3;CIT;SEPTIN7;WASHC5;ANK3;ESPL1;EXOC4;MYH10;ANLN;EXOC6B;IQGAP3;TTC19;SEPTIN9;TRIM36;RACGAP1;WNK1;ECT2;CHMP2A;SPAST;CHMP7;ARL3;EXOC6;ACTR2;KIF20A;USP8;ALKBH4;BBS4;EXOC2;CHMP3;NUSAP1;STMN1;SEPTIN2;EXOC1;INCENP;SNX33;UNC119;SEPTIN6;PDCD6IP
GOBP_ACTIVATION_OF_CYSTEINE_TYPE_ENDOPEPTIDASE_ACTIVITY_INVOLVED_IN_APOPTOTIC_PROCESS	0.00367665	0.326638	-1.72414	VCP;HSPD1;RACK1;BCL2L13;HSPE1;SENP1;NGFR;DLC1;FAM162A;AIFM1;BID;BCL2;IFT57;MCL1;CASP2;SMAD3;HIP1;DIABLO;CASP9;MAPT;JAK2;APAF1;MUL1;EIF2AK3
GOBP_G0_TO_G1_TRANSITION	0.012033	0.157815	-1.7247	SMARCA2;ACTB;RRM1;DAB2IP;ARID1A;BCL7B;RRM2B;PBRM1;SMARCD1;SMARCC1;MED1;BRD7;ACTL6A;DPF2;ARID1B;BCL7A
GOBP_CRD_MEDIATED_MRNA_STABILIZATION	0.0167484	0.136551	-1.72501	PABPC1;SYNCRIP;YBX1;HNRNPU;CSDE1;HNRNPD;IGF2BP2
GOBP_NEGATIVE_REGULATION_OF_LIPASE_ACTIVITY	0.00854501	0.218688	-1.72645	ABL1;RGS2;PLA2R1
GOBP_RNA_EXPORT_FROM_NUCLEUS	0.000372535	0.593325	-1.72905	NOL6;ALYREF;NUP155;PHAX;SRSF3;NUP98;HNRNPA1;NXT2;SETD2;NCBP2;XPO1;IWS1;SMG6;NUP188;SMG1;NUP160;RBM15B;NUP153;THOC7;RAE1;SMG7;NUP214;GLE1;UPF1;DDX19;WNK1;POM121C;HNRNPA2B1;RAN;THOC3;NRDE2;NCBP3;CASC3;SUPT6H;AKAP8L;XPOT;EIF4A3;ZC3H11A;TPR;MAGOH;NCBP1;UPF2;THOC1;POLDIP3;NSUN2;NXF1;PCID2;EIF4E;NUP107;FYTTD1
GOBP_POSITIVE_REGULATION_OF_COLLAGEN_METABOLIC_PROCESS	0.015662	0.136551	-1.73055	VIM;INHBA;RGCC;HDAC2
GOBP_REGULATION_OF_RECEPTOR_LOCALIZATION_TO_SYNAPSE	0.018145	0.126694	-1.73379	ITGB3;HRAS;ADAM10;STX7;GPC4;ZDHHC3;RAP1A;DBN1;OGT
GOBP_MUSCLE_CELL_CELLULAR_HOMEOSTASIS	0.0140978	0.143837	-1.73548	FXN;CFL2;ANKH;CAV1;DMD;GAA;BAG3;TRIM32;HIF1A;LARGE2;SOD1;MTM1
GOBP_REGULATION_OF_EMBRYONIC_DEVELOPMENT	0.000257676	0.593325	-1.73616	LOC427439;AMOT;LAMA4;PAFAH1B1;RACK1;FAM129B;CTNNB1;WDR5B;CLASP2;INO80C;KAT14;SEPTIN7;YY2;ACTR5;DIEXF;NR2C2;PHLDB1;RAB14;OSR1;TRIP12;DR1;CLASP1;NOTCH1;CDK1;RACGAP1;ACTL6A;LAMA5;RPS6KA6;PLCB1;JAG1;TENM4;TADA2A;RBM19;DHX36;LAMA2;TDG;NFRKB;ACTR8;WDPCP;TADA3;KAT2A;ZZZ3;YEATS2;KAT2B;SOX17
GOBP_CYTOKINESIS	2.10873e-06	0.719513	-1.73946	DCTN3;SVIL;RASA1;IQGAP2;RHOA;ARF1;CHMP4B;POLDIP2;ACTR3;SEPTIN5;BIRC6;PIK3C3;ARF6;APC;EXOC7;CHMP5;ROCK2;RAB11FIP3;CIT;SEPTIN7;CDC14B;CALM2;WASHC5;E2F7;ANK3;SETD2;ESPL1;EXOC4;GIT1;MYH10;PRPF40A;ANLN;BECN1;EXOC6B;IQGAP3;TTC19;ANXA11;MYH9;ATXN10;SEPTIN9;TRIM36;RACGAP1;WNK1;KIF13A;ECT2;CENPV;KLHL21;CHMP2A;PDXP;KIF3B;CCP110;SPAST;CHMP7;ARL3;EXOC6;ACTR2;KIF20A;USP8;ALKBH4;PKP4;PKN2;BBS4;EXOC2;CALM1;CHMP…
GOBP_AMINO_ACID_BETAINE_METABOLIC_PROCESS	0.0162779	0.135341	-1.74044	ALDH7A1;ACADL;BHMT2;DMGDH;CHDH;CPT1A;TMLHE;CPT2
GOBP_MITOCHONDRIAL_ELECTRON_TRANSPORT_NADH_TO_UBIQUINONE	0.00476034	0.2802	-1.74075	NDUFB10;NDUFS4;NDUFV1;NDUFA10;COQ9;NDUFAF1;DLD;NDUFB8;NDUFS7;NDUFB2;PINK1;NDUFS1;NDUFB6;NDUFA9;NDUFA6;NDUFA4;NDUFB9;ISCU;NDUFB5
GOBP_PROTEIN_LOCALIZATION_TO_NUCLEAR_BODY	0.0164117	0.136551	-1.74178	CCT4;CCT5;TCP1;CCT6A;CCT2;LARP7
GOBP_PROTEIN_LOCALIZATION_TO_NUCLEOPLASM	0.0164117	0.136551	-1.74178	CCT4;CCT5;TCP1;CCT6A;CCT2;LARP7
GOBP_NEGATIVE_REGULATION_OF_SUPRAMOLECULAR_FIBER_ORGANIZATION	3.03337e-05	0.659444	-1.74224	GSN;HSPA8;TMOD1;SLIT2;ADD3;SVIL;MID1;TMOD3;LMOD2;TAOK1;CLASP2;FKBP4;CAPZA2;ADD1;PPFIA1;CAMSAP2;APC;ARHGEF7;ARHGAP6;DLC1;PAK2;MAPRE1;ARHGEF18;LIMA1;CAPZB;PIK3CA;MTPN;KANK4;KANK3;CGNL1;TMOD2;CAPZA1;MAP2;DMTN;MKKS;TBCD;SPTAN1;CLASP1;WASF2;PFN2;TPX2;CTNNA2;EPS8;SWAP70;FLII;DYRK1A;CDH5
GOBP_REGULATION_OF_PROTEIN_LOCALIZATION_TO_CELL_CORTEX	0.0105845	0.186974	-1.74284	EPB41L2;NUMA1;EPB41;GNAI1
GOBP_REGULATION_OF_ACTIN_FILAMENT_LENGTH	1.86501e-05	0.674963	-1.7463	GSN;BIN1;CFL2;TMOD1;SLIT2;ACTN2;ADD3;SVIL;RASA1;TMOD3;LMOD2;DSTN;CXCL12;PREX1;CAPZA2;ADD1;ARHGAP40;ARF6;WDR1;FER;PAK3;LIMA1;EVL;CAPZB;ARPC3;F2RL1;ARPC2;PIK3CA;MTPN;KANK4;KANK3;TMOD2;DAAM2;CAPZA1;DMTN;SEMA5A;MKKS;SPTAN1;COTL1;PFN2;CDC42EP4;FMN1;CDC42EP1;RICTOR;PDXP;EPS8;SWAP70;FLII;CYFIP1
GOBP_OSTEOBLAST_PROLIFERATION	0.00759769	0.211514	-1.74881	ABL1;LRRC17;RHOA;ITGB3;TMEM119;OSR2;SOX8;NF2;BCL2;IFT80;SMAD3;PLXNB3;MN1;FGFR2;CYR61
GOBP_RNA_LOCALIZATION	6.94677e-07	0.74774	-1.75526	NOL6;ALYREF;CCT4;STAU2;DCP2;NUP155;CCT5;YBX1;PHAX;TCP1;SRSF3;HNRNPU;CAPRIN1;CKAP5;CCT6A;NUP98;TOMM20;HNRNPA1;FXR1;CCT2;NXT2;CETN3;YY2;ZC3H3;SETD2;NUP37;NCBP2;ATR;STAU1;XPO1;IWS1;SMG6;NUP188;SMG1;NUP160;RBM15B;NUP50;NUP153;THOC7;RAE1;SMG7;ZNHIT6;NUP214;GLE1;UPF1;SEC13;MVP;DDX19;WNK1;POM121C;HNRNPA2B1;IGF2BP2;RAN;EXOSC10;LRPPRC;THOC3;NRDE2;AAAS;QKI;FUBP3;NCBP3;CASC3;SUPT6H;AKAP8L;NUP42;UPF3B;XPOT;E…
GOBP_REGULATION_OF_MICROTUBULE_POLYMERIZATION	0.00306217	0.366353	-1.75718	HAUS6;RAC1;ABL1;HAUS1;FKBP4;CAMSAP2;CKAP5;RPS3;ARHGEF7;NUMA1;MAPRE1;GIT1;MAP2;AKAP9;TBCD;CLASP1;HAUS8;CAMSAP1;SLAIN2;MAPT;DYRK1A;CDH5
GOBP_GLIAL_CELL_FATE_COMMITMENT	0.0125975	0.161739	-1.75733	NFIA;CTNNB1;NFIB;SOX8
GOBP_PROTEIN_EXPORT_FROM_NUCLEUS	0.00306217	0.366353	-1.75797	TXN;YWHAE;PRKD1;RANBP3;HSPA9;RANBP3L;AHCYL1;BAG3;XPO6;XPO1;BARD1;CSE1L;STRADB;PTPN11;NUP214;UHMK1;PRPF4B;XPO7;RAN;PTPN14;GAS6;GSK3A;NUP42;RAPGEF3;DESI1;TPR;CDK5
GOBP_NEGATIVE_REGULATION_OF_PROTEIN_POLYMERIZATION	0.000745343	0.557332	-1.76287	GSN;TMOD1;SLIT2;ADD3;SVIL;TMOD3;LMOD2;VDAC2;FKBP4;CAPZA2;ADD1;ARHGEF7;MAPRE1;CAPZB;MTPN;KANK4;KANK3;TMOD2;CAPZA1;MAP2;DMTN;MKKS;TBCD;SPTAN1;PFN2;EPS8;FLII;DYRK1A;CDH5
GOBP_REGULATION_OF_ACTIN_FILAMENT_BASED_PROCESS	1.78479e-11	0.954542	-1.76463	GSN;BIN1;CFL2;TMOD1;SLIT2;ACTN2;ADD3;SVIL;RASA1;PXN;STAU2;TMOD3;MYBPC3;RAC1;ABL1;LMOD2;IQGAP2;CTNNA3;DSTN;RHOA;TAOK1;ARF1;CXCL12;CLASP2;LIMCH1;ITGB3;HRAS;RND2;PREX1;CAPZA2;ADD1;ARHGAP40;PPFIA1;ARF6;SDC4;RGCC;SRI;PRKD1;ANK2;ARHGAP6;DLC1;ROCK2;WDR1;GATA4;NF2;PAK2;FER;ARHGEF18;WHAMM;PAK3;CAV1;LIMA1;ARHGEF10L;EVL;CAPZB;RALA;ARPC3;AKAP13;CCN2;PDGFRA;GPM6B;WASHC5;F2RL1;EFNA5;ARPC2;PIK3CA;PDE4D;CNN2;WAS…
GOBP_POSITIVE_REGULATION_OF_CYSTEINE_TYPE_ENDOPEPTIDASE_ACTIVITY	0.000199878	0.610527	-1.76486	VCP;GSN;HSPD1;CYCS;RACK1;MAP3K5;BCL2L13;HSPE1;SENP1;RPS3;DDX3X;NGFR;DLC1;FAM162A;CARD9;AIFM1;BID;HMGB1;BCL2;IFT57;HTRA2;MCL1;CASP2;SMAD3;HIP1;DIABLO;CASP9;MAPT;JAK2;GRAMD4;APAF1;LGMN;MUL1;REST;EIF2AK3;TNFSF10;PDCD6;CASP8AP2;LAPTM5;PCASP1;PDCD5;BAK1
GOBP_POSITIVE_REGULATION_OF_EMBRYONIC_DEVELOPMENT	0.0112484	0.169373	-1.76579	AMOT;PAFAH1B1;RACK1;FAM129B;DIEXF;NR2C2;OSR1;PLCB1;TENM4;RBM19
GOBP_ATP_BIOSYNTHETIC_PROCESS	0.0003939	0.57561	-1.7699	ATP5F1AZ;VCP;ATP5I;NDUFB10;ATP5C1;NDUFS4;SDHB;NDUFV1;NDUFA10;ATP5G3;NDUFB8;NDUFS7;ATP5PB;NDUFB2;PINK1;ATP5B;NUDT2;NDUFS1;NDUFB6;ATP5H;NDUFA9;NDUFA6;NDUFB9;SDHA;NDUFB5;NDUFA12;ATP5S;SDHD
GOBP_REGULATION_OF_FIBROBLAST_MIGRATION	0.00497839	0.275058	-1.77034	AQP1;RAC1;ITGB1;ITGB3;PTK2;SDC4;ARHGEF7;FER;ACTA2;RCC2;THBS1;PRR5L;DMTN;APPL1;ZEB2
GOBP_REGULATION_OF_NUCLEOCYTOPLASMIC_TRANSPORT	4.94042e-05	0.643552	-1.771	TXN;HSP90AA1;RIOK2;SUFU;PSEN1;YWHAE;PRKD1;TARDBP;RAB23;SETD2;BAG3;UBR5;NCBP2;XPO1;IWS1;BARD1;NUP153;PKIA;ZC3H12A;PTPN11;NUP214;UHMK1;MAPK14;PRPF4B;SMAD3;CDK1;WNK1;ECT2;MDFIC;RAN;NRDE2;PTPN14;GAS6;AAAS;JAK2;GLI3;UFM1;GSK3A;SUPT6H;AKAP8L;RAPGEF3;EP300;NF1;TPR;DMAP1;SMO;NUP58;CDK5;PPP1R12A
GOBP_REGULATION_OF_CELL_MATRIX_ADHESION	7.00647e-05	0.627257	-1.77182	TLN1;RASA1;RAC1;ABL1;PTEN;RHOA;POLDIP2;CLASP2;LIMCH1;ITGB3;PTK2;SDC4;ARHGAP6;DLC1;ROCK2;NF2;MACF1;PTPRA;MAP4K4;GPM6B;CDH13;CASK;BCL2;EFNA5;RIN2;RCC2;THBS1;EPHA3;PIK3CB;DMTN;VCL;CLASP1;SMAD3;FMN1;SRC;BST1;ACVRL1;GSK3A;DISC1;JAG1;TSC1;NF1;FERMT2;POSTN;SFRP1;WDPCP;PIK3R1;NRP1
GOBP_MALATE_METABOLIC_PROCESS	0.00773848	0.226646	-1.77275	MDH1;MDH2;FH;ME3
GOBP_FORMATION_OF_CYTOPLASMIC_TRANSLATION_INITIATION_COMPLEX	0.0105977	0.176854	-1.77317	EIF5;EIF3F;EIF3B;EIF3A;EIF3I;EIF3K;EIF3M
GOBP_FOREBRAIN_GENERATION_OF_NEURONS	0.0038514	0.318574	-1.77401	B2M;RHOA;OGDH;INHBA;SECISBP2;GBX2;NR2E1;NDNF;PROX1;GLI3;CSF1R;FGFR2;DISC1;PLXNA1;UQCRQ;DCLK2;METTL14;SCYL2;NRP2;ASPM;ATP7A;NRP1
GOBP_REGULATION_OF_PROTEIN_POLYMERIZATION	2.09519e-07	0.774939	-1.77626	GSN;HSP90AA1;HAUS6;BIN1;TMOD1;SLIT2;ADD3;SVIL;RASA1;TMOD3;RAC1;ABL1;LMOD2;VDAC2;HAUS1;FKBP4;PREX1;CAPZA2;ADD1;ARHGAP40;CAMSAP2;ARF6;CKAP5;RPS3;ARHGEF7;NUMA1;MAPRE1;FER;PAK3;PINK1;EVL;CAPZB;ARPC3;GIT1;ARPC2;MTPN;KANK4;KANK3;TMOD2;DAAM2;CAPZA1;MAP2;DMTN;AKAP9;MKKS;TBCD;SPTAN1;CLASP1;HAUS8;CAMSAP1;COTL1;PFN2;SLAIN2;CDC42EP4;FMN1;CDC42EP1;RICTOR;MAPT;EPS8;FLII;DYRK1A;CYFIP1;CDH5
GOBP_LAMELLIPODIUM_ASSEMBLY	0.000590672	0.57561	-1.77698	HSP90AA1;GOLPH3;SLIT2;RAC1;PARVB;ITGB1;ACTR3;ARHGEF6;ARHGEF7;FER;WHAMM;CAPZB;CDH13;ARPC2;PIK3CA;DMTN;VCL;WASF2;FSCN1;CCDC88A;ARHGEF4;CYFIP1;WASF3;ACTR2;NCK1;ABI2;ABLIM1
GOBP_NEGATIVE_REGULATION_OF_MRNA_METABOLIC_PROCESS	9.70766e-05	0.627257	-1.77755	HNRNPK;PABPC1;MAPKAPK2;RBM3;SYNCRIP;YBX1;HNRNPU;RBMXL1;SECISBP2;TARDBP;FXR1;SRSF6;C1QBP;BARD1;YBX3;CSDE1;PTBP1;TIRAP;MAPK14;HNRNPD;PAPD5;HNRNPA2B1;NBAS;IGF2BP2;NRDE2;ELAVL4;RBMXL3;RBM20;DYRK1A;QKI;ELAVL1;ANGEL2;METTL14;HNRNPAB;RNPS1;FAM46A;PAPD7;THRAP3;SRSF10;SFSWAP;TRAF2;MYD88;IREB2;E2F1;LARP1
GOBP_VASCULAR_ENDOTHELIAL_GROWTH_FACTOR_SIGNALING_PATHWAY	0.00485503	0.2802	-1.78298	ITGB1;DCN;PTP4A3;DAB2IP;PDGFRA;CCBE1;PIK3CA;SEMA6A;PGF;PIK3CB;NUS1;GAB1;VEGFC
GOBP_LIMB_JOINT_MORPHOGENESIS	0.00497839	0.304088	-1.78469	COL3A1;COL6A1;CTNNB1;EXT1;OSR2;OSR1
GOBP_MITOCHONDRIAL_ELECTRON_TRANSPORT_UBIQUINOL_TO_CYTOCHROME_C	0.00926765	0.197186	-1.78501	UQCRFS1;UQCRC2;CYCS;UQCR11;UQCRC1;UQCRHL
GOBP_PROTON_MOTIVE_FORCE_DRIVEN_ATP_SYNTHESIS	0.000788476	0.557332	-1.78612	ATP5F1AZ;ATP5I;NDUFB10;ATP5C1;NDUFS4;SDHB;NDUFV1;NDUFA10;ATP5G3;NDUFB8;NDUFS7;ATP5PB;NDUFB2;ATP5B;NDUFS1;NDUFB6;ATP5H;NDUFA9;NDUFA6;NDUFB9;SDHA;NDUFB5;NDUFA12;SDHD
GOBP_BERGMANN_GLIAL_CELL_DIFFERENTIATION	0.0095464	0.191877	-1.78638	VIM;ABL1;MAPK3;MAP2K1;PTPN11
GOBP_PROTEIN_DEPOLYMERIZATION	2.09784e-05	0.659444	-1.78652	GSN;HSPA8;CFL2;TMOD1;ACTN2;ADD3;SVIL;MID1;TMOD3;LMOD2;DSTN;TAOK1;CLASP2;KIF2A;CAPZA2;ADD1;CAMSAP2;APC;CKAP5;WDR1;LIMA1;CAPZB;F2RL1;KIF18B;PIK3CA;MTPN;KIF24;CLTC;TMOD2;CAPZA1;SH3GL1;DMTN;SEMA5A;SPTAN1;CLASP1;TPX2;PDXP;EPS8;SPAST;SWAP70;FLII
GOBP_ACTIN_POLYMERIZATION_OR_DEPOLYMERIZATION	2.38884e-07	0.774939	-1.78788	GSN;BIN1;CFL2;TMOD1;SLIT2;ACTN2;ADD3;SVIL;RASA1;TMOD3;RAC1;ABL1;LMOD2;DSTN;ENAH;CXCL12;PREX1;DIAPH2;CAPZA2;ADD1;ARHGAP40;ARF6;ARHGAP6;WDR1;FER;PAK3;LIMA1;EVL;CAPZB;ARPC3;WASHC5;F2RL1;ARPC2;PIK3CA;MTPN;KANK4;KANK3;TMOD2;DAAM2;CAPZA1;GAS7;DMTN;SEMA5A;MKKS;SPTAN1;COTL1;PFN2;CD2AP;WIPF1;CDC42EP4;FMN1;CDC42EP1;COBL;RICTOR;PDXP;EPS8;JAK2;SWAP70;FLII;CYFIP1;MSRB1;WASF3;NCK1;ABI2;BBS4;ARPC5;WASL;VILL
GOBP_COLLAGEN_BIOSYNTHETIC_PROCESS	0.00376689	0.326638	-1.78931	VIM;COL5A1;COL1A1;SERPINH1;INHBA;RGCC;HDAC2
GOBP_NUCLEAR_EXPORT	3.81607e-07	0.761461	-1.79015	TXN;NOL6;ALYREF;NUP155;NMD3;PHAX;RIOK2;SRSF3;YWHAE;PRKD1;NUP98;RANBP3;HNRNPA1;HSPA9;NXT2;RANBP3L;SETD2;AHCYL1;BAG3;XPO6;NCBP2;RPS15;XPO1;IWS1;SMG6;NUP188;BARD1;SMG1;NUP160;RBM15B;NUP153;THOC7;MDN1;RAE1;CSE1L;STRADB;UBE2I;PTPN11;SMG7;NUP214;UHMK1;PRPF4B;EIF6;GLE1;UPF1;NEMF;XPO7;DDX19;WNK1;POM121C;HNRNPA2B1;RAN;THOC3;NRDE2;PTPN14;GAS6;ABCE1;WASHC4;GSK3A;NCBP3;CASC3;SUPT6H;AKAP8L;NUP42;XPOT;RAPGEF3;…
GOBP_ACETYL_COA_BIOSYNTHETIC_PROCESS	0.00734849	0.223898	-1.79459	DLAT;PDK1;DIP2A;DLD;ACLY;PDHX;PDHB;PDHA2;PPCS;MPC2
GOBP_SYNAPTIC_VESICLE_CLUSTERING	0.007878	0.216216	-1.79584	RAB3A;PTEN;CTNNB1;CTBP1
GOBP_POSITIVE_REGULATION_OF_RRNA_PROCESSING	0.00583837	0.270189	-1.79927	DIMT1;WDR43;RIOK2;UTP15;HEATR1
GOBP_PROTEIN_INSERTION_INTO_MITOCHONDRIAL_OUTER_MEMBRANE	0.00762032	0.221247	-1.80086	HSP90AA1;TOMM5;SAMM50;HSPA4;TOMM20;TOMM70
GOBP_OXALOACETATE_METABOLIC_PROCESS	0.00635876	0.253014	-1.81229	MDH1;MDH2;GOT2;GOT1;ACLY
[truncated: 27 more rows]

## Sheet: D10 RV LAL vs Normal
pathway	padj	log2err	NES	leadingEdge
[truncated: 121 more rows]

## Sheet: D12 RV LAL vs Normal
pathway	padj	log2err	NES	leadingEdge
[truncated: 307 more rows]
