# Supplementary material for: Spatiotemporal Atlas of Heart Development Reveals Blood-Flow-Dependent Cellular, Structural, Metabolic, and Spatial Remodeling
Source: bioRxiv. 2025 Dec 12:2025.12.09.693024. Preprint. [Version 1] doi: 10.64898/2025.12.09.693024 (PMC12714022; doi:10.64898/2025.12.09.693024)
Supplement: Supplement 4 [file media-4.xlsx]

## Sheet: D10 LV Normal vs LAL
group	names	scores	logfoldchanges	pvals_adj
D10_L	RPS6	77.0361	1.03539	0
D10_L	COX7C	76.6886	1.27258	0
D10_L	RPL17	76.0574	1.03384	0
D10_L	ATP5I	75.6375	1.10757	0
D10_L	RPS23	75.548	0.988452	0
D10_L	ATP5F1AZ	73.3836	0.967576	0
D10_L	ND6	71.669	0.575399	0
D10_L	TXN	70.3218	1.03429	0
D10_L	ALDH7A1	68.1708	1.19064	0
D10_L	MYL1	67.5895	2.15845	0
D10_L	CSRP3	66.825	0.833957	0
D10_L	TNNC2	64.1845	2.29719	0
D10_L	FABP3	60.463	0.546961	0
D10_L	BTF3	58.1826	1.04048	0
D10_L	NDUFS4	57.913	1.06222	0
D10_L	HNRNPK	57.7573	0.839226	0
D10_L	UBB	57.203	0.450641	0
D10_L	NSA2	57.0406	0.903265	0
D10_L	NME2	56.454	0.349632	0
D10_L	VCP	55.0545	0.695795	0
D10_L	IGFBP7	53.4917	0.56616	0
D10_L	HINT2	49.6426	0.813023	0
D10_L	COX3	48.4344	0.313861	0
D10_L	MYL6	47.4887	0.422856	0
D10_L	CYTB	47.0542	0.313432	0
D10_L	DCTN3	46.9745	0.831271	0
D10_L	SRP19	46.873	1.10188	0
D10_L	MEIS2	46.357	1.0041	0
D10_L	HSDL2	45.7732	0.920186	0
D10_L	TNNI1	45.681	0.351617	0
D10_L	RPS28	45.6665	0.288246	0
D10_L	MRPL17	44.637	1.02593	0
D10_L	C9orf85	44.4348	1.12268	0
D10_L	MRPL50	43.7782	0.924915	0
D10_L	TRMT10B	43.6202	1.26412	0
D10_L	TBCA	43.5424	0.889261	0
D10_L	PPP1R3B	43.5244	0.839768	0
D10_L	PPWD1	43.3917	1.21353	0
D10_L	RPP25L	43.1888	1.42658	0
D10_L	MRPL57	42.6727	0.599406	0
D10_L	ATG10	42.4314	1.92142	0
D10_L	MYL2	42.0408	0.308702	0
D10_L	HSPB7L	42.0347	0.400577	0
D10_L	SHFM1	41.8745	0.381085	0
D10_L	MRPS36	41.6775	0.773378	0
D10_L	SNRPF	41.6498	0.56825	0
D10_L	APOA1	41.0935	1.34952	0
D10_L	PHAX	41.0877	1.02923	0
D10_L	MAP7D2	41.0513	3.15928	0
D10_L	HTR1B	40.7288	1.90293	0
D10_L	SMC2	40.5737	0.683804	0
D10_L	RPL37	40.5503	0.334403	0
D10_L	SUB1	40.4128	0.664499	0
D10_L	HBA1	40.2802	0.739259	0
D10_L	CWC27	40.2693	1.02321	0
D10_L	MDK	40.0972	0.483681	0
D10_L	HBBA	39.8265	0.758236	0
D10_L	ACAA2	39.7375	0.844224	0
D10_L	CENPK	39.484	0.787421	0
D10_L	UBE2R2	39.3715	0.96549	0
D10_L	XPA	39.32	0.75902	0
D10_L	PPP1CB	38.9978	0.440591	0
D10_L	ND1	38.9228	0.301492	0
D10_L	GRHPR	38.8781	1.3487	0
D10_L	ARG2	38.742	1.32929	0
D10_L	CLTA	38.7033	0.757912	0
D10_L	FAM172A	38.6811	0.981378	0
D10_L	ZFAND5	38.606	0.912837	0
D10_L	RNF122	38.5115	0.787936	0
D10_L	COX2	38.3299	0.207449	0
D10_L	RPLP2	36.8599	0.21849	3.91851e-295
D10_L	TST	36.7523	0.721812	2.03393e-293
D10_L	BRIX1	36.7251	0.840201	5.49228e-293
D10_L	TMOD1	36.7118	0.840509	8.92245e-293
D10_L	CHCHD10	36.4637	0.446307	7.70997e-289
D10_L	HIST1H101	36.4137	0.970761	4.74328e-288
D10_L	HBE1	36.2859	0.796362	4.89779e-286
D10_L	LGI2	36.2027	0.951769	9.84555e-285
D10_L	SNCAIP	36.0134	1.05726	9.13876e-282
D10_L	THOC3	35.8945	1.89316	6.52227e-280
D10_L	NCBP2-1	35.8498	0.774054	3.20482e-279
D10_L	CKS2	35.803	1.04823	1.70676e-278
D10_L	ESM1	35.7877	1.28972	2.93639e-278
D10_L	NDRG4	35.6887	0.486745	1.00747e-276
D10_L	FBXO4	35.5621	1.23118	9.13012e-275
D10_L	TGM4	35.5114	1.2007	5.51886e-274
D10_L	TPM2	35.2503	0.763903	5.6443e-270
D10_L	YTHDC2	35.2313	1.66974	1.09567e-269
D10_L	MUSTN1	35.0849	1.01785	1.86589e-267
D10_L	WDR70	35.0671	1.21968	3.44759e-267
D10_L	PIGF	35.0639	1.76455	3.83622e-267
D10_L	TMSB15B	34.9298	0.277965	4.18148e-265
D10_L	RPL39L	34.8274	0.328994	1.46178e-263
D10_L	SMC5	34.4076	0.767283	2.99278e-257
D10_L	COX1	34.3538	0.178831	1.89702e-256
D10_L	TNNT2	34.2392	0.18896	9.59424e-255
D10_L	MYO1A	34.2266	2.08498	1.46216e-254
D10_L	TMEM158	34.0483	1.00054	6.31569e-252
D10_L	PHLDA2	34.0327	0.563242	1.06919e-251
D10_L	UBAP2	33.9601	0.719796	1.25109e-250
D10_L	SRFBP1	33.7293	1.00858	3.09465e-247
D10_L	CRIP1	33.7042	0.654625	7.18508e-247
D10_L	AK6	33.5226	1.14807	3.18999e-244
D10_L	EMB	33.3192	3.68467	2.81158e-241
D10_L	CAAP1	33.275	1.01878	1.22062e-240
D10_L	COX6A1	33.2623	0.306942	1.85511e-240
D10_L	S100A11	33.1724	0.920612	3.65548e-239
D10_L	CHTOP	33.1405	0.691906	1.04233e-238
D10_L	RNF20	33.1041	0.821804	3.46007e-238
D10_L	VASN	32.8696	1.04679	7.83329e-235
D10_L	EFHC1	32.7762	3.60118	1.66964e-233
D10_L	FTH1	32.6638	0.236065	6.50816e-232
D10_L	MGMT	32.6098	0.766819	3.78992e-231
D10_L	AMIGO2	32.5559	1.23331	2.1644e-230
D10_L	GADD45A	32.4354	0.739574	1.08345e-228
D10_L	ATP5PF	32.3498	0.339693	1.70832e-227
D10_L	PSIP1	32.2554	0.578805	3.60028e-226
D10_L	PTN	32.09	0.64567	7.26142e-224
D10_L	SOX17	32.0359	1.06155	4.10247e-223
D10_L	ID2	32.0319	0.549686	4.6369e-223
D10_L	HBAD	31.9302	0.531308	1.19356e-221
D10_L	SOUL	31.9173	1.46813	1.79115e-221
D10_L	TPD52L1	31.8796	2.38393	5.95276e-221
D10_L	TEDC1	31.7591	0.873671	2.74022e-219
D10_L	SLC35A3	31.5965	2.08396	4.69716e-217
D10_L	PPP2R2C	31.5747	1.56407	9.34568e-217
D10_L	KCNAB2	31.549	0.851674	2.09238e-216
D10_L	PLN	31.4611	0.352068	3.32622e-215
D10_L	HAUS1	31.4549	0.89231	4.02116e-215
D10_L	CTXN2	31.2792	4.64426	9.79656e-213
D10_L	VCAM1	31.1915	0.945375	1.49869e-211
D10_L	ATF4	31.1836	0.23816	1.9091e-211
D10_L	ND3	31.162	0.386737	3.72399e-211
D10_L	MTHFS	31.1358	1.10155	8.4095e-211
D10_L	EXFABP	30.919	1.28706	6.95747e-208
D10_L	PTCD2	30.9014	1.13328	1.19606e-207
D10_L	CEP162	30.8552	0.89041	4.97545e-207
D10_L	ENY2	30.839	0.660143	8.1715e-207
D10_L	MED18	30.8105	0.7752	1.95955e-206
D10_L	CA9	30.7719	0.559581	6.41949e-206
D10_L	MOCS2	30.7412	0.79914	1.64772e-205
D10_L	TMEM121	30.6212	0.364601	6.47138e-204
D10_L	UBALD1	30.6203	0.708651	6.63137e-204
D10_L	PSMB5	30.5535	0.559232	5.07763e-203
D10_L	C12orf57	30.4757	0.422797	5.44101e-202
D10_L	ASPH	30.4057	0.489786	4.5452e-201
D10_L	MTAP	30.3387	1.09104	3.45944e-200
D10_L	ATP5L	30.2711	0.271056	2.67911e-199
D10_L	CBWD1	30.2646	0.954611	3.25443e-199
D10_L	GUK1	30.2528	0.86756	4.64584e-199
D10_L	FABP6	30.1191	1.06134	2.6097e-197
D10_L	LIMD2	30.1103	0.842529	3.39437e-197
D10_L	CALM1	30.1092	0.218174	3.50043e-197
D10_L	BZFP1	30.0578	1.1055	1.63236e-196
D10_L	NUDT2	29.9723	1.37422	2.11671e-195
D10_L	HAUS6	29.8435	0.815437	9.89212e-194
D10_L	ARSK	29.7697	1.42585	8.92032e-193
D10_L	CETN3	29.673	1.07987	1.56941e-191
D10_L	CKB	29.6155	0.281863	8.58183e-191
D10_L	NEURL2	29.5568	0.832956	4.82432e-190
D10_L	NCS1	29.3252	0.935496	4.36728e-187
D10_L	FHL5	29.2832	1.5087	1.48833e-186
D10_L	TENM2	29.2821	1.27748	1.53422e-186
D10_L	RBM34	29.2731	0.498598	1.99037e-186
D10_L	MYL4	29.2521	0.705061	3.65965e-186
D10_L	POLG	29.1879	1.36911	2.38346e-185
D10_L	CMC1	29.1424	1.0858	8.97696e-185
D10_L	PPIB	29.1083	0.182995	2.41952e-184
D10_L	MRPS33	29.0729	0.474045	6.70935e-184
D10_L	NREP	29.0282	0.54731	2.45522e-183
D10_L	TPM1	28.9728	0.506668	1.22205e-182
D10_L	SMN	28.9667	0.597295	1.45318e-182
D10_L	BTG1	28.9452	0.323893	2.70418e-182
D10_L	SPIN1	28.8713	0.915325	2.25594e-181
D10_L	CHCHD2	28.8405	0.252852	5.47178e-181
D10_L	CDK7	28.8178	0.890202	1.04992e-180
D10_L	NDUFAF2	28.7259	0.674872	1.46777e-179
D10_L	NMRK1	28.6865	0.800119	4.53909e-179
D10_L	LDHA	28.5858	0.627076	8.05953e-178
D10_L	CCNH	28.5423	0.813916	2.78936e-177
D10_L	SKIV2L2	28.5145	0.686753	6.13166e-177
D10_L	ND2	28.3738	0.30233	3.35154e-175
D10_L	SPTLC1	28.3662	1.12861	4.14731e-175
D10_L	RSBN1L	28.3532	0.764451	5.98374e-175
D10_L	UQCRB	28.2702	0.343521	6.23428e-174
D10_L	RPS4Y1	28.2292	0.169366	1.97582e-173
D10_L	TXNL1	28.2175	0.655899	2.74758e-173
D10_L	ATP5H	28.1827	0.334032	7.26378e-173
D10_L	COMMD10	28.1571	0.839228	1.48674e-172
D10_L	GNG11	28.0961	0.80021	8.24935e-172
D10_L	ECRG4	28.02	0.866205	6.95576e-171
D10_L	PLIN2	28.0176	0.57452	7.43368e-171
D10_L	RPS16	27.9888	0.227176	1.66176e-170
D10_L	FAM124A	27.9583	2.10672	3.88513e-170
D10_L	IFT43	27.9176	0.695723	1.20991e-169
D10_L	CHM	27.9117	0.95432	1.42297e-169
D10_L	PLAGL1	27.9042	0.636814	1.74877e-169
D10_L	SNX24	27.8856	0.777334	2.93391e-169
D10_L	COL11A1	27.8063	1.03231	2.65917e-168
D10_L	PPIP5K2	27.7541	0.676245	1.12679e-167
D10_L	CENPH	27.7459	0.525768	1.41169e-167
D10_L	C6H10orf76	27.6837	0.872441	7.89223e-167
D10_L	VILL	27.6765	1.4367	9.59548e-167
D10_L	NOL6	27.6476	0.881497	2.11694e-166
D10_L	DNAJB13	27.6328	1.01404	3.18527e-166
D10_L	IRX4	27.623	0.377987	4.16059e-166
D10_L	KANSL3	27.5249	0.984581	6.20127e-165
D10_L	COPS5	27.5045	0.705364	1.08623e-164
D10_L	NDUFA4	27.4956	0.270638	1.38396e-164
D10_L	RGP1	27.4876	1.07309	1.72105e-164
D10_L	DNAJC17	27.4791	0.732988	2.16145e-164
D10_L	MGST3	27.4632	0.245429	3.33097e-164
D10_L	S100A6	27.4556	1.47175	4.09534e-164
D10_L	C14orf2	27.369	0.319333	4.38455e-163
D10_L	NSMCE3	27.2738	0.634044	5.88951e-162
D10_L	GTF2H2	27.2626	1.14165	7.95308e-162
D10_L	FXN	27.2595	0.810416	8.63432e-162
D10_L	RPS13	27.0634	0.260246	1.76004e-159
D10_L	ANXA2	26.8686	0.536238	3.34319e-157
D10_L	HOPX	26.8201	0.765389	1.22724e-156
D10_L	IRAG1	26.7781	2.04423	3.78006e-156
D10_L	SOSTDC1	26.7563	0.863529	6.74459e-156
D10_L	UQCRC1	26.7102	0.207497	2.30954e-155
D10_L	TIMM13	26.6279	0.33202	2.05575e-154
D10_L	TBKBP1	26.6055	1.20628	3.72893e-154
D10_L	FKBP7	26.5891	0.608135	5.7598e-154
D10_L	CEP120	26.5527	1.37497	1.5134e-153
D10_L	ILDR2	26.5153	1.44209	4.07859e-153
D10_L	CD24	26.4834	1.70267	9.49413e-153
D10_L	HSD17B4	26.4619	0.708838	1.66562e-152
D10_L	CA3A	26.4588	20.8899	1.80457e-152
D10_L	FANCC	26.4574	0.85373	1.86989e-152
D10_L	ESYT1	26.3214	0.186586	6.78309e-151
D10_L	RDX	26.2724	0.303672	2.45796e-150
D10_L	HMOX1	26.1453	0.940051	6.8122e-149
D10_L	HINT1	26.0722	1.04492	4.56144e-148
D10_L	TPM4	26.0706	0.142449	4.75722e-148
D10_L	HIST1H110	26.032	1.24405	1.29391e-147
D10_L	MRPL33	26.0263	0.345039	1.49927e-147
D10_L	COA4	25.968	20.2891	6.83522e-147
D10_L	RPL19	25.9473	0.169613	1.16758e-146
D10_L	RGMA	25.8687	0.642234	8.84223e-146
D10_L	MSTO1	25.7538	1.52206	1.7077e-144
D10_L	RP1-27O5.3	25.7387	0.686962	2.51782e-144
D10_L	SLC30A5	25.6786	0.670958	1.17663e-143
D10_L	PSMB3	25.669	0.287317	1.5012e-143
D10_L	PHAF1	25.6361	0.807364	3.47846e-143
D10_L	PTPRD	25.5914	1.25183	1.08715e-142
D10_L	TXLNA	25.5899	0.515917	1.12693e-142
D10_L	NPC1	25.5272	0.859007	5.58191e-142
D10_L	HIST1H3H-3	25.5251	1.29993	5.8931e-142
D10_L	HDHD2	25.5024	0.656311	1.04912e-141
D10_L	PALD1	25.4176	0.299064	9.04618e-141
D10_L	HIST1H2A4L1	25.4054	1.20347	1.23033e-140
D10_L	STK39	25.3042	0.84099	1.59634e-139
D10_L	ENO1	25.2937	0.160841	2.07489e-139
D10_L	SMARCE1	25.2706	0.272587	3.7158e-139
D10_L	RNF170	25.1769	1.05894	3.92808e-138
D10_L	PELO	25.1556	0.962503	6.67598e-138
D10_L	SDC2	25.1555	0.702058	6.67964e-138
D10_L	SFXN1	25.1227	0.450914	1.52242e-137
D10_L	CMYA5	25.0886	0.418516	3.55913e-137
D10_L	AGPAT3	25.0865	0.67946	3.74332e-137
D10_L	ARHGEF39	25.0015	0.969247	3.14292e-136
D10_L	TNNC1	24.9792	0.200868	5.47584e-136
D10_L	NUDT12	24.9681	1.01776	7.2122e-136
D10_L	TUSC1	24.9642	0.594614	7.94648e-136
D10_L	UHRF1BP1	24.9498	1.34258	1.13359e-135
D10_L	RPP30	24.9128	0.645048	2.83229e-135
D10_L	GKAP1	24.9082	0.634172	3.17432e-135
D10_L	BMP3	24.9017	1.04567	3.72132e-135
D10_L	IFT74	24.8951	0.836931	4.37713e-135
D10_L	CXCR4	24.8707	2.15317	8.01229e-135
D10_L	OTUB1	24.7746	0.676259	8.65601e-134
D10_L	DTWD2	24.7579	1.26391	1.30802e-133
D10_L	SNX17	24.7467	0.801519	1.72386e-133
D10_L	LRRC38	24.6869	0.735809	7.50083e-133
D10_L	FANCM	24.5701	1.12551	1.32423e-131
D10_L	GTF2H5	24.5178	0.429337	4.77247e-131
D10_L	COL9A3	24.4964	2.96541	8.01004e-131
D10_L	AP3S1	24.4818	0.593378	1.14485e-130
D10_L	PCDHA6	24.4553	0.928881	2.18466e-130
D10_L	AMACR	24.4207	0.871001	5.09216e-130
D10_L	RILPL1	24.3578	0.341873	2.35268e-129
D10_L	VWF	24.3451	0.681856	3.20676e-129
D10_L	TMEM109	24.3227	0.825722	5.52777e-129
D10_L	SLC2A8	24.2398	0.764661	4.08983e-128
D10_L	BTK	24.2358	1.39716	4.5078e-128
D10_L	RDH5	24.2215	1.02801	6.36582e-128
D10_L	MRPS30	24.1997	0.644196	1.07724e-127
D10_L	MYCN	24.1776	0.749646	1.83324e-127
D10_L	RBM45	24.1726	0.659292	2.06586e-127
D10_L	COX7A2	24.1573	0.284343	2.99359e-127
D10_L	HSPB3	24.1409	1.48043	4.44005e-127
D10_L	COX6C	24.1386	0.248729	4.69117e-127
D10_L	PWP2	24.1186	0.624251	7.57374e-127
D10_L	LSM4	24.1122	0.540878	8.82323e-127
D10_L	DUSP28	24.0653	0.590882	2.72813e-126
D10_L	TARS	24.0242	0.561637	7.30779e-126
D10_L	NSMCE1	23.9266	0.680117	7.57597e-125
D10_L	PTPRK	23.8862	0.643988	1.98702e-124
D10_L	APOLD1	23.8821	0.956967	2.18584e-124
D10_L	RPS27A	23.8677	0.225767	3.07563e-124
D10_L	ANKRD40	23.8629	0.693225	3.44915e-124
D10_L	TFDP1	23.8302	0.540323	7.51854e-124
D10_L	TERF2IP	23.8127	0.671088	1.13631e-123
D10_L	DNAJB5	23.7839	0.58767	2.25848e-123
D10_L	HAPLN1	23.7704	2.31542	3.10663e-123
D10_L	TXNDC16	23.7283	0.610259	8.40236e-123
D10_L	LRP2BP	23.6409	0.854049	6.62061e-122
D10_L	FRMPD4	23.6194	1.57817	1.09699e-121
D10_L	MARS2	23.5923	0.614927	2.07573e-121
D10_L	ATP6V1C2	23.5839	0.738668	2.52717e-121
D10_L	RFXANK	23.5753	0.845126	3.09121e-121
D10_L	PTTG2	23.564	0.487035	4.02619e-121
D10_L	RPL3	23.5062	0.198544	1.5723e-120
D10_L	USMG5	23.4628	0.251886	4.34012e-120
D10_L	PLK2	23.4077	0.55494	1.57804e-119
D10_L	INIP	23.3996	0.430319	1.90337e-119
D10_L	IPO11	23.3563	0.491596	5.20348e-119
D10_L	CYSLTR1	23.3251	0.914205	1.07552e-118
D10_L	PARL	23.2973	0.427669	2.05258e-118
D10_L	PLAC9	23.2876	0.752413	2.57076e-118
D10_L	SQLE	23.266	1.13404	4.24742e-118
D10_L	SNX2	23.2454	0.433829	6.84088e-118
D10_L	AMPD3	23.2281	0.756229	1.02065e-117
D10_L	B3GALT1	23.2129	1.18101	1.4516e-117
D10_L	GALT	23.1524	1.00796	5.90011e-117
D10_L	GNL3L	23.0866	0.600192	2.6866e-116
D10_L	VASP	23.0523	0.963656	5.90219e-116
D10_L	H2AFY2	23.0365	0.381384	8.49122e-116
D10_L	CCDC112	22.891	1.33182	2.38756e-114
D10_L	RGMB	22.856	1.1639	5.26759e-114
D10_L	FGF18	22.8113	0.995137	1.45724e-113
D10_L	CKMT2	22.7906	1.27754	2.332e-113
D10_L	SEMA3G	22.7046	1.2412	1.64328e-112
D10_L	HDDC2	22.695	0.316	2.04218e-112
D10_L	LDB2	22.6947	0.650556	2.05421e-112
D10_L	HELB	22.6755	1.30234	3.17327e-112
D10_L	SH3BGR	22.6596	0.328441	4.53828e-112
D10_L	ASCL2	22.638	0.545054	7.37803e-112
D10_L	GOLM1	22.5955	0.819236	1.91575e-111
D10_L	THBS4	22.5155	0.857935	1.15857e-110
D10_L	MPC2	22.4985	0.449885	1.69555e-110
D10_L	COBL	22.4696	2.04579	3.23799e-110
D10_L	PEX12	22.446	0.41384	5.48709e-110
D10_L	SULT1E1	22.4371	0.760381	6.69758e-110
D10_L	MELK	22.3882	0.635807	1.99625e-109
D10_L	PCGF2	22.3755	1.11152	2.64377e-109
D10_L	METAP2	22.3455	0.427389	5.14931e-109
D10_L	ZCCHC7	22.3237	0.705585	8.3682e-109
D10_L	LYRM2	22.2479	0.525401	4.50468e-108
D10_L	RRAGA	22.2136	0.363494	9.65234e-108
D10_L	VRK1	22.1958	0.457871	1.43291e-107
D10_L	SETD9	22.19	0.997486	1.6282e-107
D10_L	GPR68	22.1853	1.57586	1.80639e-107
D10_L	NASP	22.1708	0.233888	2.49118e-107
D10_L	NDUFAF1	22.1634	0.508436	2.91851e-107
D10_L	ASB2	22.0846	0.563237	1.65725e-106
D10_L	ACOX2	22.072	1.90816	2.18665e-106
D10_L	RPL31	22.0446	0.228904	3.99372e-106
D10_L	IQUB	22.0102	1.20627	8.50472e-106
D10_L	CAMK4	22.0038	0.879713	9.78498e-106
D10_L	TMEM175	21.9939	0.775563	1.21526e-105
D10_L	NDUFB2	21.953	0.210387	2.98334e-105
D10_L	NSDHL	21.9515	2.92601	3.07679e-105
D10_L	KIAA0513	21.9427	0.761369	3.73015e-105
D10_L	NUDT13	21.9368	0.795974	4.2292e-105
D10_L	EMC3	21.9178	0.439421	6.40898e-105
D10_L	RFFL	21.8549	0.732302	2.52829e-104
D10_L	AP3B1	21.8461	0.64382	3.0595e-104
D10_L	NEFL	21.8065	1.03869	7.24531e-104
D10_L	SMAD2	21.7982	0.53898	8.66813e-104
D10_L	C16orf87	21.7938	0.547844	9.52193e-104
D10_L	NDUFS3	21.7861	0.19955	1.1246e-103
D10_L	PRIMA1	21.7609	0.701598	1.94371e-103
D10_L	LIMK1	21.7394	0.981528	3.10448e-103
D10_L	STXBP5L	21.7298	0.749425	3.82276e-103
D10_L	POLR2L	21.7268	0.353481	4.07385e-103
D10_L	PINK1	21.6983	0.358941	7.54566e-103
D10_L	FAM192A	21.6849	0.302413	1.00687e-102
D10_L	GPRIN3	21.672	1.08038	1.33285e-102
D10_L	MTG1	21.6681	0.421771	1.44693e-102
D10_L	UBALD2	21.6662	0.490312	1.50615e-102
D10_L	POLR1E	21.6519	0.592936	2.05506e-102
D10_L	COA6	21.6422	0.460076	2.53063e-102
D10_L	RTFDC1	21.6229	0.345063	3.8317e-102
D10_L	ROR2	21.5563	0.800903	1.61095e-101
D10_L	PITX2	21.5347	0.631721	2.56384e-101
D10_L	EPHA7	21.4065	0.623339	3.98985e-100
D10_L	ATG12	21.4054	0.467055	4.07743e-100
D10_L	PRNP	21.387	0.57018	6.03934e-100
D10_L	OSBPL2	21.3643	0.533212	9.78705e-100
D10_L	TFPI	21.3484	0.433841	1.36983e-99
D10_L	PPP1R14C	21.3396	0.371362	1.65023e-99
D10_L	CDC45	21.3299	0.696432	2.02555e-99
D10_L	MAP10	21.3209	4.50214	2.45671e-99
D10_L	ACAT1	21.302	0.183094	3.66703e-99
D10_L	SLC25A6	21.2196	0.161637	2.11589e-98
D10_L	DYNLRB2	21.2191	1.55245	2.13506e-98
D10_L	DENND2B	21.2056	0.474843	2.84457e-98
D10_L	HSD17B7	21.1919	1.10194	3.79549e-98
D10_L	ATP23	21.1903	0.56037	3.91818e-98
D10_L	PAIP1	21.1574	0.440351	7.85193e-98
D10_L	CDCP1	21.1439	1.56531	1.04278e-97
D10_L	CDH8	21.1375	0.873441	1.19469e-97
D10_L	MLF1	21.1302	0.206473	1.39216e-97
D10_L	ECHS1	21.1208	0.330821	1.69532e-97
D10_L	NDUFA6	21.1116	0.236515	2.05253e-97
D10_L	PWWP2A	21.1019	0.625737	2.51393e-97
D10_L	HMGCR	20.9887	0.631818	2.70844e-96
D10_L	SLF1	20.9798	1.4069	3.26148e-96
D10_L	CAST	20.9796	0.431892	3.26854e-96
D10_L	MRPL41	20.9636	0.470683	4.5677e-96
D10_L	LRRC10	20.9218	0.533283	1.09663e-95
D10_L	METTL21A	20.8918	0.506989	2.04756e-95
D10_L	AAED1	20.8825	0.82822	2.48099e-95
D10_L	SHLD3	20.8528	2.39858	4.6071e-95
D10_L	RNF145	20.852	0.623974	4.68472e-95
D10_L	RCC1	20.8367	0.561173	6.43116e-95
D10_L	TIMM8A	20.8225	0.359916	8.62841e-95
D10_L	CTDP1	20.8129	0.488718	1.05108e-94
D10_L	PCASP1	20.7746	0.633353	2.32865e-94
D10_L	MIB1	20.7495	0.459839	3.92058e-94
D10_L	CDH3	20.7437	0.650941	4.4128e-94
D10_L	IRX1	20.7033	1.60473	1.01815e-93
D10_L	AKR1D1	20.6951	1.13677	1.20604e-93
D10_L	ND4	20.6933	0.152097	1.25155e-93
D10_L	ZBTB25	20.6788	0.810366	1.68753e-93
D10_L	CZH9orf64	20.6754	0.512834	1.80609e-93
D10_L	UQCRHL	20.6602	0.231597	2.47614e-93
D10_L	FAM114A1	20.6589	0.481723	2.53682e-93
D10_L	EVA1B	20.6474	0.638948	3.21093e-93
D10_L	NDUFA12	20.6393	0.249727	3.79198e-93
D10_L	MBD2	20.6388	20.4535	3.82744e-93
D10_L	MRI1	20.6385	0.605171	3.85131e-93
D10_L	CYSTM1	20.6377	0.344198	3.90465e-93
D10_L	C8orf59	20.6359	0.614966	4.05005e-93
D10_L	SLIT1	20.6181	0.990718	5.84465e-93
D10_L	ANKRD39	20.6177	0.560169	5.8913e-93
D10_L	NAPEPLD	20.6117	0.459869	6.65183e-93
D10_L	TOMM7	20.6103	0.286223	6.83984e-93
D10_L	MRPL49	20.5891	0.730048	1.05415e-92
D10_L	HIST1H3H-2	20.5873	0.742067	1.09343e-92
D10_L	APTX	20.5818	0.49932	1.22238e-92
D10_L	DUS1L	20.5809	0.444021	1.2449e-92
D10_L	NADK2	20.5268	0.521253	3.78098e-92
D10_L	MRPS21	20.5228	0.280433	4.09437e-92
D10_L	CMTM8	20.4248	0.92053	3.04144e-91
D10_L	HSPB8	20.4106	0.251903	4.06509e-91
D10_L	LRP12	20.4001	0.503663	5.01955e-91
D10_L	NKIRAS1	20.3894	0.567034	6.23427e-91
D10_L	RPL22L1	20.3797	0.207927	7.58309e-91
D10_L	RICTOR	20.3761	0.607507	8.15085e-91
D10_L	SLC44A5	20.3697	0.695401	9.25962e-91
D10_L	VASH1	20.3606	0.639258	1.11561e-90
D10_L	CALB2	20.3597	1.31342	1.1339e-90
D10_L	RPL22	20.3588	0.121175	1.15382e-90
D10_L	POLR1C	20.3584	0.523831	1.16262e-90
D10_L	ITGB3BP	20.3294	1.048	2.095e-90
D10_L	RPS15A	20.3206	0.153388	2.50204e-90
D10_L	CHST2	20.3006	0.624184	3.74781e-90
D10_L	ACTA2	20.2967	0.563525	4.055e-90
D10_L	GUCD1	20.2634	0.995294	7.93038e-90
D10_L	LPCAT2	20.2517	1.20925	1.0024e-89
D10_L	FAM210B	20.2191	0.600996	1.93663e-89
D10_L	PPIG	20.2094	0.228219	2.34658e-89
D10_L	ASB12	20.1645	0.469825	5.79219e-89
D10_L	OASL	20.1567	0.878883	6.77742e-89
D10_L	SPRED1	20.1305	0.577885	1.14815e-88
D10_L	ERCC8	20.1064	0.925813	1.86188e-88
D10_L	GPX7	20.0817	0.647236	3.05607e-88
D10_L	ARF5	20.0692	0.550992	3.91033e-88
D10_L	LONP1	20.0643	0.422164	4.31018e-88
D10_L	IRF2BP2	20.0608	0.775942	4.62094e-88
D10_L	INTS7	20.0159	0.5504	1.13262e-87
D10_L	COMMD4	20.0064	0.387173	1.36984e-87
D10_L	TMEM171	19.9935	2.17319	1.77148e-87
D10_L	DENND5A	19.9798	1.63023	2.33094e-87
D10_L	MYL10	19.9468	0.235612	4.49226e-87
D10_L	CBX4	19.933	0.866303	5.89349e-87
D10_L	LRRN3	19.91	1.26303	9.28045e-87
D10_L	DEDD	19.8981	0.759686	1.17393e-86
D10_L	MYOCD	19.8751	0.501208	1.8533e-86
D10_L	RDM1	19.8581	0.775084	2.5949e-86
D10_L	KXD1	19.8443	0.601975	3.41164e-86
D10_L	PA2G4	19.8131	0.193763	6.29645e-86
D10_L	EAF1	19.8092	0.348307	6.79309e-86
D10_L	SLC43A2	19.7941	1.15869	9.12914e-86
D10_L	LRRC73	19.786	1.04892	1.06978e-85
D10_L	HDGF	19.774	0.15306	1.35232e-85
D10_L	ATP8	19.7691	0.764609	1.49143e-85
D10_L	TTC33	19.7626	1.03066	1.69378e-85
D10_L	HSPB11	19.7234	0.680532	3.66473e-85
D10_L	HK1	19.7212	0.247893	3.82745e-85
D10_L	GTF3C4	19.6917	1.11778	6.82034e-85
D10_L	AQP4	19.6139	1.72874	3.1364e-84
D10_L	NAT9	19.6137	0.493986	3.14169e-84
D10_L	PXMP4	19.6041	0.416801	3.78868e-84
D10_L	UQCRQ	19.5885	0.204305	5.14811e-84
D10_L	UFD1L	19.5869	0.272138	5.29994e-84
D10_L	DNAJA1	19.5776	0.275615	6.34101e-84
D10_L	B3GNT9	19.5736	0.766672	6.85777e-84
D10_L	HYPK	19.5553	0.177768	9.80649e-84
D10_L	DUSP16	19.5445	1.11975	1.20976e-83
D10_L	ENKUR	19.5377	0.959818	1.38051e-83
D10_L	PFDN2	19.5307	0.208782	1.57969e-83
D10_L	HSP90AB1	19.5186	0.286567	2.00144e-83
D10_L	SREK1	19.506	0.335575	2.55612e-83
D10_L	FSTL4	19.4992	0.83899	2.91935e-83
D10_L	TMEM203	19.4981	0.458144	2.97901e-83
D10_L	SELENOS	19.4954	0.376882	3.14119e-83
D10_L	PDE4D	19.4943	0.583965	3.20216e-83
D10_L	LRFN5	19.4923	0.85013	3.33176e-83
D10_L	COX7B	19.4888	0.171126	3.55959e-83
D10_L	IDUA	19.4782	0.816671	4.37878e-83
D10_L	GLRX	19.4756	1.65782	4.60474e-83
D10_L	PDGFB	19.4702	0.721941	5.10539e-83
D10_L	TPGS2	19.4662	1.42589	5.52217e-83
D10_L	NARS2	19.4637	0.413493	5.78583e-83
D10_L	ERCC6L2	19.4589	0.86835	6.35457e-83
D10_L	LINGO3	19.4353	0.655143	1.00536e-82
D10_L	JMY	19.4349	1.30785	1.01138e-82
D10_L	SUPT4H1	19.4291	0.343787	1.13105e-82
D10_L	AMN	19.3507	1.5258	5.1581e-82
D10_L	RAD52	19.3441	0.435867	5.85102e-82
D10_L	C26H6ORF125	19.3411	0.319698	6.19957e-82
D10_L	ELOVL6	19.2929	0.758819	1.56889e-81
D10_L	RPL27A	19.2861	0.161173	1.78863e-81
D10_L	RPS29	19.2678	0.167462	2.5424e-81
D10_L	ACAT2	19.264	0.440466	2.73144e-81
D10_L	ARHGDIB	19.2576	0.333588	3.09156e-81
D10_L	ABCB10	19.2441	0.669383	3.99495e-81
D10_L	CADM2	19.1861	0.648873	1.21436e-80
D10_L	MRPL42	19.1513	0.435475	2.36216e-80
D10_L	RPS6KA1	19.1194	0.590674	4.34149e-80
D10_L	HEXIM1	19.1039	0.226239	5.8368e-80
D10_L	ISOC1	19.0738	0.513548	1.03563e-79
D10_L	METTL27	19.0678	0.700653	1.15971e-79
D10_L	TUBA1C	19.0542	0.402093	1.50082e-79
D10_L	SYS1	19.0527	0.739887	1.54387e-79
D10_L	DHCR24	19.0392	1.00739	1.99295e-79
D10_L	MSANTD2	18.9983	0.607913	4.33351e-79
D10_L	TTC37	18.9896	0.669124	5.10569e-79
D10_L	SYTL4	18.984	0.619938	5.67719e-79
D10_L	PTPN3	18.9798	1.21663	6.14232e-79
D10_L	ZNF462	18.9777	0.461475	6.38559e-79
D10_L	ORAOV1	18.9694	0.464841	7.46145e-79
D10_L	MRPS27	18.9635	0.412916	8.34008e-79
D10_L	SRP14	18.9585	0.336178	9.17157e-79
D10_L	RCAN3	18.9528	0.51617	1.02128e-78
D10_L	TCP11X2	18.9116	0.765476	2.22302e-78
D10_L	LIFR	18.9115	0.492337	2.22773e-78
D10_L	ACER2	18.9091	1.03375	2.33005e-78
D10_L	TMC6	18.8671	0.65684	5.13578e-78
D10_L	IRAK1BP1	18.8595	0.52377	5.92519e-78
D10_L	PDF	18.8548	0.715587	6.46326e-78
D10_L	DET1	18.8387	0.897668	8.75401e-78
D10_L	SC5D	18.8386	0.577668	8.75552e-78
D10_L	SLIRP	18.8194	0.214866	1.2565e-77
D10_L	ZNF503	18.811	0.567681	1.47047e-77
D10_L	NUP43	18.8079	0.469756	1.5566e-77
D10_L	STIM2	18.7938	0.901938	2.02614e-77
D10_L	PIK3CB	18.7822	1.23799	2.518e-77
D10_L	NFKB1	18.7608	0.654415	3.75601e-77
D10_L	PPARGC1B	18.7439	1.14835	5.14972e-77
D10_L	GEMIN8	18.7414	0.419923	5.39602e-77
D10_L	CD48	18.7394	1.98927	5.60021e-77
D10_L	ABHD11	18.7267	0.430937	7.0891e-77
D10_L	ALDOB	18.7051	0.859301	1.05901e-76
D10_L	PRDM1	18.6932	1.96182	1.32124e-76
D10_L	PCTP	18.6585	0.588243	2.52531e-76
D10_L	CSRP1	18.6249	0.364487	4.70798e-76
D10_L	DEK	18.6232	0.218373	4.85955e-76
D10_L	FBXL2	18.6189	0.414783	5.24975e-76
D10_L	SIAH1	18.6151	0.531425	5.63324e-76
D10_L	AKAP7	18.583	0.495157	1.02316e-75
D10_L	ATP5MC1	18.5773	0.199482	1.13525e-75
D10_L	LAMB4	18.5709	1.36432	1.27683e-75
D10_L	TDRD7	18.5706	0.669731	1.28208e-75
D10_L	VPS54	18.5593	0.440183	1.58112e-75
D10_L	ANKRD34B	18.5488	0.347514	1.92277e-75
D10_L	TRIM37	18.5374	0.416921	2.36992e-75
D10_L	ENDOD1	18.5148	0.769307	3.59789e-75
D10_L	DBX2	18.4986	0.839862	4.85391e-75
D10_L	HBP1	18.4914	0.614386	5.53846e-75
D10_L	CCN2	18.4806	0.263935	6.75177e-75
D10_L	HNRNPU	18.467	0.231801	8.66762e-75
D10_L	FAM163A	18.4597	0.666441	9.88494e-75
D10_L	SUGCT	18.4585	0.890111	1.01056e-74
D10_L	UROS	18.4505	0.62791	1.17072e-74
D10_L	GLTP	18.4374	0.532857	1.49139e-74
D10_L	DYNLT2	18.3853	1.45512	3.87741e-74
D10_L	MIIP	18.3774	0.733006	4.47734e-74
D10_L	PRXL2A	18.3449	0.446781	8.15289e-74
D10_L	SKA3	18.3282	0.537818	1.10539e-73
D10_L	AR	18.3264	0.913193	1.13977e-73
D10_L	AHCYL2	18.3181	0.913359	1.32835e-73
D10_L	TSPAN12	18.3154	0.578298	1.39331e-73
D10_L	ABCC1	18.3128	0.439589	1.4612e-73
D10_L	NDUFB3	18.3123	0.220705	1.4727e-73
D10_L	ARSD	18.271	3.33085	3.12253e-73
D10_L	KCND2	18.2598	1.06608	3.8248e-73
D10_L	RAB30	18.2511	0.432156	4.47649e-73
D10_L	VANGL2	18.2461	3.77483	4.88813e-73
D10_L	MARCKSL1	18.2456	0.334385	4.93451e-73
D10_L	PYCR1	18.2356	0.40842	5.91401e-73
D10_L	CDK2	18.2305	1.01983	6.48649e-73
D10_L	MUL1	18.2295	0.516974	6.60134e-73
D10_L	FN3KRP	18.2037	0.475917	1.05359e-72
D10_L	VTN	18.2014	0.826343	1.09926e-72
D10_L	TNS1	18.1917	0.406876	1.30967e-72
D10_L	PTGR1	18.1841	0.498673	1.50152e-72
D10_L	TRAPPC13	18.1782	0.762724	1.67019e-72
D10_L	LIPT2	18.1773	0.566931	1.69794e-72
D10_L	FAM107A	18.1766	1.12364	1.71707e-72
D10_L	PGLS	18.1282	0.228779	4.13259e-72
D10_L	LPCAT1	18.1246	0.713703	4.40426e-72
D10_L	PCCB	18.1198	0.533238	4.79932e-72
D10_L	PLAA	18.1148	0.666287	5.2571e-72
D10_L	TOE1	18.0953	0.438572	7.46864e-72
D10_L	HYAL3	18.0865	0.670809	8.74658e-72
D10_L	TFRC	18.0834	0.306833	9.25255e-72
D10_L	BARX2	18.076	1.20545	1.05631e-71
D10_L	SUSD1	18.0533	1.71915	1.58994e-71
D10_L	MRPS18A	18.0402	0.369294	2.0145e-71
D10_L	CSRP2	18.0381	0.819679	2.08989e-71
D10_L	EIF2B1	18.0298	0.756546	2.42988e-71
D10_L	ANGPT4	18.0191	0.822558	2.94117e-71
D10_L	PAK6	17.9937	2.09004	4.64062e-71
D10_L	CNOT8	17.9745	0.477458	6.54756e-71
D10_L	ZNFY3	17.9679	0.598837	7.37475e-71
D10_L	WDR36	17.9595	0.52478	8.56422e-71
D10_L	SRBD1	17.948	0.741162	1.05321e-70
D10_L	PRMT3	17.9434	0.361051	1.14212e-70
D10_L	ATP6	17.9304	0.143001	1.44293e-70
D10_L	CYP2D6	17.9277	0.594883	1.51172e-70
D10_L	EHD2	17.9029	0.485805	2.35015e-70
D10_L	NT5M	17.9007	0.90411	2.44665e-70
D10_L	NDUFA1	17.8921	0.240863	2.84608e-70
D10_L	FAM135A	17.8907	0.7972	2.91795e-70
D10_L	MANSC1	17.8848	1.09644	3.23914e-70
D10_L	DHX57	17.8836	0.672416	3.30848e-70
D10_L	LRRC1	17.8668	1.70061	4.46009e-70
D10_L	PIDD1	17.8542	0.759929	5.57886e-70
D10_L	NFKBIB	17.8396	0.333664	7.23351e-70
D10_L	LAP3	17.825	0.300786	9.38576e-70
D10_L	LZTS1	17.8192	0.624083	1.03965e-69
D10_L	RPS6KA6	17.8172	0.482008	1.07698e-69
D10_L	CREBRF	17.8043	1.38375	1.35082e-69
D10_L	SNED1	17.7981	1.55165	1.50752e-69
D10_L	RPL35A	17.7893	0.134288	1.76142e-69
D10_L	TSC22D4	17.7556	0.377854	3.1967e-69
D10_L	EFR3B	17.7427	0.578838	4.01691e-69
D10_L	RARB	17.7277	0.350121	5.22012e-69
D10_L	SNRPC	17.7218	0.282527	5.79405e-69
D10_L	CLP1	17.7218	0.268776	5.79405e-69
D10_L	AKAP11	17.699	0.91225	8.65323e-69
D10_L	AP1B1	17.6787	0.430092	1.23876e-68
D10_L	RTRAF	17.6603	0.235536	1.71082e-68
D10_L	CBARP	17.6597	0.775213	1.72803e-68
D10_L	PMS1	17.6501	0.681554	2.05017e-68
D10_L	PABIR3	17.6472	0.349581	2.15376e-68
D10_L	ITM2B	17.6328	0.283791	2.77624e-68
D10_L	PTGES3L	17.627	0.35044	3.07344e-68
D10_L	RNF152	17.625	0.413019	3.1793e-68
D10_L	NR5A2	17.6155	0.801665	3.75457e-68
D10_L	VPS37C	17.5891	0.359403	5.9731e-68
D10_L	PELI2	17.5757	1.96831	7.55928e-68
D10_L	CACYBP	17.536	0.231987	1.51632e-67
D10_L	MYZAP	17.5208	0.298567	1.97647e-67
D10_L	KIT	17.5117	0.704937	2.31961e-67
D10_L	SLC1A4	17.4893	0.54351	3.43088e-67
D10_L	TVP23A	17.4865	0.732609	3.60087e-67
D10_L	CD248	17.4812	0.800077	3.94732e-67
D10_L	SEMA3C	17.4426	0.476964	7.72774e-67
D10_L	MFSD13A	17.4281	1.08889	9.94198e-67
D10_L	TBC1D31	17.4012	0.470804	1.58566e-66
D10_L	ATP5J2	17.3983	0.238693	1.66736e-66
D10_L	FAM96B	17.3967	0.470411	1.71563e-66
D10_L	SRD5A2	17.3964	0.917788	1.72334e-66
D10_L	ALDOC	17.3942	0.145108	1.78673e-66
D10_L	PKIG	17.3888	0.272079	1.96426e-66
D10_L	RPL9	17.3886	0.218527	1.97003e-66
D10_L	RTKN2	17.3852	0.82179	2.08722e-66
D10_L	GTF3A	17.3771	0.627121	2.39925e-66
D10_L	ABHD17B-1	17.364	0.621821	3.01508e-66
D10_L	HERC3	17.3606	0.355351	3.19756e-66
D10_L	AP2S1	17.3405	0.347808	4.52599e-66
D10_L	SFXN2	17.3341	0.706467	5.0492e-66
D10_L	APELA	17.3189	0.831963	6.56915e-66
D10_L	SLC18A3	17.3053	2.58493	8.29874e-66
D10_L	SNRPN	17.2917	0.244372	1.04963e-65
D10_L	NADSYN1	17.2911	0.591275	1.05929e-65
D10_L	DLG3	17.2892	0.402031	1.09536e-65
D10_L	ARSG	17.2683	1.23518	1.56692e-65
D10_L	WNT4	17.2258	3.14218	3.24644e-65
D10_L	C2H9ORF30	17.2098	0.50727	4.27508e-65
D10_L	SSBP2	17.2064	0.682304	4.53077e-65
D10_L	CHP1	17.1955	0.445398	5.46335e-65
D10_L	APAF1	17.1951	0.442251	5.49352e-65
D10_L	COMMD3	17.172	0.406128	8.15214e-65
D10_L	PGAP4	17.1664	0.959055	8.95953e-65
D10_L	MEX3D	17.1571	0.472564	1.04921e-64
D10_L	ZNF280D	17.1462	0.636122	1.26443e-64
D10_L	SETDB2	17.1416	0.460681	1.36512e-64
D10_L	SLC39A13	17.1259	0.36085	1.78766e-64
D10_L	RGN	17.1235	0.432218	1.86195e-64
D10_L	EFNA5	17.0737	0.8942	4.3567e-64
D10_L	NNT	17.0558	0.456658	5.89477e-64
D10_L	MSH3	17.0487	0.255103	6.65277e-64
D10_L	PIK3R3	17.0393	0.559987	7.804e-64
D10_L	SDHAF4	17.0369	0.366652	8.11955e-64
D10_L	CBX5	17.0237	0.516553	1.01639e-63
D10_L	SNX30	17.0116	0.301336	1.24833e-63
D10_L	ICOSLG	17.0091	1.01413	1.30142e-63
D10_L	SLC9A7	17.008	0.542615	1.32575e-63
D10_L	ANAPC16	16.9995	0.364214	1.53155e-63
D10_L	TM4SF1	16.9957	0.342153	1.63149e-63
D10_L	GTPBP2	16.9949	0.544856	1.65246e-63
D10_L	BDH2	16.9837	0.395118	2.00091e-63
D10_L	SERF2	16.9759	0.132808	2.28222e-63
D10_L	SLC25A29	16.9489	0.37454	3.60744e-63
D10_L	TLE1	16.9405	0.852384	4.15754e-63
D10_L	DEPDC7	16.9405	0.524404	4.15764e-63
D10_L	TSTD2	16.9401	0.533121	4.18126e-63
D10_L	LRRC6	16.8914	1.34803	9.52536e-63
D10_L	FAM91A1	16.878	0.330856	1.19483e-62
D10_L	RNF113B	16.8723	0.321723	1.31299e-62
D10_L	NGFR	16.8628	0.604679	1.54012e-62
D10_L	LGALS1B	16.8603	0.338163	1.60416e-62
D10_L	NUP155	16.8527	0.591111	1.82494e-62
D10_L	KLHL12	16.8471	0.30183	2.00218e-62
D10_L	MTF2	16.8376	0.339624	2.34947e-62
D10_L	TMUB1	16.8321	0.485796	2.57333e-62
D10_L	TMEM132A	16.8085	0.541409	3.82129e-62
D10_L	DDX20	16.8055	0.565446	4.01792e-62
D10_L	PRKAR1B	16.7985	0.413722	4.5104e-62
D10_L	CCSER1	16.7973	3.43736	4.59914e-62
D10_L	PDE7B	16.7942	1.10282	4.84235e-62
D10_L	PDLIM5	16.7715	0.215748	7.08914e-62
D10_L	CDK5RAP1	16.7687	0.537236	7.43241e-62
D10_L	KLHL25	16.7668	0.648378	7.66526e-62
D10_L	SHE	16.7626	0.323214	8.21992e-62
D10_L	UQCR10	16.7621	0.150327	8.27789e-62
D10_L	GADD45G	16.7315	1.25883	1.38069e-61
D10_L	ITGA9	16.7047	0.423124	2.14869e-61
D10_L	UGDH	16.7032	0.351648	2.20003e-61
D10_L	ARPC5L	16.6932	0.438031	2.59834e-61
D10_L	FOSL2	16.6653	20.1082	4.12461e-61
D10_L	UBE2F	16.6599	0.325153	4.50935e-61
D10_L	NIPSNAP3A	16.6569	0.326593	4.74032e-61
D10_L	KIZ	16.6346	0.402846	6.86369e-61
D10_L	VSNL1	16.6284	9.74018	7.60669e-61
D10_L	RPL11	16.6136	0.156784	9.71494e-61
D10_L	POLR2F	16.6134	0.222088	9.74113e-61
D10_L	RAB33A	16.5919	0.305026	1.38979e-60
D10_L	OLFM3	16.5773	1.44457	1.76833e-60
D10_L	ISCA1	16.5604	0.344782	2.33793e-60
D10_L	CCM2L	16.5377	0.592876	3.38372e-60
D10_L	IFITM10	16.5332	1.7541	3.64458e-60
D10_L	VAPA	16.529	0.284162	3.90023e-60
D10_L	DCTN2	16.5241	0.378899	4.22173e-60
D10_L	MFAP1	16.5132	0.264605	5.04038e-60
D10_L	ABHD17C	16.5089	0.464473	5.4101e-60
D10_L	TH	16.5071	0.625603	5.57318e-60
D10_L	TCEA3	16.5006	0.371286	6.1981e-60
D10_L	CHCHD1	16.4992	0.244259	6.3425e-60
D10_L	SWI5	16.493	0.340287	7.02412e-60
D10_L	C5orf34	16.4927	0.449256	7.05552e-60
D10_L	APLN	16.4853	0.767561	7.95896e-60
D10_L	CRTC1	16.476	1.15991	9.27041e-60
D10_L	PDGFA	16.466	0.355914	1.09295e-59
D10_L	CDC42SE2	16.4615	0.581143	1.17597e-59
D10_L	TUBGCP2	16.4412	0.412246	1.6363e-59
D10_L	C2H1orf35	16.4365	0.434903	1.76567e-59
D10_L	SPART	16.4343	0.646908	1.83087e-59
D10_L	TFEB	16.4239	0.398302	2.1701e-59
D10_L	BACH2	16.4198	0.395948	2.32019e-59
D10_L	ARPC3	16.3926	0.188713	3.61996e-59
D10_L	PALS2	16.3856	0.375823	4.05698e-59
D10_L	NUDCD1	16.3765	0.423787	4.70593e-59
D10_L	SEPTIN9	16.3607	0.348686	6.08256e-59
D10_L	DBI	16.3548	0.194662	6.70429e-59
D10_L	POLR2C	16.3417	0.259706	8.30094e-59
D10_L	PPP2R2B	16.3291	0.647431	1.01804e-58
D10_L	CTBS	16.3162	0.94453	1.25539e-58
D10_L	BMERB1	16.3099	0.239221	1.38857e-58
D10_L	PCGF3	16.292	0.617926	1.85826e-58
D10_L	KIAA0930	16.2698	0.993048	2.66143e-58
D10_L	C4	16.2618	0.486659	3.03285e-58
D10_L	ZCCHC9	16.2587	0.693168	3.18323e-58
D10_L	KLF3	16.2565	0.449262	3.29781e-58
D10_L	IKZF2	16.255	3.42085	3.37947e-58
D10_L	TPD52L2	16.2435	0.189631	4.07551e-58
D10_L	NFYB	16.2421	0.427869	4.16617e-58
D10_L	MINA	16.2258	0.529244	5.42862e-58
D10_L	GLE1	16.2232	0.362835	5.66135e-58
D10_L	ARF3	16.205	0.891593	7.57641e-58
D10_L	PTPRG	16.1766	0.53622	1.19963e-57
D10_L	AGGF1	16.1675	0.527783	1.38934e-57
D10_L	TBCE	16.1642	0.518696	1.46649e-57
D10_L	FAM43A	16.1539	0.246138	1.73043e-57
D10_L	BNIP1	16.1388	0.367593	2.20461e-57
D10_L	PSMG4	16.1369	0.472365	2.27115e-57
D10_L	VPS4A	16.1311	0.234894	2.49112e-57
D10_L	MEOX2	16.1269	0.244713	2.66841e-57
D10_L	LIN54	16.1215	1.29004	2.90749e-57
D10_L	SPG21	16.1091	0.352845	3.54704e-57
D10_L	ST3GAL4	16.0898	0.21435	4.83389e-57
D10_L	ACSBG1	16.0873	0.860516	5.02653e-57
D10_L	PTPN13	16.0697	0.394991	6.66506e-57
D10_L	TPD52	16.0622	0.251393	7.51664e-57
D10_L	FHIT	16.0524	0.552178	8.78924e-57
D10_L	SNRPD1	16.046	0.144834	9.74534e-57
D10_L	PDRG1	16.0248	0.409792	1.367e-56
D10_L	KIF1A	16.0224	0.946161	1.41933e-56
D10_L	WDR60	16.0132	0.481018	1.64385e-56
D10_L	HAGHL	15.9967	0.57432	2.13518e-56
D10_L	IGF2BP1	15.9904	0.414901	2.36147e-56
D10_L	SOX5	15.9785	0.674933	2.85423e-56
D10_L	PGRMC1	15.9727	0.294398	3.13376e-56
D10_L	RABL3	15.9695	0.52634	3.29085e-56
D10_L	PARVG	15.9595	0.662307	3.8639e-56
D10_L	SPATS2L	15.9502	0.408326	4.47829e-56
D10_L	RBPMS	15.9472	0.281091	4.69544e-56
D10_L	KCNJ16	15.9417	1.85309	5.12554e-56
D10_L	RALGPS2	15.9039	0.271723	9.3233e-56
D10_L	TMEM251	15.8876	0.36894	1.20591e-55
D10_L	TRMT1L	15.8875	0.339567	1.20744e-55
D10_L	PIK3C3	15.8765	0.531431	1.43673e-55
D10_L	NEDD9	15.8734	0.91024	1.50832e-55
D10_L	DRAM2	15.8685	0.36714	1.63034e-55
D10_L	NMT1	15.8597	0.325878	1.87222e-55
D10_L	THOP1	15.8544	0.440767	2.03896e-55
D10_L	PNPLA6	15.854	1.07841	2.05067e-55
D10_L	HECTD2	15.8499	1.36757	2.1856e-55
D10_L	RGS19	15.8312	0.631747	2.93509e-55
D10_L	REXO4	15.8288	0.335131	3.04634e-55
D10_L	TNNI3K	15.809	0.37743	4.16432e-55
D10_L	TMEM267	15.8077	0.358149	4.25234e-55
D10_L	ARHGAP8	15.8043	0.225576	4.47894e-55
D10_L	TMEM106B	15.8027	0.568116	4.59195e-55
D10_L	BLOC1S6	15.7946	0.277728	5.21582e-55
D10_L	CRIPT	15.7606	0.362578	8.90096e-55
D10_L	SLC7A3	15.758	0.843325	9.26909e-55
D10_L	DMXL2	15.7504	0.455722	1.04387e-54
D10_L	SRSF5	15.7471	0.198229	1.0988e-54
D10_L	RFT1	15.7366	0.916817	1.29598e-54
D10_L	RBBP8	15.7232	0.361876	1.60001e-54
D10_L	GPR63	15.7228	0.900614	1.60914e-54
D10_L	PUS7	15.7204	0.369794	1.66972e-54
D10_L	PLEKHF1	15.7186	0.433401	1.71731e-54
D10_L	GTDC1	15.7083	0.806657	2.01937e-54
D10_L	DUSP26	15.6879	0.296019	2.77941e-54
D10_L	CLEC19A	15.6864	0.581214	2.84503e-54
D10_L	PPP1R2	15.6841	0.200495	2.94913e-54
D10_L	COQ4	15.6735	0.298398	3.4812e-54
D10_L	NUP210L	15.6632	2.31756	4.08744e-54
D10_L	SNX32	15.658	0.278781	4.43051e-54
D10_L	TJP3	15.652	1.13763	4.86448e-54
D10_L	CALD1	15.6378	0.410042	6.05977e-54
D10_L	RIOK2	15.6319	0.378714	6.65043e-54
D10_L	DHCR7	15.6318	0.692461	6.65882e-54
D10_L	ITPRIP	15.6279	0.323489	7.071e-54
D10_L	THAP1	15.6065	1.85569	9.8703e-54
D10_L	TRAPPC2L	15.593	0.440006	1.21636e-53
D10_L	TBCK	15.5847	0.544089	1.38192e-53
D10_L	NMI	15.5576	0.523694	2.10247e-53
D10_L	FAM104A	15.5485	0.422041	2.41998e-53
D10_L	TTLL12	15.5445	0.0883038	2.56943e-53
D10_L	SLC18B1	15.5392	0.635443	2.78896e-53
D10_L	MOB2	15.5352	0.333537	2.96943e-53
D10_L	SEMA5A	15.5341	1.34182	3.02078e-53
D10_L	CUX2	15.5336	0.358598	3.0396e-53
D10_L	ALDH2	15.5335	0.201628	3.04387e-53
D10_L	FAT4	15.5331	0.943997	3.05905e-53
D10_L	OSBPL1A	15.5269	0.336899	3.36779e-53
D10_L	TOMM20	15.5195	0.212345	3.7777e-53
D10_L	URM1	15.5159	0.178869	3.98876e-53
D10_L	TNPO1	15.5032	0.481063	4.85445e-53
D10_L	MRPL24	15.501	0.242595	5.02225e-53
D10_L	EFCAB14	15.4534	0.465359	1.05135e-52
D10_L	NUBP1	15.449	0.397527	1.12486e-52
D10_L	RPS11	15.4472	0.140641	1.15562e-52
D10_L	PRSS23	15.4451	0.216508	1.19265e-52
D10_L	PHB2	15.4422	0.192267	1.24804e-52
D10_L	SHB	15.4395	0.758968	1.29907e-52
D10_L	RPL7L1	15.4374	0.194794	1.34081e-52
D10_L	ZNF609	15.4371	0.678505	1.34765e-52
D10_L	STRAP	15.4364	0.298733	1.36131e-52
D10_L	RAD1	15.4243	0.929335	1.63874e-52
D10_L	FAM173A	15.415	0.426669	1.88978e-52
D10_L	ST6GALNAC3	15.409	0.265611	2.06862e-52
D10_L	UBE3A	15.4051	0.390272	2.19493e-52
D10_L	SLC29A1	15.404	0.646396	2.23134e-52
D10_L	STRIP2	15.3997	0.512318	2.37915e-52
D10_L	DNAJB6	15.3862	0.341148	2.92603e-52
D10_L	SIRT5	15.3674	0.477194	3.90622e-52
D10_L	GDE1	15.3638	0.848557	4.12712e-52
D10_L	KIAA1328	15.3614	0.682839	4.27775e-52
D10_L	RRM2	15.3603	0.281515	4.3481e-52
D10_L	USP5	15.3552	0.331546	4.70416e-52
D10_L	NUTF2	15.3512	0.225443	4.99986e-52
D10_L	STAT6	15.3443	0.855883	5.55666e-52
D10_L	SNX14	15.3383	0.295237	6.08753e-52
D10_L	RAMP3	15.3271	0.391676	7.22279e-52
D10_L	WRNIP1	15.3031	0.444416	1.04271e-51
D10_L	PTPMT1	15.2989	0.241461	1.11068e-51
D10_L	RAB15	15.2829	0.903401	1.41955e-51
D10_L	MRPL36	15.282	0.346506	1.43865e-51
D10_L	GPX8	15.2812	0.518179	1.45487e-51
D10_L	NWD2	15.2733	0.757768	1.64114e-51
D10_L	IL17RC	15.2679	0.406801	1.78181e-51
D10_L	PEX19	15.2575	0.416795	2.08843e-51
D10_L	CD63	15.243	0.224889	2.60255e-51
D10_L	DPP7	15.2414	0.378458	2.66802e-51
D10_L	RIC8A	15.2393	0.400838	2.75129e-51
D10_L	MFAP5	15.231	0.684216	3.12156e-51
D10_L	UNK	15.2307	0.518551	3.13485e-51
D10_L	ARMC9	15.2175	0.346205	3.83423e-51
D10_L	CHST11	15.2063	1.11739	4.54505e-51
D10_L	IKZF4	15.2002	1.60232	4.98947e-51
D10_L	AUH	15.1937	0.349086	5.4907e-51
D10_L	TMSB4X	15.1892	0.210674	5.87341e-51
D10_L	RPS14	15.1705	0.105634	7.80712e-51
D10_L	UTP15	15.1637	0.400846	8.6431e-51
D10_L	GRPEL1	15.1487	0.358432	1.08574e-50
D10_L	CSAD	15.1478	3.37795	1.09975e-50
D10_L	ADORA1	15.1466	1.91584	1.11934e-50
D10_L	HIGD2A	15.1318	0.324134	1.39907e-50
D10_L	ENOX1	15.1293	0.572924	1.45096e-50
D10_L	C5H14orf1	15.1252	0.339608	1.54354e-50
D10_L	MED29	15.1236	0.203272	1.58084e-50
D10_L	FECH	15.1222	0.381772	1.61445e-50
D10_L	CA2	15.1204	0.577687	1.65815e-50
D10_L	C1orf198	15.1177	0.218814	1.72786e-50
D10_L	SLC30A7	15.1048	0.535337	2.09709e-50
D10_L	CCDC171	15.0957	0.511692	2.40413e-50
D10_L	LDLRAD1	15.0907	0.899498	2.59016e-50
D10_L	DHFR	15.0737	0.355296	3.35049e-50
D10_L	TTI1	15.0446	0.607625	5.18531e-50
D10_L	GPC5	15.0303	0.96925	6.41863e-50
D10_L	FDFT1	15.0244	0.39163	7.01402e-50
D10_L	PSMA1	15.0099	0.189274	8.70743e-50
D10_L	MFSD5	15.0088	0.258935	8.83067e-50
D10_L	AIFM2	14.9979	0.897002	1.03873e-49
D10_L	DMB2	14.9971	1.812	1.05131e-49
D10_L	SMIM20	14.9816	0.299113	1.32529e-49
D10_L	DAD1	14.973	0.209644	1.50646e-49
D10_L	H1F0	14.9511	0.402586	2.09396e-49
D10_L	SPINT1	14.9477	1.13492	2.20168e-49
D10_L	BCAS1	14.9429	0.882176	2.36503e-49
D10_L	TUFT1	14.9254	0.289005	3.06837e-49
D10_L	PISD	14.8732	0.592375	6.68492e-49
D10_L	SMARCAL1	14.8719	0.453677	6.80997e-49
D10_L	FEZ2	14.867	0.338085	7.32232e-49
D10_L	BTG1L	14.8558	0.6601	8.63884e-49
D10_L	P3H2	14.8449	0.813943	1.01493e-48
D10_L	PLBD1	14.824	0.527183	1.38338e-48
D10_L	HBZ	14.8114	0.731827	1.66318e-48
D10_L	DAP	14.7846	0.217611	2.46631e-48
D10_L	SNAPC1	14.7833	0.329187	2.51298e-48
D10_L	RBM12B	14.7751	0.320323	2.83615e-48
D10_L	PPA1	14.775	0.188119	2.83705e-48
D10_L	CCDC85C	14.7717	0.398767	2.9793e-48
D10_L	NPL	14.7649	0.409457	3.29601e-48
D10_L	WASHC1	14.7531	0.432326	3.92112e-48
D10_L	PANK2	14.7409	0.435105	4.69327e-48
D10_L	ZNF536	14.7402	1.5191	4.74242e-48
D10_L	TSHZ1	14.7312	0.372402	5.41077e-48
D10_L	ATP5B	14.7264	0.106779	5.80253e-48
D10_L	CST3	14.7249	0.189885	5.93048e-48
D10_L	SFXN4	14.7235	0.440951	6.04661e-48
D10_L	JMJD8	14.7159	0.748684	6.75854e-48
D10_L	SNRPD3	14.7111	0.160832	7.25306e-48
D10_L	LIPT1	14.7092	0.444959	7.46008e-48
D10_L	METTL7A	14.7024	0.665223	8.2352e-48
D10_L	B3GNT2	14.674	0.286796	1.2489e-47
D10_L	PRPF4B	14.6735	0.324092	1.25759e-47
D10_L	BLEC3	14.6704	0.485969	1.31657e-47
D10_L	NAA35	14.664	0.330273	1.44528e-47
D10_L	FERMT1	14.6418	0.42334	1.99721e-47
D10_L	ANO3	14.6296	1.17212	2.38617e-47
D10_L	PHF6	14.6026	0.332769	3.54338e-47
D10_L	SNRPE	14.6005	0.15131	3.65009e-47
D10_L	DOK5	14.5963	0.331181	3.87288e-47
D10_L	CCDC59	14.5905	0.279881	4.21321e-47
D10_L	SOD3	14.5818	0.623154	4.78135e-47
D10_L	GUSB	14.578	0.410161	5.05064e-47
D10_L	EPCAM	14.5751	0.950074	5.26554e-47
D10_L	SPI1	14.574	1.37926	5.34966e-47
D10_L	CHCHD7	14.5739	0.528573	5.35284e-47
D10_L	MRPL54	14.5665	0.169383	5.96094e-47
D10_L	FZD1	14.5568	0.236272	6.85271e-47
D10_L	CRACDL	14.5539	1.59277	7.14452e-47
D10_L	DOCK9	14.5487	0.503391	7.70429e-47
D10_L	ZNF821	14.5431	0.274844	8.34561e-47
D10_L	FKBP3	14.5336	0.179078	9.58766e-47
D10_L	RBKS	14.519	0.738983	1.18444e-46
D10_L	SPATA4	14.5185	0.43405	1.19142e-46
D10_L	CHMP1B	14.5165	0.334887	1.22682e-46
D10_L	SIRT6	14.512	0.445791	1.30762e-46
D10_L	NT5DC1	14.5054	0.487396	1.43828e-46
D10_L	BPNT2	14.4905	0.363886	1.78294e-46
D10_L	SH2D2A	14.4788	14.1771	2.11263e-46
D10_L	COX4I1	14.4758	0.144275	2.2065e-46
D10_L	PPIP5K1	14.4702	0.963289	2.39188e-46
D10_L	LRRC45	14.456	0.469767	2.92867e-46
D10_L	CBX7	14.4476	0.580382	3.30763e-46
D10_L	LMNB1	14.4429	0.29013	3.53682e-46
D10_L	KCNE3	14.4016	0.591553	6.41147e-46
D10_L	PVALB	14.3996	0.388766	6.59111e-46
D10_L	CHGB	14.382	0.438801	8.4827e-46
D10_L	DPH2	14.3749	0.547787	9.39448e-46
D10_L	XPO7	14.3672	0.298896	1.04788e-45
D10_L	RASD1	14.3607	1.21014	1.15052e-45
D10_L	AP5Z1	14.3482	0.505632	1.37508e-45
D10_L	SLC18A2	14.3442	0.339013	1.45644e-45
D10_L	TTLL1	14.3417	0.471903	1.50822e-45
D10_L	METTL2B	14.3397	0.466064	1.55208e-45
D10_L	RPS17	14.3386	0.0847772	1.57532e-45
D10_L	C9orf69	14.3298	0.38522	1.78587e-45
D10_L	C11orf74	14.3269	0.350778	1.86112e-45
D10_L	PAWR	14.3233	0.372322	1.95737e-45
D10_L	SLC35F6	14.3197	1.09205	2.06162e-45
D10_L	NSUN5	14.3191	1.33702	2.07802e-45
D10_L	PLEKHM2	14.3187	0.326252	2.0906e-45
D10_L	IGFBP5	14.3071	0.404315	2.46371e-45
D10_L	CACFD1	14.2742	0.702329	3.93466e-45
D10_L	SOCS1L	14.2734	0.356115	3.97837e-45
D10_L	SAMD8	14.2631	1.34645	4.60435e-45
D10_L	HTD2	14.2619	0.321542	4.67889e-45
D10_L	DLK1	14.2605	1.01696	4.77441e-45
D10_L	GPR183	14.2587	0.848338	4.89733e-45
D10_L	NDUFAF6	14.2522	0.413542	5.3678e-45
D10_L	GK5	14.2464	0.595839	5.82293e-45
D10_L	CXorf23	14.2286	0.464556	7.48965e-45
D10_L	GNE	14.2279	0.308397	7.55441e-45
D10_L	TSPAN3	14.2219	0.234404	8.2334e-45
D10_L	PIEZO2	14.2201	0.585071	8.4387e-45
D10_L	MARVELD3	14.2185	0.453446	8.63582e-45
D10_L	ZADH2	14.2164	0.457938	8.88354e-45
D10_L	MRPL15	14.2149	0.242488	9.06555e-45
D10_L	RSRC1	14.2141	0.313768	9.17254e-45
D10_L	AKIP1	14.2062	0.544112	1.02556e-44
D10_L	FAM89A	14.2057	0.447409	1.03262e-44
D10_L	EIF3K	14.1911	0.139312	1.2709e-44
D10_L	DCXR	14.1905	0.273332	1.28135e-44
D10_L	YPEL4	14.183	3.19699	1.4237e-44
D10_L	ALG14	14.1827	0.170213	1.4292e-44
D10_L	MRPL45	14.1791	0.292376	1.50357e-44
D10_L	TOMM6	14.1757	0.192448	1.57442e-44
D10_L	F10	14.1669	0.881156	1.78322e-44
D10_L	TOR1B	14.1667	0.507428	1.78701e-44
D10_L	PLCG2	14.1532	1.50681	2.16263e-44
D10_L	TRIM36	14.1518	0.431436	2.20265e-44
D10_L	PRDX1	14.1501	0.161976	2.25641e-44
D10_L	GALNT7	14.129	0.498986	3.03869e-44
D10_L	ZC3H7B	14.1173	0.375736	3.5787e-44
D10_L	SSU72	14.1158	0.335199	3.65662e-44
D10_L	PSMD14	14.1134	0.272939	3.77879e-44
D10_L	CALR	14.1062	0.220502	4.1816e-44
D10_L	PREPL	14.1054	0.783428	4.2323e-44
D10_L	NUDT1	14.1011	0.219064	4.48801e-44
D10_L	FBXO2	14.1009	0.336103	4.49871e-44
D10_L	CNKSR2	14.0968	1.12129	4.76981e-44
D10_L	F5	14.0926	1.03756	5.05784e-44
D10_L	NOC3L	14.0901	0.38926	5.2366e-44
D10_L	MORN3	14.072	0.800762	6.75223e-44
D10_L	SPRYD7	14.0641	0.321166	7.54666e-44
D10_L	EXOSC8	14.0638	0.391481	7.57361e-44
D10_L	TAF7	14.0472	0.345015	9.54843e-44
D10_L	ARID5A	14.0068	0.499532	1.68128e-43
D10_L	WDR59	13.9977	0.265477	1.90662e-43
D10_L	DIAPH3	13.9946	0.443818	1.99062e-43
D10_L	BCL6	13.9919	0.64221	2.06523e-43
D10_L	CHN1	13.9917	0.285138	2.06985e-43
D10_L	IVD	13.9901	0.308302	2.11744e-43
D10_L	CDCA9	13.985	0.360427	2.27266e-43
D10_L	STAM	13.983	0.433984	2.33606e-43
D10_L	LACTB	13.9829	0.248327	2.33914e-43
D10_L	NDUFS5	13.9808	0.113347	2.40786e-43
D10_L	MRPS35	13.9741	0.284395	2.64012e-43
D10_L	BEND5	13.9702	0.320854	2.78972e-43
D10_L	TP53I11	13.9693	0.280915	2.82175e-43
D10_L	TM7SF3	13.9389	1.03663	4.30659e-43
D10_L	RCOR1	13.9084	0.387083	6.58992e-43
D10_L	KROX20	13.9011	2.47068	7.27952e-43
D10_L	SIVA1	13.8989	0.377535	7.50829e-43
D10_L	PNPT1	13.8926	0.324557	8.196e-43
D10_L	SMTN	13.8824	0.295057	9.44019e-43
D10_L	ADAMTS17	13.8773	0.624874	1.01188e-42
D10_L	HEPH	13.8626	0.550476	1.24112e-42
D10_L	UCHL5	13.8475	0.240309	1.52835e-42
D10_L	KCTD1	13.8465	0.382198	1.54866e-42
D10_L	TOMM22	13.8382	0.176178	1.7344e-42
D10_L	IFT22	13.8297	0.599572	1.9486e-42
D10_L	SCRN1	13.8293	0.344559	1.95585e-42
D10_L	MRM1	13.8246	0.364926	2.08992e-42
D10_L	PPL	13.8181	0.712038	2.28195e-42
D10_L	FAM241A	13.8162	0.369451	2.3429e-42
D10_L	VIL1	13.8124	0.276042	2.46631e-42
D10_L	OLFML3	13.805	0.394681	2.73101e-42
D10_L	RERGL	13.7974	1.19994	3.03033e-42
D10_L	MRPS6	13.7905	0.242635	3.33076e-42
D10_L	LRRC42	13.7814	0.372408	3.77632e-42
D10_L	LOXL3	13.7797	0.252858	3.86762e-42
D10_L	ORMDL1	13.7752	2.15423	4.11524e-42
D10_L	SNAI1	13.7745	0.376641	4.15083e-42
D10_L	SNRPA1	13.7717	0.305918	4.31373e-42
D10_L	XRN2	13.7651	0.400502	4.72615e-42
D10_L	OGFOD2	13.7634	0.372148	4.8334e-42
D10_L	ITGB5	13.7626	0.412076	4.884e-42
D10_L	AP4B1	13.7396	0.307183	6.70105e-42
D10_L	VAC14	13.7374	0.397364	6.90565e-42
D10_L	POP4	13.7365	0.357431	6.98457e-42
D10_L	SCML2	13.7345	0.704041	7.18387e-42
D10_L	ERBIN	13.7169	0.512799	9.14157e-42
D10_L	FOCAD	13.7161	0.364138	9.24113e-42
D10_L	PNPLA8	13.7138	0.29112	9.52543e-42
D10_L	WDR55	13.7062	0.277068	1.05743e-41
D10_L	SIGMAR1	13.6879	0.300439	1.35789e-41
D10_L	ABCF3	13.6739	1.35322	1.64255e-41
D10_L	CLEC3B	13.6716	0.326009	1.69313e-41
D10_L	HMGCL	13.668	0.282315	1.7775e-41
D10_L	AAK1	13.6603	0.27958	1.97366e-41
D10_L	RAB3IP	13.6533	0.24392	2.17306e-41
D10_L	TC2N	13.6472	0.801441	2.35896e-41
D10_L	SLC25A37	13.6445	0.32475	2.44645e-41
D10_L	RAPGEF5	13.6325	0.196811	2.87743e-41
D10_L	FMC1	13.6185	0.407688	3.48135e-41
D10_L	B4GALT7	13.6021	0.239257	4.34237e-41
D10_L	DGAT2	13.5937	0.979417	4.86991e-41
D10_L	MELTF	13.5656	0.631462	7.12007e-41
D10_L	MFSD2B	13.5614	0.453366	7.5319e-41
D10_L	ANO5	13.5597	0.421128	7.70376e-41
D10_L	SNX7	13.5593	0.370578	7.74519e-41
D10_L	PLD1	13.5546	1.22108	8.25138e-41
D10_L	PTK7	13.5414	0.422837	9.85467e-41
D10_L	ROMO1	13.5359	0.147595	1.06155e-40
D10_L	SBSPON	13.5345	0.3729	1.08119e-40
D10_L	CCDC85A	13.53	0.397672	1.14878e-40
D10_L	EIF2AK3	13.5202	0.711814	1.31086e-40
D10_L	EMP2	13.518	0.292273	1.35076e-40
D10_L	ATP6V1B2	13.5168	0.25186	1.37213e-40
D10_L	RAD18	13.5119	0.293102	1.46591e-40
D10_L	RWDD1	13.501	0.284441	1.69693e-40
D10_L	BTBD3	13.4943	0.295708	1.85606e-40
D10_L	CCNG1	13.4927	0.206491	1.89712e-40
D10_L	APBB2	13.492	0.246885	1.91333e-40
D10_L	ACYP1	13.4872	0.625212	2.04318e-40
D10_L	PHYKPL	13.487	3.12069	2.0458e-40
D10_L	COLEC12	13.4832	0.0225476	2.15422e-40
D10_L	ADGRA3	13.4681	0.857215	2.63955e-40
D10_L	GINS3	13.4573	0.312731	3.0554e-40
D10_L	BBS10	13.445	0.576286	3.5985e-40
D10_L	ARHGEF10L	13.4447	0.230891	3.61404e-40
D10_L	PUM3	13.4424	0.221566	3.72768e-40
D10_L	PDDC1	13.4375	0.330176	3.97701e-40
D10_L	PRKAG3	13.4321	0.32797	4.27518e-40
D10_L	SKAP2	13.4067	0.424411	6.01502e-40
D10_L	KYAT3	13.398	0.537307	6.75243e-40
D10_L	C1orf115	13.3977	0.49562	6.7798e-40
D10_L	NSUN3	13.388	0.448449	7.7203e-40
D10_L	FEZ1	13.3673	0.158897	1.01741e-39
D10_L	ITPR2	13.3617	0.559622	1.09587e-39
D10_L	CHMP4C	13.3507	2.50955	1.26902e-39
D10_L	MYH9	13.3454	0.32893	1.36185e-39
D10_L	CSF1R	13.344	0.248819	1.38695e-39
D10_L	UBE3D	13.3428	0.53742	1.40923e-39
D10_L	CHD1	13.3334	0.450413	1.59537e-39
D10_L	CYP26A1	13.326	3.87115	1.76017e-39
D10_L	SMPDL3A	13.3174	0.422359	1.97246e-39
D10_L	KIAA0319	13.3139	1.14822	2.06466e-39
D10_L	PI4K2B	13.3047	0.388554	2.33564e-39
D10_L	CEBPA	13.3003	0.558025	2.47555e-39
D10_L	SLC37A3	13.299	0.279415	2.51771e-39
D10_L	SECISBP2L	13.2978	0.350125	2.55488e-39
D10_L	SLMAP	13.2966	0.230302	2.59807e-39
D10_L	CLDN34	13.2927	2.52775	2.73362e-39
D10_L	H2AFZ	13.2914	0.225943	2.7816e-39
D10_L	NUDT8	13.281	0.324174	3.19143e-39
D10_L	PPP4R4	13.2751	0.896344	3.45145e-39
D10_L	PLPPR5	13.2633	1.23969	4.03748e-39
D10_L	TMEM101	13.2632	0.495709	4.03931e-39
D10_L	DGUOK	13.256	0.365738	4.44398e-39
D10_L	PRCC	13.2518	0.304766	4.69194e-39
D10_L	EXOC7	13.2503	0.226188	4.78555e-39
D10_L	FRA10AC1	13.2387	0.251918	5.57759e-39
D10_L	PRKCQ	13.2385	1.05585	5.59577e-39
D10_L	GLRX5	13.235	0.153567	5.85772e-39
D10_L	TMEM80	13.2307	0.588764	6.19533e-39
D10_L	PDE1B	13.2287	2.74417	6.35563e-39
D10_L	RPF1	13.2243	0.213241	6.73516e-39
D10_L	ADGRG1	13.2242	0.992359	6.74325e-39
D10_L	CMSS1	13.2203	0.277719	7.10477e-39
D10_L	POFUT1	13.2174	0.498714	7.3765e-39
D10_L	ARHGAP18	13.2171	0.336874	7.39867e-39
D10_L	DOK7	13.2122	0.364598	7.90214e-39
D10_L	ADAMTSL1	13.2075	0.525489	8.40639e-39
D10_L	SLC35B4	13.1964	0.460957	9.71133e-39
D10_L	TMEM189	13.1704	0.418863	1.36778e-38
D10_L	LSM5	13.1607	0.336289	1.55429e-38
D10_L	PGGT1B	13.1573	0.50995	1.62254e-38
D10_L	HDX	13.1538	0.267579	1.69762e-38
D10_L	PSMD4	13.1527	0.178763	1.72061e-38
D10_L	ATG13	13.1523	0.301371	1.7295e-38
D10_L	PRELID1	13.1481	0.234545	1.82593e-38
D10_L	GNS	13.1463	0.502636	1.86996e-38
D10_L	ANKRA2	13.1434	0.4922	1.94252e-38
D10_L	TXNDC15	13.1396	0.0999717	2.04106e-38
D10_L	GOLT1B	13.1334	0.38973	2.21298e-38
D10_L	SYT16	13.1303	1.63279	2.30544e-38
D10_L	SART3	13.1246	0.258117	2.48344e-38
D10_L	TUBB1	13.1241	0.557384	2.49824e-38
D10_L	STAB1	13.1219	0.650869	2.56903e-38
D10_L	GSTZ1	13.1119	0.61624	2.92618e-38
D10_L	GALM	13.1076	0.262364	3.09314e-38
D10_L	TRAM1L1	13.1062	0.15276	3.14934e-38
D10_L	SLC26A11	13.0903	0.645493	3.87809e-38
D10_L	CTHRC1	13.0815	0.243673	4.35462e-38
D10_L	POF1B	13.0782	1.9409	4.54126e-38
D10_L	PPIC	13.0771	0.129733	4.60799e-38
D10_L	C17orf67	13.0636	2.57126	5.48658e-38
D10_L	TP53INP1	13.0536	0.421137	6.25329e-38
D10_L	ACY1	13.0508	0.205092	6.48548e-38
D10_L	INO80D	13.0472	0.821737	6.78706e-38
D10_L	CMTM6	13.0332	0.43665	8.15211e-38
D10_L	STXBP1	13.0321	0.514997	8.25936e-38
D10_L	GATA5	13.0232	0.154376	9.27773e-38
D10_L	SLC41A3	13.0232	0.282103	9.27773e-38
D10_L	ZNF710	13.0125	0.84187	1.06469e-37
D10_L	KCTD6	13.0108	0.281143	1.08774e-37
D10_L	PTPN4	13.0017	0.368266	1.22428e-37
D10_L	ELAVL1	12.9982	0.210784	1.28242e-37
D10_L	SSPO	12.9839	0.358245	1.54268e-37
D10_L	AK1	12.9837	0.195247	1.54573e-37
D10_L	FOXN3	12.9755	0.464414	1.71838e-37
D10_L	STARD4	12.974	0.608056	1.75243e-37
D10_L	ZBTB11	12.9689	0.539013	1.86933e-37
D10_L	C2H6orf52	12.9647	0.472558	1.97512e-37
D10_L	MYO1D	12.9589	0.500631	2.12741e-37
D10_L	TNFAIP8L1	12.9579	0.294023	2.15617e-37
D10_L	DISP1	12.9543	0.478464	2.25827e-37
D10_L	ASNS	12.9535	0.167838	2.27933e-37
D10_L	C1orf43	12.9517	0.699591	2.33216e-37
D10_L	GATD3A	12.9504	0.173581	2.37202e-37
D10_L	CYB561A3	12.9498	0.523827	2.39035e-37
D10_L	NIPSNAP1	12.9383	0.231993	2.76687e-37
D10_L	NINJ1	12.9266	0.418103	3.21657e-37
D10_L	CHEK1	12.9176	0.246996	3.61455e-37
D10_L	CHTF8	12.9007	0.368235	4.48576e-37
D10_L	MMP28	12.8985	0.104984	4.6108e-37
D10_L	LRRN1	12.8951	0.319883	4.81821e-37
D10_L	GRAMD2	12.8838	0.445485	5.5769e-37
D10_L	FANCB	12.8799	1.10381	5.86145e-37
D10_L	PAOX	12.8753	0.407669	6.21397e-37
D10_L	SNRNP25	12.8717	0.202363	6.50381e-37
D10_L	IMPACT	12.8692	0.237527	6.71103e-37
D10_L	MICU3	12.8667	0.61324	6.93046e-37
D10_L	SNRPGP15	12.866	0.262179	6.98706e-37
D10_L	TMEM167A	12.8636	0.1983	7.21263e-37
D10_L	DNAH7	12.8573	2.15773	7.8204e-37
D10_L	ARGLU1	12.8532	0.185084	8.2447e-37
D10_L	CBFA2T3	12.835	0.9915	1.0404e-36
D10_L	MMRN1	12.8338	2.23212	1.05704e-36
D10_L	ARMC8	12.8316	0.335968	1.08655e-36
D10_L	EIF1	12.8232	0.170198	1.20862e-36
D10_L	BZW2	12.82	0.165789	1.26036e-36
D10_L	BET1	12.8122	0.665299	1.39215e-36
D10_L	PRDM16	12.8117	0.596964	1.40018e-36
D10_L	NT5DC3	12.8023	0.803429	1.57841e-36
D10_L	EIF4B	12.7969	0.199863	1.69143e-36
D10_L	GTF3C6	12.7929	0.214987	1.77689e-36
D10_L	ADAMTSL2	12.7841	1.02773	1.99109e-36
D10_L	DNAJA2	12.7677	0.170173	2.45319e-36
D10_L	RRAS	12.7672	0.316204	2.46967e-36
D10_L	CCND3	12.7605	0.370033	2.68801e-36
D10_L	CCDC69	12.759	0.195209	2.73552e-36
D10_L	CEP152	12.753	0.367307	2.95612e-36
D10_L	GTPBP4	12.7508	0.146088	3.0374e-36
D10_L	GPRIN2	12.7489	1.41835	3.11222e-36
D10_L	ORC5	12.744	0.341585	3.3142e-36
D10_L	ATG14	12.7263	0.317024	4.14958e-36
D10_L	NT5C1B	12.719	0.694127	4.55045e-36
D10_L	PNPLA7	12.7106	0.254075	5.05752e-36
D10_L	NEURL1	12.7074	1.97591	5.27084e-36
D10_L	CC2D2A	12.7064	0.367314	5.33818e-36
D10_L	EIF5A2	12.7033	0.166794	5.55032e-36
D10_L	EXOSC9	12.6901	0.301323	6.55586e-36
D10_L	COX14	12.6858	0.954427	6.91866e-36
D10_L	SLU7	12.6804	0.299477	7.41059e-36
D10_L	FAM219A	12.6748	0.43207	7.95174e-36
D10_L	FRRS1L	12.6712	0.211749	8.31909e-36
D10_L	UCK1	12.6402	0.315692	1.23123e-35
D10_L	DZIP1L	12.6215	1.86108	1.5608e-35
D10_L	AK5	12.606	0.784037	1.89759e-35
D10_L	GPX3	12.6034	0.229206	1.96215e-35
D10_L	ZNF142	12.5931	0.889354	2.23165e-35
D10_L	TTC13	12.5927	0.672498	2.24497e-35
D10_L	ANAPC2	12.5815	0.379107	2.57922e-35
D10_L	PON1	12.5787	0.198615	2.66979e-35
D10_L	HDAC7	12.5675	0.199127	3.07428e-35
D10_L	NIP7	12.5632	0.212021	3.24371e-35
D10_L	DBNL	12.5598	0.243156	3.38323e-35
D10_L	OSBP	12.5457	0.782468	4.04061e-35
D10_L	LMBRD2	12.5445	0.282863	4.09786e-35
D10_L	ATG7	12.5435	0.824576	4.15054e-35
D10_L	PHOSPHO1	12.5427	-0.0346615	4.18805e-35
D10_L	MIF	12.5422	0.241743	4.21595e-35
D10_L	YAF2	12.5359	0.398612	4.56053e-35
D10_L	TXNL4B	12.527	0.405299	5.09402e-35
D10_L	MDH1	12.5241	0.114281	5.28517e-35
D10_L	QSOX2	12.5231	0.389257	5.35174e-35
D10_L	APBA2	12.52	0.13595	5.56284e-35
D10_L	ST14	12.5121	0.451774	6.13284e-35
D10_L	TRMT44	12.5053	0.536887	6.6774e-35
D10_L	SARNP	12.4957	0.246047	7.52139e-35
D10_L	HYLS1	12.4722	0.303881	1.01014e-34
D10_L	CA8	12.4715	0.848847	1.01776e-34
D10_L	TIMM22	12.4713	0.263399	1.01989e-34
D10_L	CUTA	12.4709	0.757701	1.02538e-34
D10_L	NFYC	12.4612	0.128889	1.15568e-34
D10_L	OCIAD1	12.428	0.214032	1.74453e-34
D10_L	BRF2	12.4194	0.336935	1.94148e-34
D10_L	CCDC82	12.4096	0.27935	2.1912e-34
D10_L	LYN	12.4093	0.324552	2.19896e-34
D10_L	NECAB3	12.4024	0.38791	2.39651e-34
D10_L	DBNDD1	12.3968	0.262425	2.56782e-34
D10_L	ARL4C	12.3964	0.350915	2.57916e-34
D10_L	SPRY2	12.3952	0.180629	2.61574e-34
D10_L	COMMD1	12.3934	0.231874	2.67252e-34
D10_L	SPCS3	12.3895	0.20192	2.80351e-34
D10_L	LRIG3	12.3778	0.849887	3.24129e-34
D10_L	NDUFA2	12.3774	0.269766	3.25673e-34
D10_L	ERGIC2	12.3751	0.282426	3.35222e-34
D10_L	SUMO1	12.3686	0.155121	3.6274e-34
D10_L	CCNJ	12.3649	0.259564	3.79261e-34
D10_L	TMEM74	12.3637	2.44529	3.85156e-34
D10_L	H2AFX	12.3633	0.304785	3.86741e-34
D10_L	FZD5	12.3597	0.608691	4.04051e-34
D10_L	MTFR1	12.3593	0.270304	4.06232e-34
D10_L	DNMT3B	12.3583	0.301139	4.1102e-34
D10_L	TRAPPC6A	12.3473	0.350562	4.70539e-34
D10_L	MGRN1	12.342	2.81384	5.0269e-34
D10_L	SLBP	12.3376	0.396876	5.30007e-34
D10_L	MALSU1	12.3369	0.266443	5.34474e-34
D10_L	DYNLT5	12.329	0.374409	5.88483e-34
D10_L	KCNJ8	12.3288	0.193888	5.90112e-34
D10_L	SAMSN1	12.3261	1.95853	6.10136e-34
D10_L	MAPKAP1	12.2964	0.514399	8.78035e-34
D10_L	CERCAM	12.2815	0.176087	1.05435e-33
D10_L	GTF2A2	12.2806	0.167012	1.06621e-33
D10_L	PTGDR	12.2747	0.0229646	1.14676e-33
D10_L	THBS2	12.2743	0.612528	1.15144e-33
D10_L	PDCD2	12.2742	0.290273	1.15235e-33
D10_L	RHOC	12.2686	0.287363	1.23325e-33
D10_L	CLIC2	12.2675	0.818698	1.24982e-33
D10_L	COX7A2L	12.2637	0.229548	1.3101e-33
D10_L	DRC3	12.2414	4.04913	1.72109e-33
D10_L	RHOB	12.2406	0.245938	1.73718e-33
D10_L	NDUFB5	12.2327	0.154138	1.91232e-33
D10_L	CUEDC1	12.2215	0.265388	2.19115e-33
D10_L	C19orf12	12.2212	0.203404	2.1978e-33
D10_L	AKT2	12.2198	0.584386	2.23444e-33
D10_L	LRRC47	12.2139	0.296154	2.40041e-33
D10_L	C1orf52	12.2086	0.390759	2.56151e-33
D10_L	PDE7A	12.2034	0.46291	2.72764e-33
D10_L	WEE1	12.2017	0.232585	2.78661e-33
D10_L	KRAS	12.1998	0.247964	2.85034e-33
D10_L	GALNT10	12.1835	1.71292	3.4726e-33
D10_L	FNTB	12.1718	0.260673	4.00322e-33
D10_L	TBX2	12.1665	0.553971	4.26858e-33
D10_L	RPL23A	12.164	0.114137	4.39633e-33
D10_L	RPL29	12.1512	0.113007	5.14232e-33
D10_L	MRTFA	12.1507	0.20506	5.17259e-33
D10_L	HES5	12.1499	-0.15526	5.21972e-33
D10_L	GK2	12.1316	0.201834	6.5165e-33
D10_L	SMOX	12.1309	0.443276	6.56491e-33
D10_L	MAD2L2	12.1282	0.271923	6.78168e-33
D10_L	MOSPD2	12.1215	0.357602	7.36017e-33
D10_L	CASP1	12.1207	0.295028	7.4313e-33
D10_L	C1orf53	12.12	0.51823	7.49372e-33
D10_L	ASB6	12.1193	0.356198	7.54977e-33
D10_L	ATP11A	12.1179	0.36016	7.67986e-33
D10_L	RUNDC3B	12.1022	0.534687	9.28491e-33
D10_L	PKD2L2	12.0974	1.59063	9.81952e-33
D10_L	GNB1L	12.0953	0.269151	1.007e-32
D10_L	RNF19B	12.0941	0.273783	1.02263e-32
D10_L	PHF11	12.0841	0.202022	1.15387e-32
D10_L	CNBP	12.0813	0.121077	1.19367e-32
D10_L	SOX4	12.0768	0.293815	1.25827e-32
D10_L	PIANP	12.0768	1.7539	1.25827e-32
D10_L	TUBB2B	12.0761	0.137548	1.26807e-32
D10_L	UTP4	12.074	0.708888	1.30065e-32
D10_L	NUDT6	12.0703	0.395386	1.35919e-32
D10_L	PPP1R7	12.0628	0.191876	1.48814e-32
D10_L	GKN2	12.058	1.07079	1.57477e-32
D10_L	NELL2	12.0571	0.0320867	1.59297e-32
D10_L	FILIP1	12.0565	0.191775	1.60307e-32
D10_L	PPIL6	12.0433	0.866812	1.87913e-32
D10_L	DAGLB	12.042	0.352077	1.90796e-32
D10_L	RAI1	12.0404	0.509508	1.94442e-32
D10_L	C12orf49	12.0383	0.225947	1.99295e-32
D10_L	RTTN	12.0334	0.491122	2.1134e-32
D10_L	HAUS2	12.0305	0.295639	2.18761e-32
D10_L	SYNGR2	12.0274	0.191484	2.27117e-32
D10_L	ZYX	12.0261	0.28555	2.305e-32
D10_L	PFKFB3	12.0144	0.416611	2.65367e-32
D10_L	NPY7R	11.9791	0.8931	4.05678e-32
D10_L	MYG1	11.9729	0.255556	4.36768e-32
D10_L	CYB5RL	11.9656	0.246083	4.76848e-32
D10_L	KIF2A	11.9536	0.201704	5.49733e-32
D10_L	TUBGCP6	11.9483	0.482962	5.85347e-32
D10_L	TRIP13	11.9455	0.233349	6.04972e-32
D10_L	NEFM	11.9323	1.30408	7.08807e-32
D10_L	WFDC1	11.9318	0.480867	7.12508e-32
D10_L	ELK3	11.9318	0.56163	7.12659e-32
D10_L	THAP4	11.925	0.235448	7.71949e-32
D10_L	PTRHD1	11.9243	0.328938	7.77982e-32
D10_L	BST1	11.9241	0.159455	7.80193e-32
D10_L	COPS2	11.9208	0.277381	8.10122e-32
D10_L	MTRF1L	11.918	0.118564	8.37578e-32
D10_L	TKFC	11.9174	0.258564	8.43506e-32
D10_L	APOBEC2	11.9164	0.187318	8.53438e-32
D10_L	AKR1B10	11.9107	1.11393	9.13239e-32
D10_L	DZANK1	11.8887	1.50128	1.18468e-31
D10_L	DDX23	11.8887	0.32979	1.18552e-31
D10_L	PLPP4	11.8833	0.336461	1.26316e-31
D10_L	CDC26	11.8801	0.264942	1.31178e-31
D10_L	ZC3H7A	11.8771	0.12865	1.35961e-31
D10_L	NSRP1	11.871	0.268382	1.45975e-31
D10_L	MGAT4B	11.8631	0.147123	1.60389e-31
D10_L	HIP1R	11.8567	0.69412	1.72833e-31
D10_L	H3F3C	11.8371	0.114905	2.17994e-31
D10_L	FABP5	11.837	0.234054	2.18319e-31
D10_L	OAZ2	11.8362	0.159023	2.20367e-31
D10_L	AP1M1	11.8278	0.252745	2.433e-31
D10_L	GLMN	11.8176	0.410727	2.74508e-31
D10_L	PAG1	11.8084	0.301681	3.05831e-31
D10_L	HOXB3	11.8074	0.789835	3.09071e-31
D10_L	BLVRA	11.8034	0.336912	3.24114e-31
D10_L	USP18	11.784	0.893378	4.06832e-31
D10_L	CDH23	11.7789	1.10435	4.32383e-31
D10_L	TMEM18	11.7787	0.631639	4.33098e-31
D10_L	MAIP1	11.7615	0.177192	5.30095e-31
D10_L	GSTM2	11.7599	0.259754	5.40393e-31
D10_L	ARMH1	11.7569	19.4063	5.5936e-31
D10_L	CDC23	11.7496	0.249327	6.08991e-31
D10_L	TMEM151B	11.7416	0.603054	6.69001e-31
D10_L	MRPL40	11.7379	0.19233	6.97866e-31
D10_L	HPGDS	11.7366	0.798323	7.0897e-31
D10_L	INTU	11.736	0.369826	7.13205e-31
D10_L	CNOT7	11.7318	0.216438	7.49233e-31
D10_L	MCPH1	11.726	0.556081	8.01712e-31
D10_L	PXDC1	11.7192	0.193125	8.68215e-31
D10_L	NUDT15	11.7187	0.343423	8.73105e-31
D10_L	TENT2	11.714	0.283919	9.22534e-31
D10_L	TGFB3	11.7091	0.198541	9.76374e-31
D10_L	LSM3	11.7039	0.191838	1.03746e-30
D10_L	RAB33B	11.6986	0.497232	1.10454e-30
D10_L	GNG5	11.6972	0.184047	1.12149e-30
D10_L	TINAGL1	11.6943	0.36907	1.16067e-30
D10_L	KLHDC1	11.6816	0.237239	1.3456e-30
D10_L	ANGPT2	11.6541	0.400111	1.85563e-30
D10_L	NRXN1	11.6507	1.43872	1.93126e-30
D10_L	SURF2	11.6468	0.249807	2.01857e-30
D10_L	WBP4	11.6462	0.235199	2.03366e-30
D10_L	CYCS	11.6457	0.154703	2.04448e-30
D10_L	SDHAF2	11.642	0.251387	2.13491e-30
D10_L	RAI2	11.6403	0.279057	2.17706e-30
D10_L	CYP7B1	11.6329	0.3585	2.37011e-30
D10_L	SLC35F5	11.6326	0.553329	2.37932e-30
D10_L	AKAP17A	11.6246	0.167974	2.61213e-30
D10_L	SST7	11.6162	6.08478	2.87896e-30
D10_L	SOX13	11.614	0.737765	2.95271e-30
D10_L	DSTN	11.6089	0.102863	3.13168e-30
D10_L	SMCO4	11.6085	0.256371	3.14501e-30
D10_L	KIAA0825	11.6063	0.722513	3.22642e-30
D10_L	PPM1A	11.603	0.251642	3.3536e-30
D10_L	FAM206A	11.5991	0.241218	3.50999e-30
D10_L	PFDN5	11.5863	0.162187	4.07185e-30
D10_L	LRTM2	11.5863	2.08198	4.07185e-30
D10_L	HBS1L	11.5785	0.238816	4.45128e-30
D10_L	CRLF2	11.5699	18.8854	4.91663e-30
D10_L	COX5A	11.5669	0.136044	5.08363e-30
D10_L	KCNF1	11.5634	0.994901	5.29683e-30
D10_L	LAMTOR2	11.5595	0.14957	5.53419e-30
D10_L	PSMA5	11.5521	0.194181	6.02709e-30
D10_L	MYCBP	11.546	0.184169	6.47432e-30
D10_L	HMGA1	11.5445	0.208752	6.58211e-30
D10_L	MRC2	11.5419	0.613163	6.7791e-30
D10_L	PHTF1	11.5393	0.310039	6.98306e-30
D10_L	MVK	11.5367	0.164993	7.19391e-30
D10_L	CCT6A	11.5345	0.115662	7.37779e-30
D10_L	LCP2	11.5231	18.7489	8.41707e-30
D10_L	PIP5K1B	11.5224	0.224448	8.48992e-30
D10_L	LTA4H	11.5192	0.212461	8.80058e-30
D10_L	RUVBL1	11.5099	0.25197	9.78158e-30
D10_L	GMNN	11.4977	0.265411	1.12557e-29
D10_L	SAAL1	11.4965	0.252659	1.13965e-29
D10_L	LAPTM5	11.4849	0.307287	1.30207e-29
D10_L	SIN3A	11.4804	0.147727	1.36996e-29
D10_L	PHC1	11.4791	0.324976	1.38919e-29
D10_L	CERT1	11.4746	0.238416	1.4616e-29
D10_L	ANAPC11	11.4695	0.203761	1.54902e-29
D10_L	EXOSC7	11.4657	0.241011	1.61876e-29
D10_L	S1PR3	11.4603	0.441486	1.72013e-29
D10_L	OGDHL	11.453	19.0973	1.87016e-29
D10_L	ENPP6	11.4517	1.56566	1.89768e-29
D10_L	PSMF1	11.4362	0.26457	2.2641e-29
D10_L	ICMT	11.4341	0.332234	2.32073e-29
D10_L	FSCN1	11.4326	0.418623	2.35989e-29
D10_L	API5	11.4183	0.169697	2.77751e-29
D10_L	ALAS1	11.4167	0.216839	2.82947e-29
D10_L	GUF1	11.4155	0.699801	2.86665e-29
D10_L	IMP4	11.4128	0.175356	2.95641e-29
D10_L	MRPL39	11.4071	0.254485	3.1522e-29
D10_L	WHRN	11.4071	0.475889	3.15235e-29
D10_L	GMPPA	11.4026	0.211841	3.31889e-29
D10_L	POLG2	11.4016	0.653422	3.35524e-29
D10_L	MED9	11.4004	0.216364	3.40073e-29
D10_L	MOCS1	11.3904	0.430622	3.80943e-29
D10_L	NAA25	11.3838	0.196091	4.10584e-29
D10_L	FEN1	11.3818	0.182936	4.20198e-29
D10_L	PLRG1	11.3751	0.250493	4.53081e-29
D10_L	HSPBAP1	11.3725	0.278507	4.66246e-29
D10_L	GGCT	11.3686	0.275276	4.87371e-29
D10_L	RASGRP3	11.3679	0.396177	4.9106e-29
D10_L	ABCC5	11.3636	0.276073	5.15392e-29
D10_L	NPHP1	11.362	0.208355	5.24541e-29
D10_L	SOX18	11.3619	0.733787	5.25327e-29
D10_L	RLIM	11.3481	0.22371	6.13436e-29
D10_L	ADGRA1	11.3479	0.955806	6.14912e-29
D10_L	GLT1D1	11.3456	0.242273	6.31081e-29
D10_L	RPL32	11.3426	0.0893358	6.52499e-29
D10_L	B3GNTL1	11.3423	0.880672	6.55012e-29
D10_L	VEGFC	11.3419	0.43615	6.57534e-29
D10_L	SGO1	11.3362	0.295191	7.01515e-29
D10_L	UBN2	11.335	0.355168	7.10974e-29
D10_L	POP1	11.3276	0.278444	7.7308e-29
D10_L	N4BP3	11.3207	0.5355	8.34582e-29
D10_L	KIAA1143	11.3088	0.235058	9.54833e-29
D10_L	CASP9	11.3001	0.344674	1.05312e-28
D10_L	RDH14	11.2996	0.337729	1.05935e-28
D10_L	MCFD2	11.2893	0.265204	1.18999e-28
D10_L	PDCL3	11.2864	0.193275	1.22953e-28
D10_L	FAM110A	11.2863	0.530498	1.23083e-28
D10_L	MITD1	11.2835	0.821973	1.26949e-28
D10_L	TRIM62	11.2827	0.326594	1.2812e-28
D10_L	HNRNPA1	11.2743	0.0823725	1.40836e-28
D10_L	FAM161B	11.2629	0.424134	1.60248e-28
D10_L	GPHN	11.2552	0.226615	1.74738e-28
D10_L	CENPM	11.2483	0.373239	1.88909e-28
D10_L	DUSP22	11.2427	0.210326	2.00992e-28
D10_L	RAD51AP1	11.2368	0.369294	2.14498e-28
D10_L	COQ5	11.2347	0.246523	2.19526e-28
D10_L	SYNE3	11.2291	2.17405	2.33686e-28
D10_L	AUP1	11.2233	0.261379	2.4945e-28
D10_L	TMEM70	11.2227	0.253954	2.50997e-28
D10_L	ANKRD61	11.2208	0.227817	2.56277e-28
D10_L	TMOD3	11.2177	0.235342	2.65411e-28
D10_L	MIER3	11.2139	0.736911	2.76572e-28
D10_L	RNF10	11.2108	0.163371	2.86229e-28
D10_L	RIOK3	11.2084	0.346353	2.93806e-28
D10_L	SIRT2	11.2008	0.221954	3.19802e-28
D10_L	PAQR3	11.1993	0.363893	3.25228e-28
D10_L	GJA1	11.1958	0.0609836	3.38026e-28
D10_L	SCN9A	11.1944	0.905332	3.43215e-28
D10_L	CCDC40	11.194	0.957277	3.44848e-28
D10_L	CTBPL	11.1939	0.155954	3.45357e-28
D10_L	PAIP2B	11.1838	0.129699	3.86291e-28
D10_L	ILF2	11.1755	0.121251	4.23637e-28
D10_L	TMEM165	11.1703	0.224016	4.49067e-28
D10_L	KIAA2026	11.1696	0.442221	4.52244e-28
D10_L	AHCY	11.1657	0.140829	4.72025e-28
D10_L	MCRIP2	11.1604	0.143127	5.01256e-28
D10_L	HIST1H3H-4	11.1527	1.07018	5.4593e-28
D10_L	FAM20A	11.1515	0.114874	5.52971e-28
D10_L	AIMP1	11.1445	0.157966	5.97681e-28
D10_L	MED28	11.1344	0.281309	6.69247e-28
D10_L	BMT2	11.13	0.335413	7.02466e-28
D10_L	PPAN	11.129	0.125503	7.10576e-28
D10_L	TTC32	11.1217	0.395515	7.70687e-28
D10_L	HIBCH	11.1197	0.136166	7.87828e-28
D10_L	NDC1	11.1154	0.184168	8.25842e-28
D10_L	DELE1	11.1109	0.524404	8.68577e-28
D10_L	TPI1	11.0983	0.134956	9.98475e-28
D10_L	CAV3	11.0953	0.211318	1.03147e-27
D10_L	DUSP14	11.0939	0.27517	1.04744e-27
D10_L	SLC12A2	11.0916	0.346621	1.07499e-27
D10_L	GPSM1	11.0872	0.437374	1.12849e-27
D10_L	ST3GAL6	11.0824	0.174919	1.18904e-27
D10_L	ITGB1BP2	11.0794	0.275865	1.23032e-27
D10_L	ERICH1	11.0703	0.858866	1.35942e-27
D10_L	RAB20	11.0681	0.316169	1.39235e-27
D10_L	AGBL1	11.0636	3.16152	1.46348e-27
D10_L	LRRC59	11.0635	0.185022	1.46539e-27
D10_L	ZNHIT6	11.0619	0.419683	1.49166e-27
D10_L	DIPK1B	11.0437	1.07354	1.82111e-27
D10_L	LRRC52	11.0373	0.377624	1.95547e-27
D10_L	MGAT5	11.0331	0.379776	2.04784e-27
D10_L	SCYL3	11.0317	0.522489	2.07927e-27
D10_L	ETFRF1	11.0287	0.172345	2.14634e-27
D10_L	NACA	11.0253	0.169502	2.2294e-27
D10_L	NDNF	11.0248	0.499335	2.24125e-27
D10_L	PSMA7	11.0165	0.158459	2.45679e-27
D10_L	CTIF	11.0132	0.267884	2.54687e-27
D10_L	H2B-I	11.0089	19.1113	2.66995e-27
D10_L	COL4A2	11.0035	0.36029	2.83471e-27
D10_L	RABGGTB	10.9975	0.227562	3.02628e-27
D10_L	P3H4	10.9913	0.494658	3.23939e-27
D10_L	MB	10.9911	0.504797	3.2463e-27
D10_L	ESRRG	10.987	0.195135	3.39514e-27
D10_L	FOS	10.9862	0.940517	3.42444e-27
D10_L	FARP1	10.9816	0.291503	3.59773e-27
D10_L	NMNAT1	10.9771	0.224698	3.77893e-27
D10_L	PAK5	10.9769	0.998832	3.78618e-27
D10_L	NTF3	10.9616	0.178822	4.48291e-27
D10_L	CCL4-1	10.9584	0.190002	4.63809e-27
D10_L	TEX11	10.9546	1.3644	4.83712e-27
D10_L	NPRL3	10.9541	0.411331	4.85814e-27
D10_L	LYSMD3	10.9512	0.318851	5.0174e-27
D10_L	LUC7L3	10.933	0.141413	6.11509e-27
D10_L	SMAP2	10.9316	0.154483	6.20459e-27
D10_L	DHTKD1	10.931	0.379491	6.24983e-27
D10_L	EPHB6	10.9309	0.770236	6.25404e-27
D10_L	SCAMP5	10.9244	0.201193	6.71309e-27
D10_L	ARNT2	10.9239	1.75451	6.75296e-27
D10_L	SIAH2	10.9208	0.295425	6.98052e-27
D10_L	TESC	10.9164	0.20674	7.32117e-27
D10_L	UPP1	10.9142	0.245305	7.49527e-27
D10_L	CEP128	10.9089	0.662458	7.93867e-27
D10_L	NEIL1	10.904	0.468227	8.38047e-27
D10_L	EAPP	10.9039	0.241746	8.38309e-27
D10_L	OVCA2	10.9006	0.261588	8.69533e-27
D10_L	RGS7	10.8962	0.485827	9.1146e-27
D10_L	CRY1	10.8814	0.191057	1.07045e-26
D10_L	STARD5	10.8789	0.556105	1.09976e-26
D10_L	LSM8	10.8775	0.262131	1.11635e-26
D10_L	SIRT4	10.8689	0.120976	1.22651e-26
D10_L	YPEL1	10.855	0.440049	1.42617e-26
D10_L	C11orf70	10.8508	0.304476	1.49281e-26
D10_L	ITGA6	10.8476	0.8641	1.54459e-26
D10_L	CACHD1	10.8446	0.117554	1.59627e-26
D10_L	NR6A1	10.8405	2.04873	1.66762e-26
D10_L	ABCD2	10.8385	0.318492	1.705e-26
D10_L	C6orf203	10.834	0.18437	1.79057e-26
D10_L	LRRC31	10.8337	0.659991	1.79515e-26
D10_L	TES	10.8276	0.44676	1.91818e-26
D10_L	FHL3	10.8271	0.23087	1.9287e-26
D10_L	ARL3	10.8188	0.24931	2.10884e-26
D10_L	DACH1	10.8045	0.284198	2.46407e-26
D10_L	CBX3	10.7896	0.134886	2.89442e-26
D10_L	ALPK2	10.7875	0.207415	2.95976e-26
D10_L	AMPD2	10.7854	10.2038	3.02718e-26
D10_L	ST8SIA4	10.7801	1.14499	3.20042e-26
D10_L	CDC14B	10.7785	0.169407	3.25586e-26
D10_L	GPR1	10.7775	0.266845	3.29162e-26
D10_L	MVB12A	10.7688	0.215832	3.61519e-26
D10_L	NMRAL1	10.7661	0.853219	3.71958e-26
D10_L	ANO10	10.7586	0.314056	4.02979e-26
D10_L	MRPS11	10.7578	0.165804	4.06263e-26
D10_L	USP19	10.7552	0.275084	4.17876e-26
D10_L	SLC30A9	10.7517	0.302234	4.33563e-26
D10_L	GRAPL	10.7328	0.6168	5.31151e-26
D10_L	C21orf59	10.7247	0.196279	5.79619e-26
D10_L	KRR1	10.724	0.166902	5.83797e-26
D10_L	E2F8	10.7216	0.286525	5.98827e-26
D10_L	SLC25A22	10.7184	0.291447	6.19819e-26
D10_L	GJC2	10.7154	0.284179	6.39736e-26
D10_L	SMARCA5	10.7137	0.16514	6.51638e-26
D10_L	RAB3B	10.7136	1.12399	6.52168e-26
D10_L	SAT1	10.7122	0.391701	6.61889e-26
D10_L	WDR41	10.7116	0.279193	6.65713e-26
D10_L	RNF144A	10.7069	9.04148	7.00322e-26
D10_L	NDUFAF3	10.7031	0.314071	7.28981e-26
D10_L	SDR42E1	10.6964	1.32738	7.83726e-26
D10_L	NEDD4	10.6901	0.542929	8.37772e-26
D10_L	TEX30	10.687	-0.0817908	8.65402e-26
D10_L	AP5M1	10.6861	0.255557	8.7365e-26
D10_L	DTD1	10.683	0.221673	9.02589e-26
D10_L	ZER1	10.6817	0.320084	9.15084e-26
D10_L	TMA16	10.6799	0.223679	9.33417e-26
D10_L	SOS1	10.6703	0.477827	1.0338e-25
D10_L	EDN2	10.6639	2.37457	1.10599e-25
D10_L	PRODH	10.663	0.17415	1.11605e-25
D10_L	KCNQ3	10.6627	-0.0216753	1.11897e-25
D10_L	NDE1	10.6611	0.224306	1.13855e-25
D10_L	TMEM43	10.6581	0.196361	1.17435e-25
D10_L	CDC7	10.6528	0.079307	1.24256e-25
D10_L	FERMT3	10.6452	0.586496	1.3481e-25
D10_L	MIDEAS	10.6432	0.398251	1.3757e-25
D10_L	CPZ	10.6352	0.520327	1.49842e-25
D10_L	RTEL1	10.6226	0.248508	1.71409e-25
D10_L	PGGHG	10.6181	0.519003	1.79838e-25
D10_L	FAM204A	10.6178	0.244592	1.80299e-25
D10_L	PRKAA1	10.6009	0.233451	2.1573e-25
D10_L	FANCF	10.5934	0.560633	2.33435e-25
D10_L	C4orf54	10.5911	0.130038	2.39232e-25
D10_L	TOP1MT	10.5835	0.387631	2.58854e-25
D10_L	SNIP1	10.5835	0.125732	2.58882e-25
D10_L	RNF215	10.5816	0.628985	2.64298e-25
D10_L	KPTN	10.5803	0.235122	2.67802e-25
D10_L	KHDRBS2	10.577	0.927992	2.77225e-25
D10_L	CPPED1	10.5768	0.340647	2.77795e-25
D10_L	H3F3B	10.5742	0.114335	2.85332e-25
D10_L	FKRP	10.5737	0.16457	2.86777e-25
D10_L	NDFIP1	10.5605	0.102208	3.293e-25
D10_L	SMU1	10.5589	0.242668	3.34959e-25
D10_L	PBXIP1	10.5548	0.11581	3.49837e-25
D10_L	H2B-VII	10.5527	1.023	3.57335e-25
D10_L	VEGFA	10.5523	0.208171	3.58762e-25
D10_L	RAB8A	10.5425	0.113597	3.97841e-25
D10_L	DHX29	10.5397	0.4834	4.09923e-25
D10_L	IGFBP3	10.539	0.373201	4.12603e-25
D10_L	CNTLN	10.5387	0.240483	4.14043e-25
D10_L	GOLPH3	10.5301	0.224735	4.53501e-25
D10_L	COX15	10.5236	0.253055	4.8548e-25
D10_L	TTBK1	10.5174	0.624414	5.17973e-25
D10_L	HGH1	10.5155	0.187	5.28796e-25
D10_L	PANX2	10.5082	2.0142	5.7029e-25
D10_L	SEMA4D	10.4966	0.819183	6.43986e-25
D10_L	CACNG4	10.4966	0.22805	6.44055e-25
D10_L	ATP6AP1L	10.4936	1.86516	6.64685e-25
D10_L	ITPKA	10.486	0.35576	7.19229e-25
D10_L	TRIT1	10.4829	0.193187	7.4219e-25
D10_L	CORO2B	10.4811	0.593397	7.56376e-25
D10_L	RCHY1	10.4759	0.123883	7.98701e-25
D10_L	MAPK8	10.4751	0.205779	8.04964e-25
D10_L	HMGA2	10.472	0.198876	8.31961e-25
D10_L	GNAI1	10.4659	0.303742	8.86836e-25
D10_L	CDCA2	10.4639	0.414018	9.05471e-25
D10_L	R3HCC1	10.4633	0.170481	9.1027e-25
D10_L	CABLES1	10.4597	0.0235849	9.45983e-25
D10_L	MBOAT1	10.4569	1.0353	9.73017e-25
D10_L	SYT12	10.4542	0.404376	1.00078e-24
D10_L	ALG10	10.4485	0.240354	1.06164e-24
D10_L	BCKDHB	10.4471	0.222515	1.07731e-24
D10_L	SPCS1	10.4434	0.179893	1.11897e-24
D10_L	UBQLN1	10.4412	0.269096	1.14446e-24
D10_L	GRM5	10.4406	0.448408	1.15069e-24
D10_L	MTF1	10.437	0.376117	1.19596e-24
D10_L	TMEM214	10.4256	0.498354	1.34746e-24
D10_L	PIK3C2G	10.4246	18.3549	1.36106e-24
D10_L	AVDL	10.4239	0.615423	1.37087e-24
D10_L	CCDC198	10.4233	0.639186	1.3794e-24
D10_L	DEAF1	10.4212	0.281526	1.40902e-24
D10_L	EXO1	10.4205	0.383861	1.41897e-24
D10_L	TPP1	10.4164	0.24972	1.48068e-24
D10_L	PLCE1	10.4149	0.798607	1.50281e-24
D10_L	ERBB4	10.4133	0.11167	1.52903e-24
D10_L	JOSD1	10.4103	0.454862	1.5764e-24
D10_L	SPAST	10.3945	0.143861	1.85725e-24
D10_L	SRR	10.3925	0.27026	1.89672e-24
D10_L	UBL7	10.3879	0.385383	1.98878e-24
D10_L	RPA3	10.3879	0.23789	1.98987e-24
D10_L	RND2	10.3872	0.1392	2.00368e-24
D10_L	FEM1C	10.3784	0.242824	2.19485e-24
D10_L	MRPL44	10.3782	0.157514	2.19992e-24
D10_L	NFKB2	10.3584	0.362278	2.69808e-24
D10_L	TMEM161B	10.3573	0.430274	2.72672e-24
D10_L	ACAA1	10.3552	0.383771	2.78705e-24
D10_L	PHACTR1	10.3498	0.31077	2.94711e-24
D10_L	IFFO2	10.3481	0.40289	2.99809e-24
D10_L	MGAT4A	10.3441	0.323338	3.12358e-24
D10_L	COL4A6	10.3439	0.275004	3.12819e-24
D10_L	MAPRE3	10.3435	0.329579	3.14061e-24
D10_L	CYB5B	10.3427	0.210642	3.16593e-24
D10_L	ZNF767	10.3392	0.371277	3.28323e-24
D10_L	UNC5B	10.3264	0.475559	3.74756e-24
D10_L	SCCPDH	10.3211	0.144822	3.95732e-24
D10_L	CIDEA	10.3189	1.13937	4.0427e-24
D10_L	GFM2	10.3112	0.19065	4.38005e-24
D10_L	MAP6	10.3067	0.763523	4.5876e-24
D10_L	CHRNA7	10.3054	1.59508	4.64576e-24
D10_L	PRPSAP1	10.3048	0.275618	4.67508e-24
D10_L	MAP3K21	10.2985	-0.363353	4.98482e-24
D10_L	EEF2	10.2958	0.0662102	5.12824e-24
D10_L	SLITRK2	10.2957	0.133217	5.13129e-24
D10_L	BBS5	10.2865	0.176143	5.63819e-24
D10_L	ANKRD11	10.2805	0.157261	5.99369e-24
D10_L	PGM2	10.2764	0.327004	6.2553e-24
D10_L	MRPS25	10.2747	0.173223	6.36297e-24
D10_L	CBY1	10.2715	1.21401	6.57271e-24
D10_L	TMEM186	10.269	0.255477	6.7422e-24
D10_L	MMD	10.2688	0.225757	6.75183e-24
D10_L	PPP2R2A	10.2475	0.130788	8.40512e-24
D10_L	ADAMTS13	10.2419	2.035	8.89226e-24
D10_L	PFDN4	10.2402	0.206677	9.04417e-24
D10_L	SYNPO2L	10.2298	0.246143	1.00691e-23
D10_L	CAND2	10.2296	0.391578	1.00833e-23
D10_L	ANKH	10.2128	0.434524	1.19703e-23
D10_L	EXOC6	10.208	0.255917	1.25669e-23
D10_L	HPS6	10.206	0.35647	1.28263e-23
D10_L	NAGLU	10.202	0.22373	1.33575e-23
D10_L	HOXB6	10.2011	2.29235	1.34816e-23
D10_L	UBAP1	10.1974	1.43893	1.40034e-23
D10_L	FNBP4	10.1887	0.305471	1.53021e-23
D10_L	RAD54B	10.1869	0.369942	1.55738e-23
D10_L	RBM17	10.1758	0.139366	1.74467e-23
D10_L	LRRC8A	10.1689	0.433236	1.87222e-23
D10_L	KATNAL1	10.1633	-0.0426824	1.98079e-23
D10_L	AMMECR1L	10.161	0.129147	2.02788e-23
D10_L	HOMER3	10.1536	0.2335	2.18707e-23
D10_L	MYBPC1	10.1521	0.532156	2.2197e-23
D10_L	BIVM	10.1491	0.248201	2.28728e-23
D10_L	GP1BB	10.1469	0.506447	2.34024e-23
D10_L	EMILIN2	10.1453	0.256756	2.379e-23
D10_L	USP15	10.1443	0.239722	2.40125e-23
D10_L	ACP1	10.1351	0.13561	2.63435e-23
D10_L	AKAP1	10.1329	0.140392	2.69182e-23
D10_L	SNX9	10.1274	0.208811	2.84662e-23
D10_L	BOP1	10.1243	0.268735	2.93617e-23
D10_L	STRN4	10.1207	19.5729	3.04602e-23
D10_L	PDGFC	10.1163	0.476796	3.18764e-23
D10_L	MMUT	10.1126	0.299244	3.30779e-23
D10_L	ZNF341	10.1099	0.303219	3.39931e-23
D10_L	C8orf82	10.1054	0.29346	3.55804e-23
D10_L	EHHADH	10.0995	0.500458	3.77574e-23
D10_L	GNPTAB	10.0992	0.146195	3.78533e-23
D10_L	RNF14	10.0972	0.274751	3.85839e-23
D10_L	KCNK5	10.0971	2.28692	3.86248e-23
D10_L	PSME3	10.0873	0.171789	4.26548e-23
D10_L	DNLZ	10.0817	0.174988	4.51122e-23
D10_L	IFRD1	10.0793	0.220238	4.62141e-23
D10_L	CTSO	10.0755	0.417235	4.80363e-23
D10_L	TEX10	10.0673	0.269156	5.21612e-23
D10_L	DTD2	10.0611	0.329744	5.54911e-23
D10_L	PDZD11	10.0569	0.183502	5.78992e-23
D10_L	CBX2	10.0539	0.322875	5.96578e-23
D10_L	THADA	10.0501	0.496777	6.19975e-23
D10_L	RAF1	10.0481	0.19349	6.3239e-23
D10_L	SEMA6D	10.045	0.322156	6.52601e-23
D10_L	TAF8	10.0392	0.370339	6.91708e-23
D10_L	TCP11L1	10.0383	0.382937	6.97936e-23
D10_L	C22H8ORF4	10.0304	0.0140596	7.54942e-23
D10_L	RIPPLY2	10.0272	19.3352	7.79201e-23
D10_L	TMEM37	10.0267	0.150832	7.83462e-23
D10_L	SECISBP2	10.0242	0.22849	8.03435e-23
D10_L	ND5	10.0209	0.0528855	8.29993e-23
D10_L	AGMAT	10.0192	0.906587	8.44408e-23
D10_L	RAB5B	10.0179	0.210292	8.54831e-23
D10_L	TDP1	10.0142	0.187351	8.86738e-23
D10_L	ZFHX3	10.0034	0.345197	9.88421e-23
D10_L	KCNH8	9.99886	0.886555	1.03426e-22
D10_L	ARHGAP35	9.97799	0.398998	1.27363e-22
D10_L	GAS1	9.97604	0.280062	1.29836e-22
D10_L	ZBTB37	9.96902	1.35049	1.39263e-22
D10_L	PLEKHG5	9.96708	0.256008	1.41977e-22
D10_L	ATP6V0E1	9.96019	0.306688	1.51961e-22
D10_L	KCNS3	9.95759	1.18181	1.55914e-22
D10_L	H1-10	9.95686	0.263573	1.57033e-22
D10_L	HEXB	9.95445	-0.0493191	1.60843e-22
D10_L	CCND2	9.95366	0.116411	1.62017e-22
D10_L	RBFA	9.95353	0.344122	1.62202e-22
D10_L	MT4	9.95318	0.14203	1.62738e-22
D10_L	SNX11	9.9516	0.215093	1.65305e-22
D10_L	ITIH5	9.94847	0.211061	1.70512e-22
D10_L	DYM	9.93757	0.26109	1.90065e-22
D10_L	POLD4	9.93512	0.417546	1.94706e-22
D10_L	MON1A	9.93175	0.136632	2.01275e-22
D10_L	PCDH17	9.92542	1.86218	2.14266e-22
D10_L	HK3	9.92418	0.170484	2.16904e-22
D10_L	SNW1	9.92408	0.130618	2.1708e-22
D10_L	C3orf33	9.92182	0.1927	2.22006e-22
D10_L	ZGPAT	9.91123	0.271002	2.46675e-22
D10_L	MTSS2	9.91039	0.237105	2.48643e-22
D10_L	GTF2E2	9.90399	0.22258	2.64863e-22
D10_L	DNAJB14	9.90099	0.23061	2.72796e-22
D10_L	UGCG	9.89504	0.357963	2.8909e-22
D10_L	PSPC1	9.88717	0.18016	3.1244e-22
D10_L	SETD1A	9.88635	0.208686	3.14878e-22
D10_L	COX17	9.87651	0.183466	3.46776e-22
D10_L	HPS5	9.87582	0.0808475	3.49083e-22
D10_L	ASNSD1	9.87214	0.194513	3.62042e-22
D10_L	PHF10	9.86968	0.267748	3.70895e-22
D10_L	NUDT21	9.86661	0.111077	3.8225e-22
D10_L	ZFYVE19	9.86187	0.23212	4.00532e-22
D10_L	MAP3K9	9.8613	1.46363	4.02655e-22
D10_L	RAP1B	9.85967	0.100763	4.09145e-22
D10_L	ASTN2	9.8573	0.97487	4.18741e-22
D10_L	MRPL20	9.85699	0.130753	4.19956e-22
D10_L	SPSB2	9.85603	0.322581	4.23867e-22
D10_L	UBR1	9.85165	0.215086	4.42668e-22
D10_L	CNOT2	9.8503	0.16991	4.48579e-22
D10_L	HSCB	9.84524	0.23322	4.7122e-22
D10_L	ZNF438	9.8446	0.377072	4.74022e-22
D10_L	XPNPEP3	9.83084	0.404157	5.42739e-22
D10_L	NIFK	9.82178	0.222603	5.9267e-22
D10_L	GIPC2	9.81441	1.03354	6.37214e-22
D10_L	CLBA1	9.8136	0.790215	6.42171e-22
D10_L	NDUFB8	9.80913	0.132754	6.70832e-22
D10_L	TNS3	9.80728	0.143661	6.83126e-22
D10_L	SULT1B1	9.7984	0.207862	7.44798e-22
D10_L	PHLPP2	9.79717	0.448255	7.53714e-22
D10_L	WDR82	9.79622	0.200035	7.60727e-22
D10_L	CLCN6	9.79316	0.234539	7.83908e-22
D10_L	ZNF346	9.7877	0.159435	8.26842e-22
D10_L	TMEM14C	9.78681	0.250539	8.33848e-22
D10_L	USP31	9.78467	1.94514	8.5149e-22
D10_L	THSD1	9.78178	0.21287	8.7576e-22
D10_L	INPP4B	9.78085	0.693742	8.8323e-22
D10_L	RAE1	9.77998	0.198971	8.90654e-22
D10_L	FUBP3	9.77846	0.124046	9.03962e-22
D10_L	EIF3E	9.77798	0.130751	9.0792e-22
D10_L	TGFBR1	9.776	0.317587	9.25375e-22
D10_L	KIFAP3	9.77256	0.164426	9.56967e-22
D10_L	TFG	9.77245	0.126758	9.57776e-22
D10_L	EEF1B2	9.77111	0.0736318	9.7033e-22
D10_L	EXOC3L1	9.76611	0.154276	1.01857e-21
D10_L	DR1	9.76336	0.194133	1.04633e-21
D10_L	NT5DC2	9.76248	0.192581	1.05525e-21
D10_L	GNG7	9.75983	0.228207	1.08179e-21
D10_L	CFDP1	9.75521	0.231734	1.13152e-21
D10_L	BEST3	9.75205	0.441803	1.16699e-21
D10_L	RPF2	9.73746	0.18529	1.34409e-21
D10_L	RFKL	9.73631	0.410665	1.35908e-21
D10_L	IMMP2L-1	9.73213	0.281423	1.4156e-21
D10_L	SVEP1	9.73038	0.39788	1.43951e-21
D10_L	DENND2C	9.72288	0.880663	1.54834e-21
D10_L	HN1	9.71944	0.115753	1.60077e-21
D10_L	TRPS1	9.71323	0.356213	1.69964e-21
D10_L	TMEM150C	9.71318	0.46377	1.70006e-21
D10_L	EIF3G	9.71259	0.0983167	1.70962e-21
D10_L	ARHGAP15	9.71171	1.88088	1.72413e-21
D10_L	KDSR	9.71074	0.362112	1.7402e-21
D10_L	PPCDC	9.7074	0.220176	1.79779e-21
D10_L	SNX3	9.70287	0.119398	1.87868e-21
D10_L	PMM1	9.70277	0.324967	1.88e-21
D10_L	KLHL24	9.70013	0.244112	1.92887e-21
D10_L	TESK1	9.69702	0.206206	1.98732e-21
D10_L	ATMIN	9.69642	0.350646	1.99815e-21
D10_L	ACKR4	9.69043	1.02243	2.11798e-21
D10_L	YIPF1	9.67874	0.478618	2.37234e-21
D10_L	SELENBP1	9.67824	0.249804	2.38335e-21
D10_L	CRELD1	9.67488	0.228481	2.46096e-21
D10_L	ATP5E	9.67475	0.150151	2.46358e-21
D10_L	MYO3A	9.67054	0.322565	2.56585e-21
D10_L	RPL35	9.66501	0.119165	2.70672e-21
D10_L	ARPC1B	9.65651	0.244392	2.93823e-21
D10_L	WDR5B	9.6518	0.243762	3.07325e-21
D10_L	EIF4G1	9.65159	0.280748	3.07877e-21
D10_L	FGL1A	9.63804	0.716627	3.51041e-21
D10_L	ABTB1	9.63632	0.178373	3.56743e-21
D10_L	SLC35F3	9.62989	18.7991	3.79415e-21
D10_L	LRRTM1	9.62989	18.8206	3.79415e-21
D10_L	ASPSCR1	9.62785	0.198112	3.86947e-21
D10_L	2025-03-05	9.62592	0.382097	3.94178e-21
D10_L	CKAP4	9.62432	0.10408	4.00117e-21
D10_L	FAM105A	9.62407	0.344572	4.00979e-21
D10_L	CROCC	9.61957	-0.0313904	4.18753e-21
D10_L	PEX10	9.6189	0.29213	4.21323e-21
D10_L	TRIM55	9.61866	0.0828599	4.22212e-21
D10_L	CDO1	9.5963	0.170982	5.23813e-21
D10_L	SARDH	9.59433	0.337248	5.33564e-21
D10_L	ATP11B	9.58733	0.179028	5.70656e-21
D10_L	ZC3H4	9.58433	0.816803	5.87015e-21
D10_L	EPB41L1	9.56953	0.303531	6.76723e-21
D10_L	C1orf116	9.56321	1.91051	7.1892e-21
D10_L	CHCHD4	9.56046	0.191413	7.37833e-21
D10_L	FBP1	9.54968	-0.0607648	8.18052e-21
D10_L	HMG20B	9.54464	0.157928	8.5833e-21
D10_L	PAH	9.53639	19.1538	9.28206e-21
D10_L	PIGC	9.53579	0.203998	9.33377e-21
D10_L	HRH2	9.52835	0.397998	1.00197e-20
D10_L	TMEM57	9.52249	0.152987	1.05945e-20
D10_L	SHC1	9.51891	0.169707	1.09584e-20
D10_L	UPF2	9.5177	0.283849	1.10849e-20
D10_L	PRDM15	9.51086	0.267107	1.18268e-20
D10_L	PRPF3	9.50567	0.217604	1.24235e-20
D10_L	PALM2AKAP2-1	9.49406	0.279819	1.38749e-20
D10_L	PLXDC1	9.49136	0.247499	1.4232e-20
D10_L	MBLAC2	9.49041	1.35653	1.43598e-20
D10_L	DGLUCY	9.48474	0.0997013	1.51499e-20
D10_L	NAPA	9.48307	0.125341	1.53916e-20
D10_L	SSR2	9.48227	0.103479	1.55061e-20
D10_L	ESD	9.47964	0.186614	1.58986e-20
D10_L	RAB18L	9.4769	0.191894	1.63125e-20
D10_L	SMIM18	9.46627	19.3041	1.80406e-20
D10_L	TWIST2	9.46048	0.394871	1.90442e-20
D10_L	RHCE	9.45458	-0.097135	2.01462e-20
D10_L	ARHGAP27	9.45115	0.209253	2.08087e-20
D10_L	SUSD5	9.44997	2.077	2.10398e-20
D10_L	RAB40B	9.44773	1.41907	2.14909e-20
D10_L	COMMD9	9.44435	0.474951	2.21817e-20
D10_L	AASS	9.44135	0.221446	2.28073e-20
D10_L	XRCC5	9.43971	0.126987	2.31585e-20
D10_L	TECPR2	9.43723	0.340071	2.36889e-20
D10_L	CAB39L	9.43493	0.215253	2.42041e-20
D10_L	ALG2	9.43397	0.249121	2.44212e-20
D10_L	MFSD12	9.43293	0.436195	2.46499e-20
D10_L	FRG1BP	9.42713	0.133912	2.60359e-20
D10_L	TMEM237	9.42236	0.188994	2.72342e-20
D10_L	FYB1	9.42192	0.996855	2.7344e-20
D10_L	STK10	9.41737	0.586064	2.85128e-20
D10_L	MAP3K1	9.41403	0.358178	2.94234e-20
D10_L	ZNF740	9.41141	0.243521	3.01528e-20
[truncated: 25,559 more rows]

## Sheet: D12 LV Normal vs LAL
group	names	scores	logfoldchanges	pvals_adj
D12_L	ATP5A1W	76.9186	4.63019	0
D12_L	HINTW	76.8555	4.4962	0
D12_L	HNRNPKL	74.8399	4.64892	0
D12_L	TNNC2	61.661	1.91307	0
D12_L	UBAP2L2	59.0668	4.81833	0
D12_L	TPM1	57.3292	0.864065	0
D12_L	DERA	54.4568	0.953025	0
D12_L	MDK	50.8176	0.646868	0
D12_L	EMILIN2	50.5673	1.25652	0
D12_L	IL20RA	47.8118	2.17318	0
D12_L	SPIN1L	47.1666	4.3481	0
D12_L	CA2	46.2588	1.51023	0
D12_L	CYTB	42.7249	0.285374	0
D12_L	PPP1R3B	41.2359	0.926936	0
D12_L	RGS7	40.935	2.09155	0
D12_L	CHGB	39.4376	0.981315	0
D12_L	EXFABP	38.3336	1.40326	0
D12_L	ATP6	36.7302	0.291822	2.35074e-293
D12_L	TFRC	36.1786	0.628638	1.21986e-284
D12_L	HIST1H3H-3	36.1722	1.99612	1.53024e-284
D12_L	ACBD7	35.9701	1.42953	2.18963e-281
D12_L	MYL1	35.4853	0.898899	6.96084e-274
D12_L	LRRN1	35.3413	1.3079	1.13097e-271
D12_L	SLC25A6	35.3182	0.297342	2.54998e-271
D12_L	DNLZ	35.1604	1.01791	6.55697e-269
D12_L	HSP90AB1	35.1415	0.469164	1.26688e-268
D12_L	SDR42E2	34.8677	1.22539	1.81199e-264
D12_L	AGTR1	34.8641	2.72485	2.03883e-264
D12_L	HIST1H3H-4	34.3024	2.27286	5.29558e-256
D12_L	LDLRAD1	34.2012	1.68212	1.68352e-254
D12_L	RPL31	33.8732	0.317619	1.1632e-249
D12_L	GATC	33.6563	0.760438	1.72045e-246
D12_L	MT4	33.0842	1.17176	3.26349e-238
D12_L	CHCHD10	32.9766	0.398379	1.1341e-236
D12_L	METTL7A	32.9271	1.41335	5.75305e-236
D12_L	NASP	32.8265	0.335762	1.56568e-234
D12_L	ND4	31.7147	0.254997	5.49318e-219
D12_L	TUBA5	31.6347	0.353213	6.89013e-218
D12_L	LGI2	31.5671	0.911999	5.78421e-217
D12_L	ND5	31.4799	0.308231	8.8985e-216
D12_L	TUBA1C	30.7771	0.976463	2.70774e-206
D12_L	PCP4	30.5886	1.33153	8.66775e-204
D12_L	CD164	30.484	0.398532	2.10191e-202
D12_L	EDNRB	30.2708	0.443468	1.34243e-199
D12_L	GLDC	29.9721	1.20011	1.06594e-195
D12_L	TEDC1	29.6881	0.572113	4.9549e-192
D12_L	IFT140	29.3522	1.43497	9.64399e-188
D12_L	ND6	29.3305	0.184872	1.81731e-187
D12_L	GJA8	28.5457	0.621752	1.24362e-177
D12_L	SLC24A5	28.4215	1.57354	4.22559e-176
D12_L	JARID2	28.2131	0.91677	1.5127e-173
D12_L	TNFRSF10B	27.8388	1.7944	5.27542e-169
D12_L	MYL6	27.5662	0.205997	9.81619e-166
D12_L	SPATA13	27.513	1.96239	4.23492e-165
D12_L	UFD1L	27.4662	0.429882	1.52743e-164
D12_L	COX1	27.3802	0.124367	1.5978e-163
D12_L	ARG2	27.2802	0.818279	2.42917e-162
D12_L	KRT18	27.2758	0.536535	2.73751e-162
D12_L	TMEM268	26.8694	1.13054	1.5921e-157
D12_L	SCN5A	26.782	0.500209	1.63757e-156
D12_L	RBM24	26.2787	0.347227	9.84966e-151
D12_L	GATA6	25.9958	0.605406	1.56582e-147
D12_L	MYL2	25.2813	0.162003	1.33439e-139
D12_L	RINT1	25.197	1.13071	1.11157e-138
D12_L	TIMM13	24.9258	0.257931	9.71192e-136
D12_L	PITX2	24.8982	0.987152	1.92519e-135
D12_L	KIAA1217	24.8338	1.60096	9.52124e-135
D12_L	TNNI3K	24.6458	0.724614	9.76682e-133
D12_L	BMP3	24.5522	1.68056	9.74011e-132
D12_L	VTN	24.2599	1.08307	1.19404e-128
D12_L	NSMCE3	24.2181	0.700369	3.27278e-128
D12_L	SLC16A3	24.2041	1.1219	4.58814e-128
D12_L	HN1	24.1395	0.295378	2.17992e-127
D12_L	MPP4	24.0295	2.23409	3.06336e-126
D12_L	CGN	23.6563	1.33642	2.17677e-122
D12_L	DDIT4	23.4187	0.480873	5.74021e-120
D12_L	ND1	23.3249	0.104786	5.09766e-119
D12_L	PRKAR2B	23.2956	2.16021	1.00676e-118
D12_L	ITPR2	23.178	0.626493	1.5433e-117
D12_L	H2B-I-1	22.9731	2.57737	1.71931e-115
D12_L	GADD45A	22.9413	0.673234	3.55666e-115
D12_L	TGM4	22.7546	0.683734	2.4996e-113
D12_L	COL9A3	22.6879	2.54463	1.13384e-112
D12_L	CRIP1	22.6573	0.529114	2.26609e-112
D12_L	PGRMC2	22.5886	0.380118	1.06522e-111
D12_L	TMEM144	22.4843	0.719522	1.10831e-110
D12_L	SYNGR2	22.3548	0.409036	1.99978e-109
D12_L	LDHA	22.3547	0.593498	2.00315e-109
D12_L	NDUFA13	22.2782	0.241668	1.09448e-108
D12_L	PRRX1	22.128	1.87227	3.03447e-107
D12_L	POMT2	22.1084	1.11628	4.68265e-107
D12_L	G0S2	22.0513	0.498689	1.64489e-106
D12_L	KCNE2	22.0114	0.46071	3.94384e-106
D12_L	COL19A1	22.006	1.41332	4.43844e-106
D12_L	RBFOX1	21.9097	2.10652	3.63579e-105
D12_L	LAMP5	21.8744	1.113	7.86904e-105
D12_L	UNC80	21.8549	3.6267	1.20181e-104
D12_L	COX3	21.8295	0.096717	2.08953e-104
D12_L	GBP	21.6672	1.26118	7.03492e-103
D12_L	EPCAM	21.6567	1.49425	8.83083e-103
D12_L	SYNGR3	21.2974	1.61947	1.93222e-99
D12_L	HDDC2	21.1687	0.28367	2.93332e-98
D12_L	KRT40	21.0521	1.88706	3.40462e-97
D12_L	BDH1A	21.0414	0.284586	4.26543e-97
D12_L	NPM3	21.0277	0.975363	5.68079e-97
D12_L	ARHGAP1	20.9595	0.260342	2.3713e-96
D12_L	SPAG6	20.9441	1.55737	3.27139e-96
D12_L	TIMP3	20.9415	0.443833	3.45329e-96
D12_L	MRPL57	20.9044	0.384843	7.49134e-96
D12_L	VIL1	20.8199	0.477606	4.34554e-95
D12_L	N6AMT1	20.7937	0.541146	7.47821e-95
D12_L	SCN3B	20.7519	1.26796	1.7775e-94
D12_L	GNAL	20.5995	0.874966	4.11676e-93
D12_L	SGCA	20.5588	1.78328	9.51256e-93
D12_L	CARS2	20.5489	0.521394	1.16478e-92
D12_L	ALDOC	20.5194	0.184213	2.12828e-92
D12_L	LETMD1	20.51	1.19068	2.58286e-92
D12_L	FABP6	20.506	0.74755	2.79502e-92
D12_L	NKX6-3	20.4318	4.14048	1.2672e-91
D12_L	FRRS1	20.4137	0.810178	1.83126e-91
D12_L	IL13RA2	20.2306	0.808904	7.51044e-90
D12_L	AGTPBP1	20.189	0.777377	1.73301e-89
D12_L	SLIRP	20.0289	0.241751	4.30165e-88
D12_L	PPOX	20.0174	0.64504	5.42167e-88
D12_L	SLC4A4	19.9488	1.74986	2.11973e-87
D12_L	PGLS	19.9359	0.27051	2.73303e-87
D12_L	CDH8	19.8514	1.44156	1.46143e-86
D12_L	CFAP97	19.8301	0.894259	2.23255e-86
D12_L	PNOC	19.712	0.673639	2.2807e-85
D12_L	C11orf24	19.707	1.11588	2.51368e-85
D12_L	PRKN	19.652	0.87671	7.41815e-85
D12_L	IGSF11	19.5471	1.81504	5.7441e-84
D12_L	ABLIM2	19.5351	1.09017	7.25769e-84
D12_L	TNNC1	19.5132	0.135835	1.11052e-83
D12_L	CPE	19.4672	0.767434	2.71072e-83
D12_L	NINJ2	19.4653	2.25734	2.80855e-83
D12_L	NRXN3	19.4071	1.84316	8.6851e-83
D12_L	PPP2R2C	19.4027	0.773966	9.46198e-83
D12_L	PPARGC1B	19.3986	1.45683	1.02421e-82
D12_L	BPNT2	19.3892	0.68064	1.22862e-82
D12_L	COL12A1	19.3177	0.969494	4.86791e-82
D12_L	LAPTM4A	19.3029	0.389181	6.47821e-82
D12_L	KCNAB2	19.2966	0.675561	7.3021e-82
D12_L	PIGB	19.2918	0.805681	8.0001e-82
D12_L	UBE2G2	19.2228	0.405263	3.0102e-81
D12_L	SESTD1	19.1556	0.420842	1.08917e-80
D12_L	REPS2	19.108	0.729105	2.69443e-80
D12_L	GHITM	19.0371	0.185787	1.03716e-79
D12_L	TXNDC5	18.9988	0.417909	2.1419e-79
D12_L	ECSCR	18.8971	0.459796	1.46121e-78
D12_L	SFT2D2	18.8924	0.790004	1.59576e-78
D12_L	HSBP1L1	18.8788	0.945873	2.05938e-78
D12_L	MOGS	18.8715	0.901656	2.36419e-78
D12_L	HYAL1	18.8193	0.412015	6.3e-78
D12_L	MANBA	18.7898	0.910844	1.09683e-77
D12_L	HDAC11	18.7889	0.803507	1.11525e-77
D12_L	PSAT1	18.7469	0.717026	2.44982e-77
D12_L	PANX3	18.724	1.07303	3.75181e-77
D12_L	AOX2	18.7107	1.35984	4.80948e-77
D12_L	MFSD7	18.6812	2.49943	8.33931e-77
D12_L	HYAL3	18.6332	1.00899	2.03312e-76
D12_L	GALNT15	18.6123	2.11572	2.99655e-76
D12_L	CKS1B	18.5656	0.249556	7.11615e-76
D12_L	CCPG1	18.49	0.365486	2.87959e-75
D12_L	SHROOM2	18.4427	0.734152	6.86056e-75
D12_L	CHMP4C	18.4302	2.88799	8.6293e-75
D12_L	HBZ	18.3487	1.05798	3.84482e-74
D12_L	STOM	18.2129	0.43845	4.56546e-73
D12_L	WLS	18.1766	0.353033	8.82281e-73
D12_L	COX2	18.1131	0.0933653	2.785e-72
D12_L	PPFIBP1	18.0689	0.228908	6.17951e-72
D12_L	TECPR2	18.0635	0.805214	6.8055e-72
D12_L	SIK1	18.0229	0.617888	1.41466e-71
D12_L	HRH2	17.9384	1.3142	6.42955e-71
D12_L	C2CD4A	17.9193	1.30836	9.05259e-71
D12_L	MPP7	17.6821	1.00581	6.09348e-69
D12_L	PALD1	17.6511	0.204792	1.05074e-68
D12_L	PTPRB	17.505	1.03756	1.36352e-67
D12_L	PSMB3	17.5036	0.204258	1.39521e-67
D12_L	APOA1	17.4616	0.783581	2.90039e-67
D12_L	GSTA2	17.4332	1.01042	4.74589e-67
D12_L	SERAC1	17.3893	0.978611	1.01941e-66
D12_L	GRID1	17.3782	1.38024	1.23361e-66
D12_L	PTRH2	17.3523	0.411168	1.93276e-66
D12_L	MMD2	17.3135	2.52378	3.77852e-66
D12_L	KLHL4	17.3029	0.95041	4.53092e-66
D12_L	NPM1	17.2527	0.118309	1.07835e-65
D12_L	HS6ST1	17.2163	0.339227	2.0144e-65
D12_L	ZBTB39	17.2014	0.996621	2.60046e-65
D12_L	ESM1	17.2004	1.07112	2.64783e-65
D12_L	BAP1	17.1547	0.638544	5.80229e-65
D12_L	DBNDD1	17.1301	0.487439	8.84717e-65
D12_L	MPP3	16.9482	1.10419	1.95096e-63
D12_L	ST6GALNAC4	16.9151	0.57406	3.40691e-63
D12_L	FZD7	16.8919	0.854519	5.04539e-63
D12_L	TOMM40L	16.8893	0.451151	5.26348e-63
D12_L	HSPB7	16.8325	0.470005	1.37219e-62
D12_L	UMAD1	16.8102	0.655477	1.99558e-62
D12_L	SMIM20	16.7759	0.290418	3.54191e-62
D12_L	TFPI2	16.7702	0.522536	3.90043e-62
D12_L	SPG7	16.7644	0.263941	4.2958e-62
D12_L	FRYL	16.7424	0.661706	6.19483e-62
D12_L	SLC2A8	16.7098	0.468204	1.06776e-61
D12_L	H2AFJ	16.6959	0.951437	1.34566e-61
D12_L	CYSTM1	16.6793	0.286403	1.77022e-61
D12_L	DPH5	16.6386	0.435252	3.47562e-61
D12_L	NDUFA1	16.6365	0.263817	3.59978e-61
D12_L	HS6ST2	16.6016	0.440138	6.42082e-61
D12_L	ZRANB3	16.5808	0.991527	9.06952e-61
D12_L	COG4	16.5328	0.415702	2.00499e-60
D12_L	OTOS	16.5208	1.77178	2.43776e-60
D12_L	IL1RL1	16.4252	0.750008	1.17347e-59
D12_L	FAT3	16.414	1.52326	1.41106e-59
D12_L	CYTH3	16.4078	0.363363	1.56106e-59
D12_L	NCLN	16.3697	0.857838	2.90662e-59
D12_L	CLEC19A	16.3321	0.535263	5.37376e-59
D12_L	GDPD4	16.3111	2.05356	7.55664e-59
D12_L	TRNAU1AP	16.2619	0.949687	1.67911e-58
D12_L	ABCC6	16.2354	1.6415	2.57985e-58
D12_L	ARF5	16.2317	0.539162	2.74069e-58
D12_L	CDK8	16.1857	0.460925	5.76524e-58
D12_L	RNF152	16.1465	0.871569	1.08531e-57
D12_L	MYLK3	16.1132	0.30689	1.85439e-57
D12_L	GYG2	16.1055	0.707839	2.1e-57
D12_L	CRYBG1	16.1051	2.72105	2.10985e-57
D12_L	PYGL	16.0931	0.612898	2.55861e-57
D12_L	PLIN4	16.0893	0.3809	2.71791e-57
D12_L	PLAGL2	16.0537	0.932632	4.81436e-57
D12_L	ASB2	16.0417	0.468995	5.83058e-57
D12_L	RNF215	15.9197	0.704926	4.0728e-56
D12_L	LYRM9	15.8704	1.78562	8.91167e-56
D12_L	UBALD1	15.862	0.400362	1.01772e-55
D12_L	SPCS1	15.7503	0.238106	5.92132e-55
D12_L	MAN1B1	15.7404	0.618452	6.90571e-55
D12_L	SMIM8	15.7253	0.493522	8.75554e-55
D12_L	ZNF740	15.7117	0.489066	1.08316e-54
D12_L	TEX9	15.5528	0.599711	1.28937e-53
D12_L	FBXL2	15.5203	0.507908	2.13144e-53
D12_L	NUDT1	15.5179	0.314261	2.21342e-53
D12_L	AAK1	15.4865	0.3818	3.59395e-53
D12_L	INTS6	15.4815	0.675783	3.88578e-53
D12_L	KIRREL3	15.4574	0.399916	5.63735e-53
D12_L	LIMS1	15.4531	0.369765	6.02362e-53
D12_L	CINP	15.4166	0.522599	1.05669e-52
D12_L	NAT8B	15.3806	0.4695	1.83977e-52
D12_L	RPS28	15.311	0.101167	5.34701e-52
D12_L	AKAP7	15.2836	0.438449	8.1196e-52
D12_L	SDCCAG3	15.2824	1.21962	8.27601e-52
D12_L	RNF217	15.2819	1.61524	8.32706e-52
D12_L	SHFM1	15.2298	0.192902	1.84616e-51
D12_L	ABCC5	15.2055	0.551555	2.6684e-51
D12_L	PDIA2	15.1575	1.29809	5.51839e-51
D12_L	GIPC1	15.1565	0.762363	5.60325e-51
D12_L	RPL37A	15.142	0.105254	6.97086e-51
D12_L	IFNAR2	15.0071	0.354071	5.31834e-50
D12_L	NOG	15.0027	2.60507	5.67603e-50
D12_L	SEC61G	15.0004	0.153049	5.87923e-50
D12_L	GRIP1	14.9979	1.67029	6.09762e-50
D12_L	RPL38	14.9497	0.147233	1.25108e-49
D12_L	KCNH6	14.9324	0.550336	1.61854e-49
D12_L	FRMD5	14.8634	1.21772	4.50518e-49
D12_L	V-BG	14.8438	0.875877	6.03023e-49
D12_L	FAM43A	14.8388	0.23408	6.48121e-49
D12_L	SPAG17	14.8282	1.29151	7.57831e-49
D12_L	SEC22B	14.8072	0.31083	1.03356e-48
D12_L	STARD3	14.7714	1.8863	1.75568e-48
D12_L	RMI2	14.7561	0.410953	2.19701e-48
D12_L	LY6CLEL	14.753	1.0075	2.29987e-48
D12_L	ISYNA1	14.7446	0.599499	2.60157e-48
D12_L	SLC38A4	14.7443	1.04414	2.61366e-48
D12_L	MFN1	14.7177	0.218202	3.86401e-48
D12_L	TRPV2	14.7071	0.937997	4.51248e-48
D12_L	AGPAT3	14.7058	0.317394	4.59768e-48
D12_L	ND3	14.6934	0.203152	5.51303e-48
D12_L	LGALS1B	14.6781	0.235548	6.89158e-48
D12_L	KRT7	14.6547	0.76446	9.71278e-48
D12_L	HK2	14.6545	0.549942	9.74107e-48
D12_L	RAC3	14.5671	0.372334	3.48237e-47
D12_L	FABP5	14.5043	0.247448	8.68371e-47
D12_L	FOXRED2	14.4995	0.78184	9.29575e-47
D12_L	ENY2	14.465	0.283468	1.53104e-46
D12_L	PTN	14.4116	0.320001	3.30838e-46
D12_L	ZFYVE27	14.4091	0.764841	3.42604e-46
D12_L	ERBB3	14.406	0.620363	3.58049e-46
D12_L	THAP5	14.3758	1.31613	5.52097e-46
D12_L	CWH43	14.3654	20.0813	6.41294e-46
D12_L	LRRC10	14.3389	0.44902	9.37613e-46
D12_L	MRPS25	14.3103	0.2279	1.40897e-45
D12_L	NEK2	14.2981	0.509625	1.6751e-45
D12_L	PIN4	14.2472	0.193601	3.46065e-45
D12_L	SPP1	14.2309	4.82334	4.36324e-45
D12_L	SAR1B	14.2202	0.324692	5.08207e-45
D12_L	HESX1	14.2194	1.05857	5.13696e-45
D12_L	CAPN6	14.2013	2.23571	6.64659e-45
D12_L	GLUL	14.1825	0.232939	8.67818e-45
D12_L	RARB	14.1685	0.364802	1.05682e-44
D12_L	TF	14.1616	0.772076	1.16453e-44
D12_L	ALKBH3	14.152	0.639822	1.33298e-44
D12_L	SIRT2	14.1145	0.28365	2.26283e-44
D12_L	SLC51A	14.1048	1.55426	2.59135e-44
D12_L	PSAP	14.0812	0.147097	3.60788e-44
D12_L	GRIA1	14.0698	4.1992	4.23535e-44
D12_L	YME1L1	14.0614	0.461721	4.77092e-44
D12_L	ST7L	14.057	0.385529	5.072e-44
D12_L	EHD4	14.0177	0.3058	8.79031e-44
D12_L	PPIL6	13.9982	0.66914	1.15242e-43
D12_L	SLC9A8	13.9533	0.541178	2.15534e-43
D12_L	PRDX4	13.9125	0.216281	3.80655e-43
D12_L	USP16	13.886	0.34639	5.49542e-43
D12_L	FMO3	13.8751	2.169	6.39223e-43
D12_L	ADAMTS1	13.8687	0.559616	6.98025e-43
D12_L	FAM13A	13.8456	0.533758	9.61348e-43
D12_L	TMEM37	13.8024	0.401045	1.74274e-42
D12_L	DENND11	13.7942	1.36709	1.94994e-42
D12_L	AIG1	13.7929	0.716841	1.98367e-42
D12_L	RIOK3	13.7893	0.286244	2.08588e-42
D12_L	APLN	13.7361	0.425891	4.32783e-42
D12_L	RUFY1	13.7285	0.343375	4.80269e-42
D12_L	RPL6	13.7264	0.0990896	4.93948e-42
D12_L	RTKN	13.6868	0.504888	8.50081e-42
D12_L	TIAM2	13.6679	0.599108	1.10038e-41
D12_L	ASB6	13.6542	0.490612	1.32575e-41
D12_L	MAP3K12	13.6519	2.05725	1.36558e-41
D12_L	GNG13	13.6455	1.75906	1.49122e-41
D12_L	INTS7	13.6191	0.895464	2.13512e-41
D12_L	GSTA3	13.6038	0.65033	2.62775e-41
D12_L	LYVE1	13.6036	1.47017	2.63662e-41
D12_L	TPGS1	13.5767	0.547156	3.80158e-41
D12_L	VEGFA	13.5665	0.477468	4.36283e-41
D12_L	NHLRC3	13.5589	0.985702	4.83808e-41
D12_L	BCL11A	13.5314	0.738007	7.01711e-41
D12_L	TRIM37	13.5295	0.625565	7.19948e-41
D12_L	MED29	13.5231	0.188196	7.85207e-41
D12_L	TBC1D4	13.4997	0.499043	1.07398e-40
D12_L	AKT3	13.4956	0.745675	1.13545e-40
D12_L	BZFP1	13.4651	0.527624	1.7123e-40
D12_L	DOK5	13.452	0.554541	2.04159e-40
D12_L	KCNJ15	13.4325	0.356642	2.6502e-40
D12_L	TANK	13.4311	0.661069	2.70015e-40
D12_L	RPL34	13.4302	0.0951455	2.73119e-40
D12_L	TXNDC12	13.415	0.249221	3.35346e-40
D12_L	H2AFX	13.4045	0.427119	3.8528e-40
D12_L	HSPB7L	13.3816	0.101583	5.22784e-40
D12_L	FGFRL1	13.377	0.523517	5.55657e-40
D12_L	DNAJC3	13.321	0.23111	1.1725e-39
D12_L	LLGL2	13.3061	0.617547	1.4297e-39
D12_L	LRRC8A	13.2869	0.658498	1.84444e-39
D12_L	SEMA3F	13.2863	0.589079	1.85927e-39
D12_L	TSPEAR	13.2825	1.14082	1.95555e-39
D12_L	TMCO3	13.2687	0.814227	2.34594e-39
D12_L	WRAP73	13.256	0.488466	2.77788e-39
D12_L	GLOD4	13.2303	0.304153	3.90399e-39
D12_L	RNF214	13.2095	0.430303	5.133e-39
D12_L	CDH3	13.1806	0.892471	7.51278e-39
D12_L	UTP3	13.1711	0.285878	8.50343e-39
D12_L	HSF2BP	13.1706	0.738093	8.56467e-39
D12_L	F5	13.1492	0.729226	1.13387e-38
D12_L	MCU	13.1411	0.338943	1.26019e-38
D12_L	TENM2	13.1311	0.740494	1.43731e-38
D12_L	CTNND2	13.1181	0.304248	1.70495e-38
D12_L	TLCD4	13.0926	0.654665	2.38163e-38
D12_L	GTF2B	13.0512	0.346332	4.0854e-38
D12_L	FABP7	13.0335	0.564372	5.14246e-38
D12_L	RPS4Y1	13.0197	0.0797595	6.14813e-38
D12_L	ABCA5	12.9552	1.10613	1.4172e-37
D12_L	GALK1	12.9469	0.46724	1.57844e-37
D12_L	ANGPT1	12.8492	0.87057	5.55652e-37
D12_L	PRPF3	12.8317	0.407863	6.96444e-37
D12_L	CTXN2	12.8151	1.46099	8.60629e-37
D12_L	ITIH5	12.812	0.965875	8.94517e-37
D12_L	KDELC1	12.7894	0.442311	1.19448e-36
D12_L	RFTN2	12.784	0.422295	1.28061e-36
D12_L	KIZ	12.7463	0.862446	2.06975e-36
D12_L	MAP7D2	12.7364	0.713111	2.34315e-36
D12_L	SARDH	12.7347	0.56617	2.39417e-36
D12_L	EGFLAM	12.7231	0.232059	2.77733e-36
D12_L	AMY1A	12.7056	0.367583	3.46974e-36
D12_L	CBX4	12.6948	0.9029	3.97842e-36
D12_L	PGRMC1	12.6717	0.277476	5.32484e-36
D12_L	VWA1	12.6622	0.716089	6.00396e-36
D12_L	HIST1H110	12.6494	0.717077	7.05195e-36
D12_L	PHC2	12.6322	0.474216	8.75064e-36
D12_L	ELMOD2	12.6269	0.251081	9.36226e-36
D12_L	MYRIP	12.5994	0.986304	1.32202e-35
D12_L	CRACDL	12.5952	1.32406	1.39425e-35
D12_L	PROCR	12.5822	0.53783	1.64071e-35
D12_L	LARP4B	12.5804	0.364412	1.67805e-35
D12_L	RBPMS2	12.548	0.250982	2.52e-35
D12_L	KIFC3	12.5252	0.316965	3.35511e-35
D12_L	SRSF11	12.4996	0.196286	4.62106e-35
D12_L	HEY2	12.4896	0.396135	5.23283e-35
D12_L	CLEC3B	12.4758	0.310177	6.21733e-35
D12_L	ACVR2B	12.4498	0.863874	8.58934e-35
D12_L	OPA3	12.4389	0.443431	9.82938e-35
D12_L	GPR68	12.4219	1.21676	1.21345e-34
D12_L	CELSR3	12.4004	2.40184	1.58489e-34
D12_L	ABCD4	12.3669	0.708923	2.39911e-34
D12_L	ISY1	12.3592	0.519772	2.63592e-34
D12_L	MSMO1	12.3271	0.893795	3.91944e-34
D12_L	SLC35F1	12.3092	0.442649	4.88896e-34
D12_L	EFCAB7	12.3012	0.774505	5.39297e-34
D12_L	GRIA2	12.2888	1.07224	6.27003e-34
D12_L	ANGEL1	12.2822	0.309832	6.80028e-34
D12_L	SLC2A14	12.2613	0.727868	8.7793e-34
D12_L	PALS2	12.256	0.269606	9.3679e-34
D12_L	PTPRR	12.2295	1.66909	1.29603e-33
D12_L	SLC1A1	12.2289	2.09784	1.30451e-33
D12_L	HTR2A	12.2266	0.68187	1.34213e-33
D12_L	LRRC51	12.2103	1.43613	1.63684e-33
D12_L	OSBPL9	12.1744	0.289647	2.53697e-33
D12_L	FKBP7	12.1674	0.248695	2.76323e-33
D12_L	STT3A	12.1426	0.25806	3.73586e-33
D12_L	MFSD8	12.1022	0.865103	6.08397e-33
D12_L	JAGN1	12.0949	0.403569	6.64216e-33
D12_L	D2HGDH	12.0779	0.616485	8.16635e-33
D12_L	TRPM1	12.0753	2.11714	8.42292e-33
D12_L	GKN2	12.0676	2.02049	9.23849e-33
D12_L	B3GLCT	12.0625	0.429776	9.81995e-33
D12_L	RAF1	12.0558	0.363456	1.06525e-32
D12_L	MGEA5	12.0501	0.325658	1.14086e-32
D12_L	ALG11	12.0438	0.66204	1.23086e-32
D12_L	SCTR	12.0207	2.57494	1.62663e-32
D12_L	P3H2	11.9606	0.292475	3.34403e-32
D12_L	ANGPTL1	11.9507	0.750464	3.76463e-32
D12_L	PTX3	11.9487	1.09262	3.85702e-32
D12_L	PRDM6	11.9453	19.9372	4.01501e-32
D12_L	NCS1	11.9405	0.541448	4.25492e-32
D12_L	RNF213	11.9288	1.0184	4.89176e-32
D12_L	CYP21A1	11.9043	1.03992	6.55565e-32
D12_L	IPO9	11.9028	0.266402	6.66754e-32
D12_L	GMDS	11.8974	0.421838	7.10556e-32
D12_L	CAPN3	11.8915	1.17806	7.61892e-32
D12_L	MC5R	11.8914	1.46029	7.62887e-32
D12_L	ACSM5	11.8833	19.5498	8.40227e-32
D12_L	HAND1	11.8594	0.428901	1.11564e-31
D12_L	CYP2R1	11.8281	0.958877	1.61578e-31
D12_L	UBALD2	11.8223	0.350468	1.73083e-31
D12_L	HEXDCL	11.8075	2.26705	2.06037e-31
D12_L	ASCC1	11.7819	0.375823	2.78577e-31
D12_L	FADS2	11.7383	0.562905	4.65337e-31
D12_L	CA4	11.6935	0.890471	7.85337e-31
D12_L	KYAT1	11.6846	1.21062	8.70393e-31
D12_L	USE1	11.6579	0.305066	1.18856e-30
D12_L	AP4E1	11.6505	0.685599	1.29597e-30
D12_L	DNAI4	11.6322	4.6587	1.60441e-30
D12_L	PPIL4	11.6316	0.38654	1.61488e-30
D12_L	PTPRF	11.6046	0.377507	2.21196e-30
D12_L	ZFYVE21	11.5862	0.653239	2.73541e-30
D12_L	PRKAA2	11.5615	0.410454	3.64263e-30
D12_L	FAM20A	11.5505	0.923942	4.13532e-30
D12_L	NEIL2	11.5287	1.42458	5.31284e-30
D12_L	ZBTB17	11.5265	0.85027	5.44492e-30
D12_L	TSTD1	11.5102	0.158606	6.57701e-30
D12_L	MEI1	11.477	2.56192	9.62067e-30
D12_L	DCAF7	11.4305	0.403256	1.63917e-29
D12_L	ARHGAP8	11.4185	0.721598	1.88137e-29
D12_L	GFOD1	11.4119	3.30799	2.02691e-29
D12_L	L3MBTL4	11.3537	0.934309	3.93278e-29
D12_L	POLL	11.3426	0.627579	4.46271e-29
D12_L	KIAA1143	11.3262	0.27003	5.36866e-29
D12_L	SF3B6	11.2984	0.414114	7.35607e-29
D12_L	TMEM165	11.2974	0.410214	7.43741e-29
D12_L	PLD3	11.2971	1.49617	7.46054e-29
D12_L	H2B-I	11.294	2.41474	7.72424e-29
D12_L	ADAM17	11.2837	0.215088	8.6782e-29
D12_L	AP4B1	11.2699	0.685646	1.01411e-28
D12_L	GTF2H1	11.2563	0.333365	1.18054e-28
D12_L	ARFGAP3	11.2523	0.332337	1.23454e-28
D12_L	PEX11G	11.2055	0.660228	2.08814e-28
D12_L	GTF2A1L	11.2002	4.10872	2.21589e-28
D12_L	ATP6V1C2	11.1928	0.471077	2.40748e-28
D12_L	MCM8	11.1788	0.575345	2.8138e-28
D12_L	POLR3K	11.1755	0.401783	2.92002e-28
D12_L	FAM89A	11.1642	0.449804	3.31264e-28
D12_L	SH3RF1	11.1556	0.85381	3.64803e-28
D12_L	GLIPR1L	11.144	1.69291	4.1545e-28
D12_L	SRP14	11.1069	0.222841	6.27478e-28
D12_L	FAM102A	11.094	1.23997	7.23584e-28
D12_L	AQP3	11.0816	0.996899	8.29891e-28
D12_L	ANKRD66	11.073	1.53906	9.12555e-28
D12_L	ACSL3	11.0622	0.963506	1.02858e-27
D12_L	RIMS4	11.0617	0.818844	1.03371e-27
D12_L	TXNDC16	11.0392	0.44319	1.32679e-27
D12_L	MT3	11.0019	0.949816	1.99985e-27
D12_L	HDGF	10.9696	0.0903943	2.85764e-27
D12_L	ADARB1	10.961	1.73629	3.14065e-27
D12_L	BAIAP2	10.9604	0.478486	3.15841e-27
D12_L	NKX2-3	10.9587	0.512886	3.21992e-27
D12_L	AKR1D1	10.9545	0.692828	3.36771e-27
D12_L	DMA	10.939	0.898191	3.98344e-27
D12_L	DSCC1	10.9374	0.527116	4.05455e-27
D12_L	BEAN1	10.9058	0.495172	5.72371e-27
D12_L	SLC4A7	10.9045	0.27636	5.80733e-27
D12_L	CRIP2	10.895	0.113268	6.44291e-27
D12_L	FOXF1	10.8936	3.67662	6.53648e-27
D12_L	ONECUT2	10.8594	19.5312	9.48658e-27
D12_L	PCDH18	10.8494	0.298153	1.05811e-26
D12_L	RBM25	10.8219	0.181258	1.42619e-26
D12_L	USP15	10.8158	0.354326	1.52455e-26
D12_L	ZC3H12D	10.8126	1.99153	1.57686e-26
D12_L	ASRGL1	10.8046	0.560775	1.71878e-26
D12_L	EPHA2	10.7651	0.707323	2.62929e-26
D12_L	MET	10.7581	0.986234	2.83658e-26
D12_L	RAB37	10.734	1.86561	3.67219e-26
D12_L	LEPROTL1	10.7333	0.491609	3.69934e-26
D12_L	ITGB6	10.7016	1.91083	5.1945e-26
D12_L	GRAMD2	10.6886	0.621089	5.96923e-26
D12_L	DUSP1	10.6606	0.428281	8.04651e-26
D12_L	CHCHD7	10.6591	0.64719	8.17552e-26
D12_L	PSEN2	10.6491	0.352944	9.09952e-26
D12_L	GALNT18	10.6346	0.487837	1.06157e-25
D12_L	ARHGAP35	10.6313	1.35359	1.09814e-25
D12_L	SNX8	10.6303	1.42477	1.11e-25
D12_L	VWC2L	10.605	2.64872	1.45351e-25
D12_L	FES	10.603	0.716199	1.48407e-25
D12_L	TRIM7.1	10.5789	1.03668	1.91456e-25
D12_L	SF3B5	10.5642	0.182909	2.23623e-25
D12_L	NPY7R	10.5575	0.762164	2.39908e-25
D12_L	RAB41	10.5077	0.47153	4.05276e-25
D12_L	FAM183A	10.4994	1.46537	4.42215e-25
D12_L	MID2	10.4756	1.30574	5.6723e-25
D12_L	SLC6A9	10.4696	0.550642	6.03871e-25
D12_L	PLXNC1	10.4521	0.847667	7.25067e-25
D12_L	GNS	10.403	0.435387	1.20981e-24
D12_L	CISD3	10.3992	0.501072	1.25773e-24
D12_L	PIGF	10.391	0.652072	1.36848e-24
D12_L	FARSA	10.3816	0.229795	1.50844e-24
D12_L	ADGRL4	10.378	0.48403	1.56615e-24
D12_L	SCAP	10.3632	0.350441	1.82572e-24
D12_L	HTD2	10.3628	0.207181	1.83247e-24
D12_L	UNG	10.3542	0.559581	2.00331e-24
D12_L	TMEM64	10.3526	0.493096	2.035e-24
D12_L	FASTKD1	10.3526	1.0076	2.035e-24
D12_L	CTNNBL1	10.3438	0.312551	2.22885e-24
D12_L	ESYT1	10.3412	0.081255	2.29093e-24
D12_L	MMS22L	10.3408	0.649886	2.29877e-24
D12_L	NPC1	10.3324	0.36263	2.50724e-24
D12_L	GNL3L	10.3078	0.298521	3.23009e-24
D12_L	CCDC59	10.3022	0.303599	3.42381e-24
D12_L	PDPN	10.2921	1.28611	3.79776e-24
D12_L	PNISR	10.2871	0.1767	3.99617e-24
D12_L	PSMD9	10.2852	0.210876	4.0751e-24
D12_L	FAM8A1	10.2796	0.365168	4.32009e-24
D12_L	WWC1	10.247	0.271736	6.038e-24
D12_L	OSTN	10.2431	1.07616	6.28497e-24
D12_L	MMAA	10.2324	0.34394	7.00581e-24
D12_L	PDCL2	10.2249	4.57743	7.5696e-24
D12_L	LEPR	10.2071	1.85452	9.0843e-24
D12_L	C1H12ORF66	10.1901	0.265786	1.08002e-23
D12_L	SLC16A1	10.175	0.411282	1.26056e-23
D12_L	ILKAP	10.1658	0.179739	1.38466e-23
D12_L	SMPD3	10.1212	0.569146	2.17543e-23
D12_L	SETD6	10.0907	0.461638	2.96055e-23
D12_L	ANKRD11	10.0856	0.149995	3.11554e-23
D12_L	SRP72	10.0676	0.157608	3.73729e-23
D12_L	CRISPLD2	10.0665	2.63528	3.77959e-23
D12_L	DOK6	10.0611	1.61325	3.9893e-23
D12_L	TSPAN3	10.0443	0.277939	4.72041e-23
D12_L	USP2	10.0437	0.329406	4.74908e-23
D12_L	RELL1	10.0142	0.322343	6.39406e-23
D12_L	LONP1	10.0077	0.305935	6.82139e-23
D12_L	DNAJC1	10.0044	0.375366	7.04505e-23
D12_L	SUSD1	10.0023	1.11968	7.19719e-23
D12_L	ARNTL2	9.99813	0.650152	7.50154e-23
D12_L	PABPC1L	9.99641	1.04268	7.63196e-23
D12_L	CMSS1	9.99295	0.334264	7.9021e-23
D12_L	TRABD2B	9.98821	0.815237	8.28594e-23
D12_L	CUX2	9.96056	0.95279	1.09146e-22
D12_L	ERGIC1	9.95688	0.240165	1.13183e-22
D12_L	TM2D2	9.92965	0.343686	1.48431e-22
D12_L	SLC47A2	9.92449	2.34795	1.56187e-22
D12_L	H2AFZ	9.92433	0.138981	1.56399e-22
D12_L	SNRPD1	9.92384	0.116257	1.5712e-22
D12_L	SLC37A4	9.92205	0.0772538	1.5994e-22
D12_L	C1QC	9.9206	2.00487	1.62266e-22
D12_L	DAG1	9.92022	0.150732	1.62846e-22
D12_L	AXDND1	9.91378	4.44283	1.73509e-22
D12_L	AOX1	9.90948	0.460597	1.81049e-22
D12_L	ZP2	9.89756	19.6287	2.03854e-22
D12_L	CNTN1	9.89542	1.71747	2.08223e-22
D12_L	NPM2	9.88999	1.30554	2.19803e-22
D12_L	PIM3	9.88934	0.441373	2.21196e-22
D12_L	TMEM158	9.8884	0.621572	2.23219e-22
D12_L	C1orf109	9.88258	0.290021	2.36457e-22
D12_L	TERF1	9.86732	0.346494	2.75117e-22
D12_L	DNTTIP1	9.80998	0.294297	4.83653e-22
D12_L	RFC4	9.79993	0.149374	5.33672e-22
D12_L	PDRG1	9.79698	0.333291	5.49238e-22
D12_L	TBC1D8B	9.79306	0.368559	5.70627e-22
D12_L	SH3RF3	9.77866	0.479942	6.57069e-22
D12_L	PLEKHD1	9.77763	2.08717	6.63664e-22
D12_L	MPG	9.74689	0.514868	8.961e-22
D12_L	C4orf48	9.73666	0.737591	9.89569e-22
D12_L	ADAD1	9.73321	8.85706	1.02353e-21
D12_L	CHODL	9.70285	1.73554	1.37581e-21
D12_L	RGS3-1	9.68963	0.463321	1.56436e-21
D12_L	PCTP	9.68478	0.543561	1.63912e-21
D12_L	PLTP	9.67673	1.08492	1.77095e-21
D12_L	PDF	9.67037	0.265141	1.8829e-21
D12_L	NUCKS1	9.66507	0.0699939	1.98261e-21
D12_L	POMT1	9.66084	1.20849	2.06428e-21
D12_L	TIMD4	9.65195	1.43608	2.25034e-21
D12_L	CEP192	9.64548	0.404585	2.39633e-21
D12_L	ATP6V1A	9.64214	0.262907	2.47455e-21
D12_L	CECR1	9.60625	0.941017	3.5003e-21
D12_L	SPHK1	9.60104	0.808808	3.67939e-21
D12_L	MTERF3	9.59907	0.274617	3.74936e-21
D12_L	MCAT	9.59482	0.276533	3.90396e-21
D12_L	PTPRZ1	9.59444	0.937206	3.91783e-21
D12_L	FAR1	9.59072	0.310231	4.06042e-21
D12_L	CRPPA	9.58043	0.524948	4.48278e-21
D12_L	C8orf88	9.56352	3.59975	5.26254e-21
D12_L	UCHL5	9.55463	0.131383	5.72987e-21
D12_L	TCTN3	9.54854	0.236428	6.07241e-21
D12_L	NRG1	9.5473	0.584871	6.1441e-21
D12_L	ANKRD9	9.53589	0.478584	6.84774e-21
D12_L	MOSPD2	9.52691	0.615166	7.45936e-21
D12_L	BBS2	9.5186	0.359043	8.07469e-21
D12_L	TIMM10	9.50653	0.198102	9.0583e-21
D12_L	CORO7	9.49461	0.228619	1.01536e-20
D12_L	ANOS1	9.47673	1.25399	1.20368e-20
D12_L	LYPD6B	9.47652	0.285436	1.20587e-20
D12_L	HECTD2	9.4749	1.18857	1.22402e-20
D12_L	MCHR2	9.46169	0.47081	1.38728e-20
D12_L	TRAF1	9.46076	0.479844	1.39947e-20
D12_L	TRPM7	9.45987	0.280457	1.41099e-20
D12_L	BTG1	9.45845	0.0957545	1.43008e-20
D12_L	CCSAP	9.44785	0.543293	1.58013e-20
D12_L	SPOUT1	9.44186	0.506309	1.67189e-20
D12_L	RSPO3	9.44027	1.06743	1.69722e-20
D12_L	ADAL	9.42586	0.239451	1.94403e-20
D12_L	PDE9A	9.40924	1.43238	2.27463e-20
D12_L	XYLB	9.40531	0.589061	2.36e-20
D12_L	BCL9	9.40015	0.551683	2.47753e-20
D12_L	CYP3A4	9.39755	0.545862	2.5388e-20
D12_L	RYR2	9.36615	0.177189	3.41216e-20
D12_L	ZNF770	9.34634	0.326786	4.10927e-20
D12_L	CBX3	9.34625	0.13696	4.1119e-20
D12_L	UBQLN4	9.33933	0.277883	4.38726e-20
D12_L	PITHD1	9.33004	0.327239	4.78705e-20
D12_L	CHURC1	9.32943	0.137034	4.81423e-20
D12_L	C19orf12	9.32066	0.216088	5.226e-20
D12_L	SKAP2	9.3146	0.453989	5.53002e-20
D12_L	AMD1	9.31397	0.14575	5.56038e-20
D12_L	SLX4IP	9.30714	0.417678	5.92252e-20
D12_L	MMAB	9.30262	0.253664	6.17679e-20
D12_L	LMAN2L	9.3021	0.235822	6.20651e-20
D12_L	P4HA1	9.30092	0.189517	6.27433e-20
D12_L	TOR4A	9.29972	0.478774	6.34309e-20
D12_L	DUSP3	9.28841	0.221158	7.04788e-20
D12_L	CARTL	9.28498	3.10493	7.27691e-20
D12_L	TCEA3	9.28329	0.306795	7.39095e-20
D12_L	LSM14B	9.27691	0.224696	7.84112e-20
D12_L	TMEM201	9.27313	0.321389	8.12172e-20
D12_L	DNER	9.25844	1.01896	9.31322e-20
D12_L	SIAH1	9.20744	0.399733	1.49445e-19
D12_L	SPOCK3	9.20594	0.888427	1.51527e-19
D12_L	REXO5	9.19981	0.41844	1.603e-19
D12_L	ANKZF1	9.19295	0.530419	1.70793e-19
D12_L	SNX16	9.18999	0.49692	1.75442e-19
D12_L	TIMM10B	9.17887	0.335325	1.94495e-19
D12_L	SEC63	9.17322	0.17945	2.04745e-19
D12_L	POLE2	9.16725	0.312434	2.16177e-19
D12_L	TFAP4	9.16649	0.733978	2.17681e-19
D12_L	DHX40	9.15282	0.349143	2.46844e-19
D12_L	NECTIN1	9.15249	0.271068	2.47578e-19
D12_L	RPLP1	9.13856	0.0787261	2.81285e-19
D12_L	SRF	9.13724	0.1257	2.84627e-19
D12_L	BCL2L15	9.12695	4.0459	3.12639e-19
D12_L	GTF2F2	9.12601	0.204442	3.15328e-19
D12_L	MRPS34	9.11946	0.91325	3.34671e-19
D12_L	LAMTOR2	9.11895	0.136394	3.36211e-19
D12_L	P2RY6	9.10261	1.71451	3.90071e-19
D12_L	SHE	9.09617	0.222807	4.13717e-19
D12_L	CACNB2	9.09402	0.318567	4.2186e-19
D12_L	EEPD1	9.06898	0.0885219	5.30221e-19
D12_L	SERINC3	9.06721	0.861172	5.38703e-19
D12_L	PPL	9.06615	0.268303	5.43931e-19
D12_L	LRRC70	9.05541	0.0913724	5.99148e-19
D12_L	CEP131	9.05232	0.259304	6.16083e-19
D12_L	MUSTN1	9.04045	0.422592	6.86377e-19
D12_L	DCUN1D3	9.01698	1.07536	8.49471e-19
D12_L	ING1	9.00491	0.302709	9.47057e-19
D12_L	HEY1	8.99348	0.649487	1.05023e-18
D12_L	EDN1	8.96673	0.195928	1.33725e-18
D12_L	SYCP1	8.95044	2.11569	1.54725e-18
D12_L	AHI1	8.94879	0.416396	1.57032e-18
D12_L	CAV3	8.94473	0.233967	1.62845e-18
D12_L	RAD52	8.93145	0.306758	1.83414e-18
D12_L	DYNLRB2	8.92205	0.59263	1.99568e-18
D12_L	PCBD2	8.91766	0.298129	2.07571e-18
D12_L	SOX9	8.90505	1.18182	2.32405e-18
D12_L	PTRHD1	8.89148	0.400423	2.62131e-18
D12_L	FMN2	8.87224	1.14813	3.1129e-18
D12_L	FERD3L	8.87147	2.14752	3.13406e-18
D12_L	SFI1	8.86071	0.425796	3.45035e-18
D12_L	UNC45A	8.85731	0.487134	3.55559e-18
D12_L	RNFT2	8.85327	0.934639	3.68504e-18
D12_L	YKT6	8.84907	0.215418	3.8221e-18
D12_L	CA13	8.83831	0.206484	4.20393e-18
D12_L	OGFOD2	8.83251	1.14235	4.42191e-18
D12_L	TUBA4A	8.83216	0.377636	4.435e-18
D12_L	AK5	8.8207	0.819774	4.90917e-18
D12_L	CDK2AP2	8.81681	0.939726	5.07974e-18
D12_L	IL5RA	8.8149	1.14344	5.16646e-18
D12_L	LARS2	8.81451	0.379026	5.1838e-18
D12_L	CDC14A	8.80067	0.56642	5.85541e-18
D12_L	MLST8	8.79948	0.423	5.91617e-18
D12_L	ZBTB47	8.77743	0.500119	7.17863e-18
D12_L	SLC30A7	8.77693	0.892527	7.20921e-18
D12_L	TNFSF15	8.77521	1.49863	7.31942e-18
D12_L	SLC43A3	8.7737	0.509119	7.41626e-18
D12_L	CEP89	8.77136	0.495713	7.57049e-18
D12_L	SFRP2	8.76618	0.498726	7.92634e-18
D12_L	TIAL1	8.7606	0.143064	8.32212e-18
D12_L	DENND1A	8.75259	0.358124	8.93015e-18
D12_L	MOB2	8.75002	0.228869	9.13098e-18
D12_L	LPCAT1	8.74344	0.376587	9.66869e-18
D12_L	MTHFS	8.73887	0.420384	1.00635e-17
D12_L	TYW5	8.73087	0.72495	1.0796e-17
D12_L	HAPLN3	8.72805	0.423239	1.10649e-17
D12_L	SPOCK2	8.71529	0.642833	1.238e-17
D12_L	PRR7	8.71091	0.56414	1.28606e-17
D12_L	ABCC3	8.69914	0.38693	1.42516e-17
D12_L	APLP2	8.69623	0.199245	1.46172e-17
D12_L	GFRA1	8.68023	1.98129	1.68107e-17
D12_L	FGF18	8.6735	0.618243	1.78218e-17
D12_L	VPS29L	8.67325	1.44019	1.78595e-17
D12_L	PHKA2	8.67295	0.330914	1.79009e-17
D12_L	RIOK1	8.669	0.235971	1.85281e-17
D12_L	HS3ST6	8.65475	2.79434	2.09694e-17
D12_L	NXN	8.65042	0.272372	2.1768e-17
D12_L	EFCAB12	8.64848	2.34383	2.21284e-17
D12_L	SCNM1	8.63298	0.414661	2.53181e-17
D12_L	CAPSL	8.62158	2.46412	2.79372e-17
D12_L	TMA16	8.61832	0.200071	2.87279e-17
D12_L	TMEM18	8.61237	0.876852	3.02319e-17
D12_L	RASL11A	8.60919	0.599476	3.10737e-17
D12_L	MSX2	8.60902	1.78137	3.11119e-17
D12_L	KCNK4	8.60809	0.328879	3.13567e-17
D12_L	CDADC1	8.60208	0.714388	3.30343e-17
D12_L	ARID3B	8.59261	0.517823	3.58536e-17
D12_L	SMARCAL1	8.59191	0.501862	3.60645e-17
D12_L	CPED1	8.58772	2.63732	3.73718e-17
D12_L	HIGD2A	8.58656	0.291721	3.77387e-17
D12_L	VSIG1	8.58055	1.77054	3.97472e-17
D12_L	FBXL22	8.57848	0.17774	4.04473e-17
D12_L	IRF4	8.55488	1.19696	4.95619e-17
D12_L	SCN8A	8.55297	0.44057	5.03806e-17
D12_L	ENPP4	8.54441	0.381167	5.42288e-17
D12_L	CNIH1	8.54346	0.184357	5.46598e-17
D12_L	ANKRD39	8.5371	0.290452	5.77222e-17
D12_L	EMP1	8.53586	1.02547	5.83359e-17
D12_L	CTSH	8.52781	0.319574	6.24995e-17
D12_L	GUCA1C	8.51749	2.35265	6.82747e-17
D12_L	RHOU	8.48648	0.446398	8.90813e-17
D12_L	DYNLT2	8.46689	0.48194	1.05183e-16
D12_L	BUD13	8.45353	0.213337	1.17789e-16
D12_L	GCNT7	8.44909	1.37549	1.22329e-16
D12_L	FBN2	8.44888	1.07112	1.22524e-16
D12_L	TBXA2R	8.43889	0.295019	1.33351e-16
D12_L	PPIG	8.42106	0.108448	1.55108e-16
D12_L	BYSL	8.3994	0.20087	1.86213e-16
D12_L	SLC38A11	8.3907	1.11138	2.00418e-16
D12_L	FBXO39	8.3741	0.442745	2.30485e-16
D12_L	PPARA	8.36767	0.824569	2.43246e-16
D12_L	CTSD	8.35153	0.105131	2.78457e-16
D12_L	DPP7	8.33839	0.252798	3.10557e-16
D12_L	PLPPR3	8.33305	0.411383	3.24672e-16
D12_L	JMJD4	8.33111	0.446138	3.29987e-16
D12_L	GTF3C3	8.31981	0.200641	3.62626e-16
D12_L	RHBDF2	8.30063	0.669394	4.25612e-16
D12_L	NOX1	8.28906	0.522336	4.68907e-16
D12_L	SOX5	8.26477	0.710956	5.73717e-16
D12_L	NOP58	8.25209	0.120756	6.37597e-16
D12_L	FAM210A	8.24554	0.343303	6.73126e-16
D12_L	CD38	8.2322	2.20495	7.51585e-16
D12_L	ABCA13	8.22713	0.948284	7.83695e-16
D12_L	GPR18	8.21477	0.965475	8.67798e-16
D12_L	AMH	8.19894	0.963804	9.88993e-16
D12_L	NPFFR1	8.19108	18.8816	1.05502e-15
D12_L	IGFBP2	8.17716	0.15234	1.18291e-15
D12_L	HPS4	8.17433	0.739672	1.21019e-15
D12_L	CYBC1	8.16846	0.279058	1.26977e-15
D12_L	LEKR1	8.16001	0.802844	1.36116e-15
D12_L	IL15	8.15906	1.75044	1.37157e-15
D12_L	TEX14	8.14692	1.11946	1.51401e-15
D12_L	RPS16	8.13602	0.0611286	1.65439e-15
D12_L	DCBLD1	8.13503	0.312766	1.66777e-15
D12_L	ADI1	8.13126	0.388206	1.72015e-15
D12_L	SLC66A3	8.12977	0.300279	1.74127e-15
D12_L	VCPKMT	8.11347	0.273107	1.98886e-15
D12_L	TPRA1	8.10708	0.335811	2.09488e-15
D12_L	TOP3B	8.10707	0.25811	2.09488e-15
D12_L	RPS26	8.10597	0.121111	2.11331e-15
D12_L	RCHY1	8.10287	0.142952	2.16631e-15
D12_L	CACNA1C	8.10157	0.365856	2.18947e-15
D12_L	CLCN5	8.0982	0.340123	2.25023e-15
D12_L	SLC6A6	8.09732	0.464344	2.2663e-15
D12_L	PENK	8.08571	0.976885	2.48933e-15
D12_L	WBP1	8.08258	0.228729	2.55316e-15
D12_L	SLC7A6	8.07978	0.289263	2.61124e-15
D12_L	CAPN2	8.0699	0.76366	2.82935e-15
D12_L	SMYD5	8.06582	0.240972	2.92387e-15
D12_L	ARHGAP32	8.06347	0.52097	2.98016e-15
D12_L	TINAGL1	8.0466	0.557947	3.41684e-15
D12_L	MAT2B	8.04456	0.131584	3.47251e-15
D12_L	DNAJB11	8.03963	0.187143	3.61305e-15
D12_L	PEAK1	8.0353	0.394869	3.73984e-15
D12_L	ADGRB2	8.0288	14.1603	3.93995e-15
D12_L	COMMD4	8.02781	0.219744	3.97118e-15
D12_L	CCDC92	8.01821	0.757148	4.29176e-15
D12_L	RASA4B	8.01761	1.18829	4.31231e-15
D12_L	CDH4	8.01493	0.486807	4.40631e-15
D12_L	AQP11	7.99713	1.82479	5.08406e-15
D12_L	NCL	7.98591	0.0383532	5.56259e-15
D12_L	GNPAT	7.96167	0.555201	6.75182e-15
D12_L	BBX	7.9463	0.224488	7.63007e-15
D12_L	MAB21L2	7.94359	1.60302	7.79409e-15
D12_L	GPR37L1	7.94287	18.4693	7.83775e-15
D12_L	SNX29	7.93882	0.261962	8.09704e-15
D12_L	MTRF1	7.93811	0.223355	8.14089e-15
D12_L	UBOX5	7.9317	0.692482	8.56728e-15
D12_L	ADCY7	7.92926	1.18272	8.73445e-15
D12_L	SDSL	7.92385	2.05252	9.11721e-15
D12_L	NUP210L	7.92335	1.29392	9.15327e-15
D12_L	SLC6A17	7.92282	1.85132	9.19067e-15
D12_L	DAB1	7.89964	0.264601	1.10473e-14
D12_L	BTBD11	7.84546	0.305094	1.69579e-14
D12_L	CYP4F11	7.83523	2.03659	1.83824e-14
D12_L	FAM3C	7.81797	0.20984	2.10556e-14
D12_L	LYPD6	7.79982	0.289301	2.42733e-14
D12_L	SLC25A47	7.7977	3.57928	2.467e-14
D12_L	ACOD1	7.79242	11.682	2.57144e-14
D12_L	HIST1H2B7	7.78799	1.68076	2.66219e-14
D12_L	NEDD4	7.77438	0.88133	2.96044e-14
D12_L	TMEM101	7.75817	0.48447	3.35852e-14
D12_L	CHST6	7.75752	0.383292	3.37538e-14
D12_L	STARD3NL	7.75142	0.433281	3.54021e-14
D12_L	BPIFB4	7.72568	18.945	4.32501e-14
D12_L	CDK5RAP3	7.71338	0.250222	4.75749e-14
D12_L	MLXIP	7.71142	1.18081	4.83054e-14
D12_L	ZNFY1	7.70694	0.40739	5.00141e-14
D12_L	ACKR4	7.70681	1.19563	5.00579e-14
D12_L	MRPL23	7.70637	0.158192	5.02177e-14
D12_L	C11orf16	7.68354	0.14544	5.99161e-14
D12_L	KLHDC8A	7.68217	0.248192	6.05529e-14
D12_L	PRELID1	7.6814	0.117911	6.09148e-14
D12_L	PRSS12	7.68132	1.06686	6.09436e-14
D12_L	MAT2A	7.66363	18.6767	6.97978e-14
D12_L	SMIM3	7.65502	0.710248	7.45853e-14
D12_L	HSD17B7	7.64744	0.335525	7.90758e-14
D12_L	HABP4	7.64073	0.349489	8.32484e-14
D12_L	ATG13	7.62192	0.268135	9.61415e-14
D12_L	ENPP6	7.61498	1.14303	1.01395e-13
D12_L	MITD1	7.60806	0.88311	1.06922e-13
D12_L	ABCB9	7.60595	0.702668	1.0861e-13
D12_L	PLD1	7.59869	0.672777	1.14808e-13
D12_L	LYRM2	7.59288	0.249677	1.20011e-13
D12_L	LHCGR	7.58888	3.31605	1.23747e-13
D12_L	CPLANE2	7.58585	0.117683	1.26621e-13
D12_L	PSMD2	7.57821	0.160216	1.34236e-13
D12_L	TVP23A	7.55645	0.327385	1.58345e-13
D12_L	C14H16ORF52	7.53703	1.14832	1.83302e-13
D12_L	LPCAT3	7.51627	0.440227	2.14585e-13
D12_L	TATDN3	7.51272	0.26621	2.2038e-13
D12_L	MGAT4B	7.50511	0.145554	2.33294e-13
D12_L	ADCY6	7.50223	0.247339	2.38422e-13
D12_L	C1QTNF1	7.50218	2.07389	2.38474e-13
D12_L	TNFRSF25	7.48968	2.28073	2.61909e-13
D12_L	HIST1H2B5	7.48467	1.28126	2.71984e-13
D12_L	P2RX7	7.48255	2.32221	2.76349e-13
D12_L	PCOLCE2	7.47706	0.749514	2.87986e-13
D12_L	COL17A1	7.47478	1.01458	2.92946e-13
D12_L	MIF	7.46349	0.185664	3.18919e-13
D12_L	DNAJC19	7.46022	0.162541	3.26877e-13
D12_L	SEMA4G	7.45743	0.851721	3.338e-13
D12_L	XPO5	7.45213	0.260162	3.47277e-13
D12_L	RFC3	7.45108	0.361124	3.50006e-13
D12_L	FHOD1	7.44642	0.453142	3.62441e-13
D12_L	SRRM1	7.44519	0.198979	3.6573e-13
D12_L	ALB	7.44281	2.4954	3.72339e-13
D12_L	SUMO1	7.43372	0.14949	3.98627e-13
D12_L	STAT6	7.42945	0.730132	4.11331e-13
D12_L	LRR1	7.42373	0.652457	4.29226e-13
D12_L	EFCAB11	7.42242	3.3703	4.33404e-13
D12_L	RAB17	7.41541	18.98	4.56711e-13
D12_L	DGLUCY	7.41154	0.404669	4.70017e-13
D12_L	HEPH	7.40726	0.514573	4.85169e-13
D12_L	NTMT1	7.40249	0.152467	5.02578e-13
D12_L	INPP4A	7.39839	0.273466	5.18071e-13
D12_L	SOSTDC1	7.38684	0.423854	5.64618e-13
D12_L	NPHP3	7.35897	0.619141	6.94116e-13
D12_L	ST6GALNAC1	7.35295	1.45029	7.25215e-13
D12_L	ACTR6	7.34881	0.167987	7.47396e-13
D12_L	TAL1	7.34813	0.541623	7.50836e-13
D12_L	DDX23	7.34036	0.229287	7.95123e-13
D12_L	ADCY3	7.33557	0.455003	8.23418e-13
D12_L	ABHD6	7.33139	0.211986	8.49168e-13
D12_L	TMEM150C	7.32326	0.55783	9.01618e-13
D12_L	TMEM115	7.31461	0.175251	9.60913e-13
D12_L	NXNL2	7.31314	0.441695	9.7127e-13
D12_L	MYCBP	7.31259	0.132464	9.75102e-13
D12_L	SETD5	7.3082	0.283099	1.00696e-12
D12_L	PTPMT1	7.30731	0.195322	1.01357e-12
D12_L	PYROXD1	7.30292	0.759549	1.04677e-12
D12_L	USP3	7.3012	0.257651	1.06013e-12
D12_L	CD274	7.27981	1.21828	1.24039e-12
D12_L	ASPH	7.27673	0.0938051	1.26878e-12
D12_L	PIWIL1	7.27234	1.40947	1.31023e-12
D12_L	DOLK	7.26527	0.377485	1.3803e-12
D12_L	RPL21	7.26408	0.0524502	1.39165e-12
D12_L	PPARGC1A	7.26277	0.304042	1.40478e-12
D12_L	ABRA	7.2454	0.730528	1.59515e-12
D12_L	MFAP2	7.22916	0.0679316	1.7952e-12
D12_L	GPR65	7.22845	1.36779	1.80434e-12
D12_L	HBP1	7.21988	0.395439	1.92018e-12
D12_L	TPD52L2	7.20991	0.0988661	2.06403e-12
D12_L	SCG2	7.20305	0.985691	2.16872e-12
D12_L	MIPOL1	7.20102	0.684871	2.20101e-12
D12_L	MORN2	7.19194	1.15045	2.35062e-12
D12_L	GAP43	7.17081	0.775422	2.73843e-12
D12_L	LOXL3	7.16026	0.507497	2.95437e-12
D12_L	METTL21C	7.15152	1.84631	3.14648e-12
D12_L	TRDN	7.1483	0.262331	3.22034e-12
D12_L	SCARA5	7.13705	0.28832	3.49128e-12
D12_L	FOXN4	7.117	3.53026	4.0327e-12
D12_L	DUS1L	7.11583	0.201155	4.0666e-12
D12_L	ACTR10	7.0959	0.203963	4.69047e-12
D12_L	NIPA2	7.09491	0.263856	4.72262e-12
D12_L	PRKCQ	7.09467	0.774041	4.73005e-12
D12_L	ADSS1	7.09436	0.292233	4.74013e-12
D12_L	BATF	7.08849	1.08944	4.94313e-12
D12_L	TRPA1	7.06002	5.6634	6.05703e-12
D12_L	MGRN1	7.05959	0.767394	6.07535e-12
D12_L	C8B	7.04223	1.60928	6.87111e-12
D12_L	SP2	7.03234	0.355777	7.36833e-12
D12_L	DNAAF9	7.01842	0.324973	8.13361e-12
D12_L	MAP3K15	7.01717	0.965877	8.20479e-12
D12_L	RNPC3	7.00818	0.388504	8.74327e-12
D12_L	PTS	7.00204	0.252858	9.12439e-12
D12_L	AANAT	7.00093	7.21266	9.19589e-12
D12_L	TMC7	6.99115	0.377113	9.84882e-12
D12_L	GPR50	6.99108	0.692449	9.85192e-12
D12_L	TCFL5	6.98192	0.689284	1.05078e-11
D12_L	TDRD1	6.98048	1.88097	1.06121e-11
D12_L	CCL26	6.97394	2.27235	1.11122e-11
D12_L	UCP3	6.9707	0.739877	1.13696e-11
D12_L	ELOVL4	6.96964	1.1904	1.14544e-11
D12_L	ADGRG3	6.9601	6.77626	1.22432e-11
D12_L	PLB1	6.95541	2.9971	1.2651e-11
D12_L	CYBA	6.95311	0.240606	1.28548e-11
D12_L	CHRM2	6.95179	0.230737	1.2974e-11
D12_L	MARCO	6.95034	3.00264	1.31047e-11
D12_L	SIDT1	6.9385	0.768963	1.42399e-11
D12_L	VWA9	6.93262	0.484037	1.48379e-11
D12_L	HACD3	6.92731	0.268002	1.53993e-11
D12_L	TGS1	6.92649	0.254603	1.54874e-11
D12_L	BRPF1	6.91741	0.898169	1.64926e-11
D12_L	RBM34	6.91397	0.148088	1.68933e-11
D12_L	VPS72	6.91151	0.172466	1.71833e-11
D12_L	TMEM151B	6.90425	0.766413	1.80766e-11
D12_L	CPLX2	6.89577	0.963944	1.91722e-11
D12_L	C11orf54	6.8903	0.248116	1.99129e-11
D12_L	TENM3	6.89004	0.293981	1.99474e-11
D12_L	DPYSL4	6.88498	0.940138	2.06588e-11
D12_L	ERN2	6.87418	0.708222	2.22538e-11
D12_L	CCDC124	6.87247	0.675151	2.25175e-11
D12_L	IRX6	6.86417	0.961798	2.38302e-11
D12_L	SYN2	6.86168	1.08505	2.42436e-11
D12_L	RNF138	6.85431	0.378947	2.55053e-11
D12_L	HAVCR1	6.84581	0.550716	2.7047e-11
D12_L	TUT4	6.84475	0.251902	2.72394e-11
D12_L	FAM210B	6.84148	0.269476	2.78515e-11
D12_L	CYP46A1	6.84136	0.384006	2.78707e-11
D12_L	NELL2	6.83736	0.951797	2.86512e-11
D12_L	ROPN1L	6.83702	1.73571	2.87153e-11
D12_L	MASTL	6.82419	0.172924	3.13722e-11
D12_L	STK36	6.8108	1.25745	3.43881e-11
D12_L	ACKR2	6.80415	0.582477	3.5976e-11
D12_L	IRAK1BP1	6.80277	0.115806	3.63173e-11
D12_L	ARHGAP28	6.78257	0.380175	4.16895e-11
D12_L	SNCG	6.7791	0.954047	4.26918e-11
D12_L	APRT	6.77332	0.369894	4.44153e-11
D12_L	CD5	6.77298	2.76802	4.45127e-11
D12_L	CEP85L	6.75836	0.376637	4.91805e-11
D12_L	AQP4	6.75674	1.12801	4.97254e-11
D12_L	LONRF3	6.75612	1.80376	4.99336e-11
D12_L	ZFAND1	6.74132	0.575415	5.5226e-11
D12_L	PHGDH	6.74119	0.307135	5.52672e-11
D12_L	NAMPTP1	6.74038	0.372938	5.55639e-11
D12_L	BTRC	6.73081	0.272108	5.9251e-11
D12_L	CPA6	6.72875	3.15587	6.00638e-11
D12_L	MAP3K13	6.72536	0.716972	6.14426e-11
D12_L	SLC39A8	6.7206	2.4136	6.34403e-11
D12_L	NQO1	6.70086	1.11997	7.25118e-11
D12_L	CA9	6.69843	0.153878	7.36962e-11
D12_L	ST3GAL2	6.69043	0.311177	7.77731e-11
D12_L	SCT	6.69019	2.98431	7.7883e-11
D12_L	SGSM2	6.68918	0.877801	7.84137e-11
D12_L	CBX5	6.68829	0.455535	7.8873e-11
D12_L	TLR4	6.68619	1.92818	8.00061e-11
D12_L	LRRC1	6.68604	0.95654	8.00757e-11
D12_L	IKZF2	6.67396	1.1016	8.68763e-11
D12_L	HYLS1	6.66518	0.247813	9.21696e-11
D12_L	MS4A4A	6.65855	0.503098	9.63545e-11
D12_L	DHX33	6.65241	0.181444	1.0038e-10
D12_L	HDAC1	6.63931	0.167027	1.0956e-10
D12_L	DNAJC5	6.63334	0.119743	1.14019e-10
D12_L	AMDHD2	6.62477	0.381341	1.20762e-10
D12_L	SH2D1A	6.60168	1.40714	1.40898e-10
D12_L	CERS2	6.60036	0.199283	1.42127e-10
D12_L	CMPK2	6.59932	1.73204	1.43105e-10
D12_L	RIN3	6.5965	0.497716	1.45783e-10
D12_L	TEC	6.59024	0.696736	1.52033e-10
D12_L	MAPK10	6.58633	2.91073	1.56069e-10
D12_L	CD9	6.58472	1.12098	1.57753e-10
D12_L	SH3BGRL2	6.57769	18.1583	1.65339e-10
D12_L	MFSD1	6.57172	0.129802	1.72063e-10
D12_L	SMAD7B	6.56277	0.646126	1.82507e-10
D12_L	KIF3A	6.5624	0.240767	1.82943e-10
D12_L	CTTNBP2	6.56207	0.508229	1.83332e-10
D12_L	UNC13B	6.55917	1.67991	1.86848e-10
D12_L	ABCD3	6.55488	0.179927	1.92185e-10
D12_L	NKD1	6.55423	1.81158	1.93003e-10
D12_L	HBEGF	6.54786	0.778134	2.01253e-10
D12_L	GUCA2B	6.54666	17.7901	2.02826e-10
D12_L	PPAN	6.54643	0.574619	2.03112e-10
D12_L	TMEM240	6.54156	1.36447	2.09765e-10
D12_L	LRP11	6.52801	0.447528	2.29447e-10
D12_L	ABR	6.52004	0.370005	2.41741e-10
D12_L	FAM206A	6.51986	0.157189	2.42013e-10
D12_L	ESYT3	6.51701	1.55695	2.46559e-10
D12_L	ROCK1	6.50787	0.149311	2.61976e-10
D12_L	ALKBH5	6.49986	0.187704	2.76121e-10
D12_L	H2B-I-2	6.49617	3.08185	2.8288e-10
D12_L	ELP3	6.48512	0.399733	3.04176e-10
D12_L	CRISP2-1	6.48461	18.119	3.05172e-10
D12_L	PRR35	6.47669	2.9509	3.21466e-10
D12_L	GPR6	6.47609	6.48995	3.22703e-10
D12_L	SH3BP5	6.47335	0.194879	3.28538e-10
D12_L	RBBP6	6.46749	0.079723	3.4142e-10
D12_L	METTL16	6.45749	0.255813	3.64584e-10
D12_L	SFTPA2	6.45358	19.3304	3.73997e-10
D12_L	WASF1	6.44093	0.659228	4.06186e-10
D12_L	TEX12	6.43518	0.968914	4.2153e-10
D12_L	CLBA1	6.41943	1.11254	4.66989e-10
D12_L	TM7SF3	6.41397	0.733487	4.83854e-10
D12_L	IRX4	6.40964	0.138956	4.97408e-10
D12_L	GAMT	6.39678	0.363681	5.40459e-10
D12_L	HOXD9	6.39075	3.2527	5.61775e-10
D12_L	PPP4R4	6.38747	1.11233	5.73757e-10
D12_L	IFT172	6.37996	0.278552	6.02224e-10
D12_L	PLPP3	6.36702	0.148624	6.54715e-10
D12_L	NCF1C	6.36237	0.619193	6.74637e-10
D12_L	ATP6V0A4	6.3614	2.73963	6.78755e-10
D12_L	SLC6A1	6.3605	18.0917	6.82598e-10
D12_L	LSM8	6.35584	0.204599	7.03456e-10
D12_L	TRIQK	6.35544	0.0954022	7.0507e-10
D12_L	LYAR	6.35429	0.179093	7.10119e-10
D12_L	NEFM	6.35235	1.39628	7.19031e-10
D12_L	SLC16A6	6.34754	0.567808	7.41452e-10
D12_L	RTCA	6.33805	0.310796	7.87542e-10
D12_L	GSDMA	6.33306	1.64514	8.13065e-10
D12_L	SLC27A1	6.32041	0.183243	8.81225e-10
D12_L	TMEM71	6.31935	2.1818	8.87166e-10
D12_L	FANCB	6.31055	0.256278	9.38263e-10
D12_L	PPM1A	6.28779	0.21991	1.08463e-09
D12_L	UPP1	6.27665	0.363138	1.16445e-09
D12_L	CPNE4	6.26391	0.509064	1.26156e-09
D12_L	CDC23	6.26361	0.152209	1.2637e-09
D12_L	RNF13	6.26201	0.140863	1.27652e-09
D12_L	FAM69C	6.26013	0.68118	1.29181e-09
D12_L	ALPK2	6.25992	0.536233	1.29339e-09
D12_L	TMEM230	6.25664	4.8019	1.32048e-09
D12_L	PADI3	6.25607	2.09523	1.32513e-09
D12_L	ADAMTSL2	6.25223	0.907305	1.35714e-09
D12_L	MICALL1	6.24079	0.185453	1.45905e-09
D12_L	PPIL1	6.23799	0.31747	1.48491e-09
D12_L	KCNS1	6.23639	18.1454	1.49979e-09
D12_L	SLC27A2	6.22169	1.45501	1.64475e-09
D12_L	DPH2	6.22169	0.194984	1.64475e-09
D12_L	GGACT	6.21391	0.231804	1.72685e-09
D12_L	SEPTIN3	6.19256	1.91854	1.97456e-09
D12_L	EMC3	6.18638	0.182328	2.05234e-09
D12_L	RDH14	6.17762	0.223323	2.16708e-09
D12_L	SCN2A	6.16515	2.13807	2.34261e-09
D12_L	LRRC15	6.15722	0.614205	2.46101e-09
D12_L	S100A6	6.15699	0.537039	2.46406e-09
D12_L	RGR	6.14331	19.3807	2.68336e-09
D12_L	C11orf74	6.13381	0.430706	2.84689e-09
D12_L	TMEM203	6.1335	0.203841	2.85204e-09
D12_L	KCNE3	6.11996	0.459673	3.10181e-09
D12_L	PKD2L2	6.11979	0.468148	3.10484e-09
D12_L	RNF149	6.11873	1.02781	3.12463e-09
D12_L	COL4A6	6.11605	0.342524	3.17712e-09
D12_L	FAM221A	6.10432	1.36982	3.41828e-09
D12_L	RSPH14	6.07245	2.17891	4.1564e-09
D12_L	SRRM4	6.0688	3.18527	4.25154e-09
D12_L	NR2C1	6.06783	0.204591	4.2765e-09
D12_L	HOXA7	6.06398	3.04193	4.37955e-09
D12_L	DDHD2	6.05062	0.356004	4.75353e-09
D12_L	ADPRM	6.03941	0.0755844	5.08873e-09
D12_L	SRA1	6.03551	0.224955	5.21018e-09
D12_L	CCDC157	6.03273	3.32302	5.29782e-09
D12_L	NACC2	6.03207	0.476535	5.31886e-09
D12_L	EIF4E3	6.01371	0.411874	5.9491e-09
D12_L	SST7	6.0109	1.97109	6.05163e-09
D12_L	TWIST1	5.99141	0.983451	6.81305e-09
D12_L	TYK2	5.99082	1.52218	6.83648e-09
D12_L	GSL	5.98438	0.355209	7.1088e-09
D12_L	PRTFDC1	5.98102	0.951449	7.25356e-09
D12_L	SAYSD1	5.97049	0.473441	7.73096e-09
D12_L	FAM171B	5.96508	0.35988	7.9853e-09
D12_L	RASEF	5.96121	1.18678	8.17588e-09
D12_L	U2SURP	5.9585	0.0903891	8.31029e-09
D12_L	CLVS1	5.95715	18.7011	8.3762e-09
D12_L	LGR4	5.95699	0.383989	8.38384e-09
D12_L	CHRNB2	5.93717	1.03258	9.44813e-09
D12_L	RIPOR3	5.92508	0.359106	1.01593e-08
D12_L	FST	5.92173	1.88873	1.03647e-08
D12_L	NEK3	5.92042	0.349561	1.04457e-08
D12_L	FZD6	5.91914	0.580158	1.05246e-08
D12_L	DDX28	5.91026	0.204821	1.10976e-08
D12_L	FBXO2	5.9005	0.66451	1.17589e-08
D12_L	TMEM220	5.89739	0.488879	1.19763e-08
D12_L	TAB1	5.89563	0.302433	1.20978e-08
D12_L	HJURP	5.88958	0.211478	1.25415e-08
D12_L	PRKAR2A	5.88802	0.214884	1.26562e-08
D12_L	HOXD8	5.87691	3.30176	1.35233e-08
D12_L	TSNARE1	5.86768	0.554868	1.42796e-08
D12_L	MYZAP	5.86686	0.106751	1.43486e-08
D12_L	IGLL1	5.86407	18.4283	1.45827e-08
D12_L	CCNJ	5.858	0.299781	1.5121e-08
D12_L	GTPBP6	5.85537	0.249541	1.53571e-08
D12_L	SLC17A9	5.85015	2.14495	1.58419e-08
D12_L	TTC13	5.84351	0.512744	1.64795e-08
D12_L	MAPK15	5.83495	0.642831	1.73377e-08
D12_L	SNAPC1	5.82627	0.218158	1.8246e-08
D12_L	RDH11	5.81618	0.943993	1.93604e-08
D12_L	SNRPGP15	5.78582	0.109003	2.31525e-08
D12_L	INTS8	5.78415	0.274435	2.33785e-08
D12_L	ACTN4	5.78284	1.10229	2.35553e-08
D12_L	PIK3CG	5.78068	0.873273	2.38551e-08
D12_L	TLL2	5.78043	3.12046	2.38876e-08
D12_L	TMEM214	5.7776	0.392987	2.42829e-08
D12_L	MCOLN3	5.77173	2.94919	2.5133e-08
D12_L	AKR1B10	5.7667	1.18798	2.58809e-08
D12_L	GLT8D2	5.7642	0.0470049	2.62539e-08
D12_L	DYTN	5.74179	1.82139	2.98977e-08
D12_L	KATNBL1	5.74173	0.156309	2.99048e-08
D12_L	VIPAS39	5.725	0.174926	3.29263e-08
D12_L	CBR3	5.72143	0.217662	3.36042e-08
D12_L	CHRNB3	5.71565	2.26328	3.47408e-08
D12_L	MED7	5.71381	0.155861	3.51124e-08
D12_L	DHRS11	5.70519	0.246193	3.69058e-08
D12_L	TMEM132B	5.69419	0.569352	3.93309e-08
D12_L	COG7	5.68941	0.279705	4.0414e-08
D12_L	IARS2	5.68807	0.124367	4.07241e-08
D12_L	NCAM1	5.67986	0.0451236	4.26923e-08
D12_L	SORCS2	5.67321	0.852536	4.43696e-08
D12_L	FBXL4	5.66433	0.191413	4.66694e-08
D12_L	FLRT3	5.66111	0.189011	4.7546e-08
D12_L	RGS3	5.64821	0.197822	5.12058e-08
D12_L	PQLC2	5.6474	0.727421	5.14408e-08
D12_L	CD247	5.64588	4.83427	5.18859e-08
D12_L	S1PR1	5.63721	0.205353	5.45158e-08
D12_L	ARX	5.62996	3.1867	5.68156e-08
D12_L	CRYBB3	5.62794	1.1033	5.74651e-08
D12_L	CLDN9	5.62691	1.54103	5.77921e-08
D12_L	FABP3	5.62496	0.0578336	5.8429e-08
D12_L	FAF2	5.62322	0.292722	5.89915e-08
D12_L	STAB2	5.61802	2.75117	6.07682e-08
D12_L	COG8	5.61724	0.624399	6.10389e-08
D12_L	CCDC141	5.59816	0.0968426	6.80369e-08
D12_L	TBX3	5.59309	0.0349972	7.00156e-08
D12_L	SPATA2	5.59234	0.428345	7.03132e-08
D12_L	SETD4	5.58419	0.266144	7.36194e-08
D12_L	NT5C3B	5.58091	0.315937	7.5002e-08
D12_L	HSD11B1L	5.56481	0.717398	8.21007e-08
D12_L	FAM174C	5.5646	0.228575	8.21904e-08
D12_L	IFNAR1	5.56331	0.505866	8.27778e-08
D12_L	KRT13	5.56325	1.6302	8.27951e-08
D12_L	KXD1	5.56017	0.285853	8.42452e-08
D12_L	GPR143	5.54864	2.46114	8.99462e-08
D12_L	DENR	5.54599	0.0919063	9.12834e-08
D12_L	COG3	5.53965	0.372924	9.45966e-08
D12_L	RPS15A	5.52856	0.0500391	1.00644e-07
D12_L	PPP1CB	5.52752	0.0936157	1.01232e-07
D12_L	COLEC11	5.52025	0.238412	1.05462e-07
D12_L	DNAJC12	5.50953	0.326327	1.11966e-07
D12_L	SGIP1	5.50368	0.22492	1.15699e-07
D12_L	NPS	5.50239	0.730606	1.16527e-07
D12_L	ORAOV1	5.49924	0.272489	1.18555e-07
D12_L	MTG2	5.49031	0.228941	1.24601e-07
D12_L	BEND5	5.48891	0.149292	1.25584e-07
D12_L	ARL6IP5	5.47902	0.123471	1.32667e-07
D12_L	CCSER1	5.45445	1.35363	1.52044e-07
D12_L	TMEM173	5.44158	1.2138	1.63364e-07
D12_L	RHBDL3	5.43739	3.5886	1.67201e-07
D12_L	FARP1	5.43648	0.170661	1.68037e-07
D12_L	PERPB	5.42802	0.0870834	1.76049e-07
D12_L	IRX1	5.42582	1.4283	1.78203e-07
D12_L	CLIP4	5.42495	0.229514	1.79033e-07
D12_L	SCARB2	5.42371	0.21015	1.80204e-07
D12_L	TEPSIN	5.41949	0.329669	1.84412e-07
D12_L	SCRN2	5.41417	0.558728	1.8983e-07
D12_L	CFAP100	5.41308	0.750242	1.90952e-07
D12_L	PRMT5	5.41177	0.120021	1.92334e-07
D12_L	HIPK3	5.39973	0.190689	2.05506e-07
D12_L	RFX6	5.38963	2.09248	2.17247e-07
D12_L	NR2E3	5.38742	2.00458	2.19793e-07
D12_L	DAPK1	5.37565	0.707463	2.3446e-07
D12_L	PUDP	5.36596	0.475208	2.47179e-07
D12_L	DHCR24	5.36578	0.590304	2.47391e-07
D12_L	CX3CR1	5.3553	0.784431	2.61901e-07
D12_L	GPATCH1	5.35434	0.273614	2.63273e-07
D12_L	FICD	5.35106	0.594433	2.6798e-07
D12_L	TXNL4B	5.35097	0.375714	2.68091e-07
D12_L	DNASE1L3	5.34835	0.831236	2.71915e-07
D12_L	GDNF	5.33798	1.64429	2.87489e-07
D12_L	COMMD3	5.33204	0.163568	2.96844e-07
D12_L	NCAPD2	5.32919	0.202324	3.01453e-07
D12_L	CCNG1	5.31626	0.131187	3.23245e-07
D12_L	CD99	5.3122	0.0570154	3.30452e-07
D12_L	MPHOSPH8	5.3121	0.167155	3.30605e-07
D12_L	SMOC1	5.30872	1.76398	3.36701e-07
D12_L	NAA40	5.29367	0.117656	3.64996e-07
D12_L	MRPS18A	5.27706	0.151983	3.99153e-07
D12_L	TSPAN12	5.2691	0.292168	4.16512e-07
D12_L	HMGCLL1	5.26799	0.615303	4.18919e-07
D12_L	WDR76	5.25986	0.216333	4.37674e-07
D12_L	CRYBA1	5.24858	1.32502	4.64825e-07
D12_L	FGF9	5.24441	1.27839	4.75007e-07
D12_L	RAB40C	5.23884	0.160279	4.89261e-07
D12_L	STX3	5.23469	0.178951	5.00069e-07
D12_L	WT1	5.22164	0.418431	5.35925e-07
D12_L	NCOA3	5.20512	0.157496	5.84865e-07
D12_L	GLRA3	5.19809	2.87534	6.06993e-07
D12_L	CRTAP	5.19726	0.219543	6.09661e-07
D12_L	MAP3K8	5.19693	0.456516	6.10695e-07
D12_L	IQGAP3-1	5.19024	1.06753	6.32345e-07
D12_L	NMB	5.18907	0.239834	6.3626e-07
D12_L	GALNTL6	5.1888	1.23921	6.37118e-07
D12_L	PPRC1	5.17899	0.282881	6.70739e-07
D12_L	PROKR1	5.17168	1.29051	6.97325e-07
D12_L	GPR162	5.16851	0.31863	7.09102e-07
D12_L	INTS4	5.16466	0.277452	7.23266e-07
D12_L	POU6F2	5.14959	1.38086	7.83101e-07
D12_L	PDE10A	5.14228	0.749555	8.13796e-07
D12_L	PCMT1	5.13972	0.0662871	8.2454e-07
D12_L	RGS21	5.12953	1.87943	8.69124e-07
D12_L	CHN2	5.12822	3.31191	8.75146e-07
D12_L	RD3	5.10777	0.665069	9.73394e-07
D12_L	PRKAB2	5.10503	0.468269	9.87411e-07
D12_L	MRPL22	5.09823	0.131674	1.02303e-06
D12_L	TCP11X2	5.09733	0.261109	1.02781e-06
D12_L	TTC7A	5.09272	0.650389	1.05258e-06
D12_L	BHLHE23	5.08323	1.59409	1.10628e-06
D12_L	PDCD4	5.08112	0.152423	1.11839e-06
D12_L	NR1D2	5.0807	0.198806	1.12077e-06
D12_L	CA3A	5.0668	2.82379	1.20455e-06
D12_L	KDSR	5.05338	0.240271	1.2904e-06
D12_L	SLC7A10	5.04418	2.78418	1.35323e-06
D12_L	FAM167A	5.04062	1.64369	1.3781e-06
D12_L	METTL8	5.03643	0.496629	1.40788e-06
D12_L	SLC26A5	5.03426	0.085872	1.42377e-06
D12_L	COMMD9	5.0333	0.271791	1.43076e-06
D12_L	IGF2BP3	5.02697	0.115869	1.47782e-06
D12_L	HCCS	5.02562	0.126687	1.48792e-06
D12_L	FANCD2	5.02556	0.103362	1.48827e-06
D12_L	CSTF3	5.02392	0.196566	1.5004e-06
D12_L	RPE65	5.01974	1.70472	1.53272e-06
D12_L	S100A1	5.00105	0.0621991	1.6865e-06
D12_L	CRIPT	4.99735	0.179002	1.71872e-06
D12_L	PMM1	4.99717	0.260903	1.7201e-06
D12_L	PHYHD1	4.99494	0.428446	1.73981e-06
D12_L	MTMR7	4.99243	0.606643	1.76188e-06
D12_L	TSNAX	4.99154	0.160191	1.76966e-06
D12_L	CENPC	4.98722	0.220825	1.80896e-06
D12_L	EPHA6	4.98388	1.65329	1.84028e-06
D12_L	NDP	4.98383	1.34518	1.84059e-06
D12_L	PRAP1	4.97529	0.911855	1.92179e-06
D12_L	HSF2	4.97083	0.224935	1.96551e-06
D12_L	KRT80	4.97029	1.03774	1.97085e-06
D12_L	HGH1	4.96807	0.144604	1.9929e-06
D12_L	RABL3	4.96758	0.15874	1.99763e-06
D12_L	SPART	4.96391	0.224844	2.03468e-06
D12_L	SLC16A12	4.95139	0.301683	2.16775e-06
D12_L	ESRRG	4.94811	0.186691	2.20315e-06
D12_L	MESDC2	4.94198	0.183588	2.27246e-06
D12_L	CPEB2	4.94172	0.758905	2.27509e-06
D12_L	ZC3HAV1	4.94043	0.169949	2.2893e-06
D12_L	KLHL9	4.93993	0.120582	2.29462e-06
D12_L	IL18	4.93403	0.189188	2.36348e-06
D12_L	MEIS2	4.93146	0.112532	2.39386e-06
D12_L	SCN9A	4.93114	0.69532	2.39737e-06
D12_L	ZNRF3	4.91982	2.59063	2.53599e-06
D12_L	CYB561A3	4.91883	0.256994	2.54867e-06
D12_L	DCLK1	4.9171	1.23237	2.57082e-06
D12_L	DMRT2	4.91106	2.91666	2.65047e-06
D12_L	SAP130	4.90881	0.164917	2.68062e-06
D12_L	FAM234B	4.90767	2.11667	2.69566e-06
D12_L	DMRT1	4.90435	0.805688	2.74083e-06
D12_L	DOCK2	4.90334	0.402481	2.75439e-06
D12_L	PODN	4.90088	1.10261	2.78805e-06
D12_L	GIP	4.90007	1.45765	2.79819e-06
D12_L	AK9	4.89617	3.46256	2.85324e-06
D12_L	VWA2	4.89284	1.33443	2.90084e-06
D12_L	LRTM2	4.89149	1.94431	2.92045e-06
D12_L	BORCS8	4.89105	0.171915	2.92642e-06
D12_L	KCNJ4	4.89095	1.43071	2.92766e-06
D12_L	HTR1B	4.89087	0.910227	2.92857e-06
D12_L	TNFRSF18	4.88551	3.4658	3.0064e-06
D12_L	GPALPP1	4.88403	0.254525	3.02862e-06
D12_L	GPR160	4.87346	0.897493	3.19193e-06
D12_L	LZTR1	4.87152	0.160743	3.22242e-06
D12_L	STARD10	4.85095	2.09526	3.56883e-06
D12_L	MUSK	4.84846	3.08959	3.6131e-06
D12_L	AAMDC	4.84448	0.831019	3.68425e-06
D12_L	FANCE	4.8413	0.433117	3.74184e-06
D12_L	PTBP3	4.84019	17.0459	3.76257e-06
D12_L	DSCAM	4.83194	1.07128	3.91765e-06
D12_L	PKDREJ	4.82959	1.4584	3.96269e-06
D12_L	HM13	4.81838	0.128317	4.18832e-06
D12_L	VKORC1L1	4.81654	0.322426	4.22674e-06
D12_L	CCDC88C	4.81523	0.124472	4.25401e-06
D12_L	S100A4	4.81503	1.81088	4.25784e-06
D12_L	C2H1orf35	4.81117	0.206444	4.338e-06
D12_L	PEX1	4.80316	0.212732	4.51071e-06
D12_L	TLR21	4.80285	0.292634	4.51715e-06
D12_L	CPNE8	4.79133	1.31285	4.77674e-06
D12_L	NANOS1	4.77753	0.100481	5.10856e-06
D12_L	ZSWIM6	4.77594	0.662869	5.14758e-06
D12_L	CYB5R2	4.77124	0.333301	5.2656e-06
D12_L	ITGB3BP	4.76991	0.611247	5.30003e-06
D12_L	NOP14	4.76879	0.167341	5.32864e-06
D12_L	XXYLT1	4.76229	0.214738	5.49889e-06
D12_L	HELB	4.76227	0.477737	5.49898e-06
D12_L	PLK1	4.75883	0.176623	5.592e-06
D12_L	ODF2	4.75638	0.166395	5.65797e-06
D12_L	SS18	4.74973	0.136732	5.84006e-06
D12_L	GSC	4.74818	11.7955	5.88442e-06
D12_L	ACVR1C	4.74711	17.6232	5.91408e-06
D12_L	C3H6ORF163	4.74315	0.686906	6.02719e-06
D12_L	NTRK2	4.73705	1.2496	6.20855e-06
D12_L	IFI30	4.73133	0.289699	6.38323e-06
D12_L	SNX17	4.72194	0.201865	6.67692e-06
D12_L	RNF123	4.72048	0.18121	6.72365e-06
D12_L	WDR34	4.70812	0.18734	7.13887e-06
D12_L	SNX10	4.70363	0.319626	7.29508e-06
D12_L	SELENBP1	4.6999	0.180501	7.42275e-06
D12_L	LDAF1	4.69707	0.11985	7.52547e-06
D12_L	RAB9A	4.67128	0.241184	8.50679e-06
D12_L	PIGS	4.66532	0.419881	8.75143e-06
D12_L	DEDD-1	4.66472	0.220436	8.77631e-06
D12_L	HFM1	4.65445	0.303501	9.21203e-06
D12_L	MCRIP1	4.65166	0.0864895	9.33399e-06
D12_L	FAM228	4.64191	1.65525	9.77904e-06
D12_L	GABARAPL1	4.64159	0.0716406	9.79332e-06
D12_L	NSMCE4A	4.63972	0.314946	9.88068e-06
D12_L	ANO1	4.63386	0.698214	1.0158e-05
D12_L	ZBTB7A	4.62887	0.448508	1.03991e-05
D12_L	ETV7	4.62611	1.31347	1.05356e-05
D12_L	CABP5	4.62584	1.13152	1.0548e-05
D12_L	SGCE	4.62549	0.0647817	1.05653e-05
D12_L	PIGW	4.61832	0.362133	1.09254e-05
D12_L	IDNK	4.6089	1.76138	1.14191e-05
D12_L	KLHL23	4.60822	0.24406	1.14556e-05
D12_L	RNF212	4.60717	1.13314	1.15083e-05
D12_L	GLTP	4.60259	0.183647	1.17591e-05
D12_L	MSX1	4.60075	4.14866	1.18609e-05
D12_L	POLR3H	4.59539	0.147016	1.21621e-05
D12_L	CELA2A	4.59447	2.08277	1.22148e-05
D12_L	ABCC1	4.59048	0.164503	1.24413e-05
D12_L	CNTN3	4.58688	0.706637	1.26541e-05
D12_L	SH3TC1	4.5868	0.783175	1.26578e-05
D12_L	SH3BP2	4.58676	0.522145	1.2659e-05
D12_L	HIST1H2A4L1	4.58414	0.364692	1.28172e-05
D12_L	TNFRSF13B	4.57969	2.56784	1.30849e-05
D12_L	IRX2	4.57863	0.947172	1.31488e-05
D12_L	HOXA6	4.56094	16.9976	1.42798e-05
D12_L	TMEM243	4.54497	0.732141	1.5385e-05
D12_L	TP63	4.53366	2.37931	1.62044e-05
D12_L	KLHL20	4.52875	0.295152	1.65765e-05
D12_L	C17orf58	4.5272	0.779672	1.66905e-05
D12_L	TMEM82	4.52153	0.386629	1.71326e-05
D12_L	SLC47A1	4.52049	0.554444	1.72124e-05
D12_L	CENATAC	4.5083	0.489118	1.82014e-05
D12_L	GNPTG	4.50306	0.122682	1.86407e-05
D12_L	FLT4	4.49619	0.134615	1.92346e-05
D12_L	VWC2	4.48851	1.47563	1.99354e-05
D12_L	TEAD3	4.48511	0.105043	2.02468e-05
D12_L	TLE5	4.48167	0.0660754	2.05706e-05
D12_L	PHACTR3	4.46951	0.267618	2.17575e-05
D12_L	DNAI2	4.46919	1.17807	2.17882e-05
D12_L	DIS3L2	4.46275	0.418097	2.24306e-05
D12_L	SLC7A11	4.44865	1.45541	2.39337e-05
D12_L	P4HB	4.44715	0.0614053	2.40863e-05
D12_L	SYNDIG1	4.43684	18.0476	2.52186e-05
D12_L	SCN4A	4.43016	2.13941	2.60055e-05
D12_L	PITPNM2	4.42084	2.11446	2.71175e-05
D12_L	CSRP2	4.42033	0.233455	2.71795e-05
D12_L	DPF3	4.41772	0.306527	2.7505e-05
D12_L	MEX3D	4.41737	0.269808	2.75432e-05
D12_L	ABHD17B	4.41216	0.561232	2.8213e-05
D12_L	CAPN1	4.407	0.58969	2.88792e-05
D12_L	THNSL2	4.40691	0.355044	2.8889e-05
D12_L	CD6	4.40581	18.2138	2.90042e-05
D12_L	STOX2	4.40074	0.172537	2.96709e-05
D12_L	G2E3	4.40045	0.121512	2.97081e-05
D12_L	CREB3	4.39641	0.190943	3.02552e-05
D12_L	TTLL9	4.38103	1.28068	3.24305e-05
D12_L	GGPS1	4.37943	0.106572	3.26603e-05
D12_L	KIF9	4.37936	0.793147	3.26688e-05
D12_L	SIM2	4.37478	18.0607	3.33399e-05
D12_L	HOXA3	4.37478	19.0446	3.33399e-05
D12_L	P2RY4	4.37216	1.36494	3.3725e-05
D12_L	PEX19	4.36912	0.185124	3.41759e-05
D12_L	BRINP1	4.36578	1.31343	3.46956e-05
D12_L	GNB3	4.36367	0.57809	3.50259e-05
D12_L	PTRF	4.34806	0.0374723	3.75733e-05
D12_L	LRRC8C	4.34107	1.03214	3.87423e-05
D12_L	SEC61B	4.3241	0.126272	4.17868e-05
D12_L	PI15	4.3159	1.51101	4.33031e-05
D12_L	LSM4	4.31489	0.239079	4.34899e-05
D12_L	CDCP2	4.31453	0.64345	4.35561e-05
D12_L	STOML3	4.31273	17.0987	4.38687e-05
D12_L	F11R	4.31273	17.3147	4.38687e-05
D12_L	EFNB2	4.31236	0.0807082	4.39374e-05
D12_L	FAN1	4.30959	0.268435	4.44838e-05
D12_L	PSMD3	4.30157	0.0582607	4.6093e-05
D12_L	CCDC18	4.29706	0.524446	4.69928e-05
D12_L	KLHL14	4.29035	0.996768	4.84099e-05
D12_L	AMER2	4.29	0.370296	4.84811e-05
D12_L	EME2	4.28768	0.130945	4.8982e-05
D12_L	GABRB2	4.27959	2.36062	5.06817e-05
D12_L	SLC30A10	4.27813	1.77628	5.10099e-05
D12_L	GUF1	4.27032	0.441564	5.27726e-05
D12_L	NFXL1	4.26155	0.406656	5.48149e-05
D12_L	KATNAL1	4.26081	0.46629	5.49905e-05
D12_L	CMC1	4.25852	0.358018	5.55437e-05
D12_L	TMED6	4.25172	3.46794	5.71909e-05
D12_L	SYCP2L	4.25068	15.7701	5.73595e-05
D12_L	NEUROG2	4.25068	18.2753	5.73595e-05
D12_L	WNT9B	4.25068	17.719	5.73595e-05
D12_L	NUF2	4.24947	0.0876705	5.76479e-05
D12_L	SIDT2	4.24669	0.724825	5.83568e-05
D12_L	INTS12	4.24423	0.601164	5.89912e-05
D12_L	C1QTNF7	4.23716	0.193365	6.08345e-05
D12_L	ZNF609	4.22368	0.411967	6.45285e-05
D12_L	TRIM55	4.22243	0.0427652	6.48831e-05
D12_L	RAVER1	4.21965	17.6968	6.55711e-05
D12_L	FGF19	4.21965	17.6148	6.55711e-05
D12_L	Y_RNA	4.21965	17.651	6.55711e-05
D12_L	SLC22A5	4.20297	0.121057	7.05026e-05
D12_L	A4GNT	4.20054	1.43546	7.12307e-05
D12_L	INO80D	4.193	0.195938	7.35519e-05
D12_L	ABCB8	4.19224	0.306696	7.37783e-05
D12_L	NTAN1	4.19063	0.124776	7.42909e-05
D12_L	COA4	4.18862	17.6651	7.48044e-05
D12_L	OLIG2	4.18862	17.3817	7.48044e-05
D12_L	SLC22A3	4.18862	18.1185	7.48044e-05
D12_L	MATN3	4.18862	18.2617	7.48044e-05
D12_L	KCNK3	4.18862	18.1407	7.48044e-05
D12_L	AVPR2	4.18862	17.5374	7.48044e-05
D12_L	RASGRP3	4.18482	0.202664	7.60272e-05
D12_L	NSDHL	4.17982	0.525388	7.76963e-05
D12_L	MIDEAS	4.17903	0.238496	7.79538e-05
D12_L	DPP4	4.17288	0.954385	8.00622e-05
D12_L	PDIA4	4.16689	0.043705	8.21271e-05
D12_L	SNRPE	4.16489	0.0377234	8.28427e-05
D12_L	gga-mir-16c	4.1576	17.6679	8.52994e-05
D12_L	RBPMS	4.15363	0.124111	8.67628e-05
D12_L	EDEM1	4.13325	0.136721	9.46522e-05
D12_L	HNF4A	4.12657	17.7304	9.72649e-05
D12_L	GPR19	4.12657	17.9215	9.72649e-05
D12_L	SLITRK3	4.12657	18.4426	9.72649e-05
D12_L	CHST1	4.12455	0.534993	9.81059e-05
D12_L	PHLDA2	4.12064	0.149451	9.97562e-05
D12_L	PPDPF	4.11706	0.0628538	0.000101268
D12_L	NEU3	4.11287	0.110016	0.000103059
D12_L	FAM124B	4.11284	1.19309	0.000103065
D12_L	SSPO	4.10773	0.441914	0.000105289
D12_L	CYB5B	4.10608	0.0982504	0.000106016
D12_L	FCHO1	4.10555	5.59846	0.000106246
D12_L	BAG1	4.10553	0.278719	0.000106246
D12_L	RAPSN	4.10544	7.93758	0.000106281
D12_L	KLHDC8B	4.10283	1.02929	0.000107479
D12_L	METTL9	4.10232	0.105072	0.000107706
D12_L	EDNRB2	4.10111	4.40057	0.00010825
D12_L	SNAP91	4.09567	2.53739	0.000110683
D12_L	ERNI	4.09554	16.7744	0.000110683
D12_L	LIMD2	4.09199	0.117733	0.000112375
D12_L	CCDC61	4.08684	0.163939	0.000114774
D12_L	CLNS1A	4.0788	0.0915947	0.000118744
D12_L	NOC2L	4.07732	0.132294	0.000119471
D12_L	THADA	4.07587	0.779645	0.000120195
D12_L	IL10RB	4.07354	0.0230883	0.000121353
D12_L	CIAPIN1	4.06888	0.0964662	0.000123784
D12_L	MRE11	4.06542	0.192926	0.00012556
D12_L	CLRN3	4.06452	18.0601	0.000125818
D12_L	gga-mir-1683	4.06452	17.4385	0.000125818
D12_L	PIFO	4.06452	17.3891	0.000125818
D12_L	NCSTN	4.06016	0.170663	0.000128134
D12_L	MPND	4.04489	1.19934	0.000136598
D12_L	TUBG1	4.03615	0.146343	0.000141653
D12_L	GR42L5	4.03349	17.6218	0.000143043
D12_L	USP43	4.0232	0.434502	0.000149236
D12_L	SNAP25	4.02108	0.0228653	0.00015056
D12_L	SUSD5	4.02045	1.15618	0.000150946
D12_L	SLC22A18	4.01931	2.71888	0.000151667
D12_L	LRRC8B	4.01843	0.368489	0.00015222
D12_L	SNIP1	4.01387	0.191256	0.000155103
D12_L	ERMN	4.00535	0.983421	0.000160672
D12_L	FAM133B	4.00476	0.0561488	0.000161051
D12_L	FABP4	4.00246	18.5511	0.000162341
D12_L	TEX11	4.00159	1.28965	0.000162927
D12_L	GABRG3	3.99753	0.49453	0.000165717
D12_L	TMEM138	3.99743	0.203706	0.00016577
D12_L	CCDC69	3.98074	0.221261	0.000177552
D12_L	TRAK1	3.98038	0.158708	0.000177803
D12_L	DDR2	3.97706	0.190055	0.000180239
D12_L	ZNF804B	3.97625	1.9496	0.000180837
D12_L	DPEP2	3.97157	0.945236	0.000184188
D12_L	FAM166C	3.97143	18.3679	0.000184188
D12_L	ATP2A2	3.97061	0.0454284	0.000184782
D12_L	KIF27	3.96537	0.43934	0.000188854
D12_L	CDK10	3.9502	0.626996	0.00020096
D12_L	CORO2B	3.9498	0.196905	0.000201257
D12_L	TECR	3.94846	2.33849	0.000202359
D12_L	DTWD1	3.94205	0.162624	0.000207649
D12_L	SPDYC	3.94041	18.1755	0.000208841
D12_L	AGPAT2	3.93729	0.252972	0.000211502
D12_L	ERI1	3.93151	0.181449	0.000216557
D12_L	ACACA	3.9313	0.125521	0.000216707
D12_L	MYO3A	3.92906	0.376505	0.000218705
D12_L	PTPRQ	3.92039	1.43806	0.000226548
D12_L	IL2RA	3.9177	11.5596	0.000229028
D12_L	TADA2B	3.91712	0.266828	0.000229564
D12_L	ZNF767	3.91446	0.59156	0.000232008
D12_L	TIMM23B	3.9123	0.177066	0.000234053
D12_L	C1orf146	3.90938	17.2498	0.000236481
D12_L	C21orf62	3.90938	17.905	0.000236481
D12_L	ACOT12	3.90483	1.39794	0.000240852
D12_L	PSTK	3.90451	0.234952	0.000241152
D12_L	LETM1	3.89619	0.0540037	0.000249475
D12_L	PLAT	3.89124	1.02246	0.000254496
D12_L	TMPRSS9	3.8874	1.06795	0.000258505
D12_L	USP53	3.88667	0.431179	0.000259241
D12_L	ESCO1	3.87965	0.3141	0.000266632
D12_L	DNAH17	3.87857	0.312576	0.000267804
D12_L	QRFP	3.87835	17.5851	0.000267811
D12_L	DSTYK	3.87686	0.422585	0.000269419
D12_L	STS	3.86896	1.27148	0.000278041
D12_L	GPR12	3.86596	1.73896	0.000281351
D12_L	FOXO6	3.86541	0.385382	0.000281972
D12_L	PPFIA2	3.85638	1.1436	0.000292338
D12_L	2025-03-08	3.85392	0.109233	0.000295191
D12_L	TLR15	3.85387	0.618148	0.000295232
D12_L	ASB5	3.85318	0.254347	0.000296036
D12_L	AGR2	3.85129	8.1657	0.000298184
D12_L	ZFYVE28	3.84758	1.22113	0.000302683
D12_L	SLC7A14	3.84733	18.2922	0.000302737
D12_L	FAM91A1	3.8363	0.353423	0.000316383
D12_L	RCAN3	3.83558	0.368212	0.000317256
D12_L	ATG16L1	3.82343	0.354903	0.000333095
D12_L	GGT2	3.81928	1.66835	0.000338458
D12_L	CNKSR1	3.81234	0.947532	0.000347675
D12_L	CCR7	3.80881	1.72303	0.000352498
D12_L	NDUFAF4	3.80864	0.113199	0.000352706
D12_L	KMT2D	3.80784	0.0631749	0.000353813
D12_L	STX16	3.7972	0.224281	0.000369165
D12_L	ZMAT3	3.78966	0.928474	0.000380426
D12_L	MAGI3	3.78872	0.233634	0.000381831
D12_L	CPB2	3.78527	17.5363	0.000386616
D12_L	NXPH3	3.78527	17.2964	0.000386616
D12_L	P4HA2	3.78162	0.446481	0.000392169
D12_L	CSPG5	3.7733	0.712251	0.00040529
D12_L	RSBN1L	3.77046	0.125385	0.000409862
D12_L	DYNLT5	3.75665	0.192356	0.000432743
D12_L	TMC6	3.75486	0.202072	0.000435702
D12_L	SLC6A2	3.75303	1.65834	0.000438456
D12_L	VAMP1	3.74663	0.24245	0.000449712
D12_L	SVIP	3.74519	0.168925	0.000452188
D12_L	FRS3	3.74378	0.277313	0.000454657
D12_L	STAR	3.74264	3.20238	0.000456653
D12_L	ST18	3.73535	1.03071	0.000469613
D12_L	IMPA1	3.72769	0.297139	0.000483724
D12_L	TIMM8A	3.72747	0.052886	0.000484103
D12_L	TEKT1	3.72639	0.206283	0.000486103
D12_L	C12orf4	3.72072	0.0453166	0.000496359
D12_L	PRLH	3.70779	2.94386	0.000521347
D12_L	GRIN2C	3.70687	5.14712	0.000523202
D12_L	DNAH7	3.70049	0.854465	0.000535925
D12_L	MAP4K1	3.69219	17.948	0.000552619
D12_L	HCRTR2	3.69219	17.3701	0.000552619
D12_L	RBL1	3.68587	0.0757551	0.000566247
D12_L	DOK7	3.68083	0.113158	0.000577071
D12_L	SLC22A16	3.67865	0.430039	0.000581838
D12_L	C2CD4C	3.67225	0.847572	0.000596122
D12_L	TMEM67	3.66525	1.14094	0.000611965
D12_L	ABCG1	3.66281	0.550228	0.000617722
D12_L	RDH5	3.66262	0.453298	0.000618128
D12_L	LRP2	3.66133	0.512311	0.000621139
D12_L	ZAR1L	3.66082	0.468001	0.000622121
D12_L	WNT11	3.65974	1.10205	0.000624488
D12_L	TMEM14C	3.65935	0.14902	0.000625356
D12_L	PTPRN	3.65456	2.10916	0.000636767
D12_L	TCN2	3.65083	0.107649	0.000645501
D12_L	PRR15L	3.64755	0.714236	0.000653596
D12_L	WNT1	3.646	6.49358	0.000657378
D12_L	NTN1	3.64001	-0.178278	0.000672597
D12_L	ISLR	3.63894	0.223195	0.000675156
D12_L	ZBTB25	3.63841	-0.0662056	0.000676506
D12_L	IGF1R	3.6363	0.230055	0.000681785
D12_L	NME1	3.63497	0.19047	0.000685213
D12_L	GLDN	3.63014	18.0423	0.000697525
D12_L	CALN1	3.62974	0.92858	0.000698553
D12_L	ZDHHC2	3.62544	0.199705	0.000709816
D12_L	GJD4	3.62385	0.354529	0.000714125
D12_L	RIT1	3.62019	0.0638225	0.000723733
D12_L	TOE1	3.61921	0.21185	0.000726398
D12_L	TMUB1	3.61538	0.185259	0.000736875
D12_L	NOD1	3.60589	0.570007	0.000763649
D12_L	TUSC2	3.6056	0.139528	0.000764437
D12_L	CNBP	3.60196	0.0442146	0.000774797
D12_L	SEC16B	3.6019	0.660708	0.000774896
D12_L	FOXA2	3.60011	1.47867	0.000780008
D12_L	SFXN2	3.59347	0.462799	0.000799243
D12_L	CTSA	3.5931	0.147847	0.000800321
D12_L	PTPRK	3.58727	0.124127	0.000817494
D12_L	LARGE1	3.57494	0.31631	0.000855945
D12_L	EMCN	3.57311	0.185736	0.000861389
D12_L	CR1	3.56915	1.2291	0.000874159
D12_L	NUDCD1	3.56805	0.152614	0.000877219
D12_L	NXPE3	3.5626	0.438662	0.000894899
D12_L	RAB3C	3.56139	2.00436	0.000898972
D12_L	TRIB1	3.55874	0.275354	0.00090764
D12_L	ITFG1	3.55401	0.168787	0.000923587
D12_L	SLCO1C1	3.55093	1.62011	0.000934336
D12_L	TRIP4	3.54544	0.175069	0.00095317
D12_L	TBC1D7	3.5375	0.266889	0.000981247
D12_L	COL10A1	3.53706	16.5931	0.000982022
D12_L	ENPP2	3.53646	-0.506357	0.000984188
D12_L	GALNT13	3.53524	0.873517	0.000988662
D12_L	LGR5	3.53307	0.288863	0.000995582
D12_L	USP33	3.53281	0.176127	0.000996425
D12_L	CYB561	3.52804	2.20475	0.00101437
D12_L	CBLN1	3.51138	0.591047	0.00107787
D12_L	HNF1B	3.50603	17.6546	0.00109774
D12_L	ATAD5	3.50028	0.0434635	0.00112101
D12_L	RBBP8	3.4958	0.159385	0.00113945
D12_L	NPY2R	3.4938	0.415255	0.00114782
D12_L	PCASP2	3.49036	1.53617	0.00116166
D12_L	KCNG1	3.48744	1.70188	0.00117432
D12_L	UCK1	3.47424	0.139076	0.00123058
D12_L	CCDC36	3.47027	4.54512	0.00124856
D12_L	SCAMP3	3.46594	0.409883	0.00126801
D12_L	BORA	3.46047	0.293358	0.00129252
D12_L	DPH7	3.46006	0.110905	0.00129425
D12_L	HOXA2	3.45945	0.980239	0.00129708
D12_L	RIPK2	3.45939	0.268448	0.00129729
D12_L	TTC8	3.45886	0.249875	0.00129974
D12_L	RHOF	3.45556	0.719526	0.00131564
D12_L	OSGEPL1	3.45332	0.225628	0.001326
D12_L	USH2A	3.45308	0.362604	0.00132706
D12_L	RAB18L	3.4482	0.355704	0.00135094
D12_L	ALG12	3.44509	0.248159	0.00136554
D12_L	NMT1	3.44509	0.102948	0.00136554
D12_L	VAC14	3.44474	0.358889	0.00136718
D12_L	RBP2	3.44398	17.8479	0.00137049
D12_L	SPARCL1	3.44398	17.8756	0.00137049
D12_L	WIPI1	3.44211	0.0521594	0.00137989
D12_L	LRRN2	3.43884	0.355546	0.00139608
D12_L	CSAD	3.43556	1.17768	0.00141163
D12_L	TSPAN18	3.43141	0.493484	0.00143321
D12_L	MRPL58	3.42788	0.0738174	0.00145072
D12_L	TBX21	3.42625	3.06948	0.00145933
D12_L	gga-mir-1770	3.41295	18.2904	0.00152916
D12_L	CD7	3.40814	2.88935	0.00155561
D12_L	MTURN	3.40301	0.297816	0.00158391
D12_L	SMC1B	3.4024	3.04671	0.0015872
D12_L	PLEKHG7	3.3965	0.517128	0.00161965
D12_L	RGS16	3.39377	1.41396	0.0016356
D12_L	ASPG	3.38951	0.401671	0.00165965
D12_L	RPL23	3.38705	0.0488721	0.00167433
D12_L	RSAD2	3.38505	1.10666	0.00168621
D12_L	ADRA1B	3.38192	17.9554	0.00170375
D12_L	C2orf50	3.38192	18.1073	0.00170375
D12_L	PNPO	3.38192	17.6167	0.00170375
D12_L	MHCY2B2	3.3779	0.814384	0.00172808
D12_L	CDC20	3.37263	0.134913	0.00176007
D12_L	DUSP15	3.36505	0.588638	0.00180577
D12_L	EDARADD	3.36375	1.51932	0.00181403
D12_L	CACNA2D4	3.36291	1.92987	0.00181914
D12_L	BRIP1	3.35745	0.288781	0.00185455
D12_L	NDUFB4	3.35276	0.0525575	0.0018854
D12_L	FIBCD1	3.3509	17.9385	0.00189736
D12_L	TMPRSS6	3.34363	3.01192	0.00194487
D12_L	KRABZFP	3.34331	2.08801	0.0019468
D12_L	TEKT5	3.34212	3.51355	0.0019546
D12_L	TRPS1	3.34039	-0.146529	0.00196645
D12_L	SPEF2	3.33998	0.401919	0.00196904
D12_L	DNAH1	3.33917	1.31161	0.0019745
D12_L	SGTA	3.33602	0.1152	0.00199613
D12_L	ENTPD7	3.33284	0.808524	0.00201712
D12_L	MED20	3.33071	0.119046	0.00203168
D12_L	GIPC2	3.32652	0.319702	0.00206125
D12_L	PPP2R2A	3.32517	0.0655838	0.00207075
D12_L	TRARG1	3.32231	-0.796832	0.00209141
D12_L	PBXIP1	3.32062	0.126496	0.00210382
D12_L	IL18RAP	3.31987	17.2001	0.00210864
D12_L	AQP8	3.31987	18.1575	0.00210864
D12_L	TOM1L1	3.31538	1.36042	0.00214113
D12_L	TARBP2	3.31038	0.267964	0.00217789
D12_L	CBARP	3.30923	0.342466	0.00218639
D12_L	BCL6	3.30635	0.297938	0.00220846
D12_L	DCDC2B	3.30503	0.434206	0.00221851
D12_L	RS1	3.30449	3.66253	0.00222266
D12_L	ZFP36L2	3.29974	0.0329347	0.00225846
D12_L	SLC26A2	3.29555	-0.0284937	0.00229122
D12_L	SH2D5	3.29485	1.50265	0.00229673
D12_L	SOX14	3.29288	1.93229	0.00231145
D12_L	REV3L	3.2866	0.119055	0.00236103
D12_L	FRZB	3.28286	0.168239	0.00239227
D12_L	ACR	3.28036	1.24267	0.00241241
D12_L	POMGNT2	3.27165	0.439765	0.00248463
D12_L	CTSS	3.26682	0.0789562	0.00252576
D12_L	PGLYRP2	3.26587	3.30493	0.00253352
D12_L	PNPLA6	3.26586	0.484332	0.00253352
D12_L	SPNS2	3.25848	0.0909638	0.00259818
D12_L	GPR26	3.25782	18.1176	0.00260344
D12_L	VIPR1	3.25505	2.40086	0.00262849
D12_L	TRIM71	3.24993	0.818851	0.00267444
D12_L	GRM1	3.24669	2.12097	0.00270341
D12_L	TAF8	3.244	0.366634	0.00272844
D12_L	RARA	3.24324	1.81	0.00273552
D12_L	C9ORF152	3.23902	0.537862	0.00277527
D12_L	WNT16	3.23707	2.30871	0.00279264
D12_L	NMRK2	3.22985	0.0370768	0.00286121
D12_L	NAV2	3.22641	0.198824	0.00289411
D12_L	PDZD7	3.22593	1.42003	0.00289869
D12_L	RPS19BP1	3.22512	0.128544	0.00290597
D12_L	TM4SF4	3.21974	1.91341	0.00295903
D12_L	TMPRSS7	3.21579	1.49277	0.00299849
D12_L	SLC29A3	3.21522	0.346007	0.003004
D12_L	CHD2	3.20779	0.0944293	0.00307746
D12_L	GPSM1	3.20395	0.131689	0.00311599
D12_L	NALCN	3.2022	0.325729	0.00313446
D12_L	ANKK1	3.20118	1.65919	0.00314541
D12_L	MTMR9LP	3.19864	0.111267	0.00317227
D12_L	CCL17	3.19576	17.4692	0.0032016
D12_L	E2F2	3.19567	0.345549	0.00320239
D12_L	CREB3L1	3.19277	0.360072	0.00323347
D12_L	METTL4	3.19165	0.64754	0.00324511
D12_L	ARHGAP44	3.19064	1.40066	0.00325521
D12_L	SPATA5L1	3.19046	0.305311	0.00325674
D12_L	PCDH10	3.18851	2.15054	0.00327854
D12_L	SLC2A5	3.18707	0.357003	0.00329409
D12_L	GPR142	3.18558	0.673849	0.00331063
D12_L	SNRPD3	3.18021	0.0556722	0.00336899
D12_L	ZNF469	3.17725	0.248236	0.00340311
D12_L	LBX2	3.17668	1.19335	0.00340952
D12_L	RTTN	3.17373	0.534639	0.00344282
D12_L	ZNF302	3.17323	0.251101	0.0034485
D12_L	ENO2	3.16933	0.166513	0.00349377
D12_L	SLCO4A1	3.16128	0.56332	0.00358791
D12_L	MNS1	3.15818	0.40259	0.00362306
D12_L	TPH1	3.15798	1.39794	0.0036253
D12_L	NHP2	3.1575	0.541595	0.00363062
D12_L	FKBP5	3.15675	0.0988919	0.00363924
D12_L	SLC4A3	3.1557	0.257422	0.00365164
D12_L	SLC9A1	3.1539	0.303537	0.00367384
D12_L	SLC36A4	3.14872	2.13339	0.00373844
D12_L	NMS	3.14324	-0.00843192	0.00380743
D12_L	ST8SIA5	3.14263	0.802999	0.003815
D12_L	DNAJC17	3.14207	0.104293	0.00382154
D12_L	FANCL	3.14017	0.134616	0.00384549
D12_L	FBXO41	3.14005	1.10226	0.0038468
D12_L	EMX2	3.13881	1.83997	0.00386251
D12_L	ANKRD22	3.13868	1.71109	0.00386391
D12_L	MC2R	3.1385	0.891707	0.00386603
D12_L	THOC2	3.13628	0.0976943	0.00389454
D12_L	CEP41	3.13066	0.444669	0.00396674
D12_L	PROX2	3.12538	0.885313	0.0040348
D12_L	TRPC5	3.12523	2.1362	0.00403652
D12_L	TBCEL	3.12326	2.39656	0.0040618
D12_L	HSPB8	3.12262	0.0423775	0.00407031
D12_L	BMP10	3.12156	0.484399	0.0040841
D12_L	PUS7L	3.11846	0.645507	0.00412535
D12_L	AVD	3.11601	1.67627	0.00415895
D12_L	KPNA7	3.10772	1.65912	0.00427314
D12_L	HOXB9	3.10531	1.36492	0.00430705
D12_L	AvBD1	3.10478	2.00683	0.0043143
D12_L	CLDN19	3.10268	17.0797	0.00434197
D12_L	MIXL1	3.09967	2.78794	0.00438502
D12_L	ARTN	3.09758	0.528609	0.00441509
D12_L	ANGPTL4	3.09642	0.458452	0.00443172
D12_L	SLC46A3	3.09557	0.944501	0.00444287
D12_L	CCDC191	3.09052	0.150635	0.00451695
D12_L	NKX3-2	3.08796	2.20288	0.00455439
D12_L	F10	3.08603	0.651347	0.00457996
D12_L	MIA3	3.08528	0.0892018	0.0045912
D12_L	BFSP2	3.08494	2.4187	0.00459611
D12_L	ERMP1	3.08305	0.697506	0.00462431
D12_L	LLGL1	3.07819	-0.0873843	0.00469791
D12_L	SRBD1	3.0767	0.31446	0.00472083
D12_L	RAMP2	3.07659	0.0628493	0.0047221
D12_L	EIF4B	3.0764	0.0356115	0.0047248
D12_L	CHRM5	3.07296	1.91832	0.00477756
D12_L	ERBB4	3.07218	0.516466	0.00478929
D12_L	HMX1	3.07166	16.6742	0.00479446
D12_L	C1orf210	3.07038	1.39113	0.00481398
D12_L	UBE2E2	3.06978	0.198298	0.00482294
D12_L	YIPF4	3.06593	0.0678476	0.00488366
D12_L	TNFRSF1B	3.06455	0.51395	0.00490536
D12_L	CERS3	3.06115	0.623999	0.00495894
D12_L	RBPJL	3.06072	1.6634	0.00496559
D12_L	DPH1	3.0516	1.58173	0.00511398
D12_L	PTPN22	3.04982	3.42092	0.00514331
D12_L	FRMD7	3.04915	10.253	0.00515321
D12_L	ADSS2	3.0482	0.034324	0.00516799
D12_L	SLC6A14	3.04504	4.3786	0.00521955
D12_L	CA10	3.04189	0.497714	0.00527293
D12_L	PGR	3.03874	1.25841	0.00532194
D12_L	FAM237A	3.03843	1.23892	0.0053271
D12_L	C12orf73	3.03771	0.178568	0.00533869
D12_L	OTOG	3.03703	0.410339	0.0053499
D12_L	ING2	3.03029	0.273342	0.00546504
D12_L	ZRSR2	3.02251	0.129761	0.00560414
D12_L	MCF2L	3.02097	0.278024	0.00563189
D12_L	P2RX3	3.01782	1.15732	0.00568867
D12_L	GNAT2	3.01662	5.06506	0.00571039
D12_L	TMEM161A	3.0098	0.331378	0.0058362
D12_L	GDF6	3.0096	17.1709	0.00583749
D12_L	ANAPC5	3.00284	0.256325	0.00596345
D12_L	MMP7	2.9976	1.92623	0.00606155
D12_L	KIF26B	2.99633	0.234471	0.00608507
D12_L	SSH1	2.99395	0.644991	0.0061323
D12_L	DNAH3	2.99393	-0.156401	0.0061323
D12_L	DNAH5	2.99215	0.695936	0.0061663
D12_L	SPACA1	2.99089	0.822894	0.00619136
D12_L	RNF144B	2.98847	2.17953	0.00623822
D12_L	LMO1	2.98688	0.902467	0.00627026
D12_L	MRPL36	2.98483	0.112288	0.00631065
D12_L	MANF	2.98448	0.0622227	0.00631733
D12_L	KANK1	2.97839	0.129468	0.00643807
D12_L	GAL3ST1	2.9747	3.35727	0.00651279
D12_L	MST1R	2.9737	1.58657	0.00653242
D12_L	STK17A	2.96938	0.649062	0.00662363
D12_L	C1QTNF12	2.95913	2.35566	0.0068389
D12_L	CALD1	2.95791	0.0795825	0.00686355
D12_L	GUCA1B	2.95029	0.283317	0.00702741
D12_L	RSPH3	2.94882	2.67804	0.00705921
D12_L	ARPP21	2.94726	0.504614	0.00709297
D12_L	SORD	2.94421	0.162616	0.00715751
D12_L	TRH	2.93701	0.925719	0.00732183
D12_L	NOCT	2.93286	0.363122	0.00741464
D12_L	LITAF	2.93143	0.860689	0.00744772
D12_L	UBASH3A	2.92961	1.75056	0.00749091
D12_L	GPRC5B	2.92739	0.166397	0.00754003
D12_L	FKBP6	2.92182	0.470709	0.00767171
D12_L	ANKDD1A	2.9214	1.31826	0.00768102
D12_L	TBX15	2.91723	0.735136	0.00777874
D12_L	MCRIP2	2.91316	0.0538136	0.00787752
D12_L	TMEM45B	2.90816	0.99791	0.00799455
D12_L	RAB43	2.90677	0.329186	0.00802847
D12_L	ANKRD42	2.90356	1.95137	0.0081069
D12_L	BLM	2.90337	0.120746	0.00811087
D12_L	KRTCAP3	2.90003	0.358178	0.00819593
D12_L	TMCO1	2.89898	0.128333	0.00822169
D12_L	DRC7	2.89274	0.530231	0.00837925
D12_L	MTUS1	2.89164	0.0490791	0.00840822
D12_L	ROBO1	2.89152	0.0338558	0.0084107
D12_L	ND4L	2.89121	0.285746	0.0084185
D12_L	ADCY2	2.87732	0.689572	0.00878331
D12_L	DDX60	2.87097	0.12836	0.00895789
D12_L	FGF8	2.86777	5.39952	0.00904511
D12_L	MTFR1L	2.86462	0.0556358	0.00913096
D12_L	CTRL	2.86395	1.76689	0.00914937
D12_L	MAML3	2.86368	0.359539	0.00915516
D12_L	COL4A4	2.86157	1.9319	0.00921579
D12_L	gga-mir-146b	2.8593	1.86914	0.00928004
D12_L	C6H10orf76	2.85741	0.228311	0.0093321
D12_L	CYP2C23a	2.85561	2.32341	0.00938108
D12_L	HCN1	2.85313	1.54599	0.00945051
D12_L	HGFAC	2.8508	2.02607	0.00951707
D12_L	CCDC125	2.84894	0.614196	0.00956618
D12_L	TFDP1	2.84891	0.0525753	0.00956636
D12_L	ESPN	2.8477	0.6185	0.00960071
D12_L	SQSTM1	2.84689	0.116353	0.00962364
D12_L	BET1	2.84039	0.302273	0.0098157
D12_L	C4orf19	2.8388	2.27691	0.00986336
D12_L	PLA2G2E	2.83466	1.15001	0.00998773
D12_L	TTPA	2.834	0.845902	0.0100075
D12_L	ADAP2	2.83158	0.0983165	0.0100806
D12_L	LAMC2	2.83084	2.67754	0.0101024
D12_L	KBTBD13	2.82308	0.221595	0.0103444
D12_L	SLK	2.81497	0.0747593	0.0105999
D12_L	ARMC3	2.80725	0.823371	0.010851
D12_L	CD1C	2.8067	1.18703	0.0108664
D12_L	SLC1A3	2.80653	2.42685	0.0108715
D12_L	SLC23A2	2.80297	1.58449	0.0109899
D12_L	EPSTI1	2.79818	1.33596	0.0111501
D12_L	ADTRP	2.79301	3.03335	0.011321
D12_L	OXT	2.79242	17.6904	0.0113376
D12_L	RAD21L1	2.78935	0.205442	0.0114374
D12_L	CCNO	2.7843	1.69368	0.0116026
D12_L	RUVBL1	2.78236	0.0826372	0.0116698
D12_L	FGFR1	2.78063	0.303915	0.0117276
D12_L	SLC4A1	2.77675	0.134914	0.011863
D12_L	TAF4B	2.77528	0.776597	0.0119141
D12_L	SERPINB11	2.77519	3.01831	0.0119157
D12_L	PSME1	2.7736	0.62927	0.0119723
D12_L	SLC6A12	2.7613	2.14102	0.0124104
D12_L	PRRX2	2.75848	1.91302	0.0125146
D12_L	AKAIN1	2.75758	1.723	0.0125481
D12_L	DENND5A	2.75706	0.601639	0.0125654
D12_L	CNTN5	2.75586	1.83202	0.0126108
D12_L	C6orf120	2.75403	0.149682	0.0126796
D12_L	MYBPC2	2.7504	0.740682	0.0128091
D12_L	NARF	2.74979	0.040779	0.0128318
D12_L	TSPAN10	2.74324	1.77569	0.0130816
D12_L	DNASE1L2	2.73922	3.79079	0.0132356
D12_L	BICD2	2.73506	0.0649541	0.0133956
D12_L	CYSLTR2	2.73036	17.3601	0.0135833
D12_L	LGR6	2.72915	0.281143	0.0136263
D12_L	ST6GAL2	2.72785	0.481682	0.0136784
D12_L	HOXD11	2.72235	0.480611	0.0139001
D12_L	FAM110C	2.71711	0.240874	0.0141162
D12_L	CAMK1G	2.71647	2.57662	0.0141425
D12_L	AGBL2	2.70929	1.74811	0.0144419
D12_L	SMAGP	2.70724	0.711475	0.0145272
D12_L	ERCC5	2.70601	0.167416	0.0145804
D12_L	CCL4-1	2.70458	1.24103	0.014641
D12_L	GREB1L	2.69949	0.14423	0.0148617
D12_L	POMC	2.69933	18.3411	0.0148622
D12_L	ZDHHC6	2.69841	0.148438	0.0149005
D12_L	IL12RB2	2.69734	2.85069	0.014944
D12_L	NTS	2.69064	1.36232	0.0152323
D12_L	TMEM45BL	2.69031	0.440762	0.0152454
D12_L	KROX20	2.68966	0.29291	0.0152673
D12_L	LAD1	2.68597	0.245051	0.0154304
D12_L	ACTG2	2.68522	0.11383	0.0154618
D12_L	CCDC9	2.68409	2.39291	0.0155122
D12_L	ENS-1	2.68153	1.32353	0.0156236
D12_L	CYP2AC7	2.68081	1.51229	0.0156562
D12_L	ZMAT5	2.67849	0.341506	0.015764
D12_L	RAP1GAP	2.67162	0.985132	0.0160812
D12_L	LGALS2	2.67061	1.74293	0.0161286
D12_L	FLRT1	2.66847	1.46494	0.0162293
D12_L	PP2D1	2.66301	0.756204	0.0164819
D12_L	GLCE	2.66183	0.28503	0.0165377
D12_L	GPT2	2.65562	-0.874128	0.016831
D12_L	IL8L1	2.65544	3.33676	0.0168388
D12_L	WNT4	2.65254	3.10717	0.016977
D12_L	FOLR1	2.63728	17.4235	0.0177325
D12_L	OPN4-1	2.63507	0.18	0.0178423
D12_L	RALYL	2.63392	2.21349	0.0178937
D12_L	NFASC	2.62555	1.44681	0.0183177
D12_L	C11orf58	2.62102	0.030741	0.0185501
D12_L	FURIN	2.61502	0.0753702	0.0188684
D12_L	MKNK1	2.61263	0.0626192	0.0189984
D12_L	NOX3	2.60625	18.0246	0.0193393
D12_L	NHLH1	2.60537	2.11275	0.0193866
D12_L	CACNB1	2.60388	0.925608	0.0194697
D12_L	MCF2L2	2.603	0.435026	0.0195185
D12_L	TOR1A	2.60284	0.136843	0.0195259
D12_L	OGDHL	2.60255	0.51445	0.0195414
D12_L	TMEM242	2.60197	0.0852945	0.01957
D12_L	ACAD8	2.58678	0.0460934	0.0204273
D12_L	CABLES1	2.58511	0.222085	0.0205189
D12_L	C1S	2.5846	3.22956	0.0205452
D12_L	RANBP17	2.5804	2.54706	0.0207816
D12_L	BPNT1	2.57848	0.094044	0.0208875
D12_L	CYSLTR1	2.57716	0.311614	0.0209578
D12_L	ATP2C2	2.57678	1.55456	0.0209791
D12_L	RGS19	2.57543	0.788138	0.0210583
D12_L	SLN	2.5746	0.026302	0.0211056
D12_L	B3GNT5	2.5745	0.476865	0.0211102
D12_L	GALNT16	2.57442	0.145117	0.0211142
D12_L	S100A12	2.56917	2.48779	0.021414
D12_L	LMO2	2.56898	0.185463	0.0214246
D12_L	FGF5	2.56701	1.1308	0.021542
D12_L	PDE3A	2.56614	0.17389	0.0215933
D12_L	KCNK12	2.5635	0.770473	0.0217535
D12_L	MANEAL	2.56235	0.650576	0.0218149
D12_L	SRGN	2.56226	0.708437	0.0218179
D12_L	MYO15A	2.5613	2.05991	0.0218735
D12_L	FGF16	2.55943	9.12055	0.0219851
D12_L	SLCO4C1	2.55927	1.28548	0.0219939
D12_L	MTG1	2.55524	0.0578207	0.0222409
D12_L	PAK5	2.54833	0.243703	0.0226593
D12_L	GFAP	2.54458	1.90977	0.0228853
D12_L	TSPAN19	2.5442	17.8109	0.0229037
D12_L	TXK	2.53396	3.01005	0.0235641
D12_L	LAMTOR5	2.53274	0.0873893	0.0236397
D12_L	OTX5	2.53084	0.748804	0.0237605
[truncated: 25,559 more rows]

## Sheet: D10 RV Normal vs LAL
group	names	scores	logfoldchanges	pvals_adj
D10_L	RPS6	64.1705	0.608885	0
D10_L	ATP5I	60.3446	0.837247	0
D10_L	COX7C	58.9703	0.837466	0
D10_L	ATP5F1AZ	58.0659	0.788301	0
D10_L	RPS23	57.2171	0.68141	0
D10_L	RPL17	57.0005	0.657584	0
D10_L	TXN	52.8713	0.774445	0
D10_L	ND6	47.1064	0.426557	0
D10_L	ALDH7A1	45.7338	0.86364	0
D10_L	VCP	43.053	0.640833	0
D10_L	EMB	42.7309	3.89065	0
D10_L	HNRNPK	41.567	0.561994	0
D10_L	TTC37	40.8158	1.92989	0
D10_L	TH	40.1023	2.33507	0
D10_L	HINT2	40.0052	0.679196	0
D10_L	MYLK	39.4313	0.855785	0
D10_L	ND1	37.9115	0.304071	0
D10_L	CENPK	37.2415	0.785972	5.27152e-301
D10_L	CST3	36.6709	0.514732	7.45365e-292
D10_L	TARS	36.6652	0.976038	9.06029e-292
D10_L	SRP19	36.3153	0.807273	3.10298e-286
D10_L	SNX2	35.6435	0.928854	9.41216e-276
D10_L	NDUFS4	35.6327	0.649261	1.36866e-275
D10_L	HOPX	35.456	1.59351	7.28833e-273
D10_L	COX3	35.0371	0.190623	1.80731e-266
D10_L	BRIX1	34.674	1.00354	5.5728e-261
D10_L	HSDL2	34.402	0.762532	6.50927e-257
D10_L	MRPL50	34.2732	0.861634	5.39549e-255
D10_L	SPTLC1	33.302	1.24739	9.71278e-241
D10_L	XPA	32.967	0.761806	6.00638e-236
D10_L	CA2	32.6283	1.45806	3.95474e-231
D10_L	COX1	31.6031	0.127169	7.50973e-217
D10_L	COMMD10	31.348	1.23634	2.27744e-213
D10_L	UTP15	31.3367	1.34287	3.21801e-213
D10_L	FAM172A	31.2897	0.807984	1.37388e-212
D10_L	PVALB	30.6665	1.9831	3.21356e-204
D10_L	ATF4	30.658	0.249325	4.1445e-204
D10_L	RGP1	30.5467	1.58921	1.23738e-202
D10_L	HBBA	30.5354	1.08797	1.74007e-202
D10_L	MRPS36	30.526	0.641503	2.30079e-202
D10_L	BTF3	30.461	0.54038	1.64123e-201
D10_L	FTH1	30.3721	0.220874	2.40154e-200
D10_L	KCNAB2	30.2035	1.16114	3.88434e-198
D10_L	STARD13	30.1539	1.14392	1.72764e-197
D10_L	HBE1	30.1241	1.35813	4.22385e-197
D10_L	MOCS2	29.9071	0.872851	2.79971e-194
D10_L	ND2	29.8694	0.306052	8.5624e-194
D10_L	SRFBP1	29.5823	1.22611	4.29121e-190
D10_L	RNF20	29.5657	0.744093	6.89958e-190
D10_L	DCTN3	29.4419	0.533585	2.64138e-188
D10_L	NUDT2	29.3412	1.47125	5.08918e-187
D10_L	CWC27	29.3059	0.782188	1.41066e-186
D10_L	LGI2	29.1215	0.915208	3.03992e-184
D10_L	DERA	29.1117	0.669661	4.02959e-184
D10_L	DYRK3	28.977	0.502066	2.01201e-182
D10_L	APOA1	28.9569	1.43346	3.58365e-182
D10_L	ARG2	28.7315	1.55325	2.30782e-179
D10_L	KATNB1	28.701	1.80422	5.53075e-179
D10_L	TXNL1	28.6118	0.712142	7.00828e-178
D10_L	HBA1	28.5995	0.964359	9.91192e-178
D10_L	DHFR	28.4336	1.60746	1.11347e-175
D10_L	ARSK	28.2107	2.69036	6.05044e-173
D10_L	SLC26A5	28.1549	0.577948	2.8927e-172
D10_L	MED18	28.0862	0.744318	1.96056e-171
D10_L	FGF18	27.9278	1.61698	1.64056e-169
D10_L	CRIP1	27.7475	0.553826	2.42188e-167
D10_L	EDNRB	27.7303	0.686261	3.89152e-167
D10_L	COL12A1	27.4152	0.954754	2.27375e-163
D10_L	MYZAP	27.3557	0.595585	1.14986e-162
D10_L	CMYA5	27.2336	0.407327	3.1971e-161
D10_L	S100A6	27.1265	1.30425	5.77738e-160
D10_L	TNNC2	26.9004	0.966107	2.57204e-157
D10_L	RHBDD1	26.7728	1.98817	7.8197e-156
D10_L	MRPL17	26.5147	0.79094	7.4636e-153
D10_L	HBAD	26.4408	1.02115	5.23255e-152
D10_L	UBAP2	26.3875	0.549346	2.12459e-151
D10_L	IGFBP7	26.3709	0.334097	3.27248e-151
D10_L	MAPKAPK2	26.0804	0.305375	6.44887e-148
D10_L	NMRK1	25.9858	1.25734	7.49101e-147
D10_L	AZIN2	25.9459	0.901632	2.10265e-146
D10_L	CDH3	25.7285	1.36051	5.59498e-144
D10_L	ERCC6L2	25.6326	1.0539	6.50938e-143
D10_L	MRPL57	25.377	0.383795	4.35199e-140
D10_L	PRDM6	25.3471	3.31333	9.22018e-140
D10_L	HAUS1	25.247	1.05171	1.1489e-138
D10_L	SMAD2	25.1688	0.680982	8.22148e-138
D10_L	STIM2	25.1601	1.51407	1.02131e-137
D10_L	NSA2	25.0881	0.368512	6.17952e-137
D10_L	KLF12	25.0807	1.02496	7.41378e-137
D10_L	SMC5	25.0665	0.848394	1.05521e-136
D10_L	CHST12	25.0659	1.65043	1.06891e-136
D10_L	TRMT10B	24.9154	0.856682	4.52924e-135
D10_L	RAB18	24.8752	0.788363	1.20819e-134
D10_L	TBCA	24.8712	0.487738	1.33e-134
D10_L	ZNF462	24.8468	0.759321	2.42694e-134
D10_L	PCMTD1	24.8384	1.48586	2.98546e-134
D10_L	IQUB	24.7942	1.46592	8.93488e-134
D10_L	TMEM70	24.7756	0.68346	1.41364e-133
D10_L	TMEM121	24.7711	0.292466	1.57581e-133
D10_L	TUSC1	24.7	0.807865	9.10579e-133
D10_L	CYTB	24.6981	0.153313	9.49541e-133
D10_L	ND4	24.6851	0.235286	1.30495e-132
D10_L	HAND1	24.6657	0.935047	2.10224e-132
D10_L	HBZ	24.653	1.87591	2.85713e-132
D10_L	F2RL2	24.6408	1.54744	3.85519e-132
D10_L	CBLN1	24.4674	20.9604	2.71963e-130
D10_L	CHD1	24.4073	0.707754	1.17005e-129
D10_L	APOLD1	24.3951	1.14332	1.57058e-129
D10_L	YBX3	24.3356	0.32807	6.64244e-129
D10_L	GALT	24.2647	1.67079	3.71405e-128
D10_L	SNX24	24.2277	0.894876	9.05654e-128
D10_L	TEKT1	24.1892	1.16624	2.27745e-127
D10_L	SCN3B	24.1829	1.40117	2.64603e-127
D10_L	CDH5	24.1486	0.682675	6.01967e-127
D10_L	REPS2	24.1112	1.40326	1.47499e-126
D10_L	ACAA2	24.0469	0.540657	6.9038e-126
D10_L	C9orf85	24.0317	0.729605	9.90291e-126
D10_L	TPM1	23.887	0.423666	3.13422e-124
D10_L	WDR70	23.8762	1.02342	4.04675e-124
D10_L	COX7A2	23.8306	0.34039	1.18435e-123
D10_L	B4GALT1	23.7971	1.08317	2.6241e-123
D10_L	MFSD14A	23.7129	1.61441	1.90499e-122
D10_L	NUDT12	23.7089	1.67939	2.09479e-122
D10_L	CDC42BPB	23.6775	0.481657	4.40275e-122
D10_L	CHCHD10	23.6514	0.284592	8.14628e-122
D10_L	CSRP3	23.5846	0.247403	3.9029e-121
D10_L	USP49	23.5842	1.95835	3.93068e-121
D10_L	SH3GLB2	23.5651	1.77431	6.13964e-121
D10_L	CCDC112	23.5337	1.23214	1.28414e-120
D10_L	FKBP7	23.2916	0.626172	3.67438e-118
D10_L	WDR36	23.2573	0.808383	8.1256e-118
D10_L	MRPS27	23.1744	0.505406	5.54135e-117
D10_L	FABP3	23.1636	0.198191	7.08806e-117
D10_L	DTWD2	23.1491	1.71423	9.88625e-117
D10_L	SLC38A4	23.0682	2.27956	6.36789e-116
D10_L	SHFM1	22.9265	0.214551	1.63872e-114
D10_L	PUM3	22.8812	0.523228	4.6141e-114
D10_L	SFRP2	22.7129	0.821431	2.1232e-112
D10_L	LPCAT2	22.6779	2.32267	4.67404e-112
D10_L	C8H1ORF21	22.6595	0.659987	7.07861e-112
D10_L	LDHA	22.6491	0.608262	8.959e-112
D10_L	ENKUR	22.6427	1.55243	1.03296e-111
D10_L	UQCR10	22.6401	0.19475	1.09283e-111
D10_L	CLTA	22.6308	0.529348	1.33862e-111
D10_L	CKS2	22.4154	0.706016	1.69794e-109
D10_L	UPP1	22.4025	1.19563	2.2614e-109
D10_L	HAUS6	22.3254	0.643276	1.2522e-108
D10_L	RHAG	22.2295	1.57495	1.0476e-107
D10_L	DAG1	22.2136	0.499032	1.48272e-107
D10_L	DDIT4	22.1411	0.434776	7.29723e-107
D10_L	CNTRL	22.1235	0.495757	1.07749e-106
D10_L	TINAG	22.1051	2.03712	1.60993e-106
D10_L	SETBP1	22.1028	0.684733	1.69008e-106
D10_L	SMC2	22.0843	0.354329	2.53727e-106
D10_L	DNAJC12	22.0652	0.672934	3.83956e-106
D10_L	STIM1	22.0464	0.9908	5.76299e-106
D10_L	ATG12	22.0117	0.763772	1.23775e-105
D10_L	MCF2L	22.0038	1.98355	1.47202e-105
D10_L	PPIC	22.0025	1.09545	1.51243e-105
D10_L	GIPC1	22.0017	0.985239	1.53583e-105
D10_L	NCSTN	21.9722	0.847151	2.91736e-105
D10_L	FRRS1L	21.9616	0.646667	3.67487e-105
D10_L	SCN5A	21.7481	0.398643	3.77603e-103
D10_L	PDCD4	21.6153	0.967142	6.70967e-102
D10_L	STX16	21.6106	0.669211	7.40171e-102
D10_L	RAD1	21.5047	1.46614	7.18117e-101
D10_L	TXLNA	21.4684	0.513415	1.56191e-100
D10_L	NAA35	21.4616	0.582633	1.8026e-100
D10_L	TRIM55	21.3538	0.18601	1.80116e-99
D10_L	PPIP5K2	21.3415	0.69995	2.33601e-99
D10_L	TSC22D4	21.3079	0.645024	4.75852e-99
D10_L	SREK1	21.2749	0.426028	9.56698e-99
D10_L	GUCY1B1	21.2584	0.917445	1.35849e-98
D10_L	CALCRL	21.112	1.11769	2.97946e-97
D10_L	FBXO4	21.0893	0.991633	4.77617e-97
D10_L	MRPS33	20.9892	0.34235	3.90055e-96
D10_L	BBS12	20.9818	1.12477	4.54139e-96
D10_L	UNC5C	20.9701	1.30707	5.79336e-96
D10_L	CBARP	20.911	1.91594	1.98726e-95
D10_L	RARRES2	20.7957	0.570052	2.17857e-94
D10_L	PELO	20.7802	0.952864	3.00106e-94
D10_L	GKAP1	20.7742	0.725795	3.39211e-94
D10_L	CASP1	20.7135	1.42649	1.19236e-93
D10_L	SEC24A	20.6918	0.631528	1.86386e-93
D10_L	NELL2	20.6689	2.20958	2.98495e-93
D10_L	CENPH	20.6104	0.484475	9.89902e-93
D10_L	ANXA1	20.5937	1.48217	1.39177e-92
D10_L	AFAP1L1	20.592	0.315187	1.43737e-92
D10_L	RIMBP2	20.5645	1.1545	2.52195e-92
D10_L	TNPO3	20.5501	0.673632	3.37829e-92
D10_L	MTHFS	20.5347	0.891644	4.63998e-92
D10_L	COX2	20.5118	0.0704993	7.41049e-92
D10_L	TMEM167A	20.4022	0.50846	6.93022e-91
D10_L	CLDND1	20.375	0.644748	1.19718e-90
D10_L	DCXR	20.3615	0.596214	1.57116e-90
D10_L	KIAA1841	20.3524	1.29121	1.88228e-90
D10_L	P2RX1	20.3098	2.81224	4.45756e-90
D10_L	HAND2	20.3085	0.540034	4.5701e-90
D10_L	RARRES1	20.1629	0.776549	8.54407e-89
D10_L	NKAIN4	20.1617	0.841414	8.74988e-89
D10_L	RGS18	20.1558	5.92495	9.82263e-89
D10_L	IGFBP2	20.1057	0.35703	2.68365e-88
D10_L	PHAX	20.1044	0.564166	2.75417e-88
D10_L	YTHDF3	20.0966	0.708932	3.21221e-88
D10_L	PBLD	20.0882	0.491663	3.79949e-88
D10_L	ANGPTL4	19.9965	1.55118	2.38004e-87
D10_L	RGS19	19.9913	1.25034	2.64176e-87
D10_L	PDE1C	19.9847	0.785849	2.99898e-87
D10_L	TBC1D20	19.9749	0.832596	3.64232e-87
D10_L	NREP	19.9739	0.51082	3.71132e-87
D10_L	TANGO6	19.9565	0.860217	5.24853e-87
D10_L	SLC29A3	19.9509	2.08122	5.85211e-87
D10_L	ZNF142	19.8796	2.26855	2.41374e-86
D10_L	PSMB3	19.874	0.304656	2.69895e-86
D10_L	PLK2	19.8653	0.566425	3.19623e-86
D10_L	ZNF608	19.7739	1.408	1.95191e-85
D10_L	NIPSNAP3A	19.7288	0.448499	4.72195e-85
D10_L	MSH3	19.6582	0.791359	1.88477e-84
D10_L	XRCC4	19.6532	0.948374	2.07506e-84
D10_L	ZFHX4	19.6395	3.62594	2.7122e-84
D10_L	MRPS30	19.6359	0.598296	2.90756e-84
D10_L	ISCA1	19.5752	0.493738	9.46258e-84
D10_L	POP1	19.5061	0.869189	3.61856e-83
D10_L	SPIN1	19.4379	0.59546	1.35966e-82
D10_L	PHLDA2	19.4151	0.31675	2.11097e-82
D10_L	GEMIN4	19.4063	0.761034	2.50119e-82
D10_L	FOXK1	19.3567	1.0594	6.5358e-82
D10_L	INSYN2B	19.3518	1.18651	7.17331e-82
D10_L	SCAF8	19.3484	0.853494	7.65104e-82
D10_L	CLEC14A	19.3283	0.773496	1.12582e-81
D10_L	SYNPO	19.3254	0.83871	1.18979e-81
D10_L	PCGF3	19.2837	0.70056	2.65388e-81
D10_L	ARHGEF26	19.274	0.735048	3.19458e-81
D10_L	SECISBP2	19.2123	0.525417	1.03783e-80
D10_L	KAZALD1	19.1563	0.806358	3.01704e-80
D10_L	TPM2	19.1204	0.482339	5.97496e-80
D10_L	IL-17D	19.0484	4.17658	2.34272e-79
D10_L	SLC12A2	19.0377	0.686687	2.86922e-79
D10_L	UNC13C	19.004	1.08067	5.43134e-79
D10_L	TMEM254	18.9851	0.916737	7.74916e-79
D10_L	ABHD14A	18.958	0.972218	1.29079e-78
D10_L	SEMA4B	18.9477	0.723684	1.56362e-78
D10_L	TRIM23	18.9326	1.4562	2.06948e-78
D10_L	FABP6	18.9306	0.693846	2.14457e-78
D10_L	CADM2	18.8892	20.376	4.67963e-78
D10_L	PKDCC	18.8854	1.54807	5.00439e-78
D10_L	ZER1	18.7969	0.944714	2.62661e-77
D10_L	ZNF131	18.7767	0.648493	3.82379e-77
D10_L	NFE2	18.7638	1.76915	4.87036e-77
D10_L	LPAR4	18.74	0.393788	7.59426e-77
D10_L	ASCL2	18.731	1.23592	8.9672e-77
D10_L	NUP155	18.7023	0.844535	1.52703e-76
D10_L	KCNC4	18.6846	0.836143	2.1164e-76
D10_L	NXPE3	18.6498	1.65252	4.03504e-76
D10_L	TRAF6	18.6278	0.917254	6.06347e-76
D10_L	PNPLA2	18.6263	0.825203	6.22117e-76
D10_L	MRPS6	18.5943	0.457876	1.12895e-75
D10_L	STARD4	18.4834	0.864643	8.71679e-75
D10_L	NUDT6	18.4769	0.64557	9.81697e-75
D10_L	CNBP	18.4703	0.160244	1.10591e-74
D10_L	LYPD6	18.4649	0.62316	1.22134e-74
D10_L	STARD5	18.4322	4.06429	2.21947e-74
D10_L	PIGS	18.3628	0.961314	7.91054e-74
D10_L	KIFC3	18.3494	0.395474	1.00916e-73
D10_L	SLC4A1	18.3485	1.42715	1.02569e-73
D10_L	BTD	18.3378	1.64757	1.24677e-73
D10_L	APBB2	18.3284	0.806862	1.48103e-73
D10_L	SNX4	18.2955	0.489048	2.68738e-73
D10_L	KIT	18.2804	1.8505	3.53183e-73
D10_L	GNG10	18.2095	0.902479	1.28041e-72
D10_L	GOLPH3	18.2032	0.399812	1.4329e-72
D10_L	RAMP2	18.1818	0.409192	2.11405e-72
D10_L	ADAMTS1	18.1568	0.646134	3.32178e-72
D10_L	FXN	18.1539	0.638546	3.49409e-72
D10_L	FIBIN	18.1432	0.488473	4.23541e-72
D10_L	CREBL2	18.0913	0.830731	1.08372e-71
D10_L	PEX6	18.063	0.553026	1.80093e-71
D10_L	ACE	18.0431	0.648013	2.56755e-71
D10_L	OGFOD2	18.0041	1.24503	5.16711e-71
D10_L	AAK1	17.9996	0.423638	5.58697e-71
D10_L	PSMG1	17.9623	0.666603	1.08691e-70
D10_L	HSPB2	17.9276	0.373693	2.01545e-70
D10_L	ST6GAL1	17.8721	0.94833	5.4001e-70
D10_L	GPBP1L1	17.8067	0.542731	1.71394e-69
D10_L	MAP1LC3B	17.7694	0.364026	3.30713e-69
D10_L	PARVA	17.7595	1.26861	3.93476e-69
D10_L	LYPD6B	17.7153	0.416345	8.55641e-69
D10_L	NFKBIA	17.6995	0.59506	1.1268e-68
D10_L	ZNF710	17.6978	0.627158	1.16115e-68
D10_L	MMP28	17.6312	1.254	3.72465e-68
D10_L	MED30	17.6096	0.497543	5.42752e-68
D10_L	PPP1R3B	17.6072	0.377207	5.65037e-68
D10_L	PGRMC1	17.5677	0.411518	1.13096e-67
D10_L	AMFR	17.5078	0.510179	3.20308e-67
D10_L	AP3B1	17.4783	0.695295	5.35282e-67
D10_L	RAD17	17.4561	0.737061	7.86495e-67
D10_L	TFPI2	17.4453	0.578857	9.4685e-67
D10_L	GRIP2	17.4282	20.5328	1.27413e-66
D10_L	ZFAND5	17.4145	0.512867	1.61106e-66
D10_L	SRSF5	17.362	0.244188	3.99225e-66
D10_L	DNAJC6	17.3412	1.72803	5.71251e-66
D10_L	TMA16	17.3305	0.400556	6.87624e-66
D10_L	RAD23B	17.3212	0.402952	8.05494e-66
D10_L	MGMT	17.3132	0.433044	9.24061e-66
D10_L	P4HA2	17.2929	1.55246	1.31372e-65
D10_L	LCORL	17.2854	0.780868	1.49124e-65
D10_L	KIAA0930	17.2686	1.29332	1.98549e-65
D10_L	LARP4B	17.2214	0.585102	4.45542e-65
D10_L	SRL	17.1408	0.327274	1.76106e-64
D10_L	TNNC1	17.1213	0.055158	2.45658e-64
D10_L	MPPE1	17.1178	1.50514	2.60783e-64
D10_L	SEC22C	17.1075	1.43384	3.10344e-64
D10_L	CPEB3	17.0856	1.93096	4.50831e-64
D10_L	SLC43A3	17.0806	0.529425	4.90683e-64
D10_L	CNOT8	17.08	0.515279	4.9566e-64
D10_L	SETD9	17.0641	0.804499	6.48419e-64
D10_L	EMC3	17.0478	0.41779	8.52453e-64
D10_L	MALSU1	17.0461	0.352115	8.76582e-64
D10_L	RBM24	17.0346	0.29624	1.06571e-63
D10_L	AP3S1	16.9605	0.805696	3.72958e-63
D10_L	TOB1	16.9464	0.363871	4.72689e-63
D10_L	MYOZ2	16.903	0.234762	9.79226e-63
D10_L	SLC31A1	16.9	0.532491	1.03059e-62
D10_L	CUL4B	16.8764	1.00101	1.53135e-62
D10_L	ZFX	16.8686	0.48771	1.7469e-62
D10_L	HDHD2	16.8606	0.603472	1.99757e-62
D10_L	HNMT	16.8498	0.650294	2.3992e-62
D10_L	RMI1	16.8486	0.899386	2.4434e-62
D10_L	HSD17B4	16.8147	0.557563	4.30645e-62
D10_L	HES4	16.7838	0.547913	7.21268e-62
D10_L	RAI2	16.7633	0.488713	1.01358e-61
D10_L	PGAP2	16.754	0.771873	1.1825e-61
D10_L	TRIM36	16.7183	1.63117	2.14272e-61
D10_L	PLPPR1	16.7083	0.397849	2.52634e-61
D10_L	VCAN	16.6856	0.411505	3.67932e-61
D10_L	ASTN2	16.6682	2.46437	4.88745e-61
D10_L	EYA3	16.6463	0.59613	7.02357e-61
D10_L	RHCE	16.6366	1.05748	8.22865e-61
D10_L	CA9	16.6261	0.353989	9.81082e-61
D10_L	PKN2	16.5873	1.14848	1.85527e-60
D10_L	BTG2	16.5607	0.615861	2.86758e-60
D10_L	PIGB	16.5245	0.666907	5.20136e-60
D10_L	TTC32	16.5223	0.707584	5.38763e-60
D10_L	NANOS1	16.52	0.434175	5.59118e-60
D10_L	SRF	16.4899	0.214058	9.19357e-60
D10_L	PTRF	16.4755	0.210077	1.16537e-59
D10_L	IL17RA	16.4652	0.948369	1.37978e-59
D10_L	NCBP2-1	16.4627	0.439244	1.43574e-59
D10_L	MNT	16.4497	1.33179	1.77883e-59
D10_L	EPS15	16.4466	0.609086	1.87097e-59
D10_L	FBXO32	16.4441	0.635835	1.9489e-59
D10_L	SLC31A2	16.4395	20.3211	2.0978e-59
D10_L	POT1	16.3751	1.06085	6.00697e-59
D10_L	SNCAIP	16.3499	0.759292	9.07447e-59
D10_L	SMYD1	16.3316	0.176115	1.2198e-58
D10_L	DNAH8	16.2964	0.883003	2.15539e-58
D10_L	WRNIP1	16.2899	0.580516	2.39476e-58
D10_L	CTTNBP2NL	16.2421	0.460743	5.18501e-58
D10_L	MED13L	16.2104	0.351388	8.64031e-58
D10_L	GAD2	16.2039	1.10397	9.57335e-58
D10_L	BMP10	16.1905	1.14792	1.18602e-57
D10_L	FUT10	16.1796	1.0503	1.41254e-57
D10_L	SLC25A25	16.1727	0.68613	1.57781e-57
D10_L	CCDC171	16.1677	0.578318	1.70647e-57
D10_L	GRK2	16.1596	0.631768	1.94292e-57
D10_L	AMOTL2	16.1316	0.749494	3.03429e-57
D10_L	FEM1C	16.1238	0.603612	3.43684e-57
D10_L	RIOK3	16.1112	0.515063	4.20509e-57
D10_L	TUSC3	16.1109	1.31473	4.22582e-57
D10_L	KLHL38	16.1038	1.27432	4.73222e-57
D10_L	C2H1orf35	16.1026	0.50283	4.81964e-57
D10_L	FAM175A	16.101	0.976962	4.9438e-57
D10_L	ASL1	16.0985	1.46054	5.142e-57
D10_L	QSOX1	16.0752	0.925047	7.46996e-57
D10_L	ACYP1	16.0715	0.42653	7.9336e-57
D10_L	RGMA	16.0123	0.553877	2.03629e-56
D10_L	PPP4R4	16.0014	1.50007	2.42306e-56
D10_L	ADGRV1	15.9991	2.52304	2.51188e-56
D10_L	SLITRK2	15.9955	0.895889	2.65774e-56
D10_L	TAL1	15.9832	1.09234	3.23528e-56
D10_L	ZNF639	15.9698	0.576533	4.00912e-56
D10_L	TCIRG1	15.9173	0.613616	9.23796e-56
D10_L	COL8A2	15.9169	0.531178	9.29291e-56
D10_L	PLEKHB1	15.8821	0.813514	1.60929e-55
D10_L	HLF	15.879	0.661719	1.68767e-55
D10_L	DHX40	15.8374	0.53518	3.26037e-55
D10_L	MED9	15.8279	0.454775	3.78399e-55
D10_L	MORN3	15.8175	1.10451	4.46082e-55
D10_L	GADD45A	15.8147	0.348255	4.65681e-55
D10_L	NPC1	15.7932	0.408145	6.53304e-55
D10_L	FKRP	15.7723	0.898605	9.07031e-55
D10_L	UVRAG	15.7507	0.50721	1.27049e-54
D10_L	FANCC	15.7372	0.692072	1.57112e-54
D10_L	GPR155	15.7283	1.30926	1.80085e-54
D10_L	CPPED1	15.7164	0.583228	2.16806e-54
D10_L	ADIPOQ	15.7129	1.44816	2.28694e-54
D10_L	NNT	15.7126	0.453892	2.29711e-54
D10_L	CEP78	15.7067	0.705961	2.51998e-54
D10_L	NDUFB5	15.7038	0.1089	2.63075e-54
D10_L	TNFAIP8L1	15.674	0.464689	4.19255e-54
D10_L	FAM219A	15.6196	2.71383	9.76756e-54
D10_L	MPP7	15.5995	0.90232	1.33423e-53
D10_L	EEF1AKMT1	15.5975	0.435903	1.37653e-53
D10_L	NDUFAF2	15.5426	0.478633	3.22016e-53
D10_L	MELK	15.5297	0.539817	3.93051e-53
D10_L	NRARP	15.5091	2.27614	5.40109e-53
D10_L	RPAIN	15.488	0.820038	7.47903e-53
D10_L	WDR41	15.485	1.46651	7.84095e-53
D10_L	RFC3	15.4814	0.685313	8.28158e-53
D10_L	KIF27	15.4754	5.40279	9.08326e-53
D10_L	BZW1	15.4683	0.210264	1.01191e-52
D10_L	GNS	15.4488	0.540708	1.36555e-52
D10_L	PTCD2	15.4194	0.520333	2.14506e-52
D10_L	NSMCE4A	15.416	0.526295	2.26171e-52
D10_L	C1orf50	15.4072	0.700967	2.58673e-52
D10_L	COX17	15.4069	0.299848	2.59636e-52
D10_L	LBH	15.4004	0.244467	2.86563e-52
D10_L	ANAPC11	15.3937	0.321839	3.17587e-52
D10_L	PALMD	15.3877	0.793856	3.47886e-52
D10_L	ARL16	15.3866	3.00379	3.5324e-52
D10_L	GFPT2	15.3659	1.13208	4.83815e-52
D10_L	HSPB3	15.3439	3.03622	6.77637e-52
D10_L	COBL	15.3436	2.4142	6.8047e-52
D10_L	HS6ST1	15.3274	0.379863	8.72633e-52
D10_L	TSEN15	15.2872	0.691064	1.60661e-51
D10_L	EXFABP	15.2837	0.504553	1.6959e-51
D10_L	GNAI3	15.2561	0.25741	2.58004e-51
D10_L	PYGO2	15.2556	1.42846	2.59726e-51
D10_L	GM2A	15.2349	0.775164	3.5566e-51
D10_L	CCNC	15.228	0.783886	3.95306e-51
D10_L	NME2	15.2243	0.0861375	4.18078e-51
D10_L	ALPK2	15.2238	0.862289	4.20591e-51
D10_L	NOS3	15.1674	0.724972	9.901e-51
D10_L	ENPP2	15.1408	20.1552	1.47965e-50
D10_L	IRAG1	15.1354	1.34938	1.60513e-50
D10_L	TECRL	15.0929	0.197014	3.04237e-50
D10_L	KBTBD8	15.074	0.568976	4.02686e-50
D10_L	MALL	15.0714	2.53731	4.19e-50
D10_L	ASPH	15.0455	0.201992	6.16765e-50
D10_L	TRDMT1	15.04	0.727992	6.70584e-50
D10_L	C9orf72	15.0325	2.94896	7.49935e-50
D10_L	FGR	14.9992	0.754527	1.23222e-49
D10_L	OLFM1	14.9792	0.552278	1.65829e-49
D10_L	DMA	14.942	2.19558	2.88668e-49
D10_L	GJA8	14.9376	0.477825	3.07956e-49
D10_L	NSUN5	14.9127	1.83843	4.46872e-49
D10_L	FAM206A	14.9029	0.429094	5.16052e-49
D10_L	SMIM5	14.8802	2.28676	7.21834e-49
D10_L	PTAR1	14.8752	2.63749	7.76642e-49
D10_L	VPS13B	14.837	1.11094	1.36518e-48
D10_L	FBXL2	14.8329	0.526436	1.44961e-48
D10_L	COA4	14.8162	19.6667	1.85469e-48
D10_L	PANK2	14.8099	0.435151	2.03351e-48
D10_L	CETN3	14.7952	0.948322	2.52547e-48
D10_L	EFCAB7	14.7862	0.671423	2.87841e-48
D10_L	CCDC27	14.7434	1.24484	5.39545e-48
D10_L	ZNF367	14.741	0.990517	5.58272e-48
D10_L	MRAS	14.7212	0.573367	7.45834e-48
D10_L	KLF3	14.7178	1.25573	7.84418e-48
D10_L	LRRC10	14.6892	0.443827	1.19148e-47
D10_L	DIABLO	14.6639	0.441116	1.72358e-47
D10_L	CDC37	14.6328	0.444256	2.71205e-47
D10_L	TCP11L1	14.6176	0.21928	3.37796e-47
D10_L	ACER2	14.605	1.48361	4.05788e-47
D10_L	HSPB8	14.5997	0.200113	4.38016e-47
D10_L	MBLAC2	14.5948	19.8781	4.69935e-47
D10_L	DCLRE1B	14.5863	1.63701	5.31989e-47
D10_L	GOSR1	14.581	1.03238	5.74361e-47
D10_L	GNE	14.573	0.594485	6.44241e-47
D10_L	TAF12	14.5716	0.321244	6.56874e-47
D10_L	TNS1	14.5694	0.303737	6.78344e-47
D10_L	LEKR1	14.5656	2.67382	7.16356e-47
D10_L	LINGO3	14.5532	0.508473	8.57284e-47
D10_L	RSPRY1	14.5492	1.50238	9.07752e-47
D10_L	FHIT	14.5478	1.03966	9.26572e-47
D10_L	PLAGL2	14.5319	1.6755	1.16596e-46
D10_L	ND3	14.5293	0.202419	1.2098e-46
D10_L	PODXL	14.518	0.535149	1.42523e-46
D10_L	GAB1	14.5092	0.503148	1.61835e-46
D10_L	NACC2	14.5086	0.947967	1.63127e-46
D10_L	RPP25L	14.5055	0.530915	1.70584e-46
D10_L	OSR2	14.5012	3.08971	1.81462e-46
D10_L	GSTA4	14.5001	1.94801	1.84301e-46
D10_L	C1H3ORF38	14.4941	0.801467	2.00832e-46
D10_L	RSBN1	14.485	0.431058	2.29241e-46
D10_L	RNPC3	14.4846	0.833931	2.3046e-46
D10_L	CASP6	14.4839	0.615739	2.32604e-46
D10_L	SGPL1	14.4803	0.402255	2.44646e-46
D10_L	MID2	14.4778	1.65695	2.53813e-46
D10_L	RECK	14.4689	1.28556	2.88348e-46
D10_L	CENPU	14.4425	0.653508	4.21907e-46
D10_L	TFRC	14.4371	0.388851	4.55038e-46
D10_L	BAK1	14.4234	0.800727	5.52177e-46
D10_L	UNC13D	14.4175	2.20908	6.00951e-46
D10_L	NR5A2	14.4131	1.70568	6.40637e-46
D10_L	ANGPT2	14.4102	1.20193	6.67389e-46
D10_L	DNAJB13	14.4031	1.3381	7.38394e-46
D10_L	RAB23	14.3939	0.691889	8.43038e-46
D10_L	PTDSS1	14.3794	0.709956	1.03904e-45
D10_L	PPP2R5A	14.3522	0.23754	1.53071e-45
D10_L	S100A11	14.3513	0.626422	1.55118e-45
D10_L	SLC45A1	14.3238	0.36933	2.29838e-45
D10_L	PGLS	14.3236	0.17879	2.30286e-45
D10_L	KLHL34	14.3201	0.570339	2.41786e-45
D10_L	OSTN	14.305	8.00242	2.9984e-45
D10_L	DEAF1	14.2964	1.71076	3.38957e-45
D10_L	MGST3	14.2774	0.127893	4.43781e-45
D10_L	USP33	14.2492	0.412345	6.63183e-45
D10_L	RND2	14.2482	0.502851	6.72803e-45
D10_L	MAP2K6	14.2186	1.0405	1.02382e-44
D10_L	MGAT4B	14.2035	0.347931	1.26894e-44
D10_L	SF3B6	14.1938	0.546132	1.4553e-44
D10_L	RCN2	14.1794	0.23768	1.78375e-44
D10_L	TMEM62	14.1672	1.9679	2.118e-44
D10_L	TMC7	14.1569	0.724444	2.45114e-44
D10_L	PASK	14.1556	0.610447	2.49397e-44
D10_L	AZI2	14.1492	0.539155	2.72919e-44
D10_L	BMP5	14.144	0.730001	2.9364e-44
D10_L	AHCTF1	14.1222	0.485663	3.98177e-44
D10_L	THBS2	14.1214	0.840937	4.02244e-44
D10_L	CCDC134	14.1202	0.776018	4.08941e-44
D10_L	CTIF	14.1163	0.492722	4.31755e-44
D10_L	USH2A	14.1098	1.92866	4.73034e-44
D10_L	UHRF1BP1	14.0835	1.03312	6.8375e-44
D10_L	SLC35B3	14.0793	0.600558	7.25978e-44
D10_L	CASP2	14.0696	0.42793	8.31418e-44
D10_L	PARN	14.0671	0.432014	8.6015e-44
D10_L	ADAL	14.0605	0.747514	9.42816e-44
D10_L	R3HCC1	14.0585	0.424284	9.69398e-44
D10_L	JUND	14.0517	0.264178	1.06642e-43
D10_L	TAF7	14.0351	0.349346	1.34161e-43
D10_L	TERF2IP	14.0328	0.570274	1.38585e-43
D10_L	ERCC8	13.99	1.10018	2.512e-43
D10_L	PLEKHO2	13.985	0.594227	2.69195e-43
D10_L	SSH1	13.9844	1.16025	2.71413e-43
D10_L	DGLUCY	13.9772	0.587438	2.99943e-43
D10_L	TMCO1	13.9714	0.736715	3.24842e-43
D10_L	RFT1	13.9497	0.801779	4.38819e-43
D10_L	SLC25A38	13.9443	0.845152	4.73041e-43
D10_L	C14orf2	13.9429	0.144233	4.82005e-43
D10_L	VAV3	13.9348	0.653439	5.3921e-43
D10_L	EVI5	13.9276	0.323564	5.96364e-43
D10_L	CYB5B	13.9272	0.255829	5.98444e-43
D10_L	TMOD1	13.9267	0.402371	6.02487e-43
D10_L	TSTA3	13.9162	0.495038	6.98238e-43
D10_L	ORC3	13.9126	0.619699	7.33306e-43
D10_L	HEXA	13.8953	0.793787	9.31255e-43
D10_L	RPUSD3	13.8865	1.47984	1.05209e-42
D10_L	E2F6	13.8733	0.355217	1.26226e-42
D10_L	GUK1	13.8639	0.432203	1.4366e-42
D10_L	ERG	13.854	0.501998	1.64735e-42
D10_L	BCR	13.8481	0.984224	1.7858e-42
D10_L	CHADL	13.8299	3.08005	2.29326e-42
D10_L	ZNF335	13.8101	0.369484	3.01246e-42
D10_L	RPS28	13.7982	0.0762641	3.55129e-42
D10_L	FAM104A	13.7942	0.373668	3.74982e-42
D10_L	EIF5A2	13.7917	0.262403	3.87983e-42
D10_L	MAGI1	13.7914	0.466698	3.89633e-42
D10_L	RPAP1	13.7785	0.22008	4.64698e-42
D10_L	WDR89	13.7768	0.47583	4.75348e-42
D10_L	GLMP	13.7757	1.06944	4.82752e-42
D10_L	CAV2	13.7669	0.526186	5.4389e-42
D10_L	CD200	13.7632	9.28789	5.71309e-42
D10_L	PEAK1	13.7618	0.831638	5.82778e-42
D10_L	HSF3	13.7402	0.681142	7.83519e-42
D10_L	SCCPDH	13.7336	0.574239	8.56728e-42
D10_L	DLL4	13.7186	0.442511	1.05065e-41
D10_L	EEPD1	13.7111	0.56085	1.16266e-41
D10_L	THSD1	13.6946	19.7113	1.45537e-41
D10_L	PIGH	13.6816	0.599686	1.74012e-41
D10_L	SNN	13.66	0.748098	2.33215e-41
D10_L	METTL8	13.6446	0.945212	2.87399e-41
D10_L	TGFBR2	13.643	0.325417	2.93802e-41
D10_L	KLF13	13.6394	2.39965	3.07989e-41
D10_L	PARL	13.6374	0.279547	3.16489e-41
D10_L	ADCY2	13.6297	1.09794	3.51476e-41
D10_L	HOXB3	13.6176	1.92628	4.14338e-41
D10_L	ADA	13.6137	0.785058	4.3643e-41
D10_L	MAP3K1	13.6091	0.743496	4.64729e-41
D10_L	DNMBP	13.607	0.640297	4.77843e-41
D10_L	CREB3	13.5958	0.383009	5.55974e-41
D10_L	EIF1	13.5698	0.209037	7.88092e-41
D10_L	CEP44	13.5646	0.847467	8.44131e-41
D10_L	DARS	13.5518	0.512408	1.00354e-40
D10_L	SNX16	13.5393	0.710813	1.18666e-40
D10_L	HIP1R	13.5358	0.963163	1.24319e-40
D10_L	UBQLN1	13.534	0.621279	1.27371e-40
D10_L	POF1B	13.5321	2.45972	1.30656e-40
D10_L	KBTBD13	13.5244	1.26003	1.44904e-40
D10_L	TST	13.4997	0.337949	2.02126e-40
D10_L	RYR2	13.4871	0.243481	2.39252e-40
D10_L	SYVN1	13.4837	1.12687	2.50235e-40
D10_L	CBX8	13.4729	0.320484	2.89494e-40
D10_L	ATP5J2	13.4669	0.0980268	3.14086e-40
D10_L	RPS13	13.4584	0.105638	3.52149e-40
D10_L	MPST	13.4515	0.372962	3.86289e-40
D10_L	CNTLN	13.4352	0.227705	4.80466e-40
D10_L	GLRX5	13.4254	0.137266	5.47528e-40
D10_L	TIRAP	13.4248	0.630585	5.5178e-40
D10_L	H2B-I-1	13.4078	2.68013	6.91684e-40
D10_L	DUSP26	13.3924	0.292788	8.49286e-40
D10_L	CKMT2	13.3837	1.00771	9.54222e-40
D10_L	LPAR1	13.3829	0.466672	9.63806e-40
D10_L	BAG2	13.3633	0.677679	1.25264e-39
D10_L	GLA	13.3375	0.804432	1.75908e-39
D10_L	WRB	13.3257	0.728907	2.05611e-39
D10_L	ASNSD1	13.3156	0.712162	2.34801e-39
D10_L	DHX37	13.3077	0.346021	2.60846e-39
D10_L	SVBP	13.3077	0.136777	2.60907e-39
D10_L	MYO3A	13.296	0.463666	3.04521e-39
D10_L	SMOX	13.2955	0.832223	3.0632e-39
D10_L	TRAPPC13	13.2897	0.681292	3.30673e-39
D10_L	TUFT1	13.2877	0.332416	3.396e-39
D10_L	MCAM	13.2826	0.544228	3.62576e-39
D10_L	SPRYD7	13.2757	0.643914	3.97133e-39
D10_L	SPCS1	13.2706	0.207045	4.24735e-39
D10_L	ZBTB24	13.2625	1.05589	4.72898e-39
D10_L	NARS2	13.2319	0.467203	7.10097e-39
D10_L	CCNB3	13.2254	1.97223	7.72717e-39
D10_L	ZNF366	13.2227	2.02524	8.00979e-39
D10_L	AMIGO2	13.2025	1.81762	1.04466e-38
D10_L	ZMAT5	13.1998	0.677641	1.08245e-38
D10_L	SSBP2	13.1871	1.46712	1.27677e-38
D10_L	SLC39A3	13.1867	1.06821	1.28189e-38
D10_L	TFDP1	13.1807	0.390016	1.38808e-38
D10_L	ATP5E	13.1691	0.0800578	1.61544e-38
D10_L	IPO11	13.1504	0.338056	2.06452e-38
D10_L	IPO8	13.1367	0.527455	2.46498e-38
D10_L	APCDD1	13.1159	1.38094	3.24088e-38
D10_L	GNB5	13.1118	0.48493	3.42198e-38
D10_L	GTF2E1	13.1116	0.707721	3.42743e-38
D10_L	AP3S2	13.111	0.264327	3.45292e-38
D10_L	GCK	13.1044	19.7512	3.76657e-38
D10_L	EPGN	13.0965	1.26071	4.17081e-38
D10_L	UHRF2	13.0901	0.391751	4.53331e-38
D10_L	CLEC16A	13.0719	1.57004	5.74343e-38
D10_L	C2H6ORF62	13.0581	0.185325	6.87072e-38
D10_L	SUB1	13.038	0.234154	8.93053e-38
D10_L	DISC1	13.0282	2.3298	1.01217e-37
D10_L	TOP3A	13.0264	0.496765	1.03626e-37
D10_L	ATG9B	13.0252	1.13149	1.05189e-37
D10_L	MAN1A1	12.9915	1.12674	1.62895e-37
D10_L	LIN54	12.9904	1.68432	1.65097e-37
D10_L	SNIP1	12.9797	0.48578	1.89457e-37
D10_L	NARFL	12.9606	0.374439	2.42317e-37
D10_L	TMEM100	12.9057	0.640202	4.92631e-37
D10_L	NUMB	12.8989	0.448135	5.37841e-37
D10_L	TTF1	12.893	0.386649	5.79309e-37
D10_L	PLEKHM3	12.8804	1.65784	6.80708e-37
D10_L	SLC25A6	12.8783	0.0821584	6.99355e-37
D10_L	ARHGAP5	12.8685	0.349786	7.93249e-37
D10_L	PLA2G6	12.8646	0.724371	8.32688e-37
D10_L	JCAD	12.8618	0.290345	8.62666e-37
D10_L	SLC16A10	12.8584	0.981096	9.01362e-37
D10_L	BLM	12.8522	0.421351	9.75359e-37
D10_L	IL13RA1	12.8382	0.266166	1.16672e-36
D10_L	PFKM	12.8355	0.244241	1.20684e-36
D10_L	GREB1L	12.7816	1.23268	2.40004e-36
D10_L	BHLHE23	12.7649	19.6261	2.96511e-36
D10_L	MRC1	12.7526	1.42172	3.47508e-36
D10_L	BCAR3	12.7371	4.51225	4.22525e-36
D10_L	AGXT2	12.717	5.88791	5.44895e-36
D10_L	TMEM186	12.7156	0.371351	5.54421e-36
D10_L	TLE1	12.7051	1.40223	6.32466e-36
D10_L	MAPK14	12.6872	0.292095	7.92732e-36
D10_L	MMD	12.6645	0.183008	1.05589e-35
D10_L	DDR2	12.6642	0.447003	1.05949e-35
D10_L	PHOSPHO1	12.6623	0.930991	1.08437e-35
D10_L	FYCO1	12.6588	0.477501	1.13314e-35
D10_L	ZC3H15	12.6395	0.190892	1.44499e-35
D10_L	ADAMTS6	12.634	0.762925	1.54782e-35
D10_L	PDE1A	12.623	1.68069	1.77943e-35
D10_L	RTKN	12.6149	0.586037	1.97001e-35
D10_L	PALS2	12.6049	0.357979	2.23194e-35
D10_L	ANXA7	12.5929	0.392213	2.59384e-35
D10_L	LY75	12.5882	0.70441	2.75207e-35
D10_L	ZCCHC6	12.574	0.41249	3.29614e-35
D10_L	SUPT6H	12.5673	0.355648	3.58356e-35
D10_L	TAFA3	12.5671	1.13735	3.59292e-35
D10_L	ITGA4	12.5663	0.391463	3.62496e-35
D10_L	ANKRD11	12.5651	0.211512	3.68116e-35
D10_L	PRKAA1	12.5611	0.524334	3.86636e-35
D10_L	EXOC6	12.5321	0.64712	5.56391e-35
D10_L	TMEM158	12.5281	0.39078	5.84806e-35
D10_L	MYL6	12.4981	0.092646	8.49247e-35
D10_L	STYXL2	12.4976	0.329904	8.54698e-35
D10_L	ATG7	12.4948	1.31092	8.84061e-35
D10_L	CALM1	12.4838	0.112489	1.01347e-34
D10_L	CCT6A	12.4722	0.154521	1.16887e-34
D10_L	GRHPR	12.4694	0.403971	1.20959e-34
D10_L	FAM32A	12.4506	0.161335	1.52636e-34
D10_L	UROC1	12.4481	2.08424	1.57383e-34
D10_L	MLXIP	12.4403	19.9027	1.73419e-34
D10_L	PLEKHB2	12.4371	0.53659	1.80144e-34
D10_L	ZBTB18	12.4318	0.407076	1.92364e-34
D10_L	PRORSD1P	12.4164	0.425382	2.32884e-34
D10_L	PPWD1	12.4035	0.286224	2.73229e-34
D10_L	TUBGCP2	12.3876	0.780894	3.32274e-34
D10_L	PXMP4	12.3864	0.334986	3.37229e-34
D10_L	SLC30A5	12.3858	0.540725	3.39478e-34
D10_L	ECEL1	12.3834	1.33226	3.49687e-34
D10_L	IGFBP5	12.3705	0.335666	4.09044e-34
D10_L	BRAF	12.3517	0.573816	5.15773e-34
D10_L	TAPT1	12.3444	0.599638	5.64615e-34
D10_L	GJD2	12.3376	0.0145996	6.13668e-34
D10_L	SHISA4	12.3336	0.413971	6.45039e-34
D10_L	FAM105A	12.3268	0.737201	7.00946e-34
D10_L	BOC	12.3218	1.87749	7.44727e-34
D10_L	OPHN1	12.2927	0.532809	1.06402e-33
D10_L	CCDC141	12.2896	0.399714	1.1045e-33
D10_L	KLF15	12.2781	0.539991	1.27188e-33
D10_L	FGGY	12.2741	0.320044	1.33623e-33
D10_L	ZC3H7B	12.2737	0.5345	1.34158e-33
D10_L	PLIN2	12.2729	0.344608	1.35462e-33
D10_L	CZH18ORF25	12.2572	0.384355	1.64019e-33
D10_L	F5	12.2351	0.851919	2.14877e-33
D10_L	ATG10	12.2339	0.832933	2.17849e-33
D10_L	MED31	12.2286	0.300915	2.32199e-33
D10_L	TTLL12	12.2179	0.344055	2.6429e-33
D10_L	EMID1	12.2143	0.743593	2.76192e-33
D10_L	CTNS	12.201	0.727826	3.24384e-33
D10_L	LCA5L	12.2007	2.36531	3.25308e-33
D10_L	ETFDH	12.1434	0.173293	6.51743e-33
D10_L	DTD2	12.1343	0.555617	7.26894e-33
D10_L	B3GNT2	12.1213	0.403549	8.51476e-33
D10_L	PPM1D	12.1179	1.13368	8.87207e-33
D10_L	CCNH	12.1026	0.4015	1.0676e-32
D10_L	ROR2	12.1018	0.595341	1.07726e-32
D10_L	U2SURP	12.0882	0.184159	1.27081e-32
D10_L	SNX22	12.082	0.939192	1.36755e-32
D10_L	BUB1B	12.0786	0.364855	1.42401e-32
D10_L	RGL2	12.0761	0.509532	1.46689e-32
D10_L	AVDL	12.0656	0.595298	1.66235e-32
D10_L	CAST	12.0645	0.268391	1.68331e-32
D10_L	ENPP6	12.0589	2.17146	1.79991e-32
D10_L	GAA	12.0485	1.07521	2.03789e-32
D10_L	MSN	12.0287	0.183635	2.58555e-32
D10_L	NUBP2	12.0198	0.560017	2.8753e-32
D10_L	RMDN1	12.0098	0.677672	3.23837e-32
D10_L	SGCG	12.0088	0.241944	3.27655e-32
D10_L	CC2D2A	12.006	0.498831	3.3881e-32
D10_L	COPS3	12.0011	0.262004	3.59108e-32
D10_L	DCUN1D5	11.999	0.531944	3.68103e-32
D10_L	CD34	11.9778	0.405602	4.74803e-32
D10_L	UBE4B	11.9731	0.285737	5.01412e-32
D10_L	PCOLCE2	11.9681	19.6669	5.32959e-32
D10_L	SEC22B	11.9629	0.268903	5.66519e-32
D10_L	SLC25A37	11.9574	1.1029	6.04957e-32
D10_L	GGNBP2	11.9435	0.353914	7.13395e-32
D10_L	USO1	11.9212	0.296892	9.29634e-32
D10_L	DCTN5	11.9106	0.28691	1.05575e-31
D10_L	SPAG17	11.909	19.2442	1.07413e-31
D10_L	SUSD5	11.909	19.7035	1.07413e-31
D10_L	NRDE2	11.9	0.654859	1.19552e-31
D10_L	RAD23A	11.8916	0.270966	1.32188e-31
D10_L	EIF4G1	11.8891	0.290885	1.36098e-31
D10_L	DUS4L	11.8862	0.692467	1.40821e-31
D10_L	NT5E	11.8631	0.606825	1.8532e-31
D10_L	DAB2	11.8386	0.393884	2.47739e-31
D10_L	CHGB	11.8225	0.569931	2.9907e-31
D10_L	KCND3	11.8091	0.673569	3.50608e-31
D10_L	SC5D	11.809	0.541345	3.50769e-31
D10_L	ADSS2	11.8088	0.394368	3.51687e-31
D10_L	FAM20A	11.8086	0.982116	3.52304e-31
D10_L	GPR107	11.7952	0.517985	4.12001e-31
D10_L	CDCP1	11.7887	1.28151	4.44374e-31
D10_L	GSTT1	11.7769	0.767576	5.10114e-31
D10_L	TMEM39B	11.7465	1.09847	7.28233e-31
D10_L	DNAI1	11.7456	3.12886	7.36267e-31
D10_L	SVEP1	11.7349	0.568659	8.34333e-31
D10_L	RBL2	11.7135	0.383872	1.07069e-30
D10_L	PRSS23	11.6937	0.6676	1.34834e-30
D10_L	TEAD4	11.6887	0.329496	1.42899e-30
D10_L	WDR24	11.6714	0.417863	1.74679e-30
D10_L	P4HA3	11.6659	4.34927	1.86059e-30
D10_L	IRAK1BP1	11.6657	0.158809	1.86501e-30
D10_L	LYAR	11.6585	0.260195	2.02538e-30
D10_L	EPB41	11.6421	0.460372	2.4491e-30
D10_L	ANAPC7	11.6418	0.406725	2.45788e-30
D10_L	NANS	11.6412	0.765935	2.47526e-30
D10_L	RUNDC3B	11.6287	2.08684	2.86482e-30
D10_L	STK11	11.6225	0.0942566	3.07351e-30
D10_L	ATRIP	11.6195	0.186126	3.18138e-30
D10_L	SCG5	11.6148	0.983334	3.36031e-30
D10_L	IFT27	11.603	0.560336	3.84639e-30
D10_L	KIF25	11.5932	0.572685	4.30836e-30
D10_L	LZTS3	11.5906	1.18922	4.44e-30
D10_L	CPN1	11.5886	0.282265	4.54172e-30
D10_L	PTP4A1	11.575	0.399704	5.31091e-30
D10_L	CCDC181	11.5687	1.06778	5.70829e-30
D10_L	MAFF	11.5662	0.407441	5.87245e-30
D10_L	CRHR2	11.5634	0.708318	6.06346e-30
D10_L	GNPAT	11.5527	0.980971	6.85827e-30
D10_L	ATP6	11.5106	0.0720122	1.11284e-29
D10_L	DAPK3	11.5011	0.606084	1.24021e-29
D10_L	TMEM222	11.4931	1.38144	1.35888e-29
D10_L	PINK1	11.4923	0.247689	1.37029e-29
D10_L	DYNC1LI2	11.4778	0.319467	1.61698e-29
D10_L	TIMM13	11.4754	0.109087	1.66271e-29
D10_L	NFATC1	11.4746	0.486312	1.67648e-29
D10_L	SLC25A39	11.4669	0.475672	1.83236e-29
D10_L	S1PR1	11.4556	0.316221	2.08249e-29
D10_L	UNC50	11.4497	0.480441	2.22649e-29
D10_L	DERL3	11.4494	0.676333	2.23559e-29
D10_L	PCBP2	11.4425	0.227489	2.41783e-29
D10_L	TMEM37	11.4375	0.72763	2.55849e-29
D10_L	PWWP2A	11.425	0.519404	2.9492e-29
D10_L	BUD13	11.4233	0.353892	3.00525e-29
D10_L	GTF3C6	11.4217	0.293448	3.06e-29
D10_L	CERT1	11.4179	0.713632	3.19487e-29
D10_L	KARS	11.4096	0.145116	3.50976e-29
D10_L	URI1	11.4064	0.252323	3.63954e-29
D10_L	MED21	11.4052	1.64417	3.69009e-29
D10_L	SPCS3	11.4052	0.191234	3.69176e-29
D10_L	ARSB	11.4033	0.510902	3.77016e-29
D10_L	POLR2F	11.3941	0.16448	4.18591e-29
D10_L	FSCN1	11.3879	0.341653	4.49184e-29
D10_L	TEX264	11.3843	0.896867	4.68093e-29
D10_L	CDK5RAP3	11.3839	0.47632	4.70127e-29
D10_L	VPS13C	11.3753	0.317494	5.18005e-29
D10_L	ECSCR	11.3718	0.36147	5.39283e-29
D10_L	POLR2D	11.3703	0.290143	5.48609e-29
D10_L	GSKIP	11.3515	0.504603	6.78955e-29
D10_L	PLP2	11.3483	0.840825	7.03012e-29
D10_L	PIGF	11.346	0.604498	7.21826e-29
D10_L	GINM1	11.3454	0.593486	7.26306e-29
D10_L	MYOCD	11.3442	0.285889	7.36035e-29
D10_L	GSAP	11.3312	0.926342	8.53343e-29
D10_L	MEF2A	11.317	0.154185	1.0014e-28
D10_L	RFLNB	11.3154	0.489445	1.01931e-28
D10_L	GABPB2	11.3101	0.537521	1.08071e-28
D10_L	ESPN	11.3078	2.26343	1.10903e-28
D10_L	TRAPPC8	11.3071	1.61217	1.11709e-28
D10_L	ALKBH1	11.3047	0.393527	1.14778e-28
D10_L	NRIP3	11.304	19.3645	1.15703e-28
D10_L	GCNT4	11.2998	0.385798	1.21159e-28
D10_L	IDUA	11.2987	0.0328929	1.22595e-28
D10_L	KPNA1	11.2973	0.188212	1.24566e-28
D10_L	TADA1	11.294	0.889151	1.29136e-28
D10_L	FAM217B	11.2741	0.559992	1.61419e-28
D10_L	CDCP2	11.2566	0.490906	1.96374e-28
D10_L	BIRC8	11.2552	0.514801	1.99436e-28
D10_L	SFRP1	11.2477	0.607845	2.17132e-28
D10_L	BTG1	11.2383	0.111271	2.41284e-28
D10_L	TXNDC11	11.2373	0.585463	2.43854e-28
D10_L	NUDCD1	11.2332	0.58455	2.54765e-28
D10_L	WDFY2	11.218	0.508554	3.02416e-28
D10_L	C6orf106	11.2157	0.266599	3.10113e-28
D10_L	FAF2	11.2017	0.531112	3.62064e-28
D10_L	PM20D1	11.2008	0.520604	3.65381e-28
D10_L	RHOU	11.1974	0.394913	3.79706e-28
D10_L	TBC1D15	11.1874	0.329466	4.24563e-28
D10_L	H1F0	11.185	1.01307	4.36256e-28
D10_L	RSPO3	11.1767	1.00771	4.78139e-28
D10_L	TPGS2	11.1766	0.907391	4.78517e-28
D10_L	RAPGEF5	11.1757	0.283649	4.83186e-28
D10_L	SGK3	11.172	1.22787	5.03314e-28
D10_L	STK10	11.1715	0.903697	5.05705e-28
D10_L	WLS	11.153	0.214844	6.21351e-28
D10_L	FBXO42	11.1399	0.897457	7.18036e-28
D10_L	CA13	11.1319	1.12623	7.84865e-28
D10_L	NUP54	11.1286	0.563745	8.13156e-28
D10_L	IVNS1ABP	11.1284	0.209234	8.14792e-28
D10_L	SERPINI1	11.1137	0.54192	9.58115e-28
D10_L	SFN	11.1121	19.2272	9.74822e-28
D10_L	XYLT2	11.1121	19.3274	9.74822e-28
D10_L	CHMP4C	11.1068	3.9218	1.03344e-27
D10_L	SLC6A9	11.105	0.768929	1.05489e-27
D10_L	NSUN2	11.1006	0.398572	1.10768e-27
D10_L	SCUBE3	11.0974	19.3603	1.14719e-27
D10_L	CASKIN1	11.0679	19.2456	1.5887e-27
D10_L	RAB28	11.0489	0.50058	1.95899e-27
D10_L	ARL6	11.0428	0.546653	2.09412e-27
D10_L	SUCLA2	11.0422	0.233681	2.10788e-27
D10_L	EPPK1	11.0236	19.9411	2.58499e-27
D10_L	PPM1E	11.0213	0.23148	2.64998e-27
D10_L	THOC3	11.0118	0.757682	2.942e-27
D10_L	CPLANE2	11.0038	0.183338	3.21549e-27
D10_L	BBX	11.0015	0.322318	3.2973e-27
D10_L	PCLO	10.9979	0.960906	3.42765e-27
D10_L	CYP1B1	10.996	0.332743	3.5014e-27
D10_L	NRK	10.995	0.263886	3.53591e-27
D10_L	PDCD10	10.993	0.200358	3.61633e-27
D10_L	POLH	10.9896	0.410572	3.75273e-27
D10_L	TBC1D2B	10.9774	1.5206	4.28661e-27
D10_L	SLC16A1	10.9765	0.632069	4.33062e-27
D10_L	CBX4	10.971	0.573631	4.60095e-27
D10_L	PCP4	10.9676	0.624865	4.7753e-27
D10_L	TMEM161B	10.9606	0.795415	5.14987e-27
D10_L	RGS3	10.9547	0.350748	5.49198e-27
D10_L	TMEM19	10.9498	0.551199	5.79415e-27
D10_L	ARSH	10.9437	0.3703	6.19821e-27
D10_L	VKORC1L1	10.941	0.500032	6.38521e-27
D10_L	AGMAT	10.9351	1.60564	6.80771e-27
D10_L	EIF2B4	10.9297	0.431318	7.20845e-27
D10_L	TWF2	10.9178	0.254771	8.21008e-27
D10_L	UTP6	10.9168	0.282028	8.29595e-27
D10_L	ASCC2	10.9103	0.32585	8.89912e-27
D10_L	NUDT13	10.9078	0.69359	9.14671e-27
D10_L	UBA3	10.9016	0.389116	9.78534e-27
D10_L	RUSC2	10.8939	0.535942	1.06312e-26
D10_L	RBM27	10.8913	0.342884	1.09343e-26
D10_L	VAPA	10.8893	0.251576	1.11649e-26
D10_L	CEP57	10.8855	1.07126	1.16417e-26
D10_L	EML5	10.8843	1.2941	1.17897e-26
D10_L	POLE2	10.8829	0.519206	1.19683e-26
D10_L	BARX2	10.8824	2.20695	1.2031e-26
D10_L	DNAJB5	10.862	0.351665	1.50101e-26
D10_L	ITGA9	10.8602	0.25297	1.53065e-26
D10_L	MAP1LC3A	10.8584	0.272324	1.56098e-26
D10_L	SAYSD1	10.8583	0.628105	1.56098e-26
D10_L	PITHD1	10.852	0.429399	1.67051e-26
D10_L	UNG	10.8459	0.243966	1.7858e-26
D10_L	TMEM203	10.8313	0.343431	2.0899e-26
D10_L	NUB1	10.8301	0.316584	2.11778e-26
D10_L	DKC1	10.8254	0.208671	2.22708e-26
D10_L	SEMA7A	10.8244	0.473816	2.24979e-26
D10_L	MRPL20	10.8201	0.166888	2.35668e-26
D10_L	TMEM94	10.8189	0.476392	2.38525e-26
D10_L	UQCRB	10.8159	0.0884749	2.46259e-26
D10_L	IL18	10.8154	0.541487	2.47442e-26
D10_L	PPP4R1	10.7866	0.544123	3.37581e-26
D10_L	USP30	10.7833	0.584076	3.49523e-26
D10_L	TMEM101	10.7798	0.649564	3.62824e-26
D10_L	RIC1	10.774	0.93135	3.86566e-26
D10_L	FAM174B	10.7719	1.77667	3.95248e-26
D10_L	EXO1	10.7657	0.558983	4.22129e-26
D10_L	CDC14A	10.7586	0.359827	4.5575e-26
D10_L	SLC35A3	10.7582	0.822167	4.57509e-26
D10_L	CTSV	10.7517	0.26028	4.90221e-26
D10_L	BDNF	10.7395	1.402	5.59181e-26
D10_L	RFESD	10.7387	2.72123	5.63729e-26
D10_L	SKIV2L2	10.737	0.313336	5.73875e-26
D10_L	GDPD5	10.7364	0.348111	5.7737e-26
D10_L	RBBP6	10.7231	0.159297	6.65358e-26
D10_L	KCNJ16	10.7219	1.79457	6.73784e-26
D10_L	PRPF4B	10.699	0.233839	8.61491e-26
D10_L	HDGF	10.6988	0.113561	8.6253e-26
D10_L	RPS6KA2	10.6986	0.961586	8.64148e-26
D10_L	PLN	10.6984	0.0878838	8.66391e-26
D10_L	RPP30	10.6936	0.323408	9.11828e-26
D10_L	FECH	10.6905	0.456806	9.41887e-26
D10_L	SCRN3	10.687	0.362256	9.78204e-26
D10_L	NEXN	10.6851	0.0863178	9.97741e-26
D10_L	SH2B2	10.6738	0.633575	1.12431e-25
D10_L	PPP3CA	10.6677	0.274611	1.19966e-25
D10_L	EHD2	10.6643	0.320405	1.24355e-25
D10_L	HDAC10	10.6576	0.778726	1.33426e-25
D10_L	BLZF1	10.6565	0.407894	1.35011e-25
D10_L	PCMT1L	10.6547	0.30237	1.37631e-25
D10_L	SH3BGRL	10.6502	0.17508	1.44327e-25
D10_L	PNPLA8	10.6501	0.331611	1.44493e-25
D10_L	MRPS34	10.647	1.01521	1.49119e-25
D10_L	HINFP	10.6344	0.435564	1.70487e-25
D10_L	NPHP4	10.6239	0.616285	1.90478e-25
D10_L	MBD2	10.6166	4.16013	2.05571e-25
D10_L	ASB5	10.6135	0.466685	2.1255e-25
D10_L	CCDC32	10.6021	0.314884	2.39494e-25
D10_L	CRY1	10.5767	0.373263	3.13261e-25
D10_L	PLEKHA1	10.5696	0.261748	3.37633e-25
D10_L	MTMR12	10.5577	0.501992	3.82539e-25
D10_L	KLHDC1	10.5535	0.446807	3.99775e-25
D10_L	SERINC2	10.5472	0.593804	4.27008e-25
D10_L	INTS6L	10.546	0.350995	4.32141e-25
D10_L	GYPC	10.5364	0.286528	4.77563e-25
D10_L	NOTCH1	10.5339	0.306108	4.90746e-25
D10_L	CD99L2	10.5336	0.37147	4.92002e-25
D10_L	CAB39	10.5273	0.230521	5.25656e-25
D10_L	SMAD7	10.5223	0.56467	5.53128e-25
D10_L	NFE2L2	10.5121	0.429644	6.15382e-25
D10_L	CHRNA5	10.5106	0.462765	6.24508e-25
D10_L	RAI1	10.5058	0.289195	6.56658e-25
D10_L	IL7	10.5022	1.2883	6.81414e-25
D10_L	HUS1	10.4897	0.445213	7.7722e-25
D10_L	LRP1B	10.4776	19.175	8.81546e-25
D10_L	NFE2L1	10.4643	0.223115	1.01344e-24
D10_L	RBM11	10.4554	2.93979	1.10999e-24
D10_L	KIAA1429	10.4554	0.514239	1.10999e-24
D10_L	TAGLN	10.4546	0.787207	1.11856e-24
D10_L	ISX	10.4481	19.5482	1.19709e-24
D10_L	GPATCH11	10.4304	0.274744	1.43902e-24
D10_L	AIP	10.4211	0.375973	1.58427e-24
D10_L	CP	10.4003	0.538072	1.96666e-24
D10_L	PATJ	10.3944	0.568043	2.09036e-24
D10_L	EPHA7	10.3913	0.259494	2.15764e-24
D10_L	PITX2	10.3904	0.129903	2.17876e-24
D10_L	PGAP4	10.3901	0.704299	2.18289e-24
D10_L	NHLRC2	10.3857	0.451146	2.28413e-24
D10_L	STAB1	10.3799	0.347564	2.4251e-24
D10_L	PIAS2	10.3741	0.410683	2.57682e-24
D10_L	LDHB	10.3576	0.0815871	3.05399e-24
D10_L	ELOVL5	10.3564	0.326799	3.09023e-24
D10_L	GPN2	10.3547	0.354423	3.14336e-24
D10_L	SIRT6	10.3446	0.479953	3.48198e-24
D10_L	CCND3	10.3442	0.274237	3.49538e-24
D10_L	MSANTD2	10.343	0.777781	3.54153e-24
D10_L	NLN	10.3426	0.309469	3.55426e-24
D10_L	ETV3	10.316	0.567971	4.67413e-24
D10_L	PHF19	10.3147	0.834985	4.73419e-24
D10_L	FPGS	10.3142	0.528373	4.75775e-24
D10_L	STON1	10.3124	0.823287	4.84594e-24
D10_L	BBOX1	10.308	0.410315	5.0707e-24
D10_L	DSP	10.308	0.15577	5.07226e-24
D10_L	ZGPAT	10.303	0.408797	5.33921e-24
D10_L	RHBDF2	10.2995	0.479263	5.52931e-24
D10_L	CCNI2	10.2871	1.59464	6.28325e-24
D10_L	NARS	10.2857	0.258611	6.36766e-24
D10_L	PPM1H	10.2819	0.657236	6.62479e-24
D10_L	TRMT10C	10.2816	0.283127	6.6443e-24
D10_L	DNAJC18	10.2807	0.32038	6.70071e-24
D10_L	SLC16A12	10.28	1.4282	6.74578e-24
D10_L	RAB5B	10.2728	0.413756	7.26271e-24
D10_L	USP19	10.2705	0.768433	7.43863e-24
D10_L	WWC2	10.2671	0.416097	7.69435e-24
D10_L	PLEKHG4	10.2626	0.198253	8.05617e-24
D10_L	LRRC39	10.2619	0.317837	8.10926e-24
D10_L	RNFT2	10.2568	0.766464	8.5518e-24
D10_L	HOXD8	10.2562	19.8592	8.5946e-24
D10_L	BZFP1	10.2441	0.431279	9.73601e-24
D10_L	MMUT	10.2331	0.395471	1.08916e-23
D10_L	AFF2	10.2206	0.961496	1.23705e-23
D10_L	SFXN1	10.217	0.473769	1.28332e-23
D10_L	APLN	10.2165	0.769179	1.28844e-23
D10_L	NLRP3	10.1919	0.992913	1.65585e-23
D10_L	PELI2	10.1692	1.61059	2.0839e-23
D10_L	KCNJ11	10.1567	0.715079	2.36113e-23
D10_L	CNOT2	10.1331	0.467132	2.99936e-23
D10_L	CPSF3	10.131	0.278749	3.06516e-23
D10_L	BAZ2A	10.1267	0.369464	3.20048e-23
D10_L	ABCA5	10.1003	0.719539	4.18245e-23
D10_L	MRPL45	10.0994	0.175801	4.21712e-23
D10_L	AMN	10.0913	0.412601	4.57371e-23
D10_L	NOG	10.0746	1.92787	5.41103e-23
D10_L	CRY2	10.074	0.306037	5.44337e-23
D10_L	CRELD1	10.0588	0.431304	6.34194e-23
D10_L	SQLE	10.0588	0.694677	6.34385e-23
D10_L	TNNT2	10.0576	0.0173033	6.41865e-23
D10_L	CEMIP	10.0496	19.5674	6.95328e-23
D10_L	SLC39A10	10.0432	0.393615	7.41148e-23
D10_L	CD81	10.0411	0.125469	7.56792e-23
D10_L	RWDD2A	10.0358	1.42704	7.9714e-23
D10_L	UBN2	10.0336	0.545076	8.14404e-23
D10_L	NEBL	10.0038	0.102913	1.09804e-22
D10_L	PQLC2	10.0036	0.312309	1.10005e-22
D10_L	SLC35A4	10.0003	0.217982	1.1356e-22
D10_L	CDH18	9.9949	2.10987	1.19875e-22
D10_L	GPR160	9.99475	2.35989	1.20021e-22
D10_L	NPTN	9.99053	0.212602	1.25149e-22
D10_L	PI4K2B	9.98032	0.331712	1.38516e-22
D10_L	MPV17L2	9.97547	0.484359	1.4528e-22
D10_L	TRPV2	9.97492	0.394387	1.46051e-22
D10_L	ZNF319	9.96853	0.501579	1.55595e-22
D10_L	VCPKMT	9.96273	0.85714	1.64832e-22
D10_L	STOML2	9.96243	0.224369	1.65283e-22
D10_L	SDK2	9.96174	1.10821	1.66392e-22
D10_L	M1AP	9.9514	0.923159	1.84312e-22
D10_L	TAF3	9.94914	0.201494	1.88455e-22
D10_L	C6orf132	9.94633	18.7509	1.93758e-22
D10_L	PRKCH	9.94066	0.62718	2.04961e-22
D10_L	C8orf82	9.9356	0.367601	2.15533e-22
D10_L	IL1RAP	9.92847	0.997585	2.31223e-22
D10_L	LY6CLEL	9.91959	0.418632	2.52315e-22
D10_L	CTAGE1	9.91681	19.4318	2.59173e-22
D10_L	B4GALT3-1	9.91517	0.346376	2.63332e-22
D10_L	PECR	9.91035	0.349239	2.75958e-22
D10_L	ENO4	9.90468	4.6855	2.91784e-22
D10_L	AP2M1	9.90419	0.151099	2.93128e-22
D10_L	ULK1	9.89809	0.509689	3.11281e-22
D10_L	MAPKAP1	9.88911	0.290553	3.4002e-22
D10_L	GLRX2	9.88664	0.297543	3.48331e-22
D10_L	PTPRK	9.84411	0.46563	5.29463e-22
D10_L	CRIM1	9.84405	0.417023	5.29622e-22
D10_L	XPO4	9.8396	-0.154088	5.5304e-22
D10_L	AMD1	9.83869	0.128316	5.57979e-22
D10_L	SNX10	9.83863	0.605905	5.5818e-22
D10_L	PLAA	9.83502	0.36039	5.78247e-22
D10_L	PAK1	9.83378	1.12655	5.85162e-22
D10_L	TMEM109	9.83098	0.390336	6.01187e-22
D10_L	KIF18A	9.81672	0.587584	6.90961e-22
D10_L	TTPAL	9.81613	0.405174	6.94782e-22
D10_L	ADPRHL	9.81604	0.449075	6.95281e-22
D10_L	RRAGC	9.80387	0.314629	7.8308e-22
D10_L	PPP2R2C	9.79331	0.758675	8.68129e-22
D10_L	LPIN1	9.79255	2.41615	8.74277e-22
D10_L	SRP14	9.78198	0.211846	9.67961e-22
D10_L	BNIP2	9.77975	0.651651	9.89061e-22
D10_L	MFAP3	9.76113	0.294231	1.18368e-21
D10_L	TDRD7	9.75636	0.684192	1.24001e-21
D10_L	CHCHD1	9.74916	0.196478	1.32991e-21
D10_L	YPEL1	9.74739	0.401647	1.35284e-21
D10_L	HS3ST1	9.74439	0.540414	1.39222e-21
D10_L	FAM133B	9.7443	0.217032	1.39305e-21
D10_L	MCF2L2	9.72877	1.28144	1.61849e-21
D10_L	TDRD9	9.72197	1.07754	1.72861e-21
D10_L	NDUFA12	9.7113	0.0855915	1.915e-21
D10_L	SPRY4	9.69145	1.74024	2.32244e-21
D10_L	ATG2A	9.6873	0.864989	2.41542e-21
D10_L	FZD2	9.68579	0.249864	2.45012e-21
D10_L	STARD3	9.68209	2.53853	2.53925e-21
D10_L	UBE2J1	9.67963	0.268155	2.59989e-21
D10_L	AAED1	9.67596	0.22119	2.69299e-21
D10_L	SLC7A7	9.6738	0.797575	2.74928e-21
D10_L	ASB12	9.67133	0.267457	2.81571e-21
D10_L	SLC2A1	9.66978	0.24534	2.85812e-21
D10_L	HRASLS	9.6649	1.16848	2.99482e-21
D10_L	NCDN	9.662	0.274015	3.0782e-21
D10_L	TTC24	9.66199	4.11975	3.0782e-21
D10_L	C1orf198	9.66196	0.150736	3.07857e-21
D10_L	MED14	9.6618	0.430829	3.0824e-21
D10_L	TGS1	9.6577	0.359931	3.20616e-21
D10_L	SLC6A15	9.65118	19.6303	3.41185e-21
D10_L	SLC35E4	9.64945	1.79395	3.46845e-21
D10_L	NEDD4L	9.64795	0.297498	3.51768e-21
D10_L	MINA	9.64522	0.302207	3.61096e-21
D10_L	SMTNL2	9.64453	1.10702	3.63445e-21
D10_L	RIOK2	9.64158	0.548364	3.73719e-21
D10_L	HEBP1	9.6393	0.228574	3.81999e-21
D10_L	FAM169B	9.63599	0.404914	3.94434e-21
D10_L	C5orf15	9.63241	0.241078	4.08254e-21
D10_L	AUP1	9.62985	0.243197	4.18251e-21
D10_L	STAM2	9.62702	0.312401	4.29426e-21
D10_L	HK2	9.62382	0.405737	4.42765e-21
D10_L	C2orf42	9.61657	0.362973	4.74679e-21
D10_L	SNX11	9.60955	0.251571	5.07588e-21
D10_L	SLC18A3	9.60709	4.88347	5.19381e-21
D10_L	PHYKPL	9.60691	19.2069	5.20056e-21
D10_L	M6PR	9.56764	0.269328	7.55975e-21
D10_L	TMEM255B	9.54788	18.0782	9.1264e-21
D10_L	FAM117A	9.53912	0.67857	9.91578e-21
D10_L	COX6A1	9.53813	0.0773527	1.00087e-20
D10_L	CHDH	9.5348	0.524759	1.03259e-20
D10_L	AHSG	9.53313	18.9862	1.04885e-20
D10_L	TECPR1	9.52982	0.427072	1.08231e-20
D10_L	RNF25	9.52924	0.32402	1.08806e-20
D10_L	ORMDL1	9.52328	1.42891	1.15136e-20
D10_L	HSPBAP1	9.51909	0.469437	1.19839e-20
D10_L	ASB6	9.51885	0.452894	1.2009e-20
D10_L	AGPAT3	9.51139	0.300634	1.28973e-20
D10_L	TMEM136	9.51067	1.25853	1.29772e-20
D10_L	BFAR	9.505	0.436096	1.36924e-20
D10_L	PIK3CB	9.5044	1.15514	1.37674e-20
D10_L	PHACTR4	9.50252	0.287765	1.40056e-20
D10_L	CTHRC1	9.49171	0.755924	1.55274e-20
D10_L	COMMD9	9.48456	0.429519	1.66148e-20
D10_L	CYSLTR1	9.47854	0.987312	1.75889e-20
D10_L	MAN2B2	9.47517	0.446401	1.81543e-20
D10_L	TRDN	9.47077	0.259656	1.89273e-20
D10_L	LOX	9.46954	0.304507	1.91466e-20
D10_L	CABLES2	9.46766	0.544294	1.94855e-20
D10_L	LIMD2	9.4627	0.385822	2.0409e-20
D10_L	PLEKHG5	9.45888	0.647808	2.11542e-20
D10_L	CYB5R4	9.45727	0.243861	2.14784e-20
D10_L	LYPLA2	9.4556	0.614332	2.18176e-20
D10_L	NUP58	9.45222	0.38677	2.25249e-20
D10_L	MYRFL	9.44903	4.01127	2.32172e-20
D10_L	ARSJ	9.44184	0.346747	2.48388e-20
D10_L	URB2	9.43374	4.5416	2.67851e-20
D10_L	ERO1A	9.4316	0.333112	2.73312e-20
D10_L	CYLD	9.4289	0.290649	2.80273e-20
D10_L	KANSL1	9.42863	0.554128	2.80921e-20
D10_L	VIP	9.41957	2.45955	3.05757e-20
D10_L	CCDC71L	9.41912	0.57213	3.07011e-20
D10_L	PNLDC1	9.41507	18.9711	3.18923e-20
D10_L	KLHDC4	9.41276	0.224796	3.25735e-20
D10_L	DRG2	9.40925	0.215639	3.36655e-20
D10_L	CDK8	9.40917	0.616132	3.36812e-20
D10_L	WASHC4	9.40302	0.508564	3.56715e-20
D10_L	LIPT2	9.38902	0.231653	4.06827e-20
D10_L	PI4KB	9.38575	0.175834	4.19374e-20
D10_L	H2B-VII	9.38168	0.242082	4.35758e-20
D10_L	TM2D1	9.38077	0.302513	4.39254e-20
D10_L	HPRT1	9.38067	0.289245	4.39584e-20
D10_L	NOL6	9.37167	0.361409	4.78108e-20
D10_L	GTF2I	9.36253	0.394925	5.20651e-20
D10_L	PEX7	9.35837	0.480618	5.41196e-20
D10_L	CLVS2	9.35604	19.467	5.52879e-20
D10_L	RASSF7	9.35549	11.21	5.55517e-20
D10_L	AGTRAP	9.34608	0.397655	6.06789e-20
D10_L	ASAP3	9.32844	0.814539	7.14389e-20
D10_L	DNAAF6	9.32128	1.47911	7.63811e-20
D10_L	HEPH	9.31819	0.632324	7.8603e-20
D10_L	MVK	9.31811	0.365001	7.86439e-20
D10_L	AP2S1	9.30635	0.284629	8.77367e-20
D10_L	SPINK4	9.30588	1.65098	8.81076e-20
D10_L	EZH1	9.29793	0.339368	9.4824e-20
D10_L	FURIN	9.29659	0.610513	9.60071e-20
D10_L	FDXACB1	9.29563	0.85462	9.68361e-20
D10_L	JKAMP	9.29424	0.342233	9.8067e-20
D10_L	FMC1	9.29274	0.265079	9.9415e-20
D10_L	CANX	9.28685	0.132995	1.04995e-19
D10_L	ARTN	9.28473	2.94438	1.07061e-19
D10_L	MAMDC2	9.28056	0.451839	1.11264e-19
D10_L	GTF2H3	9.27962	0.298042	1.12228e-19
D10_L	PXK	9.27577	0.769132	1.16326e-19
D10_L	PHYHD1	9.27471	0.538247	1.17467e-19
D10_L	USP46	9.27366	0.159931	1.18579e-19
D10_L	RNF215	9.26683	0.532343	1.26202e-19
D10_L	RGS3-1	9.26614	0.395188	1.26985e-19
D10_L	VASN	9.26316	0.334954	1.3056e-19
D10_L	LYPLAL1	9.24527	0.274848	1.53954e-19
D10_L	CD4	9.2292	1.06875	1.7862e-19
D10_L	KIZ	9.22791	0.346851	1.80741e-19
D10_L	USMG5	9.22417	0.075743	1.87063e-19
D10_L	CRB1	9.22017	0.878661	1.94115e-19
D10_L	AP3M2	9.21764	0.390001	1.987e-19
D10_L	ORAOV1	9.21701	0.254645	1.99825e-19
D10_L	ALOX5AP	9.20847	18.9234	2.16241e-19
D10_L	ABHD12	9.20786	0.455613	2.17415e-19
D10_L	SLC7A6	9.18596	0.294853	2.65746e-19
D10_L	NAT8B	9.18553	0.283466	2.66766e-19
D10_L	ATP8	9.1855	0.691813	2.66768e-19
D10_L	PDE4B	9.18193	0.303626	2.75577e-19
D10_L	RANBP10	9.17801	0.337862	2.85634e-19
D10_L	PRELID3B	9.17497	0.34161	2.93732e-19
D10_L	EME1	9.17318	0.747517	2.98586e-19
D10_L	SMAGP	9.17125	1.6069	3.03912e-19
D10_L	CERS2	9.16451	0.456399	3.23239e-19
D10_L	SST7	9.1642	19.0812	3.24112e-19
D10_L	CADPS2	9.15962	0.751766	3.37738e-19
D10_L	MCTP1	9.15477	0.888467	3.53006e-19
D10_L	PLEK	9.13853	1.78587	4.09296e-19
D10_L	HIST1H3H-4	9.13581	0.41627	4.19539e-19
D10_L	MDFI	9.13304	8.24316	4.30136e-19
D10_L	PSME3	9.12063	0.26483	4.81618e-19
D10_L	KANK3	9.11791	0.221878	4.93465e-19
D10_L	ZNF513	9.11103	0.560213	5.25083e-19
D10_L	ZNF385A	9.10517	18.6906	5.53766e-19
D10_L	TRABD	9.10404	0.338676	5.59324e-19
D10_L	ELN	9.10067	0.949068	5.76573e-19
D10_L	MED20	9.09984	0.245314	5.80895e-19
D10_L	CCPG1	9.08822	0.228992	6.46133e-19
D10_L	MKLN1	9.06816	0.446675	7.7443e-19
D10_L	SARS1	9.06384	0.210943	8.0537e-19
D10_L	FAM135A	9.06309	1.94918	8.10581e-19
D10_L	DERL1	9.05753	0.209272	8.51902e-19
D10_L	TENM3	9.04724	1.67598	9.34914e-19
D10_L	TM9SF4	9.04243	0.368548	9.7598e-19
D10_L	MTFR1L	9.03403	0.178165	1.05278e-18
D10_L	UBE2B	9.02619	0.306218	1.12931e-18
D10_L	RNMT	9.02405	0.330465	1.15136e-18
D10_L	PRKAR2B	9.02265	7.57781	1.16596e-18
D10_L	ADAMTS5	9.01563	-0.00331899	1.2412e-18
D10_L	TBC1D8	9.01227	0.426543	1.27957e-18
D10_L	PRKCE	9.01006	0.506844	1.30538e-18
D10_L	APOD	9.00187	19.4976	1.40451e-18
D10_L	ZFYVE21	8.99587	0.3816	1.48312e-18
D10_L	CEBPB	8.98869	0.851281	1.58113e-18
D10_L	MCM9	8.98558	1.85471	1.62519e-18
D10_L	NEK6	8.97757	0.269034	1.74501e-18
D10_L	C11orf70	8.97235	18.8737	1.82703e-18
D10_L	SEMA3C	8.9689	0.537307	1.88451e-18
D10_L	COX6C	8.96604	0.0824332	1.93275e-18
D10_L	PTCH1	8.96467	0.715602	1.95615e-18
D10_L	SNTB2	8.96416	0.443107	1.96477e-18
D10_L	HOOK1	8.96386	0.563355	1.96976e-18
D10_L	ATVR1	8.95714	0.326079	2.09185e-18
D10_L	TBC1D9B	8.95298	0.361756	2.16995e-18
D10_L	S100A10-1	8.94808	0.268909	2.2665e-18
D10_L	DVL3	8.93094	0.707917	2.64068e-18
D10_L	CARTL	8.92808	19.1934	2.70758e-18
D10_L	FCHO2	8.9245	0.974342	2.79541e-18
D10_L	CENATAC	8.92054	0.467193	2.89495e-18
D10_L	RRAS	8.91649	0.390618	3.00012e-18
D10_L	GALNT15	8.91452	0.873429	3.05223e-18
D10_L	LANCL1	8.91181	0.313115	3.12451e-18
D10_L	TUBE1	8.90951	0.788548	3.18795e-18
D10_L	SDF2L1	8.90817	0.364826	3.22593e-18
D10_L	TIMM9	8.90412	0.229987	3.34471e-18
D10_L	PSIP1	8.90313	0.206402	3.37404e-18
D10_L	VWA1	8.89439	0.62431	3.64428e-18
D10_L	RNFT1	8.8861	0.861396	3.92329e-18
D10_L	TMC1	8.88226	0.774906	4.05966e-18
D10_L	ARMC7	8.87751	0.67528	4.23313e-18
D10_L	PPFIA4	8.8766	1.61691	4.26712e-18
D10_L	CYP4V2	8.87417	1.54024	4.35864e-18
D10_L	SYNRG	8.87202	1.01345	4.44281e-18
D10_L	KPNA3	8.8696	0.355305	4.5357e-18
D10_L	MYCBP	8.86048	0.162903	4.91087e-18
D10_L	GPSM1	8.85687	0.661146	5.07009e-18
D10_L	VWA8	8.84698	0.47353	5.52954e-18
D10_L	FAM171B	8.82278	0.121001	6.85099e-18
D10_L	ALPK1	8.82124	1.72983	6.94382e-18
D10_L	UBE2G1	8.81819	0.509525	7.13323e-18
D10_L	PDGFB	8.81811	0.884285	7.13639e-18
D10_L	REEP5	8.81604	0.212514	7.2653e-18
D10_L	GATD3AL1	8.81243	0.145589	7.49704e-18
D10_L	TIGD5	8.81156	0.702898	7.55396e-18
D10_L	SLC23A2	8.81098	1.78455	7.59164e-18
D10_L	LAMTOR3	8.80946	0.0941711	7.69395e-18
D10_L	APEH	8.80796	0.200309	7.79395e-18
D10_L	COX14	8.80574	2.33577	7.94646e-18
D10_L	SREBF2	8.80522	0.449746	7.98177e-18
D10_L	LZTFL1	8.79784	0.44892	8.52153e-18
D10_L	FILIP1	8.79368	0.157651	8.83417e-18
D10_L	RGMB	8.79109	1.05553	9.03455e-18
D10_L	NSUN3	8.79013	0.86335	9.1085e-18
D10_L	HYAL1	8.78853	0.216327	9.2337e-18
D10_L	MRPL32	8.78505	0.0544988	9.51465e-18
D10_L	ASIC4	8.78051	19.328	9.90017e-18
D10_L	EIF2D	8.77826	0.24513	1.0094e-17
D10_L	BCS1L	8.77358	0.375894	1.05162e-17
D10_L	RBMS2	8.76982	1.51601	1.08669e-17
D10_L	COLGALT2	8.7606	0.924688	1.1761e-17
D10_L	TRAF5	8.751	18.8472	1.27932e-17
D10_L	LRRTM4	8.7506	1.74904	1.28352e-17
D10_L	TMEM18	8.74996	0.521448	1.29064e-17
D10_L	TMEM267	8.73652	0.175224	1.45075e-17
D10_L	FRMD4B	8.73484	0.337109	1.47189e-17
D10_L	TBC1D30	8.73464	1.94295	1.47428e-17
D10_L	URAH	8.7303	0.281161	1.53005e-17
D10_L	TMUB1	8.73024	0.345311	1.53065e-17
D10_L	SH2B3	8.72762	0.666901	1.56577e-17
D10_L	ERI1	8.72504	0.172364	1.60063e-17
D10_L	TRIM8	8.71916	0.297068	1.68465e-17
D10_L	MAN1B1	8.71666	0.294515	1.72195e-17
D10_L	PBXIP1	8.71091	0.212929	1.80978e-17
D10_L	FGFR1OP2	8.71017	0.276991	1.82123e-17
D10_L	RAF1	8.70248	0.31553	1.94669e-17
D10_L	GNAS	8.68838	0.171636	2.2011e-17
D10_L	NDST2	8.68344	0.320908	2.29841e-17
D10_L	PRSS35	8.67913	0.540046	2.3866e-17
D10_L	CACNA1S	8.67721	18.8067	2.42583e-17
D10_L	INO80C	8.66487	0.90966	2.70044e-17
D10_L	CTDSPL2	8.63927	0.472701	3.36875e-17
D10_L	F2RL3	8.63298	0.672561	3.55611e-17
D10_L	JAM3	8.6307	0.276998	3.62678e-17
D10_L	SBDS	8.62561	0.227155	3.78956e-17
D10_L	ARHGAP29	8.62242	0.252021	3.89443e-17
D10_L	FGFR2	8.61918	0.662568	4.00464e-17
D10_L	SLCO4A1	8.61818	19.1257	4.03489e-17
D10_L	FDFT1	8.61029	0.399388	4.31825e-17
D10_L	GTPBP2	8.60973	0.78191	4.33862e-17
D10_L	ALKBH3	8.60057	0.478345	4.69466e-17
D10_L	SHLD3	8.59974	1.21768	4.72705e-17
D10_L	THOC2	8.59765	0.206509	4.81184e-17
D10_L	ATP11A	8.59516	0.0461427	4.91473e-17
D10_L	BAP1	8.5939	0.270272	4.9669e-17
D10_L	RNF170	8.58627	0.685399	5.30375e-17
D10_L	DGCR8	8.58381	0.315285	5.41608e-17
D10_L	MAOA	8.58165	0.491945	5.5179e-17
D10_L	FARP1	8.57253	0.212169	5.96617e-17
D10_L	CUTC	8.56938	0.318711	6.1289e-17
D10_L	PEA15	8.56933	0.207049	6.13028e-17
D10_L	DMXL1	8.56627	0.499624	6.29313e-17
D10_L	GPSM2	8.56285	0.204917	6.47901e-17
D10_L	ATP6V0D1	8.54835	0.64854	7.33666e-17
D10_L	RER1	8.54317	0.211699	7.66884e-17
D10_L	APPBP2	8.54228	0.229109	7.72656e-17
D10_L	OBSL1	8.54174	0.287058	7.76152e-17
D10_L	RASSF3	8.54017	0.131495	7.86435e-17
D10_L	DPH5	8.53873	0.390291	7.9602e-17
D10_L	KLF11	8.53709	0.386194	8.07027e-17
D10_L	FAAP100	8.5324	0.345693	8.39628e-17
D10_L	S100Z	8.52394	4.88824	9.02644e-17
D10_L	DHX38	8.51781	0.167657	9.5037e-17
D10_L	WIPF2	8.51546	0.276492	9.6972e-17
D10_L	SPPL2C	8.51275	0.222721	9.91634e-17
D10_L	HEATR3	8.50412	0.435257	1.06724e-16
D10_L	RELL1	8.49943	0.440896	1.11104e-16
D10_L	ACTN4	8.49888	1.0386	1.11605e-16
D10_L	CCL4-1	8.49292	2.31028	1.1733e-16
D10_L	TOMM20	8.48498	0.125514	1.25429e-16
D10_L	DHRS13	8.47644	1.25142	1.34926e-16
D10_L	RAB30	8.47192	0.315403	1.40161e-16
D10_L	WDR34	8.46299	0.777641	1.51187e-16
D10_L	ZWILCH	8.45775	0.603201	1.58007e-16
D10_L	KCNE3	8.45735	1.34192	1.58527e-16
D10_L	DCBLD1	8.45629	0.399109	1.59932e-16
D10_L	SCNN1B	8.45502	1.99369	1.61619e-16
D10_L	DNAJC21	8.45467	0.256128	1.62074e-16
D10_L	C21orf59	8.45238	0.213992	1.65256e-16
D10_L	BVES	8.45108	0.0786287	1.67051e-16
D10_L	GK2	8.44967	0.241089	1.69005e-16
D10_L	AMY1A	8.43688	0.19588	1.88017e-16
D10_L	BEND5	8.43402	0.217099	1.92598e-16
D10_L	PROK1	8.42894	0.429042	2.01036e-16
D10_L	DGKD	8.41647	0.245175	2.23272e-16
D10_L	JADE3	8.41638	0.250658	2.23414e-16
D10_L	HMOX2	8.41499	0.241735	2.2595e-16
D10_L	ANKMY2	8.41301	0.442531	2.29693e-16
D10_L	TMSB4Y	8.41158	18.6838	2.32384e-16
D10_L	TFCP2	8.40888	1.32066	2.37755e-16
D10_L	SLC38A9	8.39485	0.251183	2.67479e-16
D10_L	SLIRP	8.38724	0.120374	2.8514e-16
D10_L	MYL1	8.38668	0.610449	2.86452e-16
D10_L	ANKRD46	8.38328	0.347806	2.94734e-16
D10_L	NLRX1	8.37081	0.818	3.27435e-16
D10_L	TRMT1L	8.36998	0.192026	3.29666e-16
D10_L	EXD1	8.36584	1.26402	3.41277e-16
D10_L	TM2D3	8.36126	0.708261	3.54293e-16
D10_L	TTC26	8.35755	0.790525	3.65566e-16
D10_L	KCNS2	8.35255	19.0751	3.81218e-16
D10_L	XBP1	8.34618	0.233006	4.01911e-16
D10_L	SYT12	8.34254	1.06724	4.14145e-16
D10_L	ECHDC3	8.34203	0.246825	4.15849e-16
D10_L	TEN1	8.33781	0.860319	4.30653e-16
D10_L	FAM155B	8.3323	1.05725	4.50662e-16
D10_L	MDM4	8.32924	1.01547	4.62221e-16
D10_L	TEK	8.327	0.428063	4.70769e-16
D10_L	ALG5	8.32616	0.336705	4.73918e-16
D10_L	AVPI1	8.32085	0.573603	4.95472e-16
D10_L	DCUN1D2	8.31842	0.311985	5.0545e-16
D10_L	TAF1A	8.31153	1.24114	5.35262e-16
D10_L	CFD	8.30754	1.39441	5.53385e-16
D10_L	OTOS	8.30088	0.240542	5.8488e-16
D10_L	CBFA2T3	8.3006	0.838133	5.86111e-16
D10_L	DOK5	8.29827	0.519566	5.97512e-16
D10_L	CSDC2	8.29353	19.3756	6.21384e-16
D10_L	INIP	8.29343	0.296425	6.21742e-16
D10_L	CXorf23	8.29073	0.218588	6.35707e-16
D10_L	TRIM25	8.2902	0.855038	6.38405e-16
D10_L	LAMP5	8.28862	0.656627	6.46687e-16
D10_L	ODF2	8.28353	0.33459	6.74192e-16
D10_L	TMLHE	8.27612	0.226546	7.16681e-16
D10_L	ZBTB5	8.27211	0.237085	7.4092e-16
D10_L	EIF2AK3	8.26282	0.831551	7.9991e-16
D10_L	GSTA2	8.26185	0.245812	8.0627e-16
D10_L	HKDC1	8.26093	0.572031	8.1224e-16
D10_L	DCUN1D4	8.2579	0.487822	8.32646e-16
D10_L	PIK3CG	8.25712	1.88274	8.37904e-16
D10_L	LIPA	8.25707	0.450072	8.38129e-16
D10_L	NXT2	8.25618	0.267138	8.44275e-16
D10_L	DNM3	8.25594	0.998605	8.45786e-16
D10_L	SLC5A3	8.25349	0.423972	8.62821e-16
D10_L	MEI1	8.24925	18.853	8.93307e-16
D10_L	YES1	8.24858	0.384576	8.97881e-16
D10_L	KIF24	8.2471	0.893612	9.08692e-16
D10_L	TUSC2	8.2433	0.236067	9.37009e-16
D10_L	NDUFA4	8.2418	0.0676972	9.48652e-16
D10_L	EXOC7	8.23956	0.217687	9.66246e-16
D10_L	SUGP1	8.23096	0.500012	1.03665e-15
D10_L	TAP1	8.2306	1.3445	1.03954e-15
D10_L	MFSD1	8.22809	0.303426	1.06135e-15
D10_L	MYH1C	8.22361	0.677177	1.10096e-15
D10_L	BMPR1B	8.22005	1.19736	1.13294e-15
D10_L	INVS	8.21702	0.349885	1.16078e-15
D10_L	ZMIZ1	8.21698	0.986935	1.16098e-15
D10_L	KIF20B	8.21301	0.257138	1.19868e-15
D10_L	DYM	8.21299	0.314724	1.19868e-15
D10_L	LAMA2	8.21204	0.323002	1.20803e-15
D10_L	RGS5	8.20837	1.19183	1.24454e-15
D10_L	RNF128	8.20786	0.313943	1.24958e-15
D10_L	CDK2AP2	8.20597	1.33183	1.26902e-15
D10_L	CNPPD1	8.20349	0.196124	1.29469e-15
D10_L	TRIM7.1	8.19989	0.654873	1.33367e-15
D10_L	SAMSN1	8.19118	1.51768	1.4322e-15
D10_L	MVD	8.1854	0.453078	1.50181e-15
D10_L	MLIP	8.1791	0.186239	1.58156e-15
D10_L	MRPS22	8.16678	0.210118	1.74943e-15
D10_L	CABP4	8.16595	2.2706	1.76083e-15
D10_L	FZD9	8.16228	0.293272	1.81384e-15
D10_L	SLF1	8.15969	0.58502	1.85244e-15
D10_L	FLT1	8.15561	0.683587	1.91442e-15
D10_L	DENND1A	8.15313	0.209576	1.95373e-15
D10_L	SLCO5A1	8.15241	1.52729	1.96421e-15
D10_L	CDC26	8.13185	0.0509286	2.3249e-15
D10_L	ITGA6	8.12937	0.383773	2.37088e-15
D10_L	SKIL	8.1276	0.48563	2.40478e-15
D10_L	OSGIN1	8.12621	0.877628	2.43118e-15
D10_L	ANKRD39	8.11498	0.302526	2.66355e-15
D10_L	CMAS	8.11161	0.231435	2.73793e-15
D10_L	UNC45A	8.10787	0.676455	2.82113e-15
D10_L	BRD1	8.10339	0.307259	2.92263e-15
D10_L	PLPP5	8.1003	0.264892	2.99672e-15
D10_L	ALG9	8.09345	0.246278	3.16865e-15
D10_L	PABPC1L	8.09318	2.05828	3.17443e-15
D10_L	UBE2L3	8.08671	0.117372	3.3435e-15
D10_L	GADD45B	8.08181	0.176931	3.47679e-15
D10_L	RFXANK	8.08068	0.316812	3.50854e-15
D10_L	KCNH6	8.07194	0.113165	3.76371e-15
D10_L	NTHL1	8.05524	0.477526	4.30396e-15
D10_L	APBA2	8.04933	0.0867412	4.51135e-15
D10_L	TOM1L1	8.04265	18.8552	4.75894e-15
D10_L	FBXW5	8.03077	0.22704	5.23687e-15
D10_L	CLIP4	8.01821	0.454812	5.78969e-15
D10_L	BUD31	8.00042	0.11605	6.67582e-15
D10_L	RFKL	7.99961	1.01439	6.71748e-15
D10_L	RPS19BP1	7.99719	0.173428	6.84613e-15
D10_L	AMACR	7.99165	0.157697	7.15572e-15
D10_L	UIMC1	7.98655	2.52123	7.45408e-15
D10_L	RNF180	7.98061	0.049585	7.81873e-15
D10_L	ART7B	7.9739	0.271919	8.25395e-15
D10_L	DYRK2	7.9734	0.157084	8.2846e-15
D10_L	NOP58	7.97321	0.138555	8.2961e-15
D10_L	MTAP	7.96977	0.351846	8.52879e-15
D10_L	ERICH1	7.96823	0.822267	8.6308e-15
D10_L	HIST1H3H	7.9672	3.18115	8.69976e-15
D10_L	SMTN	7.96269	0.200469	9.01328e-15
D10_L	COQ7	7.96202	0.199107	9.06114e-15
D10_L	SUCLG1	7.95733	0.178912	9.40459e-15
D10_L	FHIP1B	7.95566	0.202226	9.53052e-15
D10_L	DNAJC5B	7.95411	18.6624	9.64526e-15
D10_L	MCC	7.95387	0.582706	9.6624e-15
D10_L	NCKAP5	7.95141	0.474609	9.85406e-15
D10_L	ESM1	7.95055	0.642784	9.91907e-15
D10_L	VNN2	7.94941	0.8578	1.00097e-14
D10_L	IL1R1	7.94913	0.533678	1.00301e-14
D10_L	NDUFAB1	7.94789	0.0828503	1.01254e-14
D10_L	ALG10	7.94681	0.240252	1.02105e-14
D10_L	GYG2	7.94164	0.414369	1.0634e-14
D10_L	TNFAIP8L3	7.94058	0.0610726	1.07218e-14
D10_L	KIF14	7.93983	0.392603	1.0783e-14
D10_L	BLOC1S1	7.93216	0.293672	1.14564e-14
D10_L	ARMC8	7.92359	0.31798	1.2262e-14
D10_L	NRXN1	7.92047	10.3596	1.25663e-14
D10_L	IL6ST	7.90089	0.314528	1.46786e-14
D10_L	NFIC	7.89798	0.457166	1.50178e-14
D10_L	JMY	7.89773	0.488966	1.5045e-14
D10_L	LRRC71	7.89508	18.3444	1.53625e-14
D10_L	BOP1	7.8893	0.28273	1.60747e-14
D10_L	AQP9	7.88159	0.069082	1.70819e-14
D10_L	PRSS12	7.88157	2.70298	1.70819e-14
D10_L	AP1S2	7.88113	0.288281	1.71394e-14
D10_L	FAM222A	7.88096	0.629161	1.71604e-14
D10_L	LRRC1	7.87831	0.584102	1.75095e-14
D10_L	MLPH	7.87738	0.646944	1.76374e-14
D10_L	PTPDC1	7.87731	0.575361	1.76445e-14
D10_L	KDR	7.8758	0.32575	1.7852e-14
D10_L	RWDD2B	7.87449	0.478772	1.80308e-14
D10_L	TTPA	7.86951	1.5471	1.87569e-14
D10_L	MKS1	7.86137	0.379765	1.99888e-14
D10_L	ACOT11	7.85646	0.330611	2.07741e-14
D10_L	KLHL29	7.85086	0.588477	2.1699e-14
D10_L	CSNK1G2	7.84488	0.37188	2.27395e-14
D10_L	HSD11B1L	7.84403	0.733364	2.28854e-14
D10_L	CNTN3	7.84374	2.99402	2.29304e-14
D10_L	ZC3HAV1L	7.84028	0.457926	2.35462e-14
D10_L	CTNNBIP1	7.84007	0.252787	2.35789e-14
D10_L	PARP9	7.83779	1.03502	2.3994e-14
D10_L	HSD17B1	7.83593	1.30119	2.43384e-14
D10_L	SLC35E1	7.83069	0.508461	2.53486e-14
D10_L	C9orf69	7.82601	0.417795	2.63017e-14
D10_L	ANKRD34B	7.81321	0.23423	2.9071e-14
D10_L	COQ10A	7.80697	0.816883	3.05236e-14
D10_L	KLF2	7.79746	0.246127	3.28751e-14
D10_L	SNX18	7.79178	18.9334	3.4363e-14
D10_L	LRRC15	7.78864	0.478539	3.52087e-14
D10_L	ATRN	7.7873	0.664587	3.55802e-14
D10_L	B3GALT2	7.78672	0.31714	3.57361e-14
D10_L	PRPF8	7.78558	0.28527	3.60526e-14
D10_L	BRIP1	7.78194	0.579101	3.70797e-14
D10_L	RSRC2	7.78026	0.108583	3.75645e-14
D10_L	PCSK7	7.77783	0.533059	3.82733e-14
D10_L	SLC22A18	7.77702	18.7214	3.85039e-14
D10_L	SNAP91	7.77702	18.642	3.85039e-14
D10_L	MSX1	7.77409	1.89796	3.93946e-14
D10_L	THRA	7.7658	12.0925	4.20131e-14
D10_L	FAM134C	7.76458	0.206611	4.24053e-14
D10_L	PDK4	7.76189	0.404521	4.33094e-14
D10_L	EFCAB10	7.75618	1.28031	4.52715e-14
D10_L	FAM193B	7.74536	0.592947	4.92483e-14
D10_L	GALM	7.7449	0.211143	4.94182e-14
D10_L	BLOC1S2	7.7441	1.07284	4.9721e-14
D10_L	ANKRD1	7.74148	0.569068	5.07209e-14
D10_L	SMN	7.73275	0.167384	5.42593e-14
D10_L	DEPDC1B	7.73049	0.560112	5.52061e-14
D10_L	DPH2	7.73035	0.0956556	5.52544e-14
D10_L	SIRT2	7.71972	0.148966	5.99728e-14
D10_L	SH3GL1	7.71758	0.251809	6.0954e-14
D10_L	ABLIM3	7.71672	0.351325	6.13582e-14
D10_L	PFKFB3	7.69814	0.973286	7.08158e-14
D10_L	RBM34	7.69694	0.094411	7.14665e-14
D10_L	ANKRA2	7.69604	0.438786	7.19596e-14
D10_L	FDXR	7.69382	0.581093	7.31852e-14
D10_L	SRP9	7.68583	0.173511	7.78327e-14
D10_L	CLK4	7.68472	0.352677	7.84986e-14
D10_L	ADRA2B	7.68333	0.267529	7.93287e-14
D10_L	PALM	7.68137	0.423935	8.05278e-14
D10_L	ERBB3	7.67326	0.408888	8.56704e-14
D10_L	FAM175B	7.67194	0.346981	8.65408e-14
D10_L	LMAN2	7.66443	0.180097	9.1679e-14
D10_L	COL6A1	7.66386	0.392986	9.20702e-14
D10_L	ATP9A	7.66257	1.48503	9.2987e-14
D10_L	GLRB	7.65897	18.339	9.56168e-14
D10_L	CDK18	7.65661	1.09557	9.73714e-14
D10_L	NRAP	7.65609	0.228869	9.7745e-14
D10_L	C1orf115	7.65469	0.243999	9.88056e-14
D10_L	RAB35	7.64978	0.225751	1.0254e-13
D10_L	CDKN3	7.64509	0.213854	1.06284e-13
D10_L	FBXW2	7.64064	0.579582	1.10004e-13
D10_L	CACFD1	7.63107	0.430086	1.18368e-13
D10_L	GNG4	7.62031	4.65191	1.28465e-13
D10_L	CEBPZ	7.62	0.230505	1.28735e-13
D10_L	MTPAP	7.61509	0.104781	1.33672e-13
D10_L	PPP1CB	7.61022	0.124311	1.38693e-13
D10_L	ENG	7.60978	0.185508	1.39144e-13
D10_L	IKZF5	7.60923	0.175314	1.39714e-13
D10_L	PUS3	7.60915	0.538291	1.39775e-13
D10_L	CMC4	7.60867	0.462609	1.40276e-13
D10_L	GHR	7.59699	0.192354	1.53375e-13
D10_L	RBPMS2	7.59277	0.172299	1.58315e-13
D10_L	PNISR	7.58698	0.178464	1.65441e-13
D10_L	TRIM13	7.58598	0.572864	1.66691e-13
D10_L	UTS2R	7.58592	1.23233	1.66748e-13
D10_L	FAM185A	7.58306	0.321428	1.70409e-13
D10_L	MTBP	7.57704	0.470249	1.78385e-13
D10_L	RHBDF1	7.57083	0.181655	1.86903e-13
D10_L	HDAC3	7.56748	0.400357	1.91688e-13
D10_L	DNAJB6	7.56317	0.216215	1.97985e-13
D10_L	FGF22	7.56269	0.587898	1.9869e-13
D10_L	DPP9	7.55877	0.345808	2.04697e-13
D10_L	TCF7	7.55567	18.7972	2.0953e-13
D10_L	CSTB	7.54338	0.241164	2.30072e-13
D10_L	SAT1	7.54058	0.377549	2.34987e-13
D10_L	NSMF	7.53905	0.179205	2.3768e-13
D10_L	EXOC5	7.53404	0.580753	2.46565e-13
D10_L	SEC11C	7.52879	0.34114	2.56337e-13
D10_L	PCASP1	7.52752	0.139411	2.58766e-13
D10_L	MFN1	7.52217	0.175293	2.69493e-13
D10_L	RAB40C	7.51567	0.443888	2.83071e-13
D10_L	SRGAP3	7.51267	0.814513	2.89407e-13
D10_L	PIK3R3	7.51205	0.196179	2.90739e-13
D10_L	ADD1	7.50909	0.106061	2.97097e-13
D10_L	TMSB15B	7.50539	0.0691026	3.05459e-13
D10_L	ABTB1	7.50273	0.194109	3.1157e-13
D10_L	LRRC3B	7.49963	1.08019	3.1891e-13
D10_L	FAM126A	7.48781	0.126442	3.48415e-13
D10_L	DDX19	7.48761	0.127421	3.48872e-13
D10_L	OLFM4	7.48599	9.07603	3.53028e-13
D10_L	KCNJ15	7.48591	0.496984	3.53181e-13
D10_L	C5H14orf1	7.47559	0.186272	3.81549e-13
D10_L	EDEM1	7.47429	0.244957	3.85212e-13
D10_L	AKT3	7.46688	1.10857	4.07266e-13
D10_L	FPGT	7.45688	0.355605	4.39168e-13
D10_L	SLC30A10	7.45685	8.36529	4.39176e-13
D10_L	NFAT5	7.45451	0.253337	4.46986e-13
D10_L	FAM189A1	7.45393	0.463317	4.48884e-13
D10_L	HMG20B	7.44316	0.246111	4.86385e-13
D10_L	ZNF516	7.443	0.288971	4.86929e-13
D10_L	KCNK4	7.42506	0.344028	5.56746e-13
D10_L	BRI3BP	7.42234	0.431355	5.67467e-13
D10_L	GRK4	7.41747	0.316287	5.88348e-13
D10_L	ATP5L	7.41157	0.0518931	6.15031e-13
D10_L	SULT1E1	7.40981	0.512097	6.23143e-13
D10_L	ACP2	7.40359	0.599275	6.52309e-13
D10_L	GJA4	7.40336	0.270748	6.53362e-13
D10_L	CHST11	7.39685	2.5082	6.85717e-13
D10_L	WNT1	7.39334	19.0375	7.02823e-13
D10_L	TNFRSF13B	7.39334	18.5764	7.02823e-13
D10_L	EEF2KMT	7.39142	0.373471	7.1268e-13
D10_L	NCF1C	7.39017	0.659511	7.19186e-13
D10_L	CCDC198	7.38617	0.474576	7.40881e-13
D10_L	SCARF1	7.37668	0.332055	7.94603e-13
D10_L	SNX12	7.375	0.151591	8.04466e-13
D10_L	CNKSR1	7.37196	0.649133	8.22463e-13
D10_L	SLC4A7	7.37156	0.16363	8.24795e-13
D10_L	CPE	7.36878	0.360588	8.41771e-13
D10_L	PGRMC2	7.36676	0.134848	8.54098e-13
D10_L	SWT1	7.36455	0.274992	8.68063e-13
D10_L	RNF103	7.3478	0.33791	9.82158e-13
D10_L	TRIM9	7.34393	0.743133	1.01078e-12
D10_L	PIK3C3	7.34109	0.45268	1.03197e-12
D10_L	SDC2	7.33705	0.251923	1.06289e-12
D10_L	TEDC1	7.32449	0.216083	1.16566e-12
D10_L	RABL2A	7.32171	0.952984	1.1897e-12
D10_L	SIRT1	7.31646	0.265255	1.23619e-12
D10_L	SOX4	7.31609	0.188861	1.23919e-12
D10_L	TBC1D5	7.31451	0.322849	1.25364e-12
D10_L	LMCD1	7.30186	0.23039	1.37534e-12
D10_L	RAB40B	7.30019	5.48945	1.39212e-12
D10_L	EXOSC8	7.29055	0.220123	1.49332e-12
D10_L	HIF1AN	7.27534	0.297061	1.66908e-12
D10_L	MYOD1	7.27528	18.9018	1.66908e-12
D10_L	PHF10	7.27077	0.247198	1.72549e-12
D10_L	ELFN2	7.26955	0.92725	1.74033e-12
D10_L	PSMG4	7.26593	0.222102	1.78702e-12
D10_L	FLAD1	7.26488	0.142873	1.80004e-12
D10_L	TBK1	7.25895	0.542542	1.87992e-12
D10_L	CARNMT1	7.25695	0.296692	1.90723e-12
D10_L	ADAMTS10	7.25311	0.375894	1.96085e-12
D10_L	CDC34	7.25023	0.160885	2.00168e-12
D10_L	DHX36	7.23728	0.127835	2.19927e-12
D10_L	ARL14EP	7.233	0.403877	2.26819e-12
D10_L	BTBD11	7.22948	0.245931	2.32672e-12
D10_L	OSBP	7.22014	0.504345	2.48937e-12
D10_L	DOLPP1	7.21736	0.16314	2.54039e-12
D10_L	C26H6ORF125	7.21382	0.121325	2.60657e-12
D10_L	GGT2	7.20149	18.9107	2.85119e-12
D10_L	METTL7A	7.19714	0.396103	2.94193e-12
D10_L	TM4SF1	7.19082	0.391098	3.0768e-12
D10_L	SCN2A	7.18674	18.9656	3.16675e-12
D10_L	ARHGAP27	7.18659	0.138038	3.16961e-12
D10_L	LRIG1	7.1793	0.358605	3.33907e-12
D10_L	CLTB	7.17393	0.11926	3.46943e-12
D10_L	NKX2-5	7.17323	0.434672	3.48671e-12
D10_L	C1orf43	7.17107	0.344502	3.54157e-12
D10_L	ARL6IP5	7.16948	0.14133	3.58238e-12
D10_L	LRRC59	7.16447	0.302755	3.71195e-12
D10_L	THOC1	7.16295	0.202205	3.75194e-12
D10_L	MAP7	7.16253	10.6684	3.76295e-12
D10_L	UTP4	7.16097	0.593381	3.80482e-12
D10_L	APOC3	7.15722	18.9517	3.90842e-12
D10_L	CRYAB	7.14976	0.846911	4.12422e-12
D10_L	GLT1D1	7.14842	0.352208	4.16407e-12
D10_L	NAT8L	7.14784	0.246542	4.18105e-12
D10_L	CARS2	7.14761	0.207931	4.1874e-12
D10_L	SMNDC1	7.14247	0.235614	4.34427e-12
D10_L	NT5DC1	7.14231	0.345198	4.34856e-12
D10_L	PARD6B	7.14072	1.43201	4.39778e-12
D10_L	PCDH19	7.13992	0.496606	4.42289e-12
D10_L	KDM4B	7.13967	0.31105	4.43037e-12
D10_L	OVCA2	7.13854	0.290309	4.46465e-12
D10_L	FAM107A	7.13809	1.82997	4.47849e-12
D10_L	CSRP2	7.12827	0.973164	4.80695e-12
D10_L	ZBTB37	7.12771	18.7231	4.82586e-12
D10_L	RAD54L2	7.1269	0.456914	4.85281e-12
D10_L	BCAP29	7.12509	0.161943	4.91616e-12
D10_L	ZNFY1	7.11962	0.558938	5.11289e-12
D10_L	SORCS2	7.11295	18.5012	5.36284e-12
D10_L	AATK	7.1118	0.798827	5.40706e-12
D10_L	UBALD1	7.10955	0.282861	5.49331e-12
D10_L	SOWAHA	7.10547	0.225906	5.65633e-12
D10_L	ECM1	7.10347	2.35326	5.73798e-12
D10_L	SMYD3	7.10296	1.16467	5.75796e-12
D10_L	USP34	7.10246	0.352164	5.778e-12
D10_L	ZNF593	7.10058	0.166424	5.8565e-12
D10_L	FCF1	7.08978	0.311988	6.32514e-12
D10_L	MTRF1L	7.08871	0.65009	6.37196e-12
D10_L	ANXA11	7.08538	0.161284	6.52232e-12
D10_L	ZNF687	7.08344	18.6574	6.61126e-12
D10_L	CFAP58	7.08344	18.7555	6.61126e-12
D10_L	ENTPD1	7.08225	0.263106	6.66418e-12
D10_L	STAMBPL1	7.08163	0.459219	6.69287e-12
D10_L	SLC9A3R2	7.07355	0.203078	7.08808e-12
D10_L	CWC15	7.07224	0.114023	7.154e-12
D10_L	TLR2	7.06868	18.9445	7.33653e-12
D10_L	OTUD1	7.06618	0.174193	7.46885e-12
D10_L	ATP5PF	7.06424	0.07772	7.57127e-12
D10_L	WASHC1	7.06125	0.202993	7.73375e-12
D10_L	PACSIN3	7.05399	0.171583	8.13705e-12
D10_L	SH3TC1	7.04536	0.24325	8.64711e-12
D10_L	CCR2	7.03906	5.1218	9.03311e-12
D10_L	MAP3K20	7.03878	0.135151	9.04975e-12
D10_L	ITGA2B	7.0375	2.98489	9.12872e-12
D10_L	KDM7A	7.03232	0.810115	9.4699e-12
D10_L	MORN4	7.03202	0.449719	9.4875e-12
D10_L	ND5	7.02744	0.0808306	9.80274e-12
D10_L	CYFIP1	7.02486	0.191015	9.97489e-12
D10_L	LSAMP	7.02315	0.581391	1.00927e-11
D10_L	WDR11	7.02133	0.337229	1.02203e-11
D10_L	RHOG2	7.0163	0.254797	1.05888e-11
D10_L	SLC25A21	7.01496	0.413154	1.06889e-11
D10_L	TIMM10	7.01454	0.143777	1.07191e-11
D10_L	SNX13	6.99906	0.252636	1.19544e-11
D10_L	DNAJA1	6.99633	0.141521	1.21836e-11
D10_L	LRRK1	6.99226	0.233863	1.25385e-11
D10_L	MOB4	6.98985	0.146382	1.27487e-11
D10_L	KCNJ2	6.98731	0.356035	1.29749e-11
D10_L	CHMP6	6.98419	0.117664	1.32624e-11
D10_L	NKIRAS2	6.98305	0.313044	1.33687e-11
D10_L	SUPV3L1	6.97967	0.252978	1.36906e-11
D10_L	RPS11	6.97788	0.06315	1.38639e-11
D10_L	CUL4A	6.97182	0.0910853	1.44588e-11
D10_L	SCFD2	6.97075	0.153816	1.45641e-11
D10_L	AFG1L	6.9636	0.396625	1.53075e-11
D10_L	SYT17	6.96237	0.283255	1.54385e-11
D10_L	ANOS1	6.95868	1.98092	1.5839e-11
D10_L	NTRK2	6.95772	1.43275	1.59449e-11
D10_L	EFNA5	6.95631	0.821667	1.61009e-11
D10_L	FCER1G	6.94861	0.512747	1.69935e-11
D10_L	SPG7	6.9457	0.124452	1.7342e-11
D10_L	EIF1B	6.93995	0.973039	1.80523e-11
D10_L	HK1	6.93857	0.0922873	1.82257e-11
D10_L	SCD	6.93587	18.6036	1.8567e-11
D10_L	STK31	6.93587	18.5793	1.8567e-11
D10_L	MAB21L3	6.93175	1.11828	1.91069e-11
D10_L	UBR3	6.93141	0.168916	1.91497e-11
D10_L	HNRNPLL	6.92673	0.432854	1.97885e-11
D10_L	RBM45	6.92599	0.300733	1.9888e-11
D10_L	ARHGEF3	6.92591	0.633473	1.98968e-11
D10_L	PDCD5	6.92479	0.154877	2.00516e-11
D10_L	ARMT1	6.92156	0.578055	2.05024e-11
D10_L	TBXT	6.92111	18.5929	2.05641e-11
D10_L	HIST1H101	6.91552	0.276475	2.13812e-11
D10_L	NAA40	6.90833	0.101558	2.2462e-11
D10_L	TOMT	6.90635	18.578	2.27712e-11
D10_L	EIF2A	6.90581	0.155336	2.28542e-11
D10_L	SLC7A5	6.90563	0.481802	2.28764e-11
D10_L	VWF	6.90531	0.249236	2.29246e-11
D10_L	TRAFD1	6.90486	0.351674	2.29945e-11
D10_L	TPD52L2	6.90274	0.0987194	2.3323e-11
D10_L	SLC39A13	6.90246	0.19382	2.33642e-11
D10_L	ZBTB2	6.902	0.475544	2.34363e-11
D10_L	LIFR	6.90171	0.318533	2.34817e-11
D10_L	MRPL35	6.88476	0.115075	2.64227e-11
D10_L	PEX11A	6.88424	2.49024	2.65143e-11
D10_L	ABCD3	6.88408	0.230314	2.65407e-11
D10_L	TMEM268	6.88187	0.127969	2.6947e-11
D10_L	YIPF3	6.87785	0.267231	2.77099e-11
D10_L	CFAP45	6.87684	19.3147	2.78996e-11
D10_L	ING4	6.87582	0.36894	2.80961e-11
D10_L	MYO7A	6.87411	0.583827	2.84255e-11
D10_L	DBI	6.86565	0.0588344	3.01265e-11
D10_L	SEMA5B	6.86115	0.717305	3.10578e-11
D10_L	NPHP1	6.85976	0.180042	3.13568e-11
D10_L	CASZ1	6.8541	2.4073	3.26036e-11
D10_L	TIMM8A	6.85194	0.0995123	3.30908e-11
D10_L	TRAM1L1	6.85163	0.13585	3.31573e-11
D10_L	PRR5	6.85149	0.81436	3.31831e-11
D10_L	ASS1	6.84359	0.574098	3.50193e-11
D10_L	TMEM87A	6.83602	0.140378	3.68915e-11
D10_L	CSF2RA	6.83257	18.6915	3.77694e-11
D10_L	SNAP47	6.83218	0.582047	3.78657e-11
D10_L	MAP4K3	6.83178	0.308395	3.79655e-11
D10_L	AP1M1	6.82784	0.264107	3.89804e-11
D10_L	PCDH8	6.8278	1.15765	3.89861e-11
D10_L	UNC80	6.82577	1.83734	3.95181e-11
D10_L	CMIP	6.81248	0.163604	4.33018e-11
D10_L	APBA3	6.80704	0.624443	4.49438e-11
D10_L	EVC2	6.79942	0.963863	4.73144e-11
D10_L	AGPAT2	6.7988	0.202164	4.75051e-11
D10_L	ASXL3	6.79647	0.152015	4.82569e-11
D10_L	CARMIL1	6.79134	0.391399	4.99853e-11
D10_L	PFKL	6.78968	0.204724	5.05475e-11
D10_L	ZNRF3	6.78829	18.0868	5.10044e-11
D10_L	GPR75	6.78164	0.81176	5.33609e-11
D10_L	FEV	6.77354	18.1721	5.63557e-11
D10_L	C1QL1	6.77354	18.388	5.63557e-11
D10_L	HSPA5	6.77314	0.0730162	5.65006e-11
D10_L	PLS3	6.76676	0.23275	5.90056e-11
D10_L	SLC2A11L5	6.75423	0.476855	6.42512e-11
D10_L	DCTN2	6.75133	0.389094	6.5508e-11
D10_L	KIAA0513	6.74966	0.523906	6.62488e-11
D10_L	PSEN1	6.7488	0.18566	6.66194e-11
D10_L	TFEB	6.74796	0.291195	6.69891e-11
D10_L	PPP1R36	6.74402	18.7741	6.87892e-11
D10_L	KCNMB2	6.74054	0.485456	7.03957e-11
D10_L	ALKBH8	6.73989	1.15532	7.07023e-11
D10_L	APAF1	6.73325	0.50582	7.39508e-11
D10_L	RNF113B	6.73315	0.18289	7.39891e-11
D10_L	CFAP206	6.72926	19.1641	7.5959e-11
D10_L	SCPEP1	6.72511	0.216607	7.80767e-11
D10_L	HAGH	6.72335	0.246421	7.9014e-11
D10_L	THOC7	6.72278	0.14947	7.92994e-11
D10_L	ACSL4	6.72179	0.165607	7.98325e-11
D10_L	CHSY1	6.72037	0.203275	8.05791e-11
D10_L	HPGDS	6.71858	0.41793	8.15352e-11
D10_L	FMNL1	6.71297	1.36649	8.45965e-11
D10_L	SWI5	6.70937	0.193683	8.66224e-11
D10_L	THAP9	6.70568	0.271427	8.88125e-11
D10_L	NRSN1	6.70484	0.0169869	8.93025e-11
D10_L	PDIA4	6.70358	0.13882	9.00615e-11
D10_L	DLX2	6.69975	18.5371	9.23974e-11
D10_L	AMMECR1	6.69922	0.377103	9.27207e-11
D10_L	FADD	6.69356	0.297169	9.63372e-11
D10_L	CASC3	6.6885	0.22361	9.96539e-11
D10_L	OPN2SW	6.68499	18.9885	1.0201e-10
D10_L	LBR	6.68072	0.236071	1.04961e-10
D10_L	FASN	6.67571	0.225199	1.08539e-10
D10_L	C11orf24	6.66743	0.38057	1.14758e-10
D10_L	PCIF1	6.66454	0.345595	1.17005e-10
D10_L	FAM179A	6.65963	2.17333	1.2094e-10
D10_L	UBXN7	6.65565	0.167032	1.24189e-10
D10_L	LRAT	6.65548	18.3493	1.24278e-10
D10_L	H2B-I	6.65548	18.5684	1.24278e-10
D10_L	STXBP6	6.65333	0.245822	1.26091e-10
D10_L	TCFL5	6.65326	0.868029	1.2613e-10
D10_L	SLC38A2	6.63998	0.210364	1.37753e-10
D10_L	ST8SIA2	6.63729	0.0714536	1.40223e-10
D10_L	GAREM1	6.63505	1.5878	1.42351e-10
D10_L	ST8SIA4	6.63311	0.821932	1.44215e-10
D10_L	DYNLRB2	6.62906	0.150836	1.48141e-10
D10_L	PPP1R16B	6.6274	1.26272	1.49747e-10
D10_L	DNAH1	6.62596	18.5301	1.51169e-10
D10_L	DST	6.62329	0.105097	1.53862e-10
D10_L	SMU1	6.61451	0.187107	1.63202e-10
D10_L	UCKL1	6.61269	0.4121	1.6518e-10
D10_L	TMC5	6.6119	2.82093	1.66043e-10
D10_L	CCDC40	6.60279	0.811883	1.76296e-10
D10_L	PAPLN	6.60246	1.83873	1.76659e-10
D10_L	TOP3B	6.60125	0.313786	1.78029e-10
D10_L	FOXO4	6.59645	17.8937	1.837e-10
D10_L	ATP8B4	6.59645	19.0908	1.837e-10
D10_L	CHAC2	6.58732	1.40909	1.95248e-10
D10_L	NAPB	6.57998	0.668012	2.05044e-10
D10_L	UBL7	6.57963	0.242223	2.05498e-10
D10_L	GPATCH2	6.57529	0.281207	2.11522e-10
D10_L	REEP1	6.57232	0.121506	2.15721e-10
D10_L	DKK3	6.56846	0.102131	2.21222e-10
D10_L	RAVER2	6.56707	0.115706	2.23233e-10
D10_L	SAMD4A	6.56131	0.149622	2.31797e-10
D10_L	SYNGR3	6.55825	0.280021	2.36558e-10
D10_L	GIN1	6.55515	0.152506	2.41492e-10
D10_L	TMCC1	6.55496	0.435691	2.41735e-10
D10_L	C2H9ORF30	6.54943	0.196815	2.50644e-10
D10_L	CCDC88C	6.5466	0.138512	2.55363e-10
D10_L	RBFOX2	6.53968	0.143481	2.66955e-10
D10_L	STEAP2	6.53742	18.3878	2.70864e-10
D10_L	STRADB	6.53674	-0.0728027	2.72065e-10
D10_L	RAB19	6.53604	0.798132	2.73293e-10
D10_L	BHLHE40	6.53502	0.232803	2.75136e-10
D10_L	C1HXORF36	6.53345	0.377475	2.7795e-10
D10_L	MYCL	6.53225	0.311754	2.8002e-10
D10_L	CELF6	6.52898	0.792555	2.8605e-10
D10_L	JAG2	6.52571	0.0216709	2.92195e-10
D10_L	HSPB9	6.52226	0.575819	2.98775e-10
D10_L	STAC	6.52135	1.13837	3.00545e-10
D10_L	BCKDHB	6.51788	0.118481	3.07547e-10
D10_L	RBBP8	6.513	0.268294	3.1748e-10
D10_L	PLA1A	6.51216	0.638441	3.19203e-10
D10_L	COL8A1	6.50791	19.7745	3.28283e-10
D10_L	VSTM2L	6.50319	8.27603	3.38648e-10
D10_L	2025-03-05	6.49952	0.320238	3.46778e-10
D10_L	MYCBPAP	6.49925	0.617299	3.47292e-10
D10_L	TMEM63C	6.4966	0.613649	3.53306e-10
D10_L	IRS1	6.48884	0.348773	3.71569e-10
D10_L	TARBP2	6.48501	0.39408	3.80828e-10
D10_L	DDHD1	6.4828	0.042451	3.86112e-10
D10_L	MUM1L1	6.47818	0.251167	3.97662e-10
D10_L	TNFRSF11A	6.47725	0.713238	4.0005e-10
D10_L	CRYZ	6.47396	0.173838	4.08743e-10
D10_L	AHDC1	6.47377	0.302528	4.09193e-10
D10_L	MOV10	6.46715	0.230948	4.27415e-10
D10_L	MAPK8IP1	6.46683	0.728939	4.28244e-10
D10_L	SIK1	6.46671	0.322069	4.28542e-10
D10_L	C2orf76	6.46438	0.26446	4.35066e-10
D10_L	PPP1R26	6.46066	0.457132	4.45829e-10
D10_L	N4BP1	6.45726	0.184162	4.55645e-10
D10_L	HERPUD1	6.45496	0.316547	4.62479e-10
D10_L	PCYT2	6.45324	0.298727	4.67685e-10
D10_L	SALL4	6.4528	-0.171775	4.69002e-10
D10_L	HPD	6.44917	1.28676	4.79956e-10
D10_L	SENP1	6.44276	0.500834	5.00106e-10
D10_L	NCBP3	6.44156	0.273474	5.03995e-10
D10_L	ITM2C	6.43571	0.598151	5.23433e-10
D10_L	TNRC18	6.43257	0.176996	5.34226e-10
D10_L	C2CD5	6.42992	0.0202107	5.43462e-10
D10_L	PIP5K1B	6.42985	0.438147	5.43645e-10
D10_L	CLDN34	6.42854	2.13546	5.48202e-10
D10_L	BCL6	6.41998	0.495437	5.79092e-10
D10_L	PCGF1	6.41816	1.49312	5.85912e-10
D10_L	SLC33A1	6.41664	1.62048	5.91613e-10
D10_L	ATE1	6.41137	0.232137	6.11984e-10
D10_L	STRADA	6.40981	0.296621	6.18017e-10
D10_L	CHD7	6.40915	0.243214	6.20606e-10
D10_L	SAR1B	6.40758	0.103286	6.26859e-10
D10_L	TDRP	6.40577	0.442907	6.34154e-10
D10_L	TPH2	6.40461	19.0565	6.38842e-10
D10_L	MRPS14	6.39928	0.112218	6.61248e-10
D10_L	SLC9A6	6.39859	0.8685	6.64145e-10
D10_L	FMOD	6.39718	0.815652	6.70137e-10
D10_L	NUGGC	6.3925	6.72998	6.90878e-10
D10_L	GABRA5	6.38985	18.1084	7.02652e-10
D10_L	LONRF1	6.38545	0.556638	7.22857e-10
D10_L	PMM1	6.38449	0.406206	7.27208e-10
D10_L	GPCPD1	6.38248	0.141463	7.36393e-10
D10_L	WAPL	6.38087	0.232036	7.43989e-10
D10_L	KRT40	6.37509	18.7314	7.71697e-10
D10_L	KLHL21	6.37479	0.195804	7.73035e-10
D10_L	HMGCS2	6.37338	2.06191	7.79922e-10
D10_L	GRK5	6.37055	0.293821	7.94002e-10
D10_L	COL4A6	6.36954	0.0791143	7.99023e-10
D10_L	ADRA2A	6.36485	2.43557	8.23401e-10
D10_L	DNLZ	6.35964	0.367645	8.51554e-10
D10_L	CAPN6	6.35551	1.27863	8.74415e-10
D10_L	DNAJB14	6.3551	0.181953	8.76599e-10
D10_L	BNIP3L	6.35	0.337704	9.05758e-10
D10_L	C4orf48	6.34974	0.62073	9.07199e-10
D10_L	GNG5	6.34815	0.115973	9.16459e-10
D10_L	RRH	6.34558	18.2051	9.31533e-10
D10_L	NQO1	6.34537	0.994	9.32554e-10
D10_L	HSBP1L1	6.3366	0.781485	9.85785e-10
D10_L	SULT4A1	6.33172	0.26627	1.0168e-09
D10_L	APOB	6.33082	18.7319	1.02243e-09
D10_L	WDR33	6.32777	0.376189	1.04253e-09
D10_L	NUP214	6.32617	0.350991	1.05311e-09
D10_L	MYO5A	6.32487	0.39625	1.06187e-09
D10_L	ABI3	6.32083	1.97258	1.08943e-09
D10_L	CFC1	6.32059	1.06582	1.09095e-09
D10_L	TMEM183A	6.3198	0.261112	1.09629e-09
D10_L	ZMYM3	6.30581	0.500761	1.19755e-09
D10_L	RBFOX3	6.30528	0.68151	1.20146e-09
D10_L	CFTR	6.30305	5.92302	1.21838e-09
D10_L	BROX	6.30225	3.33337	1.2245e-09
D10_L	KCNB1	6.30131	18.2943	1.23163e-09
D10_L	CDK2	6.30071	1.20024	1.23623e-09
D10_L	KCNG1	6.29943	1.02418	1.24612e-09
D10_L	PRDM2	6.29941	0.188619	1.24612e-09
D10_L	SYDE1	6.29917	0.123405	1.24777e-09
D10_L	SNRPF	6.29916	0.0755304	1.24777e-09
D10_L	METTL5	6.29353	0.118014	1.29352e-09
D10_L	PDZD3	6.28655	18.8395	1.35173e-09
D10_L	ARHGAP15	6.28655	18.2494	1.35173e-09
D10_L	BRD9	6.28315	0.200105	1.37995e-09
D10_L	RSPO2	6.27925	2.4733	1.41422e-09
D10_L	ANO9	6.2765	7.83733	1.43886e-09
D10_L	FAM13A	6.27219	0.258135	1.47805e-09
D10_L	ESCO1	6.27144	0.209985	1.48452e-09
D10_L	C4orf46	6.26997	0.846997	1.49844e-09
D10_L	KIAA1161	6.26634	0.0997404	1.53248e-09
D10_L	SNX21	6.26384	0.196018	1.55702e-09
D10_L	BG8	6.26308	4.63489	1.56428e-09
D10_L	SLC22A15	6.25718	5.75414	1.62275e-09
D10_L	CD36	6.24933	0.714517	1.7046e-09
D10_L	TMEM116	6.24684	2.44653	1.73121e-09
D10_L	UBE2A	6.24532	0.110695	1.74793e-09
D10_L	SIAH3	6.24228	18.6121	1.78104e-09
D10_L	FNDC4	6.23854	2.19255	1.82385e-09
D10_L	FBN2	6.23812	0.641684	1.82854e-09
[truncated: 25,559 more rows]

## Sheet: D12 RV Normal vs LAL
group	names	scores	logfoldchanges	pvals_adj
D12_L	ATP5A1W	74.6044	2.93628	0
D12_L	HINTW	69.8966	2.56461	0
D12_L	MT4	63.5157	2.97004	0
D12_L	DDIT4	63.2808	1.58952	0
D12_L	UBAP2L2	62.6591	4.17286	0
D12_L	ALDOC	62.1268	0.783026	0
D12_L	SPIN1L	61.6652	3.16789	0
D12_L	HNRNPKL	59.851	1.82751	0
D12_L	APOA1	57.8427	1.95823	0
D12_L	LDHA	57.1548	1.32008	0
D12_L	SLC16A6	55.8832	2.93385	0
D12_L	EXFABP	54.6436	1.85964	0
D12_L	CA2	53.7414	1.73331	0
D12_L	PPP1R3B	52.6341	1.20168	0
D12_L	BMP10	52.4444	2.71254	0
D12_L	ANGPTL4	50.2846	2.23937	0
D12_L	PPFIBP1	49.4119	0.703102	0
D12_L	KCNE3	49.0388	2.43049	5.27152e-301
D12_L	TNNC2	48.51	1.28411	7.45365e-292
D12_L	TEDC1	47.6626	0.693508	9.06029e-292
D12_L	CPE	47.612	1.18697	3.10298e-286
D12_L	GLUL	47.1429	0.829456	9.41216e-276
D12_L	JARID2	47.0435	1.30907	1.36866e-275
D12_L	PNOC	46.4226	1.44895	7.28833e-273
D12_L	TIMP3	46.0217	0.954388	1.80731e-266
D12_L	CYP26B1	45.7033	2.27743	5.5728e-261
D12_L	CCDC198	45.6829	3.07105	6.50927e-257
D12_L	EGFLAM	45.659	0.984017	5.39549e-255
D12_L	TPM1	45.6204	0.660256	9.71278e-241
D12_L	FN1	45.2439	0.85261	6.00638e-236
D12_L	SIK1	44.212	1.45815	3.95474e-231
D12_L	RHOU	44.1619	1.49377	7.50973e-217
D12_L	CRIP1	43.7433	0.865756	2.27744e-213
D12_L	GALNT2	43.6813	1.55846	3.21801e-213
D12_L	CYBA	43.2828	1.59559	1.37388e-212
D12_L	ENG	43.2248	1.02957	3.21356e-204
D12_L	CHCHD10	42.775	0.524751	4.1445e-204
D12_L	ATP6	42.703	0.368532	1.23738e-202
D12_L	RTN4R	42.4982	2.90212	1.74007e-202
D12_L	TFPI2	42.4779	1.26257	2.30079e-202
D12_L	RNF24	41.9279	2.35012	1.64123e-201
D12_L	COL4A6	41.7764	1.14978	2.40154e-200
D12_L	LYPD6	41.2477	1.48632	3.88434e-198
D12_L	ZFP36L1	40.7368	0.800792	1.72764e-197
D12_L	NTN1	40.4817	2.08852	4.22385e-197
D12_L	SLC25A6	40.3951	0.312392	2.79971e-194
D12_L	LY6CLEL	40.2953	1.35566	8.5624e-194
D12_L	CTSB	40.2867	0.792939	4.29121e-190
D12_L	ANKRD11	40.1738	0.578957	6.89958e-190
D12_L	GALNT15	39.2502	2.79551	2.64138e-188
D12_L	P4HA1	39.1725	0.8818	5.08918e-187
D12_L	EDNRB	38.9796	0.681559	1.41066e-186
D12_L	TFRC	38.9687	0.701019	3.03992e-184
D12_L	FAM43A	38.9143	0.680439	4.02959e-184
D12_L	SEC61A2	38.8196	1.28638	2.01201e-182
D12_L	HIST1H3H-3	38.6344	2.11781	3.58365e-182
D12_L	PHLDA2	38.3794	0.526083	2.30782e-179
D12_L	PTGS2	38.2185	1.98857	5.53075e-179
D12_L	IGFBP5	38.1153	1.14392	7.00828e-178
D12_L	SDK1	37.6328	1.12755	9.91192e-178
D12_L	CECR1	37.4462	1.45466	1.11347e-175
D12_L	SLC43A2	36.7854	2.61384	6.05044e-173
D12_L	PRKAR2B	36.42	3.49628	2.8927e-172
D12_L	FAM13A	36.398	1.05782	1.96056e-171
D12_L	IL20RA	36.1255	1.29888	1.64056e-169
D12_L	EMP1	36.1235	1.72365	2.42188e-167
D12_L	PGRMC1	36.0204	0.686105	3.89152e-167
D12_L	JCAD	35.5659	0.839714	2.27375e-163
D12_L	MRC1	35.2563	1.55921	1.14986e-162
D12_L	P4HB	35.2545	0.503784	3.1971e-161
D12_L	NMRK2	35.0965	0.841829	5.77738e-160
D12_L	EMCN	35.0734	0.769608	2.57204e-157
D12_L	MYL3	34.7329	0.236251	7.8197e-156
D12_L	KCNJ2	34.525	1.05722	7.4636e-153
D12_L	DAAM1	34.491	0.485059	5.23255e-152
D12_L	NPY5R	34.3564	3.41036	2.12459e-151
D12_L	DERA	33.8977	0.405145	3.27248e-151
D12_L	BHLHE40	33.8716	1.35069	6.44887e-148
D12_L	ST3GAL1	33.7703	0.94881	7.49101e-147
D12_L	WIPI1	33.6454	0.619744	2.10265e-146
D12_L	STOM	33.6079	0.648224	5.59498e-144
D12_L	G0S2	33.5642	0.701476	6.50938e-143
D12_L	CCDC85A	33.4718	1.00241	4.35199e-140
D12_L	VEGFA	33.399	1.04459	9.22018e-140
D12_L	FAM3C	33.3981	0.980583	1.1489e-138
D12_L	SLC4A7	33.2714	0.692492	8.22148e-138
D12_L	ADAMTS10	33.2396	1.64025	1.02131e-137
D12_L	RHBDF2	33.237	1.39567	6.17952e-137
D12_L	RETREG1	32.7864	0.724795	7.41378e-137
D12_L	TSPAN14	32.7347	1.03421	1.05521e-136
D12_L	ABCC9	32.6239	1.51893	1.06891e-136
D12_L	RGS7	32.5329	1.22381	4.52924e-135
D12_L	MYH1C	32.5245	1.25429	1.20819e-134
D12_L	RBPMS2	32.3354	0.505542	1.33e-134
D12_L	HS3ST1	32.2908	1.18821	2.42694e-134
D12_L	PDIA3	32.2535	0.483136	2.98546e-134
D12_L	ABLIM2	32.1773	1.35601	8.93488e-134
D12_L	LRRN1	32.1347	1.07437	1.41364e-133
D12_L	ND5	32.1247	0.387311	1.57581e-133
D12_L	ADAM12	32.0537	1.01894	9.10579e-133
D12_L	PDE4B	31.9708	1.01013	9.49541e-133
D12_L	UGT8	31.8708	2.76756	1.30495e-132
D12_L	WLS	31.8443	0.654545	2.10224e-132
D12_L	PKLR	31.651	0.345572	2.85713e-132
D12_L	METTL7A	31.5333	0.872327	3.85519e-132
D12_L	FOXO1	31.4102	1.20721	2.71963e-130
D12_L	EIF5B	31.4087	0.421558	1.17005e-129
D12_L	RAB11FIP4	31.2941	1.23862	1.57058e-129
D12_L	KLHL23	31.1133	1.15252	6.64244e-129
D12_L	MFSD1	31.0818	0.807774	3.71405e-128
D12_L	LETMD1	31.0073	2.2812	9.05654e-128
D12_L	KANK1	30.9854	0.785775	2.27745e-127
D12_L	B3GALT5	30.8018	1.38808	2.64603e-127
D12_L	TC2N	30.7743	1.53314	6.01967e-127
D12_L	FRMD3	30.715	1.80908	1.47499e-126
D12_L	BCL6	30.4977	1.06874	6.9038e-126
D12_L	FGF18	30.2188	1.32491	9.90291e-126
D12_L	HUNK	30.1756	0.883536	3.13422e-124
D12_L	P4HA2	30.0917	1.15584	4.04675e-124
D12_L	LAMB1	29.9978	0.456507	1.18435e-123
D12_L	IGFBP2	29.9448	0.497918	2.6241e-123
D12_L	KDR	29.8673	1.41243	1.90499e-122
D12_L	SLIT1	29.8225	1.82824	2.09479e-122
D12_L	PRKAR1A	29.6471	0.517765	4.40275e-122
D12_L	PLD3	29.5039	3.22219	8.14628e-122
D12_L	PROCR	29.4956	1.16748	3.9029e-121
D12_L	PRELID1	29.4128	0.392296	3.93068e-121
D12_L	SMAD3	29.3451	0.578179	6.13964e-121
D12_L	ANPEP	29.3331	0.928758	1.28414e-120
D12_L	CANX	29.2905	0.371388	3.67438e-118
D12_L	KREMEN1	29.2562	1.28423	8.1256e-118
D12_L	TWSG1	29.1815	0.779923	5.54135e-117
D12_L	TMEM37	29.0357	1.25072	7.08806e-117
D12_L	BOK	28.9715	0.951544	9.88625e-117
D12_L	INF2	28.9544	1.43172	6.36789e-116
D12_L	F3	28.8492	1.11492	1.63872e-114
D12_L	MMRN2	28.8243	0.616882	4.6141e-114
D12_L	SH3TC1	28.7707	1.61096	2.1232e-112
D12_L	SLC4A4	28.6554	1.45061	4.67404e-112
D12_L	HLF	28.5524	1.1125	7.07861e-112
D12_L	F2RL3	28.5416	2.03508	8.959e-112
D12_L	FDFT1	28.3739	0.694761	1.03296e-111
D12_L	MYLK	28.3228	0.406216	1.09283e-111
D12_L	NASP	28.2114	0.237179	1.33862e-111
D12_L	SCN5A	28.0377	0.355996	1.69794e-109
D12_L	RHBDD1	27.8591	1.68798	2.2614e-109
D12_L	PON1	27.7616	0.713413	1.2522e-108
D12_L	WNT11	27.6447	1.84963	1.0476e-107
D12_L	HDAC11	27.6061	1.26862	1.48272e-107
D12_L	TNFRSF19	27.5873	1.05307	7.29723e-107
D12_L	RALY	27.5328	1.52253	1.07749e-106
D12_L	BMP3	27.4764	2.36786	1.60993e-106
D12_L	RASGEF1A	27.4065	1.04628	1.69008e-106
D12_L	TECPR2	27.2423	0.707367	2.53727e-106
D12_L	KIFC3	27.1686	0.608537	3.83956e-106
D12_L	ALCAM	27.0289	0.776365	5.76299e-106
D12_L	FAM169A	27.004	1.18279	1.23775e-105
D12_L	DGKZ	26.9794	0.753522	1.47202e-105
D12_L	ARNTL2	26.9568	0.831848	1.51243e-105
D12_L	FLT4	26.8939	0.862733	1.53583e-105
D12_L	APLP2	26.8401	0.473244	2.91736e-105
D12_L	PHACTR2	26.8094	0.473804	3.67487e-105
D12_L	ZFAT	26.7827	1.31374	3.77603e-103
D12_L	RFWD3	26.7731	1.11327	6.70967e-102
D12_L	COX1	26.7659	0.196101	7.40171e-102
D12_L	TUBA1C	26.6923	0.765912	7.18117e-101
D12_L	SLC1A1	26.6496	5.40393	1.56191e-100
D12_L	NARFL	26.6121	0.65511	1.8026e-100
D12_L	MGAT4A	26.5549	0.925727	1.80116e-99
D12_L	CPN1	26.5512	0.715344	2.33601e-99
D12_L	BDNF	26.5139	2.04388	4.75852e-99
D12_L	ENTPD1	26.5116	0.930945	9.56698e-99
D12_L	ACSBG2	26.4748	1.04515	1.35849e-98
D12_L	NUCKS1	26.3795	0.243471	2.97946e-97
D12_L	PHLDB2	26.2647	0.491345	4.77617e-97
D12_L	CADPS2	26.2598	1.29307	3.90055e-96
D12_L	PRKCB	26.2072	0.777367	4.54139e-96
D12_L	WRNIP1	26.2031	1.08758	5.79336e-96
D12_L	SPON1	26.1897	0.776998	1.98726e-95
D12_L	ANGPT2	26.1693	1.13089	2.17857e-94
D12_L	RBM25	26.1228	0.429262	3.00106e-94
D12_L	AQP3	26.1188	1.97754	3.39211e-94
D12_L	HHEX	26.1005	0.761187	1.19236e-93
D12_L	ERI2	25.9855	1.0047	1.86386e-93
D12_L	ST6GALNAC4	25.9298	0.905446	2.98495e-93
D12_L	ADAMTS1	25.9277	0.724742	9.89902e-93
D12_L	MYRF	25.9168	3.8003	1.39177e-92
D12_L	MEGF6	25.8942	1.07332	1.43737e-92
D12_L	ENO2	25.852	1.16944	2.52195e-92
D12_L	KIAA1671	25.8035	0.640764	3.37829e-92
D12_L	C4BPG	25.6359	0.851785	4.63998e-92
D12_L	SDR42E2	25.632	0.751159	7.41049e-92
D12_L	LOX	25.5955	0.597245	6.93022e-91
D12_L	LRIG1	25.5631	1.04343	1.19718e-90
D12_L	MOGS	25.5547	0.849903	1.57116e-90
D12_L	CCDC85C	25.5247	0.612272	1.88228e-90
D12_L	UPP1	25.4508	0.89624	4.45756e-90
D12_L	PRRG1	25.4409	0.788987	4.5701e-90
D12_L	SNAPC1	25.4296	0.61055	8.54407e-89
D12_L	SERTAD2	25.4208	0.681742	8.74988e-89
D12_L	RAB9A	25.3193	0.923858	9.82263e-89
D12_L	CCDC92	25.2932	1.01616	2.68365e-88
D12_L	SLC4A1	25.2815	1.23569	2.75417e-88
D12_L	KBTBD13	25.2719	1.78408	3.21221e-88
D12_L	DAG1	25.2397	0.446512	3.79949e-88
D12_L	PLXNA4	25.2246	0.788609	2.38004e-87
D12_L	PRR7	25.2017	1.56155	2.64176e-87
D12_L	CITED4	25.1904	0.911434	2.99898e-87
D12_L	CGN	25.1863	2.36326	3.64232e-87
D12_L	SPOCK2	25.1666	1.15854	3.71132e-87
D12_L	ATP2A3	25.1429	0.717571	5.24853e-87
D12_L	SMAD7B	25.1299	1.28446	5.85211e-87
D12_L	UNC13C	25.109	1.00851	2.41374e-86
D12_L	GPR63	25.0292	1.25572	2.69895e-86
D12_L	ABCC3	24.9785	0.674582	3.19623e-86
D12_L	SLC9A7	24.9216	1.20046	1.95191e-85
D12_L	PLPP3	24.8724	0.535204	4.72195e-85
D12_L	RALBP1	24.8123	0.413262	1.88477e-84
D12_L	INHBC	24.8036	1.87907	2.07506e-84
D12_L	GPAT3	24.7611	1.11283	2.7122e-84
D12_L	MIF	24.7302	0.536561	2.90756e-84
D12_L	SSTR2	24.7119	1.7259	9.46258e-84
D12_L	SH2D4B	24.7078	2.28493	3.61856e-83
D12_L	DENND2A	24.703	0.409721	1.35966e-82
D12_L	LOXL3	24.668	1.41635	2.11097e-82
D12_L	CCDC141	24.6595	0.310999	2.50119e-82
D12_L	H2AFJ	24.6247	1.15562	6.5358e-82
D12_L	SRF	24.5968	0.269277	7.17331e-82
D12_L	CTSA	24.5428	0.648096	7.65104e-82
D12_L	PRDX4	24.4753	0.354075	1.12582e-81
D12_L	SLC2A1	24.4614	0.654851	1.18979e-81
D12_L	TARBP1	24.439	0.813616	2.65388e-81
D12_L	NPY7R	24.4209	0.992973	3.19458e-81
D12_L	PTPRF	24.4142	0.57144	1.03783e-80
D12_L	NUP93	24.4089	0.753501	3.01704e-80
D12_L	IL13RA1	24.368	1.3351	5.97496e-80
D12_L	PMS2	24.3631	0.781009	2.34272e-79
D12_L	CYTB	24.3255	0.227477	2.86922e-79
D12_L	FLNB	24.2355	0.542381	5.43134e-79
D12_L	HIST1H2B5	24.1746	1.68883	7.74916e-79
D12_L	STARD5	24.1491	3.1513	1.29079e-78
D12_L	BCORL1	24.1439	0.992858	1.56362e-78
D12_L	LONRF2	24.1389	0.725332	2.06948e-78
D12_L	ARHGAP25	24.0529	0.716417	2.14457e-78
D12_L	MYLIP	24.0341	0.640889	4.67963e-78
D12_L	GADD45A	23.9113	0.518543	5.00439e-78
D12_L	PRSS23	23.8227	0.809576	2.62661e-77
D12_L	HVCN1	23.8219	1.1496	3.82379e-77
D12_L	VAV2	23.7532	0.645162	4.87036e-77
D12_L	NFATC1	23.6721	0.821581	7.59426e-77
D12_L	C1QTNF5	23.6658	0.790027	8.9672e-77
D12_L	CDH4	23.6535	0.652306	1.52703e-76
D12_L	DUS1L	23.6224	0.52274	2.1164e-76
D12_L	DOK7	23.5834	0.673965	4.03504e-76
D12_L	D2HGDH	23.5828	0.794974	6.06347e-76
D12_L	ND1	23.5585	0.192178	6.22117e-76
D12_L	HS6ST1	23.5461	0.495185	1.12895e-75
D12_L	POLR3K	23.434	1.5169	8.71679e-75
D12_L	MASTL	23.3453	0.682161	9.81697e-75
D12_L	FBXW7	23.2859	0.47275	1.10591e-74
D12_L	NAGA	23.2759	0.882086	1.22134e-74
D12_L	RAB30	23.2309	0.555165	2.21947e-74
D12_L	PLIN4	23.195	0.553283	7.91054e-74
D12_L	USP48	23.1884	0.655734	1.00916e-73
D12_L	NAT8L	23.1431	0.666433	1.02569e-73
D12_L	NET1	23.1417	0.408727	1.24677e-73
D12_L	LRRC8B	23.1414	1.28382	1.48103e-73
D12_L	SIVA1	23.1307	0.652713	2.68738e-73
D12_L	NCL	23.1244	0.173204	3.53183e-73
D12_L	WDR81	23.0865	1.05252	1.28041e-72
D12_L	C8B	23.0639	3.10303	1.4329e-72
D12_L	ASPH	23.0318	0.312441	2.11405e-72
D12_L	GJA8	22.9898	0.49072	3.32178e-72
D12_L	TGFBR2	22.9882	0.639916	3.49409e-72
D12_L	SHISA4	22.9707	0.64672	4.23541e-72
D12_L	TMEM214	22.9626	1.04754	1.08372e-71
D12_L	KRT18	22.9451	0.527664	1.80093e-71
D12_L	HES4	22.9414	0.626211	2.56755e-71
D12_L	EGLN3	22.8788	0.558622	5.16711e-71
D12_L	KCNT1	22.8569	2.13295	5.58697e-71
D12_L	B3GAT2	22.8141	0.214522	1.08691e-70
D12_L	EMILIN2	22.794	0.552387	2.01545e-70
D12_L	COLEC12	22.768	0.701663	5.4001e-70
D12_L	SLC25A22	22.7405	0.560974	1.71394e-69
D12_L	ARHGAP28	22.7345	0.996851	3.30713e-69
D12_L	ARHGAP1	22.7344	0.312612	3.93476e-69
D12_L	HSF2BP	22.6728	3.20032	8.55641e-69
D12_L	TMEM100	22.665	0.825038	1.1268e-68
D12_L	SRGAP1	22.6047	0.565505	1.16115e-68
D12_L	NKX2-5	22.5942	0.783017	3.72465e-68
D12_L	ZMYND12	22.5917	0.924833	5.42752e-68
D12_L	PPIG	22.577	0.259499	5.65037e-68
D12_L	GLDC	22.5711	0.845699	1.13096e-67
D12_L	MT3	22.553	1.84512	3.20308e-67
D12_L	SLC39A8	22.4572	20.3865	5.35282e-67
D12_L	LONP1	22.4544	0.445197	7.86495e-67
D12_L	SLC35F1	22.4479	0.627344	9.4685e-67
D12_L	GATC	22.4313	0.507212	1.27413e-66
D12_L	DYRK3	22.2756	0.294594	1.61106e-66
D12_L	BAIAP2	22.2677	0.652092	3.99225e-66
D12_L	PRKN	22.2389	0.756362	5.71251e-66
D12_L	LGI2	22.1532	0.48842	6.87624e-66
D12_L	ARHGAP26	22.1154	0.777636	8.05494e-66
D12_L	HM13	22.0986	0.386439	9.24061e-66
D12_L	AGPAT3	22.0776	0.475544	1.31372e-65
D12_L	PIEZO1	22.0643	1.14058	1.49124e-65
D12_L	NKX6-3	22.0233	20.1024	1.98549e-65
D12_L	HS6ST2	21.966	0.512139	4.45542e-65
D12_L	C4orf48	21.959	0.537182	1.76106e-64
D12_L	APOLD1	21.9532	0.935356	2.45658e-64
D12_L	PXYLP1	21.913	0.611864	2.60783e-64
D12_L	NXN	21.8488	0.659655	3.10344e-64
D12_L	SNX16	21.846	1.38908	4.50831e-64
D12_L	LAMA5	21.8155	0.57614	4.90683e-64
D12_L	AOX2	21.8103	1.53693	4.9566e-64
D12_L	FGF2	21.806	1.05565	6.48419e-64
D12_L	DNAJC1	21.7927	0.426774	8.52453e-64
D12_L	KIF9	21.7507	3.24713	8.76582e-64
D12_L	NEDD9	21.7325	0.688887	1.06571e-63
D12_L	PEX5	21.7128	0.515995	3.72958e-63
D12_L	CBX4	21.6973	0.990462	4.72689e-63
D12_L	MICALL1	21.6885	0.528142	9.79226e-63
D12_L	BET1	21.6865	0.6485	1.03059e-62
D12_L	ITGA8	21.6706	0.560519	1.53135e-62
D12_L	MKRN2OS	21.6544	1.19251	1.7469e-62
D12_L	TET3	21.6441	0.948861	1.99757e-62
D12_L	NUDCD1	21.6067	0.591258	2.3992e-62
D12_L	SREBF1	21.5817	2.03306	2.4434e-62
D12_L	KLHL42	21.5414	1.09943	4.30645e-62
D12_L	MAN2A2	21.4914	0.779352	7.21268e-62
D12_L	RLF	21.4724	0.554294	1.01358e-61
D12_L	SELENOP1	21.4407	0.588992	1.1825e-61
D12_L	TMEM220	21.405	0.554193	2.14272e-61
D12_L	ACTN1	21.3098	0.372103	2.52634e-61
D12_L	CHRNA5	21.2819	1.53872	3.67932e-61
D12_L	ST6GAL1	21.2745	0.666616	4.88745e-61
D12_L	IFFO2	21.2396	0.7444	7.02357e-61
D12_L	DYRK1A	21.2385	0.494445	8.22865e-61
D12_L	NCAN	21.2264	1.52337	9.81082e-61
D12_L	PQLC1	21.1866	0.838612	1.85527e-60
D12_L	SBK1	21.1777	0.805286	2.86758e-60
D12_L	HMG20B	21.1722	0.570275	5.20136e-60
D12_L	PKNOX1	21.1542	0.874079	5.38763e-60
D12_L	TXNDC5	21.1524	0.383788	5.59118e-60
D12_L	KAZALD1	21.147	1.14731	9.19357e-60
D12_L	LMCD1	21.1442	0.37196	1.16537e-59
D12_L	P3H2	21.1041	1.324	1.37978e-59
D12_L	NQO2	21.0882	0.47088	1.43574e-59
D12_L	PDE10A	21.0868	1.0757	1.77883e-59
D12_L	TMEM63B	21.0712	0.591736	1.87097e-59
D12_L	RELN	21.0653	1.09888	1.9489e-59
D12_L	RALGAPA1	20.9741	0.413759	2.0978e-59
D12_L	POSTN	20.974	0.330729	6.00697e-59
D12_L	MUSTN1	20.9212	0.38289	9.07447e-59
D12_L	GUCA1C	20.9079	2.40157	1.2198e-58
D12_L	RFESD	20.8967	1.5406	2.15539e-58
D12_L	IFI30	20.8946	0.490016	2.39476e-58
D12_L	PDE3A	20.888	0.58215	5.18501e-58
D12_L	NSMCE3	20.8424	0.478194	8.64031e-58
D12_L	PSAP	20.8405	0.222192	9.57335e-58
D12_L	KIAA0100	20.7744	0.934933	1.18602e-57
D12_L	GBP	20.7649	1.58032	1.41254e-57
D12_L	DIP2C	20.7628	0.596081	1.57781e-57
D12_L	BAIAP2L1	20.7589	0.865987	1.70647e-57
D12_L	DUSP1	20.7569	0.558457	1.94292e-57
D12_L	IKZF5	20.7444	0.735606	3.03429e-57
D12_L	NCAM1	20.7141	0.377059	3.43684e-57
D12_L	PPTC7	20.6193	0.507606	4.20509e-57
D12_L	SOS2	20.604	0.609753	4.22582e-57
D12_L	CDC6	20.5728	1.698	4.73222e-57
D12_L	HSP90AB1	20.5337	0.301334	4.81964e-57
D12_L	CRIM1	20.5222	0.703374	4.9438e-57
D12_L	TMEM123	20.5221	0.495023	5.142e-57
D12_L	HARBI1	20.517	1.17665	7.46996e-57
D12_L	SPART	20.5047	0.705343	7.9336e-57
D12_L	EGLN1	20.4928	0.405925	2.03629e-56
D12_L	SPHK1	20.4489	0.842234	2.42306e-56
D12_L	CA13	20.427	0.970392	2.51188e-56
D12_L	MYO7A	20.4018	1.2867	2.65774e-56
D12_L	KDM3A	20.385	0.813926	3.23528e-56
D12_L	VWA1	20.3742	0.883353	4.00912e-56
D12_L	TYK2	20.3617	2.40908	9.23796e-56
D12_L	COL4A5	20.3366	0.581205	9.29291e-56
D12_L	EMC3	20.2968	0.381055	1.60929e-55
D12_L	SMARCE1	20.2964	0.214841	1.68767e-55
D12_L	RRP1B	20.2944	0.5966	3.26037e-55
D12_L	RASGEF1B	20.2716	0.389712	3.78399e-55
D12_L	AEBP1	20.2343	0.730904	4.46082e-55
D12_L	DUSP3	20.2298	0.396459	4.65681e-55
D12_L	LYVE1	20.2228	1.48365	6.53304e-55
D12_L	MAPKAP1	20.2215	0.721273	9.07031e-55
D12_L	ADPGK	20.2212	0.59978	1.27049e-54
D12_L	RGS3-1	20.213	1.2112	1.57112e-54
D12_L	CCPG1	20.2085	0.398529	1.80085e-54
D12_L	TMEM132A	20.2051	0.570653	2.16806e-54
D12_L	CLIP4	20.1847	0.860881	2.28694e-54
D12_L	FZD4	20.1268	0.45438	2.29711e-54
D12_L	APLN	20.1193	0.915034	2.51998e-54
D12_L	KCNJ11	20.1174	1.31598	2.63075e-54
D12_L	RUBCNL	20.1108	1.11915	4.19255e-54
D12_L	NAT8B	20.1088	0.428189	9.76756e-54
D12_L	DAB1	20.1074	0.590393	1.33423e-53
D12_L	INPP4A	20.0894	0.491824	1.37653e-53
D12_L	CNOT1	20.0786	0.394157	3.22016e-53
D12_L	GALNT7	20.0757	0.64555	3.93051e-53
D12_L	TGFBR3	20.0689	1.10099	5.40109e-53
D12_L	STIM2	20.0498	1.02613	7.47903e-53
D12_L	TRIB1	20.0413	1.00241	7.84095e-53
D12_L	TTI2	20.0318	0.922477	8.28158e-53
D12_L	TRAF1	20.029	1.0278	9.08326e-53
D12_L	CASKIN2	20.0225	0.455115	1.01191e-52
D12_L	ART1L2	20.0146	3.00352	1.36555e-52
D12_L	PPM1J	20.0011	0.571194	2.14506e-52
D12_L	DDX46	19.9947	0.313752	2.26171e-52
D12_L	NUCB2	19.9887	0.287147	2.58673e-52
D12_L	MAPKAPK5	19.9802	0.4943	2.59636e-52
D12_L	SPTY2D1	19.9757	0.567135	2.86563e-52
D12_L	SLC27A4	19.9689	0.690219	3.17587e-52
D12_L	ACKR4	19.9431	1.11087	3.47886e-52
D12_L	GNL2	19.9353	0.450238	3.5324e-52
D12_L	SSH1	19.9345	1.22321	4.83815e-52
D12_L	NARF	19.9257	0.402756	6.77637e-52
D12_L	RGS1	19.9193	4.68454	6.8047e-52
D12_L	AKAP9	19.9019	0.415497	8.72633e-52
D12_L	SRSF11	19.8544	0.260681	1.60661e-51
D12_L	LARP4B	19.8469	0.478646	1.6959e-51
D12_L	AGRN	19.8406	0.3174	2.58004e-51
D12_L	SLC2A8	19.8187	0.63528	2.59726e-51
D12_L	CLEC19A	19.7798	0.508556	3.5566e-51
D12_L	ARL16	19.7479	1.18557	3.95306e-51
D12_L	COQ8A	19.7372	0.348709	4.18078e-51
D12_L	RIC3	19.7356	0.750876	4.20591e-51
D12_L	COL6A1	19.7282	0.713645	9.901e-51
D12_L	SLC7A5	19.7071	0.585276	1.47965e-50
D12_L	ZBTB47	19.698	0.594044	1.60513e-50
D12_L	TUBA5	19.6919	0.183552	3.04237e-50
D12_L	DNER	19.6797	1.31235	4.02686e-50
D12_L	SELENOS	19.6732	0.381897	4.19e-50
D12_L	ARHGEF37	19.6696	1.40216	6.16765e-50
D12_L	TRDN	19.6611	0.480677	6.70584e-50
D12_L	TMUB1	19.6477	0.58743	7.49935e-50
D12_L	C20H20ORF112	19.6308	0.886058	1.23222e-49
D12_L	SH3RF3	19.6293	1.1065	1.65829e-49
D12_L	SYNGR2	19.589	0.334482	2.88668e-49
D12_L	ND4	19.5883	0.233593	3.07956e-49
D12_L	CEP85L	19.5828	0.537147	4.46872e-49
D12_L	CTHRC1	19.577	0.593475	5.16052e-49
D12_L	S1PR1	19.5688	0.449679	7.21834e-49
D12_L	SLC25A21	19.5428	1.60852	7.76642e-49
D12_L	SLC7A7	19.5005	1.58549	1.36518e-48
D12_L	TMEM115	19.4859	0.456244	1.44961e-48
D12_L	C1orf109	19.4532	0.558513	1.85469e-48
D12_L	SH3PXD2A	19.4209	0.447093	2.03351e-48
D12_L	PIM3	19.4127	0.417382	2.52547e-48
D12_L	RBM46	19.3976	0.613412	2.87841e-48
D12_L	EGFL7	19.3813	0.48255	5.39545e-48
D12_L	SEMA3F	19.3553	0.530843	5.58272e-48
D12_L	TTYH2	19.3463	0.514902	7.45834e-48
D12_L	GFPT1	19.3442	0.465601	7.84418e-48
D12_L	PTPRB	19.3354	0.74274	1.19148e-47
D12_L	CAB39L	19.3244	0.495141	1.72358e-47
D12_L	SLC6A9	19.3063	0.766801	2.71205e-47
D12_L	KIF25	19.2995	0.695769	3.37796e-47
D12_L	LDLRAD1	19.2935	0.986509	4.05788e-47
D12_L	HYAL1	19.2926	0.421139	4.38016e-47
D12_L	MARCKSL1	19.2926	0.29111	4.69935e-47
D12_L	ZAR1	19.2751	1.89565	5.31989e-47
D12_L	AP4B1	19.2713	0.54337	5.74361e-47
D12_L	WWC1	19.2678	0.41922	6.44241e-47
D12_L	CD81	19.2559	0.22242	6.56874e-47
D12_L	GPC4	19.2558	0.276564	6.78344e-47
D12_L	SLC38A10	19.2371	0.711094	7.16356e-47
D12_L	FKBP11	19.2209	0.668058	8.57284e-47
D12_L	UVRAG	19.1909	0.613761	9.07752e-47
D12_L	UTP6	19.1828	0.416617	9.26572e-47
D12_L	VIL1	19.1656	0.398935	1.16596e-46
D12_L	BTBD11	19.1242	0.521819	1.2098e-46
D12_L	DDX19	19.1214	0.27755	1.42523e-46
D12_L	FRYL	19.1145	0.690407	1.61835e-46
D12_L	TAFA3	19.1	1.0609	1.63127e-46
D12_L	TBK1	19.0811	0.497906	1.70584e-46
D12_L	MAFK	19.0665	0.360309	1.81462e-46
D12_L	MYZAP	19.0606	0.339733	1.84301e-46
D12_L	CCDC186	18.9824	0.437795	2.00832e-46
D12_L	GTF2H1	18.9598	0.511119	2.29241e-46
D12_L	SFXN3	18.9542	0.622397	2.3046e-46
D12_L	GFPT2	18.9516	0.93574	2.32604e-46
D12_L	HGH1	18.9442	0.38196	2.44646e-46
D12_L	PLVAP	18.9361	0.511166	2.53813e-46
D12_L	GRK7	18.9324	1.73143	2.88348e-46
D12_L	LMBR1L	18.9312	2.6541	4.21907e-46
D12_L	APP	18.9225	0.263752	4.55038e-46
D12_L	UXS1	18.9163	0.565137	5.52177e-46
D12_L	GLS2	18.9081	0.544161	6.00951e-46
D12_L	HOMER1	18.8924	0.981439	6.40637e-46
D12_L	FRZB	18.8581	0.547089	6.67389e-46
D12_L	NINJ1	18.8441	0.254702	7.38394e-46
D12_L	MYL1	18.8415	0.0853607	8.43038e-46
D12_L	GANC	18.8186	0.649954	1.03904e-45
D12_L	GHITM	18.802	0.157834	1.53071e-45
D12_L	NCS1	18.7751	0.269112	1.55118e-45
D12_L	LSAMP	18.7428	0.551631	2.29838e-45
D12_L	POGLUT1	18.7028	0.431431	2.30286e-45
D12_L	EZR	18.6865	0.387792	2.41786e-45
D12_L	AIMP1	18.6541	0.228284	2.9984e-45
D12_L	KCNMB2	18.6319	0.468623	3.38957e-45
D12_L	UCK1	18.5701	0.412513	4.43781e-45
D12_L	HORMAD1	18.5622	1.87289	6.63183e-45
D12_L	BBS2	18.5495	0.483237	6.72803e-45
D12_L	UGCG	18.5432	0.582887	1.02382e-44
D12_L	ADAMTS15	18.523	0.645133	1.26894e-44
D12_L	IGF2R	18.511	0.616499	1.4553e-44
D12_L	DMRT1	18.486	1.34127	1.78375e-44
D12_L	PRKCE	18.485	1.25367	2.118e-44
D12_L	AP3S2	18.4756	0.273668	2.45114e-44
D12_L	PFKFB3	18.4615	1.32906	2.49397e-44
D12_L	SCARA5	18.4372	0.599063	2.72919e-44
D12_L	SFRP2	18.4197	0.8011	2.9364e-44
D12_L	CTTNBP2	18.3944	0.978097	3.98177e-44
D12_L	BTBD7	18.3694	0.708914	4.02244e-44
D12_L	PCSK6	18.3645	1.56021	4.08941e-44
D12_L	GCAT	18.3405	0.481571	4.31755e-44
D12_L	SYTL2	18.3178	1.01348	4.73034e-44
D12_L	MNS1	18.3022	0.940761	6.8375e-44
D12_L	NECTIN3	18.2905	0.385038	7.25978e-44
D12_L	GSTA3	18.2854	0.52429	8.31418e-44
D12_L	GATAD2A	18.2279	0.373444	8.6015e-44
D12_L	DNAJB11	18.2233	0.320702	9.42816e-44
D12_L	TEX14	18.1955	1.62051	9.69398e-44
D12_L	ADGRL4	18.1736	0.669867	1.06642e-43
D12_L	KIAA1217	18.1719	0.649356	1.34161e-43
D12_L	PAQR5	18.1585	1.72054	1.38585e-43
D12_L	LCA5	18.1379	0.601903	2.512e-43
D12_L	CYB561D2	18.1378	0.373212	2.69195e-43
D12_L	EEA1	18.1295	0.346995	2.71413e-43
D12_L	RCC1L	18.1274	0.763653	2.99943e-43
D12_L	TRAPPC5	18.1221	0.412991	3.24842e-43
D12_L	PLA2G4A	18.1196	0.460545	4.38819e-43
D12_L	RBFOX2	18.1061	0.329453	4.73041e-43
D12_L	CLSPN	18.1036	0.427289	4.82005e-43
D12_L	ZC3H13	18.0857	0.246256	5.3921e-43
D12_L	ACSL1	18.0788	0.480229	5.96364e-43
D12_L	SBDS	18.0785	0.314725	5.98444e-43
D12_L	GNE	18.0762	0.420961	6.02487e-43
D12_L	ATP1A1	18.0648	0.163169	6.98238e-43
D12_L	DNASE1L3	18.035	1.61356	7.33306e-43
D12_L	SPG7	18.0345	0.251146	9.31255e-43
D12_L	RPAP3	18.0136	0.392259	1.05209e-42
D12_L	PRIMA1	18.0123	0.452718	1.26226e-42
D12_L	SPTLC2	17.9974	0.631117	1.4366e-42
D12_L	LIMCH1	17.9819	0.361233	1.64735e-42
D12_L	CD248	17.9026	0.493838	1.7858e-42
D12_L	SLC9A8	17.9019	0.596948	2.29326e-42
D12_L	CASC4	17.8921	0.309543	3.01246e-42
D12_L	ARHGAP29	17.8815	0.513317	3.55129e-42
D12_L	RND3	17.8703	0.442166	3.74982e-42
D12_L	BSG	17.8481	0.168669	3.87983e-42
D12_L	JAG1	17.8447	0.49578	3.89633e-42
D12_L	IGFBP3	17.8343	0.569811	4.64698e-42
D12_L	GRIP2	17.8074	3.14422	4.75348e-42
D12_L	MGEA5	17.7692	0.404613	4.82752e-42
D12_L	SHROOM2	17.7666	0.576518	5.4389e-42
D12_L	PRODH	17.7663	0.823602	5.71309e-42
D12_L	FBXL22	17.7343	0.482942	5.82778e-42
D12_L	LMAN2	17.725	0.64469	7.83519e-42
D12_L	KRT7	17.7117	0.540464	8.56728e-42
D12_L	SYDE2	17.7031	0.46379	1.05065e-41
D12_L	RBM24	17.7021	0.178013	1.16266e-41
D12_L	NID2	17.6605	0.480451	1.45537e-41
D12_L	AGTPBP1	17.653	0.792009	1.74012e-41
D12_L	TMEM268	17.5796	0.899983	2.33215e-41
D12_L	MADD	17.5719	0.633479	2.87399e-41
D12_L	UMAD1	17.5471	0.354319	2.93802e-41
D12_L	UACA	17.5452	0.45135	3.07989e-41
D12_L	NRXN3	17.5305	1.94129	3.16489e-41
D12_L	CPAMD8	17.5302	0.565531	3.51476e-41
D12_L	ASCC1	17.5145	0.391634	4.14338e-41
D12_L	LAMP5	17.513	0.485802	4.3643e-41
D12_L	ENKUR	17.5103	0.794684	4.64729e-41
D12_L	SS18L1	17.4857	2.94486	4.77843e-41
D12_L	RGL1	17.48	0.41559	5.55974e-41
D12_L	CREG1	17.468	0.488042	7.88092e-41
D12_L	TTC13	17.4315	0.655349	8.44131e-41
D12_L	ALG9	17.4102	0.488738	1.00354e-40
D12_L	ECE1	17.3965	0.458126	1.18666e-40
D12_L	SHLD2	17.3784	0.453048	1.24319e-40
D12_L	ELF1	17.3771	0.420518	1.27371e-40
D12_L	H2B-I	17.3523	2.32707	1.30656e-40
D12_L	CDK5RAP3	17.345	0.534516	1.44904e-40
D12_L	LRRK1	17.3237	0.700648	2.02126e-40
D12_L	HAGHL	17.3182	0.677725	2.39252e-40
D12_L	SLC16A3	17.3033	0.618773	2.50235e-40
D12_L	RMDN3	17.2632	0.570537	2.89494e-40
D12_L	CNTNAP2	17.2618	1.25448	3.14086e-40
D12_L	CYSTM1	17.2577	0.332757	3.52149e-40
D12_L	HIST1H3H-2	17.2466	0.479766	3.86289e-40
D12_L	TXNDC12	17.2446	0.374671	4.80466e-40
D12_L	DENND6B	17.2443	0.37331	5.47528e-40
D12_L	MYO3A	17.2374	0.604357	5.5178e-40
D12_L	RARRES2	17.2357	0.38399	6.91684e-40
D12_L	PDGFD	17.23	0.648884	8.49286e-40
D12_L	STUM	17.204	1.66824	9.54222e-40
D12_L	MDK	17.1841	0.218837	9.63806e-40
D12_L	TRABD	17.1561	0.671802	1.25264e-39
D12_L	PMVK	17.1521	0.389096	1.75908e-39
D12_L	ST7L	17.1461	0.451437	2.05611e-39
D12_L	TMEM144	17.1437	0.486236	2.34801e-39
D12_L	AGO1	17.1361	0.734176	2.60846e-39
D12_L	ARL6IP1	17.112	0.406114	2.60907e-39
D12_L	TMEM259	17.0599	0.542459	3.04521e-39
D12_L	SBF2	17.0505	0.526936	3.0632e-39
D12_L	AP5M1	17.0388	0.530422	3.30673e-39
D12_L	RERE	17.0241	0.627483	3.396e-39
D12_L	NUFIP2	17.0146	0.745006	3.62576e-39
D12_L	CFAP97	16.9606	1.21661	3.97133e-39
D12_L	CYR61	16.9562	0.483527	4.24735e-39
D12_L	MID2	16.9402	0.91899	4.72898e-39
D12_L	SLK	16.9342	0.291139	7.10097e-39
D12_L	PHLPP1	16.9163	0.311346	7.72717e-39
D12_L	CACNA1G	16.9004	3.36545	8.00979e-39
D12_L	SRSF4	16.8922	0.377386	1.04466e-38
D12_L	SULT1E1	16.8888	0.46035	1.08245e-38
D12_L	MAP1LC3B	16.8757	0.196775	1.27677e-38
D12_L	GIPC1	16.8748	0.528005	1.28189e-38
D12_L	FNBP4	16.8619	0.491739	1.38808e-38
D12_L	MCAT	16.8488	0.416379	1.61544e-38
D12_L	RBMS3	16.8484	0.355804	2.06452e-38
D12_L	THY1	16.8398	0.855237	2.46498e-38
D12_L	ACE	16.8078	0.535054	3.24088e-38
D12_L	NUDT19	16.8006	0.540115	3.42198e-38
D12_L	PLD1	16.7984	0.884192	3.42743e-38
D12_L	PPP6R2	16.7948	0.62559	3.45292e-38
D12_L	CFLAR	16.7477	0.532531	3.76657e-38
D12_L	EFR3B	16.7381	0.677397	4.17081e-38
D12_L	FOXP1	16.7379	0.40277	4.53331e-38
D12_L	ORAI1	16.7345	0.529428	5.74343e-38
D12_L	MAU2	16.7044	0.815849	6.87072e-38
D12_L	HECTD3	16.7011	0.436289	8.93053e-38
D12_L	GREB1L	16.6968	0.926582	1.01217e-37
D12_L	ESYT2	16.6938	0.790095	1.03626e-37
D12_L	LMO1	16.6855	1.62324	1.05189e-37
D12_L	ALG6	16.6712	0.583804	1.62895e-37
D12_L	TRAPPC11	16.6676	0.399033	1.65097e-37
D12_L	RYR2	16.663	0.299443	1.89457e-37
D12_L	SLC25A43	16.6592	0.545101	2.42317e-37
D12_L	MTBP	16.6356	0.580975	4.92631e-37
D12_L	DACT2	16.6033	0.204476	5.37841e-37
D12_L	CREM	16.5967	0.694933	5.79309e-37
D12_L	RADX	16.5963	0.504521	6.80708e-37
D12_L	B4GALT4	16.5886	0.522097	6.99355e-37
D12_L	HDAC1	16.5767	0.30056	7.93249e-37
D12_L	AKT1	16.574	0.549382	8.32688e-37
D12_L	IGF1R	16.5725	0.357428	8.62666e-37
D12_L	SEC16A	16.5147	0.393337	9.01362e-37
D12_L	RCSD1	16.511	0.290265	9.75359e-37
D12_L	AGTR1	16.5007	1.23213	1.16672e-36
D12_L	PATL1	16.4895	1.60298	1.20684e-36
D12_L	NFXL1	16.4779	0.682034	2.40004e-36
D12_L	SLC35B3	16.4566	0.623876	2.96511e-36
D12_L	CAMK2D	16.4552	0.563304	3.47508e-36
D12_L	NUP98	16.4512	0.641735	4.22525e-36
D12_L	ALG13	16.4252	19.5258	5.44895e-36
D12_L	IFNGR1	16.4194	0.452214	5.54421e-36
D12_L	CDA	16.4121	0.348202	6.32466e-36
D12_L	EIF1B	16.4117	1.54969	7.92732e-36
D12_L	DNAJC12	16.3964	0.435394	1.05589e-35
D12_L	GDA	16.3854	1.44371	1.05949e-35
D12_L	SMAD7	16.3852	0.465586	1.08437e-35
D12_L	RTTN	16.3801	1.24909	1.13314e-35
D12_L	LYPD6B	16.3796	0.311013	1.44499e-35
D12_L	PRKAA2	16.3793	0.344462	1.54782e-35
D12_L	GOPC	16.3525	0.411659	1.77943e-35
D12_L	TOR1B	16.3394	0.375051	1.97001e-35
D12_L	AQP4	16.3235	2.46063	2.23194e-35
D12_L	MPP3	16.3169	0.499244	2.59384e-35
D12_L	N4BP3	16.3094	0.514517	2.75207e-35
D12_L	EXOC6B	16.2589	0.528672	3.29614e-35
D12_L	STAG3	16.2172	0.640841	3.58356e-35
D12_L	SRGAP3	16.185	0.65216	3.59292e-35
D12_L	EIF2AK4	16.1685	0.407951	3.62496e-35
D12_L	EME2	16.1621	0.641174	3.68116e-35
D12_L	PIGB	16.1621	0.479474	3.86636e-35
D12_L	HUS1	16.1589	0.538727	5.56391e-35
D12_L	TMEM51	16.1493	1.91165	5.84806e-35
D12_L	GTF2F2	16.1484	0.337404	8.49247e-35
D12_L	OBI1	16.1437	0.803755	8.54698e-35
D12_L	WBP2	16.1414	0.405481	8.84061e-35
D12_L	WWC2	16.115	0.439588	1.01347e-34
D12_L	MARCHF2	16.0955	0.548677	1.16887e-34
D12_L	RNF214	16.0718	0.413655	1.20959e-34
D12_L	ATG13	16.0684	0.426006	1.52636e-34
D12_L	HIVEP3	16.067	1.8536	1.57383e-34
D12_L	MRPL57	16.0634	0.188744	1.73419e-34
D12_L	DDHD1	16.0448	0.514179	1.80144e-34
D12_L	CNBP	16.0428	0.0909164	1.92364e-34
D12_L	E2F8	16.0387	0.458345	2.32884e-34
D12_L	ARSB	16.0351	0.70268	2.73229e-34
D12_L	DEPDC5	16.0327	0.460184	3.32274e-34
D12_L	FNIP2	16.0318	0.508699	3.37229e-34
D12_L	PDK4	16.0221	0.686931	3.39478e-34
D12_L	SFT2D2	16.0153	0.408297	3.49687e-34
D12_L	DIO2	16.0109	2.75124	4.09044e-34
D12_L	B3GALT2	16.003	0.785779	5.15773e-34
D12_L	CLSTN3	16.0025	0.460535	5.64615e-34
D12_L	TICRR	15.9977	0.577359	6.13668e-34
D12_L	ATMIN	15.9908	0.678779	6.45039e-34
D12_L	EPHA2	15.9863	0.700564	7.00946e-34
D12_L	GNS	15.9774	0.357497	7.44727e-34
D12_L	PLTP	15.9746	0.690438	1.06402e-33
D12_L	FGFRL1	15.9712	0.314884	1.1045e-33
D12_L	HEXD	15.9711	0.749648	1.27188e-33
D12_L	INCENP	15.9671	0.317279	1.33623e-33
D12_L	OVST	15.9649	2.13756	1.34158e-33
D12_L	LCORL-1	15.947	0.791184	1.35462e-33
D12_L	UNC13D	15.9407	1.38383	1.64019e-33
D12_L	NPPA	15.9358	0.304198	2.14877e-33
D12_L	TRPM7	15.93	0.505329	2.17849e-33
D12_L	PFKP	15.9277	0.290095	2.32199e-33
D12_L	SLC35D1	15.9246	0.572073	2.6429e-33
D12_L	TTC9	15.8969	0.40546	2.76192e-33
D12_L	STAM2	15.8924	0.382578	3.24384e-33
D12_L	IRAG1	15.8916	0.996551	3.25308e-33
D12_L	MKLN1	15.8521	0.423875	6.51743e-33
D12_L	TMEM158	15.8484	0.492415	7.26894e-33
D12_L	CHCHD7	15.8438	0.800671	8.51476e-33
D12_L	STK32C	15.836	0.812751	8.87207e-33
D12_L	OSBPL11	15.8348	0.481196	1.0676e-32
D12_L	DPP7	15.8342	0.401378	1.07726e-32
D12_L	PITX2	15.8323	0.548093	1.27081e-32
D12_L	CHST10	15.8314	0.422081	1.36755e-32
D12_L	FKBP10	15.8258	0.512862	1.42401e-32
D12_L	RALGDS	15.8051	0.524576	1.46689e-32
D12_L	TBC1D4	15.784	0.659284	1.66235e-32
D12_L	DNTTIP1	15.7594	0.579701	1.68331e-32
D12_L	ADIPOR1	15.7517	0.386356	1.79991e-32
D12_L	MFSD2B	15.7461	1.48698	2.03789e-32
D12_L	NCBP3	15.7153	0.324219	2.58555e-32
D12_L	PPIL1	15.7139	0.734063	2.8753e-32
D12_L	LCORL	15.6996	0.54739	3.23837e-32
D12_L	MMD2	15.6989	1.10306	3.27655e-32
D12_L	SYNM	15.6778	0.375706	3.3881e-32
D12_L	HK2	15.6585	0.493276	3.59108e-32
D12_L	ANKRD66	15.6585	1.62872	3.68103e-32
D12_L	CACNA1E	15.6555	1.66499	4.74803e-32
D12_L	DAXX	15.6299	0.440221	5.01412e-32
D12_L	SPRY2	15.6187	0.453085	5.32959e-32
D12_L	RBBP6	15.6081	0.184461	5.66519e-32
D12_L	GRIA1	15.5988	1.64855	6.04957e-32
D12_L	TSPAN4	15.5912	0.394223	7.13395e-32
D12_L	TMEM19	15.5777	0.35739	9.29634e-32
D12_L	HENMT1	15.5656	0.456303	1.05575e-31
D12_L	P3H4	15.557	0.560062	1.07413e-31
D12_L	PTPRS	15.5457	0.321905	1.07413e-31
D12_L	RGMA	15.5398	0.51021	1.19552e-31
D12_L	STK10	15.5385	0.370143	1.32188e-31
D12_L	STT3A	15.5244	0.33455	1.36098e-31
D12_L	COG5	15.504	0.45725	1.40821e-31
D12_L	LMAN2L	15.5032	0.346028	1.8532e-31
D12_L	PEX2	15.4688	0.38687	2.47739e-31
D12_L	APCDD1	15.4658	1.00606	2.9907e-31
D12_L	AMDHD2	15.4382	0.357337	3.50608e-31
D12_L	ATP9A	15.4348	1.80979	3.50769e-31
D12_L	ECT2	15.416	0.540691	3.51687e-31
D12_L	NLRP3	15.3993	0.680376	3.52304e-31
D12_L	SERPINH1	15.3948	0.242066	4.12001e-31
D12_L	CCDC152	15.377	0.573261	4.44374e-31
D12_L	TMEM18	15.3703	0.648882	5.10114e-31
D12_L	KCNK4	15.3576	0.53361	7.28233e-31
D12_L	PTRF	15.3476	0.191558	7.36267e-31
D12_L	LRRC57	15.3445	0.443016	8.34333e-31
D12_L	SHISA2	15.3425	0.38432	1.07069e-30
D12_L	ZDHHC12	15.3199	0.397724	1.34834e-30
D12_L	DNAJB6	15.3055	0.242295	1.42899e-30
D12_L	CASC3	15.294	0.630373	1.74679e-30
D12_L	TLR2A	15.2788	0.514328	1.86059e-30
D12_L	RARB	15.2693	0.348656	1.86501e-30
D12_L	UBAP2L	15.2678	0.537232	2.02538e-30
D12_L	CDIP1	15.2335	0.321591	2.4491e-30
D12_L	FAM193B	15.2294	0.731687	2.45788e-30
D12_L	KCNN2	15.2254	0.735498	2.47526e-30
D12_L	DNAJC3	15.2252	0.245057	2.86482e-30
D12_L	SLC44A5	15.1622	0.486172	3.07351e-30
D12_L	BIRC2	15.1505	0.482823	3.18138e-30
D12_L	NAP1L4	15.1423	0.180178	3.36031e-30
D12_L	ARPC1B	15.1405	0.459363	3.84639e-30
D12_L	PPAN	15.138	0.488703	4.30836e-30
D12_L	SCN3B	15.1257	0.660542	4.44e-30
D12_L	WDR1	15.1254	0.240995	4.54172e-30
D12_L	TRIM41	15.1126	1.18083	5.31091e-30
D12_L	ARF5	15.1112	0.203569	5.70829e-30
D12_L	JMJD1C	15.1023	0.364372	5.87245e-30
D12_L	FAM171A1	15.1007	0.374602	6.06346e-30
D12_L	ADCY3	15.0761	0.438839	6.85827e-30
D12_L	PARP3	15.0751	0.423746	1.11284e-29
D12_L	SMAP2	15.0574	0.3953	1.24021e-29
D12_L	NWD2	15.0417	2.1059	1.35888e-29
D12_L	C15orf39	15.0336	0.584017	1.37029e-29
D12_L	PCOLCE2	15.0304	0.733229	1.61698e-29
D12_L	ELMOD2	15.0184	0.296051	1.66271e-29
D12_L	JMY	15.0177	1.13626	1.67648e-29
D12_L	NFKBIZ	14.986	0.587918	1.83236e-29
D12_L	OSBPL6	14.977	0.45761	2.08249e-29
D12_L	PPP1R12A	14.9628	0.221958	2.22649e-29
D12_L	DDR2	14.9279	0.500777	2.23559e-29
D12_L	RNF19B	14.9094	0.909162	2.41783e-29
D12_L	EDN1	14.8824	0.514879	2.55849e-29
D12_L	USP30	14.8807	0.614013	2.9492e-29
D12_L	NEB	14.879	1.22644	3.00525e-29
D12_L	TADA1	14.8482	0.752343	3.06e-29
D12_L	ITGB5	14.8323	0.602943	3.19487e-29
D12_L	KAZN	14.8261	0.609677	3.50976e-29
D12_L	NCKAP5	14.8046	0.401876	3.63954e-29
D12_L	FUT8	14.8013	0.557414	3.69009e-29
D12_L	ARID5B	14.801	0.453421	3.69176e-29
D12_L	C1QTNF7	14.7818	0.616622	3.77016e-29
D12_L	MIGA1	14.7704	0.883316	4.18591e-29
D12_L	ACAP2	14.7493	0.399755	4.49184e-29
D12_L	PPARA	14.7351	0.779169	4.68093e-29
D12_L	SLMAP	14.7325	0.277975	4.70127e-29
D12_L	TOM1L2	14.7305	0.268898	5.18005e-29
D12_L	USP15	14.7302	0.332394	5.39283e-29
D12_L	YOD1	14.7215	0.629358	5.48609e-29
D12_L	ARFGEF1	14.7102	0.536794	6.78955e-29
D12_L	CCSAP	14.7027	0.377824	7.03012e-29
D12_L	FAM65B	14.6973	0.851626	7.21826e-29
D12_L	MFN1	14.6971	0.211045	7.26306e-29
D12_L	TEC	14.6895	0.682049	7.36035e-29
D12_L	WDR47	14.6615	0.56529	8.53343e-29
D12_L	RASSF3	14.6581	0.250474	1.0014e-28
D12_L	UGGT2	14.6537	0.666768	1.01931e-28
D12_L	SS18	14.6435	0.172217	1.08071e-28
D12_L	RSPH1	14.6413	0.873353	1.10903e-28
D12_L	STT3B	14.6349	0.294441	1.11709e-28
D12_L	VSIG10	14.6345	0.495593	1.14778e-28
D12_L	PEX19	14.6338	0.387414	1.15703e-28
D12_L	SCAF11	14.6327	0.235606	1.21159e-28
D12_L	DCLRE1C	14.6188	0.788795	1.22595e-28
D12_L	NUP153	14.604	0.439224	1.24566e-28
D12_L	GMFB	14.591	0.278118	1.29136e-28
D12_L	UGDH	14.5662	0.336551	1.61419e-28
D12_L	ND3	14.5645	0.170688	1.96374e-28
D12_L	PRKACB	14.5547	0.302502	1.99436e-28
D12_L	CLBA1	14.5275	0.671024	2.17132e-28
D12_L	IFI27L2	14.5257	0.238155	2.41284e-28
D12_L	PAXIP1	14.5239	0.407158	2.43854e-28
D12_L	SPDYA	14.5086	1.41733	2.54765e-28
D12_L	MAPK11	14.5062	0.440397	3.02416e-28
D12_L	FRA10AC1	14.499	0.595624	3.10113e-28
D12_L	MAP3K9	14.495	1.87352	3.62064e-28
D12_L	DUSP6	14.4941	0.318592	3.65381e-28
D12_L	B3GLCT	14.4928	0.383733	3.79706e-28
D12_L	TNFRSF10B	14.4797	0.740238	4.24563e-28
D12_L	STC2	14.4722	0.410929	4.36256e-28
D12_L	ARHGAP45	14.4364	0.622232	4.78139e-28
D12_L	KRTCAP3	14.4221	1.31586	4.78517e-28
D12_L	CD63	14.4111	0.206869	4.83186e-28
D12_L	TNFSF15	14.4018	1.4317	5.03314e-28
D12_L	SLC26A2	14.3884	1.8149	5.05705e-28
D12_L	KLHL25	14.3877	0.907927	6.21351e-28
D12_L	CHADL	14.3877	2.35655	7.18036e-28
D12_L	JUP	14.3727	0.233935	7.84865e-28
D12_L	RHAG	14.3711	1.08464	8.13156e-28
D12_L	REM1	14.3541	0.23503	8.14792e-28
D12_L	EDEM3	14.3534	0.500085	9.58115e-28
D12_L	TNFRSF21	14.3523	0.404488	9.74822e-28
D12_L	KDM4C	14.3496	0.596566	9.74822e-28
D12_L	ZPBP1	14.3422	19.1898	1.03344e-27
D12_L	STK40	14.3414	0.410227	1.05489e-27
D12_L	POR	14.3352	0.45959	1.10768e-27
D12_L	TSPAN3	14.3343	0.612257	1.14719e-27
D12_L	TAFA2	14.3302	0.788171	1.5887e-27
D12_L	ADAMTSL2	14.326	1.57714	1.95899e-27
D12_L	RAMP3	14.3255	0.443338	2.09412e-27
D12_L	IRF2BP2	14.3083	0.482693	2.10788e-27
D12_L	TAB3	14.303	0.461248	2.58499e-27
D12_L	RNF217	14.2922	0.964819	2.64998e-27
D12_L	IL17RD	14.2892	0.692149	2.942e-27
D12_L	SEC14L1	14.2796	0.367076	3.21549e-27
D12_L	THOC2	14.2718	0.286815	3.2973e-27
D12_L	MAP3K15	14.2553	1.21182	3.42765e-27
D12_L	TATDN3	14.2539	0.447987	3.5014e-27
D12_L	MAP1A	14.253	0.256735	3.53591e-27
D12_L	GATA6	14.2451	0.268711	3.61633e-27
D12_L	PTPN7	14.2407	2.07235	3.75273e-27
D12_L	MINDY1	14.2369	0.412269	4.28661e-27
D12_L	PCMTD1	14.2317	0.702295	4.33062e-27
D12_L	SPTBN1	14.2293	0.179841	4.60095e-27
D12_L	MIEF1	14.2281	2.8835	4.7753e-27
D12_L	RDH14	14.2183	0.342336	5.14987e-27
D12_L	ARL4A	14.2156	0.395485	5.49198e-27
D12_L	DNAJB9	14.2143	0.396646	5.79415e-27
D12_L	SARAF	14.2092	0.436223	6.19821e-27
D12_L	U2SURP	14.2005	0.179849	6.38521e-27
D12_L	FHL3	14.1971	0.436897	6.80771e-27
D12_L	ADARB1	14.1865	1.26556	7.20845e-27
D12_L	NPAS2	14.1656	2.2621	8.21008e-27
D12_L	CDC42BPB	14.161	0.241248	8.29595e-27
D12_L	PGS1	14.1509	0.470521	8.89912e-27
D12_L	PHRF1	14.1433	0.313192	9.14671e-27
D12_L	RAB3B	14.1153	0.596656	9.78534e-27
D12_L	TENM3	14.1071	1.04206	1.06312e-26
D12_L	IL1RAP	14.1065	0.491192	1.09343e-26
D12_L	SMYD5	14.0913	0.27006	1.11649e-26
D12_L	PIP4K2C	14.0858	2.32511	1.16417e-26
D12_L	TMED10	14.0854	0.156225	1.17897e-26
D12_L	CYTH1	14.0668	0.291247	1.19683e-26
D12_L	PLXND1	14.0522	0.315243	1.2031e-26
D12_L	MDFI	14.0277	1.29889	1.50101e-26
D12_L	CIB2	14.0165	0.523185	1.53065e-26
D12_L	FAM174C	14.0129	0.300413	1.56098e-26
D12_L	SLC7A6	14.0063	0.38253	1.56098e-26
D12_L	DUSP22	13.9964	0.249329	1.67051e-26
D12_L	SNX20	13.9903	1.58675	1.7858e-26
D12_L	SGCD	13.9739	0.8641	2.0899e-26
D12_L	PLLP	13.9721	0.795133	2.11778e-26
D12_L	NADSYN1	13.9684	0.462424	2.22708e-26
D12_L	PRADC1	13.9655	0.213226	2.24979e-26
D12_L	ATRIP	13.9445	0.541111	2.35668e-26
D12_L	ARHGDIG	13.9236	0.305703	2.38525e-26
D12_L	ATF4	13.9176	0.0932874	2.46259e-26
D12_L	ZHX3	13.9005	0.713546	2.47442e-26
D12_L	MFGE8	13.9001	0.331587	3.37581e-26
D12_L	WBP4	13.8914	0.372069	3.49523e-26
D12_L	ST3GAL2	13.8822	0.350939	3.62824e-26
D12_L	STARD3	13.8803	1.95487	3.86566e-26
D12_L	PMM1	13.8678	0.441544	3.95248e-26
D12_L	KLHL20	13.8677	0.542219	4.22129e-26
D12_L	TOMM40L	13.8631	0.331482	4.5575e-26
D12_L	PRSS35	13.8583	0.564211	4.57509e-26
D12_L	CLCN5	13.8577	0.459685	4.90221e-26
D12_L	TOR1AIP1	13.8566	0.328454	5.59181e-26
D12_L	MFSD11	13.8538	0.345565	5.63729e-26
D12_L	PYROXD1	13.8431	0.370187	5.73875e-26
D12_L	GTF3C3	13.84	0.574422	5.7737e-26
D12_L	MAN1B1	13.8291	0.446324	6.65358e-26
D12_L	TMC7	13.8192	0.705858	6.73784e-26
D12_L	NUMB	13.816	0.407926	8.61491e-26
D12_L	PRPF3	13.8084	0.412629	8.6253e-26
D12_L	PPIC	13.8079	0.318416	8.64148e-26
D12_L	TUBGCP5	13.8069	0.475707	8.66391e-26
D12_L	VPS39	13.7939	0.404125	9.11828e-26
D12_L	MPHOSPH8	13.7898	0.362872	9.41887e-26
D12_L	C3H6ORF163	13.7881	1.76376	9.78204e-26
D12_L	ALG11	13.7794	0.504346	9.97741e-26
D12_L	PLA2G6	13.7782	0.507227	1.12431e-25
D12_L	SLC25A42	13.7759	0.576715	1.19966e-25
D12_L	PRDM15	13.7758	0.548532	1.24355e-25
D12_L	BUD13	13.7571	0.291244	1.33426e-25
D12_L	GOLM1	13.7427	0.192947	1.35011e-25
D12_L	DLL4	13.7189	0.30391	1.37631e-25
D12_L	TMEM255A	13.7121	0.526816	1.44327e-25
D12_L	ASAP2	13.7094	0.827821	1.44493e-25
D12_L	OTOA	13.7059	1.97087	1.49119e-25
D12_L	NDST2	13.7015	0.275623	1.70487e-25
D12_L	PNPLA8	13.6994	0.344556	1.90478e-25
D12_L	RASA2	13.6993	0.382039	2.05571e-25
D12_L	CRELD1	13.6965	0.497035	2.1255e-25
D12_L	USP22	13.6959	0.304148	2.39494e-25
D12_L	NFKB2	13.6893	1.65571	3.13261e-25
D12_L	SAMD4A	13.6796	0.207761	3.37633e-25
D12_L	COPG1	13.6737	0.255583	3.82539e-25
D12_L	BEND5	13.6635	0.467994	3.99775e-25
D12_L	BMP4	13.6616	0.218247	4.27008e-25
D12_L	ENS-1	13.6314	1.3862	4.32141e-25
D12_L	PFKM	13.6242	0.273532	4.77563e-25
D12_L	POMGNT2	13.6192	0.648327	4.90746e-25
D12_L	EML1	13.6074	0.372485	4.92002e-25
D12_L	CARMIL1	13.5807	0.443838	5.25656e-25
D12_L	IGF2BP3	13.5753	0.25749	5.53128e-25
D12_L	AGPAT2	13.5562	0.470618	6.15382e-25
D12_L	PIGF	13.5509	0.736851	6.24508e-25
D12_L	PARD3B	13.5474	0.122545	6.56658e-25
D12_L	PTX3	13.5421	0.28666	6.81414e-25
D12_L	BPGM	13.5306	0.376862	7.7722e-25
D12_L	GK5	13.5141	1.23727	8.81546e-25
D12_L	ABCA1	13.5066	0.468086	1.01344e-24
D12_L	NOM1	13.5017	0.559204	1.10999e-24
D12_L	ARSH	13.5009	0.594946	1.10999e-24
D12_L	UBFD1	13.4389	0.352148	1.11856e-24
D12_L	CCNC	13.4165	0.265794	1.19709e-24
D12_L	CTH	13.4095	0.28077	1.43902e-24
D12_L	SRM	13.3981	0.667242	1.58427e-24
D12_L	CDCP1	13.3866	0.407751	1.96666e-24
D12_L	PRKCZ	13.3786	0.838191	2.09036e-24
D12_L	PCNX4	13.3775	0.547506	2.15764e-24
D12_L	MSMO1	13.3759	0.946389	2.17876e-24
D12_L	ATVR1	13.3673	0.252531	2.18289e-24
D12_L	POLD4	13.3624	0.364054	2.28413e-24
D12_L	MAD2L1BP	13.3573	0.565584	2.4251e-24
D12_L	BORCS8	13.3436	0.293476	2.57682e-24
D12_L	MS4A4A	13.3373	0.459235	3.05399e-24
D12_L	MAP7D2	13.3261	1.5595	3.09023e-24
D12_L	RBPJ	13.3119	0.510646	3.14336e-24
D12_L	CD9	13.3009	1.56075	3.48198e-24
D12_L	FBXL8	13.298	0.489193	3.49538e-24
D12_L	DACT1	13.2969	0.288109	3.54153e-24
D12_L	TCP11X2	13.2948	0.514719	3.55426e-24
D12_L	PHF12	13.2931	0.453983	4.67413e-24
D12_L	UBN2	13.282	0.358606	4.73419e-24
D12_L	RBBP8NL	13.271	1.87732	4.75775e-24
D12_L	IVNS1ABP	13.2607	0.242792	4.84594e-24
D12_L	EIF4EBP3	13.2522	0.274836	5.0707e-24
D12_L	SELENOI	13.2413	0.369661	5.07226e-24
D12_L	ERO1A	13.239	0.684849	5.33921e-24
D12_L	COL9A3	13.2368	1.80729	5.52931e-24
D12_L	PDLIM7	13.2362	0.300134	6.28325e-24
D12_L	RAD54L2	13.2207	0.558099	6.36766e-24
D12_L	CPNE2	13.2198	0.661936	6.62479e-24
D12_L	LYPLA1	13.1973	0.206206	6.6443e-24
D12_L	SOAT1	13.1784	0.146536	6.70071e-24
D12_L	KIF5C	13.1541	0.276037	6.74578e-24
D12_L	PLXNB2	13.1488	0.275677	7.26271e-24
D12_L	CTSD	13.1467	0.156758	7.43863e-24
D12_L	FASTKD5	13.1397	0.196433	7.69435e-24
D12_L	KLHL38	13.1372	0.41737	8.05617e-24
D12_L	SLC39A9	13.1347	0.298155	8.10926e-24
D12_L	KIF27	13.1305	1.14249	8.5518e-24
D12_L	IL13RA2	13.1271	0.552943	8.5946e-24
D12_L	FASN	13.1259	0.34989	9.73601e-24
D12_L	GRHL3	13.12	1.42865	1.08916e-23
D12_L	DMD	13.1086	0.228652	1.23705e-23
D12_L	WNT6	13.098	2.24409	1.28332e-23
D12_L	CNGA3	13.0898	1.64805	1.28844e-23
D12_L	DUSP4	13.0885	0.681077	1.65585e-23
D12_L	DESI2	13.0867	0.392405	2.0839e-23
D12_L	CARD9	13.0681	0.795414	2.36113e-23
D12_L	C1HXORF36	13.0614	0.266537	2.99936e-23
D12_L	ADRA2B	13.0601	0.42462	3.06516e-23
D12_L	SKIDA1	13.0576	1.47489	3.20048e-23
D12_L	APLF	13.056	0.48301	4.18245e-23
D12_L	COX14	13.0398	1.51217	4.21712e-23
D12_L	MYH1B	13.0265	0.219961	4.57371e-23
D12_L	TYW5	13.0144	0.885561	5.41103e-23
D12_L	RASSF8	12.9998	0.368607	5.44337e-23
D12_L	SH3GL2	12.9986	2.06328	6.34194e-23
D12_L	PLCH1	12.9885	2.2262	6.34385e-23
D12_L	DOT1L	12.9859	0.299691	6.41865e-23
D12_L	PLOD2	12.9825	0.209591	6.95328e-23
D12_L	WNK4	12.9592	0.771175	7.41148e-23
D12_L	TMEM101	12.9576	0.786793	7.56792e-23
D12_L	WWP1	12.9482	0.491474	7.9714e-23
D12_L	HPS4	12.945	0.563503	8.14404e-23
D12_L	AP5Z1	12.9274	0.367207	1.09804e-22
D12_L	SAE1	12.922	0.383335	1.10005e-22
D12_L	SLC22A16	12.8948	0.526069	1.1356e-22
D12_L	HBZ	12.8916	1.4721	1.19875e-22
D12_L	RAP1GAP2	12.889	0.328172	1.20021e-22
D12_L	ANKRD40	12.8877	0.502316	1.25149e-22
D12_L	SLC51A	12.8798	1.51028	1.38516e-22
D12_L	NENF	12.8717	0.274515	1.4528e-22
D12_L	ISLR	12.8645	0.411926	1.46051e-22
D12_L	MAP4K5	12.8564	0.949763	1.55595e-22
D12_L	HEPH	12.8427	0.668341	1.64832e-22
D12_L	ANO10	12.8295	0.843615	1.65283e-22
D12_L	TEK	12.8275	0.362026	1.66392e-22
D12_L	MBTPS2	12.825	0.606273	1.84312e-22
D12_L	CDC14A	12.8141	0.595264	1.88455e-22
D12_L	GAP43	12.8127	0.421431	1.93758e-22
D12_L	FHOD1	12.7965	0.615224	2.04961e-22
D12_L	CATSPER4	12.7863	0.312508	2.15533e-22
D12_L	BAZ2A	12.7846	0.97582	2.31223e-22
D12_L	HMGXB4	12.7526	0.26399	2.52315e-22
D12_L	CETP	12.7496	3.3962	2.59173e-22
D12_L	FITM2	12.7411	0.50118	2.63332e-22
D12_L	HAPLN3	12.7339	0.567684	2.75958e-22
D12_L	KCNJ16	12.7304	0.873006	2.91784e-22
D12_L	FOXP2	12.7297	0.451093	2.93128e-22
D12_L	TMEM86A	12.7296	1.11583	3.11281e-22
D12_L	NOTCH1	12.7281	0.3575	3.4002e-22
D12_L	METTL4	12.7204	1.51573	3.48331e-22
D12_L	SLC9A9	12.7149	20.4653	5.29463e-22
D12_L	ASCC2	12.7021	0.445419	5.29622e-22
D12_L	ND4L	12.6992	0.871365	5.5304e-22
D12_L	SGSM2	12.6796	0.997057	5.57979e-22
D12_L	HSPA14	12.672	0.282595	5.5818e-22
D12_L	CHRM4	12.6715	19.2772	5.78247e-22
D12_L	ENO1	12.6642	0.0477485	5.85162e-22
D12_L	SETDB1	12.6432	0.963077	6.01187e-22
D12_L	CRISPLD1	12.613	0.581837	6.90961e-22
D12_L	COL6A3	12.6063	0.281814	6.94782e-22
D12_L	QRICH1	12.5894	0.270568	6.95281e-22
D12_L	P2RX4	12.5871	1.63778	7.8308e-22
D12_L	CCNY	12.5868	0.354178	8.68129e-22
D12_L	CLCN6	12.5839	0.214737	8.74277e-22
D12_L	LRP1B	12.5804	1.69423	9.67961e-22
D12_L	B4GALT3-1	12.5765	0.557615	9.89061e-22
D12_L	SEZ6L	12.5738	0.510973	1.18368e-21
D12_L	ARAP2	12.5433	1.52994	1.24001e-21
D12_L	IFT140	12.5407	0.239828	1.32991e-21
D12_L	ZBTB7A	12.5375	0.918257	1.35284e-21
D12_L	CYP21A1	12.5241	0.81954	1.39222e-21
D12_L	SORCS1	12.505	4.36331	1.39305e-21
D12_L	GPR160	12.5041	1.86575	1.61849e-21
D12_L	ANKRD12	12.5041	0.354157	1.72861e-21
D12_L	PNISR	12.4978	0.21702	1.915e-21
D12_L	RHOH	12.494	0.814186	2.32244e-21
D12_L	ZFHX3	12.488	0.402903	2.41542e-21
D12_L	KCTD6	12.4732	0.419754	2.45012e-21
D12_L	TPCN3	12.4723	0.518612	2.53925e-21
D12_L	ITPR1	12.4493	0.223333	2.59989e-21
D12_L	FBLIM1	12.4457	1.08454	2.69299e-21
D12_L	MCU	12.4424	0.32703	2.74928e-21
D12_L	IMPA2	12.4399	0.400065	2.81571e-21
D12_L	CFDP1	12.4369	0.31325	2.85812e-21
D12_L	CCNT1	12.4286	1.24637	2.99482e-21
D12_L	ASB2	12.4246	0.442173	3.0782e-21
D12_L	SOX21	12.414	1.33013	3.0782e-21
D12_L	SSRP1	12.3968	0.235852	3.07857e-21
D12_L	LEMD2	12.3663	0.328849	3.0824e-21
D12_L	UBE2G2	12.353	0.202547	3.20616e-21
D12_L	C10orf88	12.3444	0.320442	3.41185e-21
D12_L	PCTP	12.3336	0.35171	3.46845e-21
D12_L	AZIN2	12.3321	0.421659	3.51768e-21
D12_L	SYT12	12.3302	0.644883	3.61096e-21
D12_L	IFT20	12.3136	0.215195	3.63445e-21
D12_L	TMEM59L	12.3123	2.16786	3.73719e-21
D12_L	ADAMTS8	12.3043	0.451103	3.81999e-21
D12_L	GJA1	12.2904	0.426919	3.94434e-21
D12_L	SUSD3	12.2896	0.665584	4.08254e-21
D12_L	GTF2A1	12.2797	0.338198	4.18251e-21
D12_L	TNS1	12.277	0.177465	4.29426e-21
D12_L	DCUN1D4	12.2745	0.289744	4.42765e-21
D12_L	IRS4	12.2714	0.452308	4.74679e-21
D12_L	RER1	12.2637	0.204236	5.07588e-21
D12_L	FBXO25	12.2539	1.0052	5.19381e-21
D12_L	OGFOD3	12.2381	0.524786	5.20056e-21
D12_L	ERCC5	12.2374	0.303802	7.55975e-21
D12_L	TBC1D8	12.2353	0.33315	9.1264e-21
D12_L	TMEM245	12.2244	0.505806	9.91578e-21
D12_L	NXPE3	12.2232	0.259271	1.00087e-20
D12_L	STK25	12.2044	0.242501	1.03259e-20
D12_L	TMEM82	12.2021	0.260259	1.04885e-20
D12_L	DLG5	12.1972	0.315353	1.08231e-20
D12_L	C6orf120	12.1787	0.368269	1.08806e-20
D12_L	COG4	12.1761	0.276484	1.15136e-20
D12_L	FYN	12.173	0.302343	1.19839e-20
D12_L	LMBRD1	12.172	0.280772	1.2009e-20
D12_L	IRS1	12.1693	0.426352	1.28973e-20
D12_L	FAM8A1	12.1666	0.365243	1.29772e-20
D12_L	RPN2	12.1536	0.250742	1.36924e-20
D12_L	PNN	12.1526	0.176683	1.37674e-20
D12_L	SLC38A7	12.1279	0.398649	1.40056e-20
D12_L	TMEM201	12.1227	0.343429	1.55274e-20
D12_L	H2B-I-1	12.1189	1.41325	1.66148e-20
D12_L	SUCO	12.11	0.399747	1.75889e-20
D12_L	SALL3	12.1011	0.786857	1.81543e-20
D12_L	TEX30	12.0784	0.631729	1.89273e-20
D12_L	USP49	12.0765	0.235513	1.91466e-20
D12_L	ZNF827	12.0738	0.648281	1.94855e-20
D12_L	DNAJC16	12.0648	0.251086	2.0409e-20
D12_L	FAM169B	12.0617	0.35099	2.11542e-20
D12_L	ZMYND8	12.0615	0.199619	2.14784e-20
D12_L	SIRT2	12.0607	0.234976	2.18176e-20
D12_L	SLC16A12	12.0606	0.319633	2.25249e-20
D12_L	MAT1A	12.0453	0.662331	2.32172e-20
D12_L	RIF1	12.0415	0.247864	2.48388e-20
D12_L	ADCY6	12.0363	0.310546	2.67851e-20
D12_L	HHIPL1	12.0324	0.402333	2.73312e-20
D12_L	ITGB3	12.0136	0.599877	2.80273e-20
D12_L	ENPP4	11.9692	0.688404	2.80921e-20
D12_L	PDIA6	11.9632	0.170936	3.05757e-20
D12_L	GPR137B	11.9578	2.63139	3.07011e-20
D12_L	PDGFA	11.9431	0.232956	3.18923e-20
D12_L	KAT2B	11.9309	0.5585	3.25735e-20
D12_L	VWC2	11.9277	1.29939	3.36655e-20
D12_L	SMIM29	11.9277	0.427757	3.36812e-20
D12_L	MIIP	11.9256	0.611916	3.56715e-20
D12_L	FBXO7	11.9162	0.317338	4.06827e-20
D12_L	PACSIN3	11.9024	0.269547	4.19374e-20
D12_L	MLLT3	11.8954	0.917978	4.35758e-20
D12_L	ZBTB10	11.8846	0.226663	4.39254e-20
D12_L	SP4	11.8728	0.63466	4.39584e-20
D12_L	CTU2	11.8697	0.406456	4.78108e-20
D12_L	PCDH18	11.863	0.350923	5.20651e-20
D12_L	ZDHHC13	11.8627	0.582882	5.41196e-20
D12_L	SERP1	11.8625	0.203903	5.52879e-20
D12_L	PIGQ	11.8524	0.579996	5.55517e-20
D12_L	AATK	11.846	1.50389	6.06789e-20
D12_L	STAB1	11.8446	0.353158	7.14389e-20
D12_L	NUBP2	11.839	0.521464	7.63811e-20
D12_L	ZBTB39	11.8386	0.874282	7.8603e-20
D12_L	BLVRA	11.8371	1.04785	7.86439e-20
D12_L	PLB1	11.8344	1.8708	8.77367e-20
D12_L	C8orf22	11.8322	0.477827	8.81076e-20
D12_L	ADAMTS20	11.827	0.803758	9.4824e-20
D12_L	CD276	11.8129	0.373338	9.60071e-20
D12_L	TPD52	11.8024	0.332456	9.68361e-20
D12_L	VILL	11.7957	0.585079	9.8067e-20
D12_L	KIF21A	11.7944	0.211112	9.9415e-20
D12_L	MBNL3	11.7889	0.230105	1.04995e-19
D12_L	EPB41	11.7817	0.365384	1.07061e-19
D12_L	ARID3B	11.7772	0.365447	1.11264e-19
D12_L	ADGRG6	11.7768	0.670061	1.12228e-19
D12_L	PABPC1L	11.7761	1.123	1.16326e-19
D12_L	LGR4	11.7749	0.502539	1.17467e-19
D12_L	SRPX	11.7675	0.665033	1.18579e-19
D12_L	NUF2	11.7537	0.162194	1.26202e-19
D12_L	KDM5B	11.7401	0.294849	1.26985e-19
D12_L	TPK1	11.7393	0.043247	1.3056e-19
D12_L	C1H12ORF66	11.739	0.223399	1.53954e-19
D12_L	CHST6	11.7371	0.464866	1.7862e-19
D12_L	ECSCR	11.7363	0.230288	1.80741e-19
D12_L	COL18A1	11.7363	0.220771	1.87063e-19
D12_L	PAXBP1	11.7287	0.255354	1.94115e-19
D12_L	HPGD	11.7271	0.649405	1.987e-19
D12_L	MPLKIP	11.7108	0.46244	1.99825e-19
D12_L	RNF145	11.7098	0.240626	2.16241e-19
D12_L	BAALC	11.7067	1.90115	2.17415e-19
D12_L	TNNI3K	11.6956	0.340693	2.65746e-19
D12_L	SLC12A8	11.6953	0.370335	2.66766e-19
D12_L	TAFA4	11.6842	1.24943	2.66768e-19
D12_L	NOX1	11.6834	0.777672	2.75577e-19
D12_L	CRAMP1	11.676	0.221375	2.85634e-19
D12_L	CPEB1	11.6727	0.980916	2.93732e-19
D12_L	MYLK3	11.6677	0.154314	2.98586e-19
D12_L	NCOR2	11.6668	0.217182	3.03912e-19
D12_L	PLEKHA7	11.6656	0.192968	3.23239e-19
D12_L	SLC9A1	11.6606	0.711878	3.24112e-19
D12_L	LRP5	11.6583	0.54554	3.37738e-19
D12_L	RPN1	11.6534	0.152817	3.53006e-19
D12_L	PYCR1	11.6409	0.376222	4.09296e-19
D12_L	SDR16C5	11.635	0.454576	4.19539e-19
D12_L	HOOK1	11.6188	0.906101	4.30136e-19
D12_L	LITAF	11.6176	1.14651	4.81618e-19
D12_L	FRY	11.6165	0.162379	4.93465e-19
D12_L	SCNN1G	11.6129	1.9743	5.25083e-19
D12_L	MTM1	11.6116	0.24682	5.53766e-19
D12_L	CWH43	11.6066	2.73684	5.59324e-19
D12_L	POLR3H	11.6044	0.292096	5.76573e-19
D12_L	CIDEA	11.5748	0.783023	5.80895e-19
D12_L	SMARCA1	11.5742	0.304504	6.46133e-19
D12_L	LEPR	11.5662	3.76023	7.7443e-19
D12_L	FABP7	11.5623	0.133696	8.0537e-19
D12_L	KLHL5	11.5587	0.531931	8.10581e-19
D12_L	GALNT1	11.5557	0.308881	8.51902e-19
D12_L	CLASP1	11.5515	0.32164	9.34914e-19
D12_L	HEATR6	11.5512	0.22085	9.7598e-19
D12_L	IRF7	11.5475	1.00511	1.05278e-18
D12_L	SLC43A3	11.5469	0.284881	1.12931e-18
D12_L	CD151	11.542	0.198367	1.15136e-18
D12_L	MVB12A	11.5386	0.457668	1.16596e-18
D12_L	GRAMD1B	11.5302	0.368869	1.2412e-18
D12_L	KIF4B	11.5293	0.200655	1.27957e-18
D12_L	IGHMBP2	11.5222	0.53266	1.30538e-18
D12_L	SEMA6B	11.4685	0.802263	1.40451e-18
D12_L	PUS7L	11.4653	0.279899	1.48312e-18
D12_L	VDHAP	11.4435	0.697825	1.58113e-18
D12_L	DARS	11.4311	0.321708	1.62519e-18
D12_L	RP1-27O5.3	11.4272	0.282188	1.74501e-18
D12_L	CGRRF1	11.4204	0.440495	1.82703e-18
D12_L	COG1	11.4139	0.132396	1.88451e-18
D12_L	RHOBTB2	11.4032	0.352506	1.93275e-18
D12_L	SMPDL3A	11.3995	0.453608	1.95615e-18
D12_L	RRBP1	11.3892	0.177225	1.96477e-18
D12_L	SDF4	11.3845	0.215882	1.96976e-18
D12_L	TAPT1	11.3745	0.218905	2.09185e-18
D12_L	PEA15	11.3741	0.349884	2.16995e-18
D12_L	EXD3	11.3726	0.700668	2.2665e-18
D12_L	S100Z	11.3702	1.4168	2.64068e-18
D12_L	UVSSA	11.3677	0.464003	2.70758e-18
D12_L	NOP58	11.367	0.128367	2.79541e-18
D12_L	NUDT3	11.3622	0.349957	2.89495e-18
D12_L	LRP1	11.3595	0.353672	3.00012e-18
D12_L	ZFC3H1	11.3502	0.2844	3.05223e-18
D12_L	TTLL13	11.3454	0.402723	3.12451e-18
D12_L	FASTK	11.3447	0.375805	3.18795e-18
D12_L	HELZ2	11.3238	1.17548	3.22593e-18
D12_L	SLC11A2	11.3203	0.2795	3.34471e-18
D12_L	MID1IP1	11.3112	0.273251	3.37404e-18
D12_L	PYGO1	11.3094	0.20305	3.64428e-18
D12_L	UIMC1	11.3091	1.88871	3.92329e-18
D12_L	VWDE	11.2989	5.00925	4.05966e-18
D12_L	RBM43	11.297	0.270428	4.23313e-18
D12_L	RBMS2	11.2923	1.16328	4.26712e-18
D12_L	CHSY1	11.2901	0.346559	4.35864e-18
D12_L	CLU	11.2893	0.954156	4.44281e-18
D12_L	SCN9A	11.2855	1.18346	4.5357e-18
D12_L	SLC25A13	11.2792	0.327941	4.91087e-18
D12_L	ABHD17C	11.2553	0.343267	5.07009e-18
D12_L	KLHL18	11.2551	0.20533	5.52954e-18
D12_L	ZFAND1	11.2551	0.201166	6.85099e-18
D12_L	INTS3	11.2421	1.26469	6.94382e-18
D12_L	PATZ1	11.2418	0.231254	7.13323e-18
D12_L	INTU	11.209	0.207899	7.13639e-18
D12_L	KCNJ8	11.207	0.216553	7.2653e-18
D12_L	NCOA7	11.1995	0.330739	7.49704e-18
D12_L	UNKL	11.1892	0.270159	7.55396e-18
D12_L	FAM60A	11.1823	0.238887	7.59164e-18
D12_L	SEMA4C	11.1692	0.931857	7.69395e-18
D12_L	ADGRG3	11.1666	1.17941	7.79395e-18
D12_L	STRIP1	11.1666	0.209271	7.94646e-18
D12_L	G2E3	11.1516	0.26239	7.98177e-18
D12_L	PGAP2	11.149	0.235203	8.52153e-18
D12_L	C1QB	11.146	0.901154	8.83417e-18
D12_L	RREB1	11.1435	0.238727	9.03455e-18
D12_L	KCNAB2	11.1375	0.372933	9.1085e-18
D12_L	SUSD4	11.131	19.5291	9.2337e-18
D12_L	GBGT1	11.1303	0.558072	9.51465e-18
D12_L	AIG1	11.1275	0.488212	9.90017e-18
D12_L	PPDPF	11.1181	0.28309	1.0094e-17
D12_L	SLC16A1	11.1134	0.402596	1.05162e-17
D12_L	ARID4B	11.1002	0.236717	1.08669e-17
D12_L	SOX5	11.1	0.642907	1.1761e-17
D12_L	TNFRSF9	11.0772	1.12673	1.27932e-17
D12_L	FKBP7	11.0708	0.258649	1.28352e-17
D12_L	AHI1	11.0675	0.175022	1.29064e-17
D12_L	PDCD11	11.0675	0.258645	1.45075e-17
D12_L	ITGA7	11.0663	0.321227	1.47189e-17
D12_L	DCAF17	11.064	0.232988	1.47428e-17
D12_L	EPDR1	11.0609	0.536691	1.53005e-17
D12_L	RAB4A	11.0558	0.338367	1.53065e-17
D12_L	OBSCN	11.0435	0.237427	1.56577e-17
D12_L	CLN5	11.0408	0.965752	1.60063e-17
D12_L	LGALSL	11.0399	0.201688	1.68465e-17
D12_L	CCNE2	11.0341	0.578723	1.72195e-17
D12_L	EMC1	11.014	0.277453	1.80978e-17
D12_L	CYB561A3	11.0117	0.376232	1.82123e-17
D12_L	AMFR	11.0106	0.314251	1.94669e-17
D12_L	ZFYVE1	11.0051	0.444268	2.2011e-17
D12_L	KIAA0319	11.0012	1.83524	2.29841e-17
D12_L	BATF	10.999	1.46813	2.3866e-17
D12_L	TEAD3	10.9981	0.245849	2.42583e-17
D12_L	SOWAHA	10.996	0.731155	2.70044e-17
D12_L	LZTS2	10.9775	0.221578	3.36875e-17
D12_L	SMIM3	10.9698	0.655648	3.55611e-17
D12_L	EZH1	10.951	0.322022	3.62678e-17
D12_L	OTOS	10.948	0.681173	3.78956e-17
D12_L	GTF2H3	10.9296	0.490434	3.89443e-17
D12_L	PYGL	10.929	0.404032	4.00464e-17
D12_L	CMPK2	10.9259	2.48793	4.03489e-17
D12_L	ZNF740	10.9235	0.387219	4.31825e-17
D12_L	ASTE1	10.9216	0.76471	4.33862e-17
D12_L	PITHD1	10.9158	0.201575	4.69466e-17
D12_L	MYBBP1A	10.9105	0.277335	4.72705e-17
D12_L	RAB41	10.9097	0.2589	4.81184e-17
D12_L	STAC	10.9031	0.414609	4.91473e-17
D12_L	GTPBP4	10.8986	0.166466	4.9669e-17
D12_L	MXD3	10.8894	0.276894	5.30375e-17
D12_L	CAP1	10.8873	0.319114	5.41608e-17
D12_L	ACTR2	10.8846	0.12512	5.5179e-17
D12_L	2025-03-01	10.8658	3.91547	5.96617e-17
D12_L	FN3K	10.865	2.3978	6.1289e-17
D12_L	PATJ	10.8477	0.896695	6.13028e-17
D12_L	BCOR	10.8303	0.480185	6.29313e-17
D12_L	ARHGAP39	10.8239	2.14061	6.47901e-17
D12_L	SALL4	10.8235	0.920858	7.33666e-17
D12_L	AOC3	10.7937	0.289334	7.66884e-17
D12_L	MAGI3	10.7834	0.238007	7.72656e-17
D12_L	FERMT3	10.7808	0.34486	7.76152e-17
D12_L	EDEM1	10.78	0.255892	7.86435e-17
D12_L	LRRC42	10.7679	0.426765	7.9602e-17
D12_L	CCDC126	10.7667	1.107	8.07027e-17
D12_L	RNF6	10.7657	0.324751	8.39628e-17
D12_L	NT5DC2	10.7478	0.27961	9.02644e-17
D12_L	C1GALT1	10.7459	0.510346	9.5037e-17
D12_L	PPP2R5A	10.7383	0.173116	9.6972e-17
D12_L	ATRN	10.7356	0.363645	9.91634e-17
D12_L	TMEM104	10.7276	0.682877	1.06724e-16
D12_L	KXD1	10.7263	0.201239	1.11104e-16
D12_L	ZNF512B	10.7223	0.468973	1.11605e-16
D12_L	BEAN1	10.7039	0.973533	1.1733e-16
D12_L	RBPMS	10.7016	0.199569	1.25429e-16
D12_L	FGFR1OP2	10.6979	0.22855	1.34926e-16
D12_L	DSCR3	10.6736	0.250688	1.40161e-16
D12_L	ENPP6	10.6698	1.00871	1.51187e-16
D12_L	LHFPL3	10.6659	0.443616	1.58007e-16
D12_L	SPPL3	10.6656	0.351715	1.58527e-16
D12_L	LCT	10.6608	0.366302	1.59932e-16
D12_L	FAM69C	10.6588	0.533681	1.61619e-16
D12_L	PPM1E	10.6532	0.261185	1.62074e-16
D12_L	ZNF609	10.6529	0.454193	1.65256e-16
D12_L	RNF150	10.6477	0.565762	1.67051e-16
D12_L	XPR1	10.6461	0.304178	1.69005e-16
D12_L	ALAD	10.6449	0.191964	1.88017e-16
D12_L	PLPPR1	10.6388	0.163194	1.92598e-16
D12_L	AP3M2	10.6274	0.280424	2.01036e-16
D12_L	PCYT1A	10.6252	0.468554	2.23272e-16
D12_L	STK16	10.6238	0.18515	2.23414e-16
D12_L	SMARCA4	10.6214	0.229581	2.2595e-16
D12_L	PSME1	10.6095	3.91911	2.29693e-16
D12_L	MTHFD2	10.5915	0.380643	2.32384e-16
D12_L	TCTN3	10.5887	0.281411	2.37755e-16
D12_L	ORC5	10.5872	0.366468	2.67479e-16
D12_L	TAF1B	10.5842	0.587709	2.8514e-16
D12_L	ABCD2	10.571	0.336913	2.86452e-16
D12_L	PLEKHG4	10.5598	0.364044	2.94734e-16
D12_L	SYNE3	10.5589	0.757299	3.27435e-16
D12_L	CREBZF	10.5451	18.6163	3.29666e-16
D12_L	C17H9orf78	10.5226	0.250379	3.41277e-16
D12_L	PDE9A	10.512	1.19056	3.54293e-16
D12_L	LRRK2	10.5053	0.433067	3.65566e-16
D12_L	ARTN	10.4924	1.29807	3.81218e-16
D12_L	ZNF513	10.4841	0.153324	4.01911e-16
D12_L	GPI	10.4738	0.119005	4.14145e-16
D12_L	PER3	10.4684	1.08925	4.15849e-16
D12_L	SPSB3	10.4578	0.52039	4.30653e-16
D12_L	RRP12	10.4351	0.189271	4.50662e-16
D12_L	FBXO11	10.4178	0.156335	4.62221e-16
D12_L	LRBA	10.4094	0.324672	4.70769e-16
D12_L	PRMT9	10.4065	0.283066	4.73918e-16
D12_L	INSIG2	10.4012	0.297092	4.95472e-16
D12_L	CBX2	10.4006	0.365829	5.0545e-16
D12_L	HSPA5	10.3872	0.104567	5.35262e-16
D12_L	CDH11	10.3861	0.563111	5.53385e-16
D12_L	CAMK1	10.3837	0.511107	5.8488e-16
D12_L	LRP12	10.3792	0.264617	5.86111e-16
D12_L	TOR4A	10.3709	0.911702	5.97512e-16
D12_L	NTHL1	10.3668	0.441791	6.21384e-16
D12_L	DHX40	10.3484	0.347251	6.21742e-16
D12_L	ROBO2	10.3437	0.34025	6.35707e-16
D12_L	KIAA1614	10.3387	0.482122	6.38405e-16
D12_L	SAR1B	10.3367	0.12605	6.46687e-16
D12_L	BACE2	10.3346	0.514836	6.74192e-16
D12_L	RBM6	10.3326	0.179874	7.16681e-16
D12_L	GPRC5B	10.3322	1.01964	7.4092e-16
D12_L	MFSD8	10.3067	0.382134	7.9991e-16
D12_L	EPHA6	10.2911	2.8714	8.0627e-16
D12_L	ESYT3	10.2764	1.70373	8.1224e-16
D12_L	NDST1	10.2748	0.268498	8.32646e-16
D12_L	EPCAM	10.2748	0.276841	8.37904e-16
D12_L	CRTAP	10.2742	0.275824	8.38129e-16
D12_L	FOXM1	10.274	0.386629	8.44275e-16
D12_L	LIMS1	10.2676	0.170958	8.45786e-16
D12_L	IPPK	10.2627	0.345554	8.62821e-16
D12_L	AFMID	10.2445	0.206042	8.93307e-16
D12_L	PROK1	10.2274	2.20896	8.97881e-16
D12_L	PAK6	10.2212	0.435504	9.08692e-16
D12_L	TMEM17	10.2194	1.42218	9.37009e-16
D12_L	HNRNPD	10.2185	0.106418	9.48652e-16
D12_L	EPB41L1	10.2174	0.239072	9.66246e-16
D12_L	GBF1	10.212	0.272751	1.03665e-15
D12_L	SKI	10.2038	0.201622	1.03954e-15
D12_L	NRF1	10.2032	0.319778	1.06135e-15
D12_L	CACNA1S	10.1932	2.16816	1.10096e-15
D12_L	GRB10	10.1891	0.200269	1.13294e-15
D12_L	AFF3	10.1869	1.14525	1.16078e-15
D12_L	TRAF7	10.1862	0.203235	1.16098e-15
D12_L	SUGP1	10.1822	0.373361	1.19868e-15
D12_L	CDH5	10.1806	0.16344	1.19868e-15
D12_L	UTS2R	10.1737	0.402775	1.20803e-15
D12_L	YME1L1	10.1727	0.255107	1.24454e-15
D12_L	MESDC2	10.1665	0.253481	1.24958e-15
D12_L	PSMG2	10.1653	0.324864	1.26902e-15
D12_L	NEK6	10.164	0.151198	1.29469e-15
D12_L	SSTR4	10.163	1.74388	1.33367e-15
D12_L	LSM12	10.1371	0.106607	1.4322e-15
D12_L	GALNT18	10.1334	0.125369	1.50181e-15
D12_L	EFHD2	10.1323	0.372377	1.58156e-15
D12_L	MTF1	10.1265	0.67777	1.74943e-15
D12_L	SORCS3	10.1243	1.02205	1.76083e-15
D12_L	FAM69A	10.1179	2.71813	1.81384e-15
D12_L	DFNA5	10.1166	0.270357	1.85244e-15
D12_L	FAM167A	10.1112	19.0951	1.91442e-15
D12_L	AP1G1	10.111	0.31568	1.95373e-15
D12_L	PDIA5	10.1095	0.223199	1.96421e-15
D12_L	ERBB4	10.1029	0.431016	2.3249e-15
D12_L	TSHZ1	10.0984	0.255495	2.37088e-15
D12_L	SLC35F5	10.087	0.315129	2.40478e-15
D12_L	SLC25A28	10.0839	0.150967	2.43118e-15
D12_L	SAG	10.0821	2.46642	2.66355e-15
D12_L	FZD7	10.0807	0.501858	2.73793e-15
D12_L	TEX2	10.075	0.678227	2.82113e-15
D12_L	DNAJB12	10.074	0.264362	2.92263e-15
D12_L	EWSR1	10.0683	0.14716	2.99672e-15
D12_L	PRPF4B	10.0589	0.226589	3.16865e-15
D12_L	CDKN2A	10.0578	0.888064	3.17443e-15
D12_L	CHFR	10.0519	0.16138	3.3435e-15
D12_L	SAP30L	10.048	0.226493	3.47679e-15
D12_L	TMEM62	10.0458	0.171236	3.50854e-15
D12_L	LRRC8C	10.0333	0.918021	3.76371e-15
D12_L	GPR1	10.0321	0.456667	4.30396e-15
D12_L	LRRC59	10.0281	0.206056	4.51135e-15
D12_L	SLC37A3	10.0215	0.202419	4.75894e-15
D12_L	FBLN2	10.0162	0.342825	5.23687e-15
D12_L	PXDC1	10.0128	0.270359	5.78969e-15
D12_L	NPM2	10.004	0.377371	6.67582e-15
D12_L	CHST9	9.98973	0.429305	6.71748e-15
D12_L	HTRA1	9.98236	0.492201	6.84613e-15
D12_L	ARHGAP27	9.97936	0.195984	7.15572e-15
D12_L	CCDC122	9.95928	19.0758	7.45408e-15
D12_L	EHBP1	9.94855	0.252717	7.81873e-15
D12_L	CEPT1	9.93773	0.362146	8.25395e-15
D12_L	TSPAN2	9.92525	0.258196	8.2846e-15
D12_L	BFSP2	9.91589	19.1397	8.2961e-15
D12_L	DGKI	9.91306	1.24914	8.52879e-15
D12_L	YPEL4	9.88701	8.81453	8.6308e-15
D12_L	NCOA2	9.87302	0.440566	8.69976e-15
D12_L	ERBB2	9.86246	0.186399	9.01328e-15
D12_L	PUS10	9.85654	0.576503	9.06114e-15
D12_L	NTNG1	9.83564	0.624024	9.40459e-15
D12_L	USP36	9.83369	0.677129	9.53052e-15
D12_L	SCCPDH	9.83294	0.207277	9.64526e-15
D12_L	TMEM178B	9.83291	2.65988	9.6624e-15
D12_L	DICER1	9.82245	0.158352	9.85406e-15
D12_L	AAK1	9.81563	0.17476	9.91907e-15
D12_L	NCOA1	9.81347	0.239094	1.00097e-14
D12_L	KIAA1109	9.80379	0.282314	1.00301e-14
D12_L	PACS2	9.80362	0.361678	1.01254e-14
D12_L	FGF4	9.80075	1.84547	1.02105e-14
D12_L	ACOT9	9.7989	0.287855	1.0634e-14
D12_L	ACOT8	9.79608	0.179535	1.07218e-14
D12_L	ELK3	9.78931	0.160519	1.0783e-14
D12_L	DNAJC5	9.76884	0.238911	1.14564e-14
D12_L	CAMK2B	9.7645	1.01049	1.2262e-14
D12_L	TARBP2	9.76008	0.467924	1.25663e-14
D12_L	FAM221A	9.74719	0.95277	1.46786e-14
D12_L	GDPD1	9.74339	0.388465	1.50178e-14
D12_L	PLS1	9.7423	18.9788	1.5045e-14
D12_L	NSD2	9.7313	0.183887	1.53625e-14
D12_L	BICD1	9.73084	0.242017	1.60747e-14
D12_L	NPLOC4	9.72862	0.263872	1.70819e-14
D12_L	GNG7	9.7243	0.285219	1.70819e-14
D12_L	MCOLN3	9.72046	1.54762	1.71394e-14
D12_L	TBC1D15	9.72043	0.346219	1.71604e-14
D12_L	MAP10	9.71194	1.0767	1.75095e-14
D12_L	SARDH	9.71067	0.279417	1.76374e-14
D12_L	PAK5	9.71062	0.0233869	1.76445e-14
D12_L	ETV4	9.70202	0.107216	1.7852e-14
D12_L	KPNA3	9.70126	0.183505	1.80308e-14
D12_L	CMTM3	9.69632	0.221089	1.87569e-14
D12_L	CD99	9.68637	0.102266	1.99888e-14
D12_L	R3HDM4	9.68585	0.288139	2.07741e-14
D12_L	FYTTD1	9.68198	0.155055	2.1699e-14
D12_L	SAP130	9.68111	0.31955	2.27395e-14
D12_L	KCNK7	9.67521	0.378624	2.28854e-14
D12_L	NDUFAF4	9.66173	0.298901	2.29304e-14
D12_L	DLGAP5	9.66052	0.166713	2.35462e-14
D12_L	JAK1	9.65812	0.152346	2.35789e-14
D12_L	CPM	9.65539	0.571928	2.3994e-14
D12_L	ZNRF1	9.65377	0.286459	2.43384e-14
D12_L	SMC6	9.65283	0.212208	2.53486e-14
D12_L	TNKS	9.64848	0.187636	2.63017e-14
D12_L	FAM179A	9.63843	1.04986	2.9071e-14
D12_L	COMMD3	9.63817	0.249446	3.05236e-14
D12_L	MED22	9.63583	0.160235	3.28751e-14
D12_L	KLHL3	9.63467	0.355241	3.4363e-14
D12_L	KDSR	9.63457	0.295823	3.52087e-14
D12_L	MCM9	9.62922	1.08566	3.55802e-14
D12_L	RASL12	9.62543	0.848727	3.57361e-14
D12_L	ABHD17B	9.62397	0.394322	3.60526e-14
D12_L	TRMT11	9.61666	0.243871	3.70797e-14
D12_L	FAM102A	9.61128	0.799826	3.75645e-14
D12_L	FBRSL1	9.60701	0.248549	3.82733e-14
D12_L	NAA25	9.60218	0.203226	3.85039e-14
D12_L	NMT2	9.59888	0.312782	3.85039e-14
D12_L	CUEDC1	9.59459	0.257909	3.93946e-14
D12_L	TIAM2	9.59207	0.153339	4.20131e-14
D12_L	MDFIC	9.58912	0.0700296	4.24053e-14
D12_L	RASAL2	9.58631	0.402835	4.33094e-14
D12_L	DNAAF6	9.57976	0.746747	4.52715e-14
D12_L	NTNG2	9.57562	0.71665	4.92483e-14
D12_L	PLXNA2	9.5694	1.33714	4.94182e-14
D12_L	FBXL15	9.56219	0.392578	4.9721e-14
D12_L	CFAP20DC	9.55909	0.297712	5.07209e-14
D12_L	EP400	9.5578	0.235854	5.42593e-14
D12_L	POLL	9.55121	0.292767	5.52061e-14
D12_L	GAREM2	9.5491	1.7319	5.52544e-14
D12_L	SFRP4	9.54702	18.8802	5.99728e-14
D12_L	PLCE1	9.54298	0.803486	6.0954e-14
D12_L	SLAIN2	9.53581	0.417436	6.13582e-14
D12_L	TIMM23B	9.53186	0.146616	7.08158e-14
D12_L	V-BG	9.52038	0.86103	7.14665e-14
D12_L	PRXL2A	9.515	0.206391	7.19596e-14
D12_L	ACBD6	9.5103	0.251897	7.31852e-14
D12_L	HS3ST2	9.50363	19.2351	7.78327e-14
D12_L	TRMT1L	9.49885	0.22924	7.84986e-14
D12_L	PTN	9.48828	0.249056	7.93287e-14
D12_L	IRAK4	9.48681	0.926907	8.05278e-14
D12_L	RCOR1	9.48206	0.199835	8.56704e-14
D12_L	MFSD2A	9.47678	0.0791545	8.65408e-14
D12_L	RECQL	9.46629	0.284873	9.1679e-14
D12_L	SIL1	9.46341	0.305939	9.20702e-14
D12_L	CELSR1	9.45643	0.421859	9.2987e-14
D12_L	GCNT4	9.45529	0.657695	9.56168e-14
D12_L	PHETA2	9.45126	0.189368	9.73714e-14
D12_L	C1orf116	9.44871	1.09789	9.7745e-14
D12_L	MYO5A	9.43787	0.292355	9.88056e-14
D12_L	GPC5	9.435	1.94971	1.0254e-13
D12_L	BTG1	9.43295	0.0994063	1.06284e-13
D12_L	MAPK8IP3	9.42638	0.224701	1.10004e-13
D12_L	KLHL29	9.425	0.660548	1.18368e-13
D12_L	PIK3C2B	9.42145	2.25432	1.28465e-13
D12_L	RIMBP2	9.41913	0.363301	1.28735e-13
D12_L	RNF175	9.41747	0.0658306	1.33672e-13
D12_L	MLLT10	9.40587	0.366076	1.38693e-13
D12_L	SLC31A2	9.38607	0.266997	1.39144e-13
D12_L	GK2	9.38338	0.329618	1.39714e-13
D12_L	RAB3GAP1	9.38322	0.364957	1.39775e-13
D12_L	ZC3H4	9.38308	0.456449	1.40276e-13
D12_L	PASK	9.37629	0.451004	1.53375e-13
D12_L	AREL1	9.37607	1.01309	1.58315e-13
D12_L	SYK	9.37505	1.84896	1.65441e-13
D12_L	FABP6	9.37298	0.268825	1.66691e-13
D12_L	TTC28	9.36061	1.01687	1.66748e-13
D12_L	ULK4	9.35527	1.08123	1.70409e-13
D12_L	NAV2	9.35045	0.263856	1.78385e-13
D12_L	TPM3	9.34903	0.0831998	1.86903e-13
D12_L	PNRC1	9.34689	0.115488	1.91688e-13
D12_L	CEP63	9.34543	0.403302	1.97985e-13
D12_L	LLGL2	9.34324	-0.000570617	1.9869e-13
D12_L	TRIP11	9.33415	0.167521	2.04697e-13
D12_L	LIN28B	9.33211	1.07616	2.0953e-13
D12_L	CCND2	9.31958	0.167798	2.30072e-13
D12_L	GDAP2	9.31872	0.518466	2.34987e-13
D12_L	STX3	9.31252	1.14352	2.3768e-13
D12_L	MCUB	9.31169	0.246977	2.46565e-13
D12_L	TMEM230	9.30835	18.5876	2.56337e-13
D12_L	MPPE1	9.3	0.62078	2.58766e-13
D12_L	REL	9.29967	0.480334	2.69493e-13
D12_L	SFT2D3	9.29717	0.235128	2.83071e-13
D12_L	RIMS2	9.29499	1.36278	2.89407e-13
D12_L	ARSD	9.27793	0.376183	2.90739e-13
D12_L	BNIP3L	9.27651	0.163761	2.97097e-13
D12_L	SPNS2	9.25739	-0.0221087	3.05459e-13
D12_L	HEBP1	9.25435	0.586818	3.1157e-13
D12_L	XPO5	9.24714	0.252785	3.1891e-13
D12_L	IL1RL1	9.24384	0.193248	3.48415e-13
D12_L	IFT80	9.24331	0.314342	3.48872e-13
D12_L	DLGAP3	9.24326	19.1677	3.53028e-13
D12_L	MRC2	9.24091	0.598982	3.53181e-13
D12_L	RABGEF1	9.24069	0.200127	3.81549e-13
D12_L	VEPH1	9.23991	3.43074	3.85212e-13
D12_L	CHRNA7	9.23534	3.14123	4.07266e-13
D12_L	TNS3	9.23024	0.292134	4.39168e-13
D12_L	CCDC6	9.22673	0.210577	4.39176e-13
D12_L	FBLN7	9.22544	2.36003	4.46986e-13
D12_L	RARRES1	9.21254	0.123704	4.48884e-13
D12_L	CFAP69	9.19986	18.9176	4.86385e-13
D12_L	ADAM11	9.19986	18.9586	4.86929e-13
D12_L	COA5	9.19679	0.178608	5.56746e-13
D12_L	VDAC1	9.19593	0.336323	5.67467e-13
D12_L	FAM183A	9.19527	0.298543	5.88348e-13
D12_L	TMC6	9.18974	0.20597	6.15031e-13
D12_L	TCTN1	9.18934	0.367538	6.23143e-13
D12_L	SLC35F2	9.17857	1.17794	6.52309e-13
D12_L	MFSD7	9.17212	0.984868	6.53362e-13
D12_L	WSCD2	9.16987	1.64001	6.85717e-13
D12_L	EPHA4	9.16907	0.710687	7.02823e-13
D12_L	CTSH	9.16303	0.15764	7.02823e-13
D12_L	FAM133B	9.1527	0.0999946	7.1268e-13
D12_L	TUSC2	9.15013	0.168327	7.19186e-13
D12_L	CEP192	9.14508	0.424666	7.40881e-13
D12_L	KLF5	9.14387	0.575665	7.94603e-13
D12_L	ZNF277	9.13279	0.264234	8.04466e-13
D12_L	MYBPHL	9.12775	0.1886	8.22463e-13
D12_L	TMEM94	9.121	0.36961	8.24795e-13
D12_L	GPR50	9.11933	0.42465	8.41771e-13
D12_L	PGLS	9.11302	0.0791299	8.54098e-13
D12_L	SERGEF	9.11194	0.370191	8.68063e-13
D12_L	SESN1	9.10939	0.34079	9.82158e-13
D12_L	DET1	9.10928	0.377579	1.01078e-12
D12_L	RAVER2	9.10905	0.441294	1.03197e-12
D12_L	TRDMT1	9.10865	0.187391	1.06289e-12
D12_L	WDR25	9.0936	0.638199	1.16566e-12
D12_L	ESRP1	9.09137	19.1294	1.1897e-12
D12_L	GADD45B	9.08347	0.134065	1.23619e-12
D12_L	RAPGEF2	9.08245	0.272132	1.23919e-12
D12_L	FDXACB1	9.08086	0.317827	1.25364e-12
D12_L	ANKLE1	9.07705	0.68967	1.37534e-12
D12_L	ALDOB	9.06744	0.14446	1.39212e-12
D12_L	DNAJB2	9.06694	0.250937	1.49332e-12
D12_L	CHST13	9.06381	0.531825	1.66908e-12
D12_L	ETNK1	9.05856	0.183863	1.66908e-12
D12_L	PPP1R21	9.05611	0.230015	1.72549e-12
D12_L	GLG1	9.05581	0.201038	1.74033e-12
D12_L	KRAS	9.05362	0.181879	1.78702e-12
D12_L	FAM126A	9.04371	0.168999	1.80004e-12
D12_L	AKAP8	9.03635	0.328143	1.87992e-12
D12_L	COLGALT2	9.02944	0.128098	1.90723e-12
D12_L	PHTF2	9.02916	0.342854	1.96085e-12
D12_L	LAMB4	9.02568	0.321022	2.00168e-12
D12_L	ABLIM3	9.02205	0.193726	2.19927e-12
D12_L	POLA1	9.02174	0.284585	2.26819e-12
D12_L	MUSK	9.01212	0.834991	2.32672e-12
D12_L	TBC1D16	9.0094	0.645628	2.48937e-12
D12_L	CLCN7	9.00678	0.267281	2.54039e-12
D12_L	SLC7A3	9.00449	0.352188	2.60657e-12
D12_L	PGM3	8.99426	-0.0318763	2.85119e-12
D12_L	ABI2	8.99313	0.25903	2.94193e-12
D12_L	MSI2	8.98901	0.234423	3.0768e-12
D12_L	TMEM231	8.98764	0.201919	3.16675e-12
D12_L	SLC24A2	8.98753	2.14554	3.16961e-12
D12_L	LEPROTL1	8.9859	0.323864	3.33907e-12
D12_L	METTL14	8.98167	0.488661	3.46943e-12
D12_L	DTX2	8.97949	0.295661	3.48671e-12
D12_L	DPYD	8.97892	0.71822	3.54157e-12
D12_L	CDK15	8.97226	1.1129	3.58238e-12
D12_L	SPATA2	8.96977	0.359484	3.71195e-12
D12_L	TERF2	8.96241	0.304798	3.75194e-12
D12_L	CCDC83	8.96118	19.4356	3.76295e-12
D12_L	LPCAT2	8.95924	0.506821	3.80482e-12
D12_L	PRKCH	8.94856	1.20774	3.90842e-12
D12_L	LRRC1	8.947	0.445809	4.12422e-12
D12_L	LIG3	8.94391	0.398565	4.16407e-12
D12_L	TMX3	8.94262	0.197115	4.18105e-12
D12_L	YTHDF1	8.94069	0.252069	4.1874e-12
D12_L	IL17RA	8.93848	0.308017	4.34427e-12
D12_L	CPNE1	8.9357	0.139211	4.34856e-12
D12_L	FBXO45	8.93014	0.270573	4.39778e-12
D12_L	CCR8	8.92689	1.66839	4.42289e-12
D12_L	BCL9	8.92553	0.449832	4.43037e-12
D12_L	RAB25	8.92403	1.09683	4.46465e-12
D12_L	DERL3	8.91664	0.293059	4.47849e-12
D12_L	VASH1	8.90956	0.379137	4.80695e-12
D12_L	PIGV	8.90671	6.27329	4.82586e-12
D12_L	SLC20A2	8.90631	0.193405	4.85281e-12
D12_L	DPP4	8.90503	1.60953	4.91616e-12
D12_L	PPIL6	8.90161	0.090426	5.11289e-12
D12_L	COL12A1	8.90121	0.334971	5.36284e-12
D12_L	SOCS1	8.89779	0.143931	5.40706e-12
D12_L	GIT2	8.89538	0.189444	5.49331e-12
D12_L	SHE	8.89443	0.18829	5.65633e-12
D12_L	HAND2	8.89386	0.184285	5.73798e-12
D12_L	GKN2	8.89123	0.355272	5.75796e-12
D12_L	ZNF142	8.88438	0.737983	5.778e-12
D12_L	HCCS	8.88371	0.216051	5.8565e-12
D12_L	C1H3ORF38	8.88166	0.288772	6.32514e-12
D12_L	MPND	8.86853	1.23422	6.37196e-12
D12_L	C2CD2L	8.86238	1.32195	6.52232e-12
D12_L	RHOBTB3	8.85658	0.735234	6.61126e-12
D12_L	SLC35F4	8.8527	19.3087	6.61126e-12
D12_L	AUP1	8.85243	0.207003	6.66418e-12
D12_L	NINJ2	8.85095	0.709127	6.69287e-12
D12_L	TUBE1	8.85054	0.285027	7.08808e-12
D12_L	SNX21	8.84725	0.170117	7.154e-12
D12_L	ABCC8	8.84603	0.792876	7.33653e-12
D12_L	UGGT1	8.84558	0.650275	7.46885e-12
D12_L	FNBP1L	8.84457	0.194305	7.57127e-12
D12_L	FBXO48	8.83852	2.07755	7.73375e-12
D12_L	CACNA1C	8.83152	0.200818	8.13705e-12
D12_L	PGC	8.831	18.2991	8.64711e-12
D12_L	HAUS8	8.82388	0.311277	9.03311e-12
D12_L	MEF2A	8.82326	0.0992902	9.04975e-12
D12_L	ZFYVE19	8.81944	0.184485	9.12872e-12
D12_L	C27H17ORF105	8.81269	6.62813	9.4699e-12
D12_L	LIMD1	8.80711	0.261949	9.4875e-12
D12_L	HIC1	8.80414	0.184811	9.80274e-12
D12_L	RPS6KA2	8.80264	0.542769	9.97489e-12
D12_L	AGTRAP	8.79737	0.34686	1.00927e-11
D12_L	INPP5A	8.79638	0.219101	1.02203e-11
D12_L	RGS6	8.78776	0.143709	1.05888e-11
D12_L	C1GALT1C1	8.78389	0.351695	1.06889e-11
D12_L	PHGDH	8.77811	0.556066	1.07191e-11
D12_L	ERCC6	8.77299	0.151984	1.19544e-11
D12_L	TBC1D13	8.77024	0.137423	1.21836e-11
D12_L	RAB11FIP5	8.76542	0.380227	1.25385e-11
D12_L	GRID1	8.76091	1.15012	1.27487e-11
D12_L	MAN1A1	8.74827	0.0117282	1.29749e-11
D12_L	BRF2	8.74296	0.70461	1.32624e-11
D12_L	PRKAR2A	8.74068	0.353939	1.33687e-11
D12_L	NOS2	8.74059	0.246475	1.36906e-11
D12_L	XKR8	8.7361	0.33551	1.38639e-11
D12_L	CLDN9	8.73562	1.11606	1.44588e-11
D12_L	C5orf24	8.73195	0.156439	1.45641e-11
D12_L	CCDC142	8.72961	0.618809	1.53075e-11
D12_L	SST7	8.71797	2.09201	1.54385e-11
D12_L	AOAH	8.71649	1.60822	1.5839e-11
D12_L	CDK19	8.70266	-0.0491874	1.59449e-11
D12_L	SLC30A6	8.70185	0.253615	1.61009e-11
D12_L	KLHDC8A	8.70133	0.411214	1.69935e-11
D12_L	TEPSIN	8.69119	0.24688	1.7342e-11
D12_L	SERINC1	8.68302	0.190392	1.80523e-11
D12_L	KATNBL1	8.68154	0.108455	1.82257e-11
D12_L	PHACTR1	8.67327	0.34446	1.8567e-11
D12_L	ALG2	8.66948	0.146625	1.8567e-11
D12_L	CAMK1D	8.66861	0.895648	1.91069e-11
D12_L	GPR65	8.66445	1.37096	1.91497e-11
D12_L	SCAI	8.65901	0.203082	1.97885e-11
D12_L	SLC45A1	8.65061	0.293634	1.9888e-11
D12_L	DIS3L2	8.64956	0.374334	1.98968e-11
D12_L	LIPT1	8.64326	0.305866	2.00516e-11
D12_L	TIMM13	8.64316	0.104692	2.05024e-11
D12_L	GTPBP3	8.64202	0.684886	2.05641e-11
D12_L	COMMD7	8.63979	0.144607	2.13812e-11
D12_L	NT5DC4	8.63464	0.380787	2.2462e-11
D12_L	CDCP2	8.63262	0.574769	2.27712e-11
D12_L	NR2F1	8.63148	0.477961	2.28542e-11
D12_L	TMEM97	8.62366	0.0412956	2.28764e-11
D12_L	CCDC36	8.61788	0.812668	2.29246e-11
D12_L	COA4	8.61704	2.95597	2.29945e-11
D12_L	BACE1	8.60897	0.247417	2.3323e-11
D12_L	EP300	8.59858	0.226045	2.33642e-11
D12_L	LRRC20	8.59744	0.155575	2.34363e-11
D12_L	IGFBP1	8.59232	19.1651	2.34817e-11
D12_L	ATP8B4	8.58415	1.00318	2.64227e-11
D12_L	DUSP5	8.582	0.842441	2.65143e-11
D12_L	WDR60	8.57909	0.309898	2.65407e-11
D12_L	WDR59	8.55879	0.207268	2.6947e-11
D12_L	FOXF1	8.55528	1.62352	2.77099e-11
D12_L	TAGLN3	8.54636	0.850808	2.78996e-11
D12_L	GALNT11	8.5432	0.27159	2.80961e-11
D12_L	RNF11	8.53272	0.20796	2.84255e-11
D12_L	CHD7	8.53128	0.205186	3.01265e-11
D12_L	PSMD2	8.52722	0.180367	3.10578e-11
D12_L	HDGF	8.52272	0.0712763	3.13568e-11
D12_L	NSUN2	8.5104	0.144055	3.26036e-11
D12_L	STRADB	8.50455	0.432298	3.30908e-11
D12_L	SART3	8.50394	0.183079	3.31573e-11
D12_L	BASP1	8.50145	0.182948	3.31831e-11
D12_L	ALKBH3	8.50016	0.359154	3.50193e-11
D12_L	MDM2	8.49493	0.292094	3.68915e-11
D12_L	TMEM50B	8.49351	0.189406	3.77694e-11
D12_L	ND6	8.49328	0.0811993	3.78657e-11
D12_L	IFNAR1	8.48848	0.324494	3.79655e-11
D12_L	CNKSR1	8.48784	0.457166	3.89804e-11
D12_L	PDIA4	8.48368	0.161641	3.89861e-11
D12_L	INO80	8.48281	0.114289	3.95181e-11
D12_L	RUNDC3A	8.47962	0.292175	4.33018e-11
D12_L	FAM76B	8.47938	0.491952	4.49438e-11
D12_L	CALM1	8.47911	0.0555086	4.73144e-11
D12_L	SULT4A1	8.47222	0.0820874	4.75051e-11
D12_L	PRDM11	8.46883	0.207668	4.82569e-11
D12_L	HIST1H2B7	8.46826	0.783579	4.99853e-11
D12_L	NIPAL3	8.465	0.218157	5.05475e-11
D12_L	CD164	8.46045	0.0942278	5.10044e-11
D12_L	TRIP12	8.45732	0.0846603	5.33609e-11
D12_L	RDH11	8.44874	0.251854	5.63557e-11
D12_L	CA9	8.43243	0.179162	5.63557e-11
D12_L	CHPF2	8.43183	0.0606956	5.65006e-11
D12_L	TRA2A	8.43145	0.181826	5.90056e-11
D12_L	ATP8B2	8.42642	0.357574	6.42512e-11
D12_L	LSM14B	8.42539	0.112532	6.5508e-11
D12_L	LSM10	8.42256	0.527836	6.62488e-11
D12_L	FBXL21	8.41705	0.614024	6.66194e-11
D12_L	LAMA3	8.41485	2.044	6.69891e-11
D12_L	IGSF11	8.41399	0.339133	6.87892e-11
D12_L	CDADC1	8.40698	0.405712	7.03957e-11
D12_L	TTC7A	8.40272	0.493989	7.07023e-11
D12_L	PHF20	8.40249	0.135786	7.39508e-11
D12_L	PLEKHA1	8.396	0.172392	7.39891e-11
D12_L	BLM	8.38986	0.36487	7.5959e-11
D12_L	SMAD5	8.38968	0.18653	7.80767e-11
D12_L	GUSB	8.3854	0.232013	7.9014e-11
D12_L	DPM2	8.38502	0.271229	7.92994e-11
D12_L	SLC25A5	8.38292	0.0750282	7.98325e-11
D12_L	ADAM17	8.38022	0.155526	8.05791e-11
D12_L	MBD3	8.37487	0.118135	8.15352e-11
D12_L	DUSP26	8.37057	0.0972456	8.45965e-11
D12_L	HPS6	8.36581	0.247431	8.66224e-11
D12_L	CASP8AP2	8.36331	0.278825	8.88125e-11
D12_L	GPD1L2	8.35705	0.348042	8.93025e-11
D12_L	E2F6	8.3568	0.319894	9.00615e-11
D12_L	TCOF1	8.35638	0.154812	9.23974e-11
D12_L	PIN4	8.35576	0.0616905	9.27207e-11
D12_L	SGCE	8.35486	0.151711	9.63372e-11
D12_L	RASGRP3	8.35389	0.386925	9.96539e-11
D12_L	MCF2L	8.34927	0.0260221	1.0201e-10
D12_L	FOXK1	8.34899	0.446935	1.04961e-10
D12_L	DPYSL4	8.3414	1.91211	1.08539e-10
D12_L	AAR2	8.33578	0.430963	1.14758e-10
D12_L	CRIP2	8.32579	0.0717723	1.17005e-10
D12_L	YIPF6	8.32549	0.217811	1.2094e-10
D12_L	PLBD1	8.32186	0.618943	1.24189e-10
D12_L	SLC35A1	8.31528	0.196537	1.24278e-10
D12_L	ACE2	8.31371	8.19603	1.24278e-10
D12_L	MBOAT1	8.30823	0.787412	1.26091e-10
D12_L	CASKIN1	8.30816	0.551308	1.2613e-10
D12_L	UNK	8.30683	0.232779	1.37753e-10
D12_L	DCDC2B	8.30099	0.525351	1.40223e-10
D12_L	RBM47	8.29659	0.823498	1.42351e-10
D12_L	INSYN2B	8.29157	0.592516	1.44215e-10
D12_L	AKTIP	8.2894	0.204484	1.48141e-10
D12_L	SEMA6C	8.28063	0.467969	1.49747e-10
D12_L	MC5R	8.27347	0.808194	1.51169e-10
D12_L	PGK2	8.27324	0.0610639	1.53862e-10
D12_L	LAMA1	8.26782	0.48018	1.63202e-10
D12_L	CEP131	8.26421	0.216308	1.6518e-10
D12_L	SEL1L	8.26395	0.775409	1.66043e-10
D12_L	SLC17A8	8.25884	0.83575	1.76296e-10
D12_L	ADAR	8.25809	0.281753	1.76659e-10
D12_L	PIP4K2A	8.24986	0.30636	1.78029e-10
D12_L	SPAG17	8.24197	-0.382344	1.837e-10
D12_L	METTL18	8.23742	0.230754	1.837e-10
D12_L	LRRN3	8.22948	0.284044	1.95248e-10
D12_L	POFUT1	8.22733	0.383119	2.05044e-10
D12_L	STMN3	8.21977	0.598376	2.05498e-10
D12_L	ABCD3	8.21888	0.260489	2.11522e-10
D12_L	GALK2	8.21684	0.13837	2.15721e-10
D12_L	SLC1A6	8.21643	0.271599	2.21222e-10
D12_L	C11orf54	8.21424	0.330475	2.23233e-10
D12_L	TCEA3	8.21166	0.15829	2.31797e-10
D12_L	FAM20C	8.20421	1.36392	2.36558e-10
D12_L	CDCA7	8.20185	0.0687133	2.41492e-10
D12_L	SHB	8.19824	0.400208	2.41735e-10
D12_L	TFIP11	8.19292	0.180053	2.50644e-10
D12_L	NRP2	8.19201	0.154605	2.55363e-10
D12_L	GPD1L	8.18987	0.197842	2.66955e-10
D12_L	RFX2	8.18191	0.293245	2.70864e-10
D12_L	PBX3	8.17728	0.162457	2.72065e-10
D12_L	FUT10	8.17529	-0.00799959	2.73293e-10
D12_L	MAT2B	8.17431	0.093011	2.75136e-10
D12_L	SLC36A1	8.15812	-0.124527	2.7795e-10
D12_L	C21orf59	8.15789	0.0370345	2.8002e-10
D12_L	TWISTNB	8.15617	0.155401	2.8605e-10
D12_L	CEP164	8.15316	0.284964	2.92195e-10
D12_L	BICD2	8.14694	0.121331	2.98775e-10
D12_L	LAMC1	8.14545	0.152857	3.00545e-10
D12_L	TINAGL1	8.14128	0.217649	3.07547e-10
D12_L	SLC35F3	8.14085	1.21425	3.1748e-10
D12_L	OTOGL	8.13667	18.8754	3.19203e-10
D12_L	RMC1	8.13338	0.357772	3.28283e-10
D12_L	ANGEL1	8.1225	0.181603	3.38648e-10
D12_L	ATXN7L2	8.12018	0.304154	3.46778e-10
D12_L	ELOVL7	8.11896	0.265177	3.47292e-10
D12_L	ZNF654	8.11507	0.307847	3.53306e-10
D12_L	UBXN2B	8.1089	0.360475	3.71569e-10
D12_L	CLVS2	8.10746	0.541742	3.80828e-10
D12_L	ZBTB25	8.10568	0.192107	3.86112e-10
D12_L	GMDS	8.10261	0.35974	3.97662e-10
D12_L	GALNT17	8.09389	0.750004	4.0005e-10
D12_L	PHKA2	8.08788	0.184096	4.08743e-10
D12_L	PAMR1	8.08671	0.699016	4.09193e-10
D12_L	SLC7A1	8.08635	0.440641	4.27415e-10
D12_L	OIT3	8.08384	0.157034	4.28244e-10
D12_L	LARP1	8.07975	0.262289	4.28542e-10
D12_L	ATF1	8.06157	0.134202	4.35066e-10
D12_L	THRA	8.06012	0.257496	4.45829e-10
D12_L	HSPA4L	8.05639	0.113616	4.55645e-10
D12_L	SMCR8	8.05325	0.860773	4.62479e-10
D12_L	XPNPEP2	8.04949	1.98344	4.67685e-10
D12_L	GDPD5	8.04309	0.291132	4.69002e-10
D12_L	GZF1	8.04163	0.125642	4.79956e-10
D12_L	RNF8	8.02747	0.285093	5.00106e-10
D12_L	GJB6	8.00994	0.492136	5.03995e-10
D12_L	SYVN1	8.0088	0.412215	5.23433e-10
D12_L	TFAP2A	7.98001	1.69426	5.34226e-10
D12_L	MOB2	7.97989	0.18205	5.43462e-10
D12_L	DCTN4	7.9783	0.224655	5.43645e-10
D12_L	EI24	7.97822	0.1528	5.48202e-10
D12_L	MAX	7.97741	0.0971447	5.79092e-10
D12_L	ORC2	7.96467	0.273895	5.85912e-10
D12_L	KL	7.96309	18.6262	5.91613e-10
D12_L	ABHD4	7.95754	0.394543	6.11984e-10
D12_L	ZC3HAV1	7.95515	-0.0104375	6.18017e-10
D12_L	ARPP21	7.95156	0.565785	6.20606e-10
D12_L	ARHGAP10	7.94156	0.547482	6.26859e-10
D12_L	UNC5D	7.92824	1.70383	6.34154e-10
D12_L	MTMR14	7.92296	0.372785	6.38842e-10
D12_L	PA2G4	7.91814	0.0457366	6.61248e-10
D12_L	GRAPL	7.91467	0.133262	6.64145e-10
D12_L	FSCN1	7.91207	0.207836	6.70137e-10
D12_L	TMEM150C	7.89007	0.529734	6.90878e-10
D12_L	KCNQ1	7.88965	0.29087	7.02652e-10
D12_L	ADGRB2	7.8883	1.95017	7.22857e-10
D12_L	RPS6KA1	7.88768	0.229821	7.27208e-10
D12_L	GLMN	7.88709	0.28477	7.36393e-10
D12_L	TAF4B	7.88583	1.12925	7.43989e-10
D12_L	DDR1	7.87884	0.156706	7.71697e-10
D12_L	RGMB	7.87793	0.967286	7.73035e-10
D12_L	DDX21	7.87578	0.174772	7.79922e-10
D12_L	PSMC3IP	7.8704	0.172888	7.94002e-10
D12_L	OCM3	7.86866	2.04921	7.99023e-10
D12_L	NR3C2	7.86149	0.246134	8.23401e-10
D12_L	FST	7.85009	1.22973	8.51554e-10
D12_L	TMEM30A	7.84066	0.207061	8.74415e-10
D12_L	PRR5	7.82901	0.690505	8.76599e-10
D12_L	MGAT4C-1	7.82316	0.380988	9.05758e-10
D12_L	ELOVL6	7.82008	0.295875	9.07199e-10
D12_L	AMY1A	7.81906	0.189006	9.16459e-10
D12_L	DERL1	7.81628	0.127838	9.31533e-10
D12_L	POLR1A	7.80981	0.601566	9.32554e-10
D12_L	ZBTB48	7.79766	0.193908	9.85785e-10
D12_L	PKDREJ	7.79731	0.727484	1.0168e-09
D12_L	RECK	7.78812	0.733842	1.02243e-09
D12_L	VIP	7.78811	0.878332	1.04253e-09
D12_L	CFD	7.78403	1.05884	1.05311e-09
D12_L	CDC45	7.78173	0.329361	1.06187e-09
D12_L	STX2	7.76934	0.183475	1.08943e-09
D12_L	PLEKHA6	7.76509	0.32264	1.09095e-09
D12_L	MAB21L3	7.764	1.31038	1.09629e-09
D12_L	LPCAT1	7.76197	0.363442	1.19755e-09
D12_L	ACSS1A	7.75507	0.439643	1.20146e-09
D12_L	ATP8B3	7.75102	1.84242	1.21838e-09
D12_L	C1QC	7.74119	2.30004	1.2245e-09
D12_L	ERN2	7.73976	0.384123	1.23163e-09
D12_L	SMARCC1	7.73903	0.111136	1.23623e-09
D12_L	TUBA4A	7.73783	0.399379	1.24612e-09
D12_L	RNF130	7.73623	0.234433	1.24612e-09
D12_L	DYNC2LI1	7.73621	0.483302	1.24777e-09
D12_L	RB1CC1	7.73175	0.18521	1.24777e-09
D12_L	C8orf48	7.73016	0.998374	1.29352e-09
D12_L	ACACB	7.72757	1.58956	1.35173e-09
D12_L	HBE1	7.72595	0.247172	1.35173e-09
D12_L	FAF2	7.72345	0.0634108	1.37995e-09
D12_L	THPO	7.71956	1.26535	1.41422e-09
D12_L	SRSF5	7.71949	0.0906988	1.43886e-09
D12_L	ZSWIM5	7.71062	0.125037	1.47805e-09
D12_L	KCTD21	7.70839	0.50305	1.48452e-09
D12_L	NUMA1	7.70731	0.135003	1.49844e-09
D12_L	RCN1	7.705	0.182833	1.53248e-09
D12_L	RGS9	7.70057	0.270905	1.55702e-09
D12_L	SMOC2	7.69995	1.0554	1.56428e-09
D12_L	FAM20B	7.68698	0.27896	1.62275e-09
D12_L	RWDD1	7.68498	0.109221	1.7046e-09
D12_L	RAPGEF4	7.66772	0.697113	1.73121e-09
D12_L	DNAJC5B	7.66273	3.39371	1.74793e-09
D12_L	MAFB	7.65999	0.316473	1.78104e-09
D12_L	POMGNT1	7.65201	0.192715	1.82385e-09
D12_L	ACOX2	7.6501	0.860398	1.82854e-09
[truncated: 25,559 more rows]
